# Supplementary material for: Uncovering the SUMOylation and ubiquitylation crosstalk in human cells using sequential peptide immunopurification
Source: Nat Commun. 2017 Jan 18;8:14109. doi: 10.1038/ncomms14109 (PMC5253644; doi:10.1038/ncomms14109)
Supplement: Supplementary Data 1 — List of identified SUMO peptides [file ncomms14109-s2.xlsx]

## Sheet: Description
Supplementary Data 1: List of identified SUMO peptides
	This document contains details of all identified Peptides per experimental workflow used in this article
	Sequence SUMO Peptides (<1% FDR at the SUMO site Level)	SUMOylated peptide identified with <1% FDR at the site level
	Sequence non SUMO Peptides (>1% FDR at the SUMO site Level)	Non SUMOylated peptide (<1% FDR at the peptide level) or SUMOylated peptide identified with >1% FDR at the site level
	Modifications	Set of modification on the identified peptide
	Uniprot IDs	All possible identifier for the identified peptide corresponding to the Uniprot/SwissProt Database with isoforms released on March 2015
	Gene Names	Protein descriptions of all possible match as defined from Uniprot/SwissProt Database
	Protein Names	Names of the genes coding for all the possible matches
	Other columns	"+" if identified in the given dataset

## Sheet: Optimization
					In solution antibody								Crosslinked antibody								Starting material								Additives						Antibody Incubation
					1:1		1:2		1:4		1:8		1:1		1:2		1:4		1:8		1 mg		2 mg		4 mg		8 mg		Glycerol		NP40		TWEEN		1h		2h		4h
Sequence SUMO Peptides (<1% FDR at the SUMO site Level)	Modifications	Uniprot IDs	Gene Names	Protein Names	T1	T2	T1	T2	T1	T2	T1	T2	T1	T2	T1	T2	T1	T2	T1	T2	T1	T2	T1	T2	T1	T2	T1	T2	T1	T2	T1	T2	T1	T2	T1	T2	T1	T2	T1	T2
SKKVEEAEPEEFVVEK	SUMO3	Q13185	CBX3	Chromobox protein homolog 3										+	+	+	+								+	+	+	+	+	+	+	+			+	+
KLFVGGLK	SUMO3	Q13151	HNRNPA0	Heterogeneous nuclear ribonucleoprotein A0																					+	+	+		+	+	+	+	+	+
KLFVGGLKGDVAEGDLIEHFSQFGTVEK	SUMO3	Q13151	HNRNPA0	Heterogeneous nuclear ribonucleoprotein A0																			+	+					+	+							+	+
GFGFVYFQNHDAADKAAVVK	SUMO3	Q13151	HNRNPA0	Heterogeneous nuclear ribonucleoprotein A0										+															+			+	+
IKEEPPSEADPCIK	SUMO3	Q13129	RLF	Zinc finger protein Rlf		+	+	+		+	+	+	+	+	+	+	+	+			+	+	+	+	+	+	+	+	+	+	+	+	+	+	+	+	+	+	+	+
IKEEPPSEADPCIKK	SUMO3	Q13129	RLF	Zinc finger protein Rlf									+	+	+	+		+	+		+	+	+	+	+	+	+	+	+	+	+	+	+	+	+	+	+	+	+	+
IKEEPPSEADPCIKK	2 SUMO3	Q13129	RLF	Zinc finger protein Rlf																					+				+	+	+		+	+
MSEEPKEKNAK	Acetyl (Protein N-term);2 SUMO3	Q12955-4	ANK3	Ankyrin-3				+
VKPAPDETSFSEALLK	SUMO3	Q12905	ILF2	Interleukin enhancer-binding factor 2					+				+	+	+	+					+	+	+	+	+	+	+	+	+	+	+	+	+	+	+	+	+	+	+	+
VKPAPDETSFSEALLKR	SUMO3	Q12905	ILF2	Interleukin enhancer-binding factor 2									+	+	+	+		+			+		+	+	+	+	+	+	+	+	+	+	+	+	+	+	+	+	+	+
VKPAPDETSFSEALLKR	GlyGly (K);SUMO3	Q12905	ILF2	Interleukin enhancer-binding factor 2																							+			+		+
VKPAPDETSFSEALLKR	2 SUMO3	Q12905	ILF2	Interleukin enhancer-binding factor 2																											+
TPSSDVLVFDYTKHPSKPDPSGECNPDLR	SUMO3	Q09028-3;Q09028;Q09028-2;Q09028-4	RBBP4	Histone-binding protein RBBP4									+	+								+			+	+	+				+	+		+	+					+
LSELKSENESLWK	SUMO3	Q03933-2;Q03933	HSF2	Heat shock factor protein 2									+	+	+	+	+		+	+	+	+	+	+	+	+	+	+	+	+	+	+	+	+	+	+	+	+	+	+
LSELKSENESLWKEVSELR	SUMO3	Q03933-2;Q03933	HSF2	Heat shock factor protein 2																										+
IISSAQKVQIKQETIESR	2 SUMO3	Q03933-2;Q03933	HSF2	Heat shock factor protein 2																											+		+	+
VVHIDSGIVKQERDGPVEFQHPYFK	SUMO3	Q03933-2;Q03933	HSF2	Heat shock factor protein 2									+										+	+			+			+	+	+		+	+	+	+	+
YKEEEYKSGLSALDHIR	SUMO3	Q03112-3;Q03112-4;Q03112;Q03112-5;Q03112-6	MECOM	MDS1 and EVI1 complex locus protein EVI1									+										+	+		+	+	+			+	+				+	+		+	+
HQEGEIFDTEKEKYEITEQR	SUMO3	Q02878	RPL6	60S ribosomal protein L6									+		+				+		+	+	+	+	+	+		+	+	+	+	+		+	+	+	+	+	+	+
FFDNAYCGGGDPPAEPPCSGKGEAKGEPEAPPASGLASR	SUMO3	O43248	HOXC11	Homeobox protein Hox-C11																								+	+		+		+	+
KVTSVSTLKSEDIK	SUMO3	Q00613-2;Q00613	HSF1	Heat shock factor protein 1																					+		+	+				+
VTSVSTLKSEDIK	SUMO3	Q00613-2;Q00613	HSF1	Heat shock factor protein 1																					+	+
LTWHSYPSEDDDKKDDK	GlyGly (K);SUMO3	P83916	CBX1	Chromobox protein homolog 1									+	+							+		+	+			+	+							+	+	+	+		+
YCVEEEEKAAEMHK	SUMO3	P78347-2;P78347-4;P78347-3;P78347;P78347-5	GTF2I	General transcription factor II-I									+	+	+	+		+							+	+	+	+	+	+	+	+	+	+	+	+	+	+	+	+
YCVEEEEKAAEMHKMK	SUMO3	P78347-2;P78347-4;P78347-3;P78347;P78347-5	GTF2I	General transcription factor II-I									+											+	+	+	+	+		+	+				+	+	+
DFVKYCVEEEEKAAEMHK	SUMO3	P78347-2;P78347-4;P78347-3;P78347;P78347-5	GTF2I	General transcription factor II-I																					+
DFVKYCVEEEEK	SUMO3	P78347-2;P78347-4;P78347-3;P78347;P78347-5	GTF2I	General transcription factor II-I																									+
FAEALGSTEAKAVPYQK	SUMO3	P78347-2;P78347-4;P78347-3;P78347	GTF2I	General transcription factor II-I				+					+	+	+	+		+			+	+	+	+	+	+	+	+	+	+	+	+	+	+	+	+	+	+	+	+
KFAEALGSTEAKAVPYQK	SUMO3	P78347-2;P78347-4;P78347-3;P78347	GTF2I	General transcription factor II-I																								+					+
YLLVPAFQGALTMKQVNPSKR	2 Phospho (STY);2 Deamidation (NQ);SUMO3	P78318	IGBP1	Immunoglobulin-binding protein 1									+						+			+								+	+		+
KLEDGPKFLK	SUMO3	Q5VTE0;P68104;P68104-2	EEF1A1P5;EEF1A1	Putative elongation factor 1-alpha-like 3;Elongation factor 1-alpha 1																			+	+			+		+	+	+	+	+	+	+	+	+	+		+
DHPFGFVAVPTKNPDGTMNLMNWECAIPGKK	SUMO3	P63279	UBE2I	SUMO-conjugating enzyme UBC9									+	+	+	+	+					+	+	+			+			+	+	+	+	+	+	+	+	+	+	+
NPDGTMNLMNWECAIPGKK	Oxidation (M);SUMO3	P63279	UBE2I	SUMO-conjugating enzyme UBC9																							+		+	+	+	+
NPDGTMNLMNWECAIPGKK	SUMO3	P63279	UBE2I	SUMO-conjugating enzyme UBC9			+	+	+		+	+	+	+	+	+	+	+			+	+	+	+	+	+	+	+	+			+			+	+	+	+	+	+
VWNLANCKLK	SUMO3	P63244	GNB2L1	Guanine nucleotide-binding protein subunit beta-2-like 1										+	+	+	+	+	+	+	+	+	+	+	+	+	+	+	+	+	+		+	+	+	+	+	+	+	+
LVKVWNLANCK	SUMO3	P63244	GNB2L1	Guanine nucleotide-binding protein subunit beta-2-like 1									+	+	+						+		+	+	+	+	+	+	+	+	+	+	+	+	+	+	+	+	+	+
FSPNSSNPIIVSCGWDKLVK	SUMO3	P63244	GNB2L1	Guanine nucleotide-binding protein subunit beta-2-like 1																										+
DKTIKLWNTLGVCK	SUMO3	P63244	GNB2L1	Guanine nucleotide-binding protein subunit beta-2-like 1									+		+		+	+			+		+	+	+	+	+	+	+	+	+	+	+	+	+	+	+	+	+	+
TIKLWNTLGVCK	SUMO3	P63244	GNB2L1	Guanine nucleotide-binding protein subunit beta-2-like 1																						+					+	+
KYEDICPSTHNMDVPNIK	SUMO3	Q9GZV4;P63241;P63241-2;Q6IS14	EIF5A2;EIF5A;EIF5AL1	Eukaryotic translation initiation factor 5A-2;Eukaryotic translation initiation factor 5A-1;Eukaryotic translation initiation factor 5A-1-like																											+	+	+
KYEDICPSTHNMDVPNIKR	SUMO3	Q9GZV4;P63241;P63241-2;Q6IS14	EIF5A2;EIF5A;EIF5AL1	Eukaryotic translation initiation factor 5A-2;Eukaryotic translation initiation factor 5A-1;Eukaryotic translation initiation factor 5A-1-like									+	+	+	+		+			+	+	+	+		+	+	+	+	+	+		+		+	+	+		+	+
KIEEIKDFLLTAR	SUMO3	P63173	RPL38	60S ribosomal protein L38					+				+	+	+	+	+	+	+	+	+	+	+	+	+	+	+	+	+	+	+	+	+	+	+	+	+	+	+	+
KIEEIKDFLLTAR	2 SUMO3	P63173	RPL38	60S ribosomal protein L38																			+	+
SDQEAKPSTEDLGDK	Acetyl (Protein N-term);Phospho (STY);SUMO3	P63165	SUMO1	Small ubiquitin-related modifier 1	+	+	+	+	+	+	+	+				+		+				+		+	+					+	+	+				+	+	+	+	+
SDQEAKPSTEDLGDK	Acetyl (Protein N-term);SUMO3	P63165	SUMO1	Small ubiquitin-related modifier 1			+	+		+																		+		+
VKMTTHLK	SUMO3	P63165;P63165-2	SUMO1	Small ubiquitin-related modifier 1				+	+				+		+												+	+	+			+
VIGQDSSEIHFKVK	SUMO3	P63165	SUMO1	Small ubiquitin-related modifier 1				+					+	+	+	+	+	+	+	+	+	+	+	+	+	+	+	+	+	+	+	+	+	+	+	+	+	+	+	+
MTTHLKK	SUMO3	P63165;P63165-2	SUMO1	Small ubiquitin-related modifier 1			+	+	+	+	+	+		+	+	+		+			+	+	+	+	+	+	+	+		+		+		+	+	+	+	+	+	+
VKMTTHLKK	SUMO3	P63165;P63165-2	SUMO1	Small ubiquitin-related modifier 1										+	+						+	+			+	+	+	+			+	+	+	+	+	+	+	+	+
KLKESYCQR	SUMO3	P63165;P63165-2	SUMO1	Small ubiquitin-related modifier 1												+									+	+	+	+				+	+		+		+		+
SDQEAKPSTEDLGDKK	Acetyl (Protein N-term);Phospho (STY);SUMO3	P63165	SUMO1	Small ubiquitin-related modifier 1	+	+	+	+	+	+	+	+	+	+	+	+	+	+	+	+	+	+	+	+	+	+	+	+	+	+	+	+	+	+	+	+	+	+	+	+
SDQEAKPSTEDLGDKK	Acetyl (Protein N-term);SUMO3	P63165	SUMO1	Small ubiquitin-related modifier 1	+	+	+	+	+	+	+	+	+	+	+	+	+				+				+	+	+	+	+	+	+	+	+	+	+	+	+	+	+	+
SDQEAKPSTEDLGDKK	Acetyl (Protein N-term);GlyGly (K);SUMO3	P63165	SUMO1	Small ubiquitin-related modifier 1			+	+	+				+	+		+												+	+	+	+	+	+	+
SDQEAKPSTEDLGDKK	Acetyl (Protein N-term);Phospho (STY);GlyGly (K);SUMO3	P63165	SUMO1	Small ubiquitin-related modifier 1	+	+	+	+	+	+	+	+	+	+	+	+		+			+	+	+	+	+	+	+	+	+	+	+	+	+	+	+	+	+	+	+	+
SDQEAKPSTEDLGDKK	Acetyl (Protein N-term);Phospho (STY);Deamidation (NQ);SUMO3	P63165	SUMO1	Small ubiquitin-related modifier 1			+																								+
SDQEAKPSTEDLGDKK	Acetyl (Protein N-term);Phospho (STY);2 SUMO3	P63165	SUMO1	Small ubiquitin-related modifier 1																											+					+
LKVIGQDSSEIHFKVK	SUMO3	P63165	SUMO1	Small ubiquitin-related modifier 1																												+								+
LKVIGQDSSEIHFK	SUMO3	P63165	SUMO1	Small ubiquitin-related modifier 1			+					+	+	+	+	+	+	+			+	+	+	+	+	+	+	+	+	+	+	+	+	+	+	+	+	+	+	+
KEGEYIK	SUMO3	P63165	SUMO1	Small ubiquitin-related modifier 1																							+			+					+
EGEYIKLK	SUMO3	P63165	SUMO1	Small ubiquitin-related modifier 1						+	+		+	+	+	+		+			+	+	+	+	+	+	+		+	+	+	+	+	+	+	+	+	+	+	+
IKREVDDLGPEVGDIK	SUMO3	O43143	DHX15	Putative pre-mRNA-splicing factor ATP-dependent RNA helicase DHX15										+																	+	+
GAKAEEILEK	SUMO3	P62913-2;P62913	RPL11	60S ribosomal protein L11			+	+	+		+		+	+								+						+								+	+	+	+
AAKVLEQLTGQTPVFSK	SUMO3	P62913-2;P62913	RPL11	60S ribosomal protein L11										+													+	+
LSNIFVIGKGNKPWISLPR	SUMO3	P62701	RPS4X	40S ribosomal protein S4, X isoform									+	+									+	+					+	+	+	+	+		+			+		+
VLLGETGKEK	SUMO3	P62280	RPS11	40S ribosomal protein S11				+	+			+	+	+	+	+		+						+	+	+	+	+	+	+	+		+	+	+	+	+	+	+	+
VLLGETGKEKLPR	SUMO3	P62280	RPS11	40S ribosomal protein S11									+	+	+	+	+	+	+	+	+	+	+	+	+	+	+	+	+	+	+	+	+	+	+	+	+	+	+	+
VLLGETGKEKLPR	GlyGly (K);SUMO3	P62280	RPS11	40S ribosomal protein S11																								+
KVDVDEYDENKFVDEEDGGDGQAGPDEGEVDSCLR	SUMO3	O15511;O15511-2	ARPC5	Actin-related protein 2/3 complex subunit 5																											+	+
YYKNIGLGFK	SUMO3	P62280	RPS11	40S ribosomal protein S11					+				+	+	+	+	+	+	+	+	+	+	+	+	+	+	+	+	+	+	+	+	+	+	+	+	+	+	+	+
NIGLGFKTPK	SUMO3	P62280	RPS11	40S ribosomal protein S11									+	+	+	+	+	+	+	+	+	+	+	+	+	+	+	+	+	+	+	+	+	+	+	+	+	+	+	+
TPKEAIEGTYIDK	SUMO3	P62280	RPS11	40S ribosomal protein S11									+	+	+	+										+		+	+	+	+	+	+	+	+	+		+	+	+
TPKEAIEGTYIDKK	SUMO3	P62280	RPS11	40S ribosomal protein S11			+						+	+	+	+	+	+			+	+	+	+	+	+	+	+	+	+	+	+	+	+	+	+	+	+	+	+
EAIEGTYIDKK	SUMO3	P62280	RPS11	40S ribosomal protein S11																							+	+			+	+
EAIEGTYIDKKCPFTGNVSIR	SUMO3	P62280	RPS11	40S ribosomal protein S11									+	+	+	+		+			+	+	+	+	+	+	+	+	+	+	+	+	+	+	+	+	+	+	+	+
EAIEGTYIDKKCPFTGNVSIR	2 SUMO3	P62280	RPS11	40S ribosomal protein S11																									+
EAIEGTYIDKKCPFTGNVSIR	GlyGly (K);SUMO3	P62280	RPS11	40S ribosomal protein S11									+		+												+	+
KADIDLTK	SUMO3	P62269	RPS18	40S ribosomal protein S18										+													+
KADIDLTKR	SUMO3	P62269	RPS18	40S ribosomal protein S18									+	+	+																+			+	+				+
DVKDGKYSQVLANGLDNK	Deamidation (NQ);SUMO3	P62269	RPS18	40S ribosomal protein S18																					+	+	+	+	+	+	+	+	+	+	+		+	+
DVKDGKYSQVLANGLDNK	SUMO3	P62269	RPS18	40S ribosomal protein S18																									+	+	+	+	+	+
DGKYSQVLANGLDNK	Deamidation (NQ);SUMO3	P62269	RPS18	40S ribosomal protein S18		+	+						+	+	+	+	+	+	+	+	+	+	+	+	+	+	+	+	+	+	+	+	+	+	+	+	+	+	+	+
DGKYSQVLANGLDNK	SUMO3	P62269	RPS18	40S ribosomal protein S18									+	+	+	+	+	+			+	+	+	+	+	+	+	+	+	+	+	+	+	+	+	+	+	+	+	+
KAHLGTALK	SUMO3	P62266	RPS23	40S ribosomal protein S23
AHLGTALKANPFGGASHAK	SUMO3	P62266	RPS23	40S ribosomal protein S23									+	+	+									+	+	+	+	+	+						+
VTGGMKVK	SUMO3	P62263	RPS14	40S ribosomal protein S14																					+	+	+	+											+
AQQNNVEHKVETFSGVYK	SUMO3	P62081	RPS7	40S ribosomal protein S7										+	+	+					+	+	+	+	+	+	+	+	+	+	+	+	+	+	+	+	+	+	+	+
AQQNNVEHKVETFSGVYKK	SUMO3	P62081	RPS7	40S ribosomal protein S7									+	+										+	+		+	+	+	+	+	+	+	+			+	+	+
AIIIFVPVPQLKSFQK	SUMO3	P62081	RPS7	40S ribosomal protein S7																												+
ADEKPKEGVK	Acetyl (Protein N-term);SUMO3	P61956-2;P61956	SUMO2	Small ubiquitin-related modifier 2	+	+	+	+	+	+	+	+	+	+	+	+	+	+	+	+	+	+	+	+	+	+	+	+	+	+	+	+	+	+	+	+	+	+	+	+
ADEKPKEGVK	Acetyl (Protein N-term);GlyGly (K);SUMO3	P61956-2;P61956	SUMO2	Small ubiquitin-related modifier 2	+	+	+	+	+	+	+	+		+	+	+		+	+	+	+	+	+	+	+	+	+	+	+	+	+	+	+	+	+	+	+	+	+	+
ADEKPKEGVK	Acetyl (Protein N-term);2 SUMO3	P61956-2;P61956	SUMO2	Small ubiquitin-related modifier 2	+	+	+	+	+	+	+	+		+	+	+			+	+	+	+	+	+	+	+	+	+	+	+	+	+	+	+	+	+	+	+	+	+
KVGIVGK	SUMO3	P61513	RPL37A	60S ribosomal protein L37a				+	+		+		+	+												+		+
GATYGKPVHHGVNQLK	SUMO3	P61313;P61313-2	RPL15	60S ribosomal protein L15										+	+										+	+	+	+	+	+	+		+	+	+
GATYGKPVHHGVNQLKFAR	SUMO3	P61313;P61313-2	RPL15	60S ribosomal protein L15									+	+	+	+	+	+	+	+	+	+	+	+	+	+	+	+	+	+	+	+	+	+	+	+	+	+	+	+
GKYKEETIEK	SUMO3	P61254	RPL26	60S ribosomal protein L26	+	+	+	+	+	+	+	+		+	+	+	+	+	+	+	+	+	+	+	+	+	+	+	+	+	+	+	+	+	+	+	+	+	+	+
GKYKEETIEK	GlyGly (K);SUMO3	P61254	RPL26	60S ribosomal protein L26																													+
KPKFELGK	SUMO3	P61247	RPS3A	40S ribosomal protein S3a											+	+	+		+		+	+	+	+	+	+	+	+	+	+	+	+	+	+	+	+	+		+
IKIIAPPER	SUMO3	P63261;P60709;P63267-2;P68133;P68032;P63267;P62736;Q562R1	ACTG1;ACTB;ACTG2;ACTA1;ACTC1;ACTA2;ACTBL2	Actin, cytoplasmic 2;Actin, cytoplasmic 2, N-terminally processed;Actin, cytoplasmic 1;Actin, cytoplasmic 1, N-terminally processed;Actin, gamma-enteric smooth muscle;Actin, alpha skeletal muscle;Actin, alpha cardiac muscle 1;Actin, aortic smooth muscle;Beta-actin-like protein 2			+	+	+				+	+											+	+	+	+	+	+	+	+	+	+	+				+
IKIIAPPERK	SUMO3	P63261;P60709;P63267-2;P68133;P68032;P63267;P62736;Q562R1	ACTG1;ACTB;ACTG2;ACTA1;ACTC1;ACTA2;ACTBL2	Actin, cytoplasmic 2;Actin, cytoplasmic 2, N-terminally processed;Actin, cytoplasmic 1;Actin, cytoplasmic 1, N-terminally processed;Actin, gamma-enteric smooth muscle;Actin, alpha skeletal muscle;Actin, alpha cardiac muscle 1;Actin, aortic smooth muscle;Beta-actin-like protein 2										+											+	+	+	+	+		+	+
MQKEITALAPSTMK	SUMO3	P63261;P60709;P63267-2;P68133;P68032;P63267;P62736	ACTG1;ACTB;ACTG2;ACTA1;ACTC1;ACTA2	Actin, cytoplasmic 2;Actin, cytoplasmic 2, N-terminally processed;Actin, cytoplasmic 1;Actin, cytoplasmic 1, N-terminally processed;Actin, gamma-enteric smooth muscle;Actin, alpha skeletal muscle;Actin, alpha cardiac muscle 1;Actin, aortic smooth muscle									+	+	+	+		+			+	+		+	+	+	+	+	+	+	+	+	+	+	+	+	+		+	+
MQKEITALAPSTMKIK	GlyGly (K);SUMO3	P63261;P60709;P63267-2;P68133;P68032;P63267;P62736	ACTG1;ACTB;ACTG2;ACTA1;ACTC1;ACTA2	Actin, cytoplasmic 2;Actin, cytoplasmic 2, N-terminally processed;Actin, cytoplasmic 1;Actin, cytoplasmic 1, N-terminally processed;Actin, gamma-enteric smooth muscle;Actin, alpha skeletal muscle;Actin, alpha cardiac muscle 1;Actin, aortic smooth muscle																									+
EITALAPSTMKIK	SUMO3	P63261;P60709;P63267-2;P68133;P68032;P63267;P62736	ACTG1;ACTB;ACTG2;ACTA1;ACTC1;ACTA2	Actin, cytoplasmic 2;Actin, cytoplasmic 2, N-terminally processed;Actin, cytoplasmic 1;Actin, cytoplasmic 1, N-terminally processed;Actin, gamma-enteric smooth muscle;Actin, alpha skeletal muscle;Actin, alpha cardiac muscle 1;Actin, aortic smooth muscle									+	+	+	+	+	+			+	+	+	+	+	+	+	+	+	+	+	+	+	+	+	+	+	+	+	+
EITALAPSTMKIK	Oxidation (M);SUMO3	P63261;P60709;P63267-2;P68133;P68032;P63267;P62736	ACTG1;ACTB;ACTG2;ACTA1;ACTC1;ACTA2	Actin, cytoplasmic 2;Actin, cytoplasmic 2, N-terminally processed;Actin, cytoplasmic 1;Actin, cytoplasmic 1, N-terminally processed;Actin, gamma-enteric smooth muscle;Actin, alpha skeletal muscle;Actin, alpha cardiac muscle 1;Actin, aortic smooth muscle																											+	+	+
CPEALFQPSFLGMESCGIHETTFNSIMKCDVDIRK	SUMO3	P63261;P60709	ACTG1;ACTB	Actin, cytoplasmic 2;Actin, cytoplasmic 2, N-terminally processed;Actin, cytoplasmic 1;Actin, cytoplasmic 1, N-terminally processed																					+							+			+
LQTVKKEEEDESYTPVQAAR	SUMO3	P59923	ZNF445	Zinc finger protein 445	+	+	+	+					+	+	+	+					+				+	+	+	+	+	+	+	+	+	+	+				+	+
LQTVKKEEEDESYTPVQAAR	2 SUMO3	P59923	ZNF445	Zinc finger protein 445																			+		+		+										+
SAEEAYKQQIK	SUMO3	O15226;O15226-2	NKRF	NF-kappa-B-repressing factor																										+
SAEEAYKQQIKEDNIGNQLLR	SUMO3	O15226;O15226-2	NKRF	NF-kappa-B-repressing factor																					+	+	+					+
MSEEKPK	Acetyl (Protein N-term);SUMO3	P55854;P55854-2	SUMO3	Small ubiquitin-related modifier 3									+
HTPLSKLMK	Oxidation (M);SUMO3	P61956-2;P61956;P55854;P55854-2	SUMO2;SUMO3	Small ubiquitin-related modifier 2;Small ubiquitin-related modifier 3					+				+	+	+	+							+		+	+	+	+	+	+	+	+	+	+	+		+	+	+	+
HTPLSKLMK	SUMO3	P61956-2;P61956;P55854;P55854-2	SUMO2;SUMO3	Small ubiquitin-related modifier 2;Small ubiquitin-related modifier 3			+	+	+	+	+	+	+	+	+	+	+	+	+	+	+	+	+	+	+	+	+	+	+	+	+	+	+	+	+	+	+	+	+	+
HTPLSKLMKAYCER	GlyGly (K);SUMO3	P61956-2;P61956;P55854;P55854-2	SUMO2;SUMO3	Small ubiquitin-related modifier 2;Small ubiquitin-related modifier 3									+	+							+		+	+	+	+	+	+	+		+		+		+	+	+	+	+	+
HTPLSKLMKAYCER	2 SUMO3	P61956-2;P61956;P55854;P55854-2	SUMO2;SUMO3	Small ubiquitin-related modifier 2;Small ubiquitin-related modifier 3																	+		+	+	+	+	+		+			+		+	+	+		+
RHTPLSKLMK	SUMO3	P61956-2;P61956;P55854;P55854-2	SUMO2;SUMO3	Small ubiquitin-related modifier 2;Small ubiquitin-related modifier 3									+	+	+	+	+	+	+	+	+	+	+	+	+	+	+	+	+	+	+	+	+	+	+	+	+	+	+	+
RHTPLSKLMK	Oxidation (M);SUMO3	P61956-2;P61956;P55854;P55854-2	SUMO2;SUMO3	Small ubiquitin-related modifier 2;Small ubiquitin-related modifier 3																														+
VAGQDGSVVQFKIK	SUMO3	P61956-2;P61956;P55854;P55854-2;Q6EEV6	SUMO2;SUMO3;SUMO4	Small ubiquitin-related modifier 2;Small ubiquitin-related modifier 3;Small ubiquitin-related modifier 4	+	+	+	+	+	+		+	+	+	+	+	+	+	+	+	+	+	+	+	+	+	+	+	+	+	+	+	+	+	+	+	+	+	+	+
VAGQDGSVVQFKIK	Phospho (STY);SUMO3	P61956-2;P61956;P55854;P55854-2;Q6EEV6	SUMO2;SUMO3;SUMO4	Small ubiquitin-related modifier 2;Small ubiquitin-related modifier 3;Small ubiquitin-related modifier 4																									+	+	+	+		+
VAGQDGSVVQFKIK	Deamidation (NQ);SUMO3	P61956-2;P61956;P55854;P55854-2;Q6EEV6	SUMO2;SUMO3;SUMO4	Small ubiquitin-related modifier 2;Small ubiquitin-related modifier 3;Small ubiquitin-related modifier 4																										+	+	+
VAGQDGSVVQFKIKR	SUMO3	P61956-2;P61956;P55854;P55854-2;Q6EEV6	SUMO2;SUMO3;SUMO4	Small ubiquitin-related modifier 2;Small ubiquitin-related modifier 3;Small ubiquitin-related modifier 4									+	+	+	+	+	+	+	+	+	+	+	+	+	+	+	+	+	+	+	+	+	+	+	+	+	+	+	+
VAGQDGSVVQFKIKR	2 SUMO3	P61956-2;P61956;P55854;P55854-2;Q6EEV6	SUMO2;SUMO3;SUMO4	Small ubiquitin-related modifier 2;Small ubiquitin-related modifier 3;Small ubiquitin-related modifier 4															+				+	+	+	+			+			+	+		+	+	+	+		+
VAGQDGSVVQFKIKR	GlyGly (K);SUMO3	P61956-2;P61956;P55854;P55854-2;Q6EEV6	SUMO2;SUMO3;SUMO4	Small ubiquitin-related modifier 2;Small ubiquitin-related modifier 3;Small ubiquitin-related modifier 4									+	+									+	+	+	+	+	+	+	+	+	+	+	+	+	+	+	+	+	+
VAGQDGSVVQFKIKR	Phospho (STY);SUMO3	P61956-2;P61956;P55854;P55854-2;Q6EEV6	SUMO2;SUMO3;SUMO4	Small ubiquitin-related modifier 2;Small ubiquitin-related modifier 3;Small ubiquitin-related modifier 4																										+	+	+	+	+
VAGQDGSVVQFKIKR	Deamidation (NQ);2 SUMO3	P61956-2;P61956;P55854;P55854-2;Q6EEV6	SUMO2;SUMO3;SUMO4	Small ubiquitin-related modifier 2;Small ubiquitin-related modifier 3;Small ubiquitin-related modifier 4
TENDHINLKVAGQDGSVVQFK	SUMO3	P55854;P55854-2	SUMO3	Small ubiquitin-related modifier 3			+	+	+			+	+	+	+	+	+	+			+	+	+	+	+	+	+	+	+	+	+	+	+	+	+	+	+	+	+	+
TENDHINLKVAGQDGSVVQFK	Deamidation (NQ);SUMO3	P55854;P55854-2	SUMO3	Small ubiquitin-related modifier 3																										+
MSEEKPKEGVK	Acetyl (Protein N-term);SUMO3	P55854;P55854-2	SUMO3	Small ubiquitin-related modifier 3										+
SEEKPKEGVK	Acetyl (Protein N-term);GlyGly (K);SUMO3	P55854;P55854-2	SUMO3	Small ubiquitin-related modifier 3			+	+	+	+	+	+			+	+					+		+	+	+	+	+	+	+	+	+	+		+	+	+	+	+	+	+
SEEKPKEGVK	Acetyl (Protein N-term);SUMO3	P55854;P55854-2	SUMO3	Small ubiquitin-related modifier 3	+	+	+	+	+	+	+	+		+	+	+	+	+	+		+	+	+	+	+	+	+	+	+	+	+	+	+	+	+	+	+	+	+	+
SEEKPKEGVK	Acetyl (Protein N-term);2 SUMO3	P55854;P55854-2	SUMO3	Small ubiquitin-related modifier 3																		+	+			+		+		+	+	+	+					+		+
PKEGVKTENDHINLK	SUMO3	P55854;P55854-2	SUMO3	Small ubiquitin-related modifier 3																					+	+	+	+			+	+								+
EGVKTENDHINLKVAGQDGSVVQFK	SUMO3	P55854;P55854-2	SUMO3	Small ubiquitin-related modifier 3									+	+	+	+		+			+	+	+	+	+	+	+	+	+	+	+	+	+	+	+	+	+	+	+	+
EGVKTENDHINLKVAGQDGSVVQFK	2 SUMO3	P55854;P55854-2	SUMO3	Small ubiquitin-related modifier 3									+		+						+		+	+		+	+			+	+	+	+	+		+	+	+		+
EGVKTENDHINLKVAGQDGSVVQFK	Deamidation (NQ);SUMO3	P55854;P55854-2	SUMO3	Small ubiquitin-related modifier 3									+	+													+	+		+	+	+
EGVKTENDHINLKVAGQDGSVVQFK	GlyGly (K);SUMO3	P55854;P55854-2	SUMO3	Small ubiquitin-related modifier 3									+												+	+	+										+
EGVKTENDHINLK	SUMO3	P55854;P55854-2	SUMO3	Small ubiquitin-related modifier 3	+	+	+	+	+	+	+	+	+	+	+	+	+	+	+	+	+	+	+	+	+	+	+	+	+	+	+	+	+	+	+	+	+	+	+	+
EGVKTENDHINLK	Deamidation (NQ);SUMO3	P55854;P55854-2	SUMO3	Small ubiquitin-related modifier 3	+	+	+	+	+	+	+	+	+	+	+	+	+	+	+	+	+	+	+	+	+	+	+	+	+	+	+	+	+	+	+	+	+	+	+	+
EGVKTENDHINLK	2 Deamidation (NQ);SUMO3	P55854;P55854-2	SUMO3	Small ubiquitin-related modifier 3				+	+	+		+				+
LGDVISIQPCPDVKYGK	SUMO3	P55072	VCP	Transitional endoplasmic reticulum ATPase																						+					+
LGDVISIQPCPDVKYGKR	SUMO3	P55072	VCP	Transitional endoplasmic reticulum ATPase																						+			+	+	+	+	+	+
NLPFDFTWKMLK	Oxidation (M);SUMO3	P52272-2;P52272	HNRNPM	Heterogeneous nuclear ribonucleoprotein M										+	+						+	+	+	+					+	+	+	+		+		+				+
NLPFDFTWKMLK	SUMO3	P52272-2;P52272	HNRNPM	Heterogeneous nuclear ribonucleoprotein M	+	+			+				+	+		+		+	+	+	+	+	+	+	+	+	+	+	+	+	+	+		+	+	+	+	+	+	+
KLKEVFSMAGVVVR	SUMO3	P52272-2;P52272	HNRNPM	Heterogeneous nuclear ribonucleoprotein M																							+		+	+	+	+	+
MEESMKK	SUMO3	P52272-2;P52272	HNRNPM	Heterogeneous nuclear ribonucleoprotein M														+							+	+	+								+		+		+
GCAVVEFKMEESMKK	SUMO3	P52272-2;P52272	HNRNPM	Heterogeneous nuclear ribonucleoprotein M									+		+	+		+	+						+		+	+					+	+
GCAVVEFKMEESMK	SUMO3	P52272-2;P52272	HNRNPM	Heterogeneous nuclear ribonucleoprotein M															+						+			+				+
SKGCGVVKFESPEVAER	SUMO3	P52272-2;P52272	HNRNPM	Heterogeneous nuclear ribonucleoprotein M									+	+	+	+	+	+	+	+	+	+	+	+	+	+	+	+	+	+	+	+	+	+	+	+	+	+	+	+
SKGCGVVKFESPEVAER	2 SUMO3	P52272-2;P52272	HNRNPM	Heterogeneous nuclear ribonucleoprotein M																										+
SKGCGVVKFESPEVAER	GlyGly (K);SUMO3	P52272-2;P52272	HNRNPM	Heterogeneous nuclear ribonucleoprotein M																												+
FNECGHVLYADIKMENGKSK	Deamidation (NQ);SUMO3	P52272-2;P52272	HNRNPM	Heterogeneous nuclear ribonucleoprotein M																					+	+		+	+				+			+
FNECGHVLYADIKMENGKSK	GlyGly (K);SUMO3	P52272-2;P52272	HNRNPM	Heterogeneous nuclear ribonucleoprotein M																								+
MLKDKFNECGHVLYADIK	SUMO3	P52272-2;P52272	HNRNPM	Heterogeneous nuclear ribonucleoprotein M											+							+	+	+	+	+	+	+	+		+	+	+	+	+	+	+	+	+	+
DKFNECGHVLYADIK	SUMO3	P52272-2;P52272	HNRNPM	Heterogeneous nuclear ribonucleoprotein M										+										+	+		+								+		+
DKFNECGHVLYADIKMENGK	Oxidation (M);Deamidation (NQ);SUMO3	P52272-2;P52272	HNRNPM	Heterogeneous nuclear ribonucleoprotein M									+	+	+	+	+	+	+	+	+	+	+	+	+	+	+	+	+	+	+	+	+	+	+	+	+	+	+	+
DKFNECGHVLYADIKMENGK	Oxidation (M);SUMO3	P52272-2;P52272	HNRNPM	Heterogeneous nuclear ribonucleoprotein M									+	+	+	+	+		+		+	+	+	+	+	+	+	+	+	+	+	+	+	+	+	+	+	+	+	+
DKFNECGHVLYADIKMENGK	Deamidation (NQ);SUMO3	P52272-2;P52272	HNRNPM	Heterogeneous nuclear ribonucleoprotein M	+	+	+	+	+				+	+	+	+	+	+	+	+	+	+	+	+	+	+	+	+	+	+	+	+	+	+	+	+	+	+	+	+
DKFNECGHVLYADIKMENGK	SUMO3	P52272-2;P52272	HNRNPM	Heterogeneous nuclear ribonucleoprotein M	+				+				+	+	+	+	+	+	+	+	+	+	+	+	+	+	+	+	+	+	+	+	+	+	+	+	+	+	+	+
AFITNIPFDVKWQSLK	SUMO3	P52272-2;P52272	HNRNPM	Heterogeneous nuclear ribonucleoprotein M									+	+	+	+	+	+	+	+	+	+	+	+	+	+	+	+	+	+	+	+	+	+	+	+	+	+	+	+
AFITNIPFDVKWQSLK	Deamidation (NQ);SUMO3	P52272-2;P52272	HNRNPM	Heterogeneous nuclear ribonucleoprotein M																												+
AFITNIPFDVKWQSLKDLVK	SUMO3	P52272-2;P52272	HNRNPM	Heterogeneous nuclear ribonucleoprotein M												+		+	+					+	+	+	+		+	+	+	+	+	+	+	+		+		+
ADILEDKDGK	SUMO3	P52272-2;P52272	HNRNPM	Heterogeneous nuclear ribonucleoprotein M									+														+		+	+	+	+	+	+		+	+		+
ADILEDKDGKSR	SUMO3	P52272-2;P52272	HNRNPM	Heterogeneous nuclear ribonucleoprotein M										+	+													+
AAGVEAAAEVAATEIKMEEESGAPGVPSGNGAPGPK	Acetyl (Protein N-term);Oxidation (M);Deamidation (NQ);SUMO3	P52272-2;P52272	HNRNPM	Heterogeneous nuclear ribonucleoprotein M	+	+	+	+	+	+	+	+	+			+		+	+	+	+	+	+	+		+	+	+	+	+	+	+	+	+	+	+	+	+	+
AAGVEAAAEVAATEIKMEEESGAPGVPSGNGAPGPK	Acetyl (Protein N-term);Deamidation (NQ);SUMO3	P52272-2;P52272	HNRNPM	Heterogeneous nuclear ribonucleoprotein M	+	+	+	+	+		+		+	+	+	+	+	+	+	+	+	+	+	+		+	+	+	+	+	+	+	+	+	+	+	+	+	+	+
VAASNIVQMKDDHDK	SUMO3	P49721	PSMB2	Proteasome subunit beta type-2										+													+	+		+	+	+	+	+	+		+
VAASNIVQMKDDHDKMFK	SUMO3	P49721	PSMB2	Proteasome subunit beta type-2											+	+					+	+		+	+	+	+			+		+	+		+	+	+	+	+
KCKSPETALLHVAGHGNVEQMK	GlyGly (K);Deamidation (NQ);SUMO3	P48736	PIK3CG	Phosphatidylinositol 4,5-bisphosphate 3-kinase catalytic subunit gamma isoform																					+												+
KCKSPETALLHVAGHGNVEQMK	Deamidation (NQ);2 SUMO3	P48736	PIK3CG	Phosphatidylinositol 4,5-bisphosphate 3-kinase catalytic subunit gamma isoform															+				+		+			+
ILFFNTPKK	SUMO3	P48556	PSMD8	26S proteasome non-ATPase regulatory subunit 8																								+			+	+	+	+
VKEEVWEETTVKGEEIEPR	SUMO3	O15015;O15015-2	ZNF646	Zinc finger protein 646									+	+	+	+	+	+	+		+	+	+	+	+	+	+	+	+	+	+	+	+	+	+	+	+	+	+	+
VKEEVWEETTVKGEEIEPR	2 SUMO3	O15015;O15015-2	ZNF646	Zinc finger protein 646																			+						+	+	+	+		+				+
MTEWETAAPAVAETPDIKLFGK	Acetyl (Protein N-term);SUMO3	P46782	RPS5	40S ribosomal protein S5;40S ribosomal protein S5, N-terminally processed									+		+	+	+	+	+	+	+	+	+	+	+	+	+	+	+	+	+	+		+	+	+	+	+	+	+
TEWETAAPAVAETPDIKLFGK	Acetyl (Protein N-term);SUMO3	P46782	RPS5	40S ribosomal protein S5;40S ribosomal protein S5, N-terminally processed	+	+							+	+	+	+	+	+	+	+	+	+	+	+	+	+	+	+	+	+	+	+		+	+	+	+	+	+	+
GSSNSYAIKK	SUMO3	P46782	RPS5	40S ribosomal protein S5;40S ribosomal protein S5, N-terminally processed			+	+			+		+					+			+	+	+	+	+	+	+	+	+	+	+	+	+	+	+	+		+	+	+
TTTGNKVFGALK	SUMO3	P46777	RPL5	60S ribosomal protein L5																			+	+					+	+	+	+	+	+		+	+
VFGALKGAVDGGLSIPHSTK	SUMO3	P46777	RPL5	60S ribosomal protein L5																							+				+	+				+	+			+
FPGYDSESKEFNAEVHRK	SUMO3	P46777	RPL5	60S ribosomal protein L5											+				+				+	+	+	+				+	+	+	+					+
TVIKKDEQEHEFYK	SUMO3	P43686-2;P43686	PSMC4	26S protease regulatory subunit 6B											+															+		+	+
QDTVSNFSKTKK	GlyGly (K);Deamidation (NQ);SUMO3	P43155-3;P43155-2;P43155	CRAT	Carnitine O-acetyltransferase				+					+		+	+											+	+	+				+				+		+
PLAKDLLHPSPEEEK	SUMO3	P42677	RPS27	40S ribosomal protein S27																											+
QLQQAQAAGAEQEVEKFTKR	SUMO3	P39748;P39748-2	FEN1	Flap endonuclease 1																			+	+	+						+	+					+
IYKIGQGYLIK	SUMO3	P39023	RPL3	60S ribosomal protein L3																					+			+					+
FQTMEEKK	SUMO3	P39023	RPL3	60S ribosomal protein L3									+		+														+			+	+					+
IDLKFIDTTSK	SUMO3	P39023	RPL3	60S ribosomal protein L3									+	+	+				+		+	+	+	+	+	+	+	+	+	+			+	+	+	+	+	+		+
KAFMGPLKK	SUMO3	P39023	RPL3	60S ribosomal protein L3									+	+	+	+	+	+	+	+	+	+	+	+	+	+	+	+	+	+	+	+	+	+	+	+	+	+	+	+
IVKMNKSEDDESGAGELTR	SUMO3	P33993;P33993-2;P33993-3	MCM7	DNA replication licensing factor MCM7										+											+	+	+	+	+	+	+	+	+	+
IVKMNKSEDDESGAGELTR	GlyGly (K);SUMO3	P33993;P33993-2;P33993-3	MCM7	DNA replication licensing factor MCM7																							+	+	+	+	+	+	+
IVKMNKSEDDESGAGELTR	2 SUMO3	P33993;P33993-2;P33993-3	MCM7	DNA replication licensing factor MCM7										+		+							+	+	+	+	+	+	+	+	+	+	+	+	+	+	+		+	+
KFLQEFYQDDELGKK	SUMO3	P33993;P33993-2	MCM7	DNA replication licensing factor MCM7									+	+	+	+	+		+			+	+	+	+	+	+	+	+		+	+	+	+	+	+	+	+	+	+
FIKFQEMK	SUMO3	P33993;P33993-2;P33993-3	MCM7	DNA replication licensing factor MCM7									+	+	+	+	+	+	+	+	+	+	+	+	+	+	+	+	+	+	+	+	+	+	+	+	+	+	+	+
ALKDYALEK	Acetyl (Protein N-term);SUMO3	P33993;P33993-2	MCM7	DNA replication licensing factor MCM7									+	+									+	+	+	+	+		+	+	+	+	+	+	+	+	+	+	+	+
ALKDYALEKEK	Acetyl (Protein N-term);SUMO3	P33993;P33993-2	MCM7	DNA replication licensing factor MCM7					+		+	+	+	+	+	+	+	+	+	+	+	+	+	+	+	+	+	+	+	+	+	+	+	+	+	+	+	+	+	+
ALKDYALEKEK	Acetyl (Protein N-term);GlyGly (K);SUMO3	P33993;P33993-2	MCM7	DNA replication licensing factor MCM7																					+	+			+		+			+
ALKDYALEKEK	Acetyl (Protein N-term);2 SUMO3	P33993;P33993-2	MCM7	DNA replication licensing factor MCM7																											+
KVIKMESEEGK	SUMO3	P29590;P29590-2;P29590-5;P29590-9;P29590-3;P29590-8;P29590-11;P29590-4;P29590-12;P29590-13	PML	Protein PML	+	+	+	+	+	+	+	+	+	+	+	+	+	+	+	+	+	+	+	+	+	+	+	+	+	+	+	+	+	+	+	+	+	+	+	+
VKLDEAFEFVK	SUMO3	P28562	DUSP1	Dual specificity protein phosphatase 1																	+				+	+			+	+		+		+		+	+
VKLDEAFEFVKQR	SUMO3	P28562	DUSP1	Dual specificity protein phosphatase 1																				+	+															+
AIGSASEGAQSSLQEVYHKSMTLK	SUMO3	P28066-2;P28066	PSMA5	Proteasome subunit alpha type-5																									+
YMVKSCGK	SUMO3	P27635	RPL10	60S ribosomal protein L10										+				+			+		+	+	+	+	+		+	+	+	+	+	+	+	+	+	+	+	+
ICANKYMVK	SUMO3	P27635;Q96L21	RPL10;RPL10L	60S ribosomal protein L10;60S ribosomal protein L10-like									+	+	+	+	+	+	+	+	+	+	+	+	+	+	+	+	+	+	+	+	+	+	+	+	+	+	+	+
WGFTKFNADEFEDMVAEK	SUMO3	P27635	RPL10	60S ribosomal protein L10											+						+		+	+	+	+		+												+
WGFTKFNADEFEDMVAEKR	SUMO3	P27635	RPL10	60S ribosomal protein L10									+	+	+	+	+	+	+		+	+	+	+	+	+	+	+	+	+	+				+	+	+	+	+	+
VITEEEKNFK	SUMO3	P26373;P26373-2	RPL13	60S ribosomal protein L13										+	+				+	+			+		+		+		+	+				+
VITEEEKNFKAFASLR	SUMO3	P26373;P26373-2	RPL13	60S ribosomal protein L13																				+						+	+			+
SYLSGGAGAAGGGGADPGNKKWEQK	SUMO3	P25490	YY1	Transcriptional repressor protein YY1																										+	+	+
KIKEDDAPR	SUMO3	P25490	YY1	Transcriptional repressor protein YY1	+		+	+	+	+	+	+		+	+	+	+	+	+	+	+	+	+	+	+	+	+	+		+	+	+	+	+	+	+	+	+	+	+
KFSKEEPVSSGPEEAVGK	2 Phospho (STY);SUMO3	O00567	NOP56	Nucleolar protein 56																																+
MEGVEEKKK	Acetyl (Protein N-term);SUMO3	P18124	RPL7	60S ribosomal protein L7				+					+	+												+													+
KKEVPAVPETLK	SUMO3	P18124	RPL7	60S ribosomal protein L7																							+
IIHTEEKPYK	SUMO3	Q86XN6-2;Q86XN6;Q86XN6-3;P17019;P17038-2;P17038;P52744;P52744-2;Q6ZR52;Q6ZR52-2	ZNF761;ZNF708;ZNF43;ZNF138;ZNF493	Zinc finger protein 761;Zinc finger protein 708;Zinc finger protein 43;Zinc finger protein 138;Zinc finger protein 493												+								+		+		+							+	+	+
ETVFTKSPYQEFTDHLVK	SUMO3	P15880	RPS2	40S ribosomal protein S2																											+					+
AEDKEWMPVTK	SUMO3	P15880	RPS2	40S ribosomal protein S2																								+	+	+	+	+
AEDKEWMPVTKLGR	SUMO3	P15880	RPS2	40S ribosomal protein S2																					+						+
VKKEEEEEENFPGQASSQQVHSENIK	SUMO3	P13682	ZNF35	Zinc finger protein 35									+	+											+		+	+		+	+	+	+	+		+
KLKTEQGGAHFSVSSLAEGSVTSVGSVNPAENFR	SUMO3	P13010	XRCC5	X-ray repair cross-complementing protein 5									+	+	+	+		+						+	+				+	+						+			+
RPKVEYSEEELK	SUMO3	P12956;P12956-2	XRCC6	X-ray repair cross-complementing protein 6										+	+	+			+				+	+	+				+	+	+	+	+	+	+	+	+	+	+
ALKPPPIK	SUMO3	P12956;P12956-2	XRCC6	X-ray repair cross-complementing protein 6																							+
ALKPPPIKLYR	SUMO3	P12956;P12956-2	XRCC6	X-ray repair cross-complementing protein 6										+	+	+		+			+	+	+	+	+	+	+	+	+	+	+	+	+	+	+	+	+	+	+	+
DVICEDDKGK	SUMO3	P12757-3;P12757-5;P12757	SKIL	Ski-like protein				+										+							+	+		+	+		+	+		+	+	+	+	+	+
DVICEDDKGKIMEEVMR	SUMO3	P12757-3;P12757-5;P12757	SKIL	Ski-like protein										+							+		+	+	+	+	+	+	+	+	+	+	+	+		+	+	+	+	+
KIKNENTEGSPQEDGVELEGLK	SUMO3	P11388;P11388-2;P11388-3;P11388-4	TOP2A	DNA topoisomerase 2-alpha									+			+									+	+	+	+	+		+	+	+	+				+	+
KIKNENTEGSPQEDGVELEGLK	Phospho (STY);SUMO3	P11388;P11388-2;P11388-3;P11388-4	TOP2A	DNA topoisomerase 2-alpha																												+
VLEDSDLKKSDIDEIVLVGGSTR	SUMO3	P11021	HSPA5	78 kDa glucose-regulated protein																				+	+	+				+	+	+				+	+	+		+
TLTGKTITLEVEPSDTIENVK	SUMO3	P62987;P62979;P0CG47;P0CG48	UBA52;RPS27A;UBB;UBC	Ubiquitin-60S ribosomal protein L40;Ubiquitin;60S ribosomal protein L40;Ubiquitin-40S ribosomal protein S27a;Ubiquitin;40S ribosomal protein S27a;Polyubiquitin-B;Ubiquitin;Polyubiquitin-C;Ubiquitin	+	+	+	+	+	+	+	+	+	+	+	+	+	+	+		+	+	+	+	+	+	+	+	+	+	+	+	+	+	+	+	+	+	+	+
TLTGKTITLEVEPSDTIENVKAK	SUMO3	P62987;P62979;P0CG47;P0CG48	UBA52;RPS27A;UBB;UBC	Ubiquitin-60S ribosomal protein L40;Ubiquitin;60S ribosomal protein L40;Ubiquitin-40S ribosomal protein S27a;Ubiquitin;40S ribosomal protein S27a;Polyubiquitin-B;Ubiquitin;Polyubiquitin-C;Ubiquitin											+						+				+	+	+	+			+	+	+	+
MQIFVKTLTGK	SUMO3	P62987;P62979;P0CG47;P0CG48	UBA52;RPS27A;UBB;UBC	Ubiquitin-60S ribosomal protein L40;Ubiquitin;60S ribosomal protein L40;Ubiquitin-40S ribosomal protein S27a;Ubiquitin;40S ribosomal protein S27a;Polyubiquitin-B;Ubiquitin;Polyubiquitin-C;Ubiquitin																					+		+	+		+	+	+
GFSLLATEDKEALKK	SUMO3	P09874	PARP1	Poly [ADP-ribose] polymerase 1									+												+	+	+	+	+	+	+	+	+	+	+	+	+		+
MVQEAEKYKAEDEVQR	SUMO3	P08107;P08107-2	HSPA1A	Heat shock 70 kDa protein 1A/1B																						+	+		+	+	+	+	+
QAVEMKNDKSEEEQSSSSVK	SUMO3	P07910-2;P07910;P07910-4;P07910-3	HNRNPC	Heterogeneous nuclear ribonucleoproteins C1/C2										+		+		+			+	+		+	+	+	+	+				+		+	+	+	+	+	+	+
SHIITGNKIPLSGPVPK	SUMO3	O00311	CDC7	Cell division cycle 7-related protein kinase																								+			+		+
SHIITGNKIPLSGPVPKELDQQSTTK	SUMO3	O00311	CDC7	Cell division cycle 7-related protein kinase										+	+	+	+	+			+	+	+	+	+	+	+	+	+	+	+	+	+	+	+	+	+	+	+	+
SKGQESFK	SUMO3	P06748;P06748-3	NPM1	Nucleophosmin																												+	+	+
SKGQESFKK	SUMO3	P06748;P06748-3	NPM1	Nucleophosmin																						+									+		+		+
WKPGSLASHVK	SUMO3	P06493;P06493-2	CDK1	Cyclin-dependent kinase 1																							+				+		+	+	+		+
WKPGSLASHVKNLDENGLDLLSK	SUMO3	P06493;P06493-2	CDK1	Cyclin-dependent kinase 1																				+					+	+							+	+
WKPGSLASHVKNLDENGLDLLSK	Deamidation (NQ);SUMO3	P06493;P06493-2	CDK1	Cyclin-dependent kinase 1																																		+
ISGKMALNHPYFNDLDNQIK	SUMO3	P06493;P06493-2	CDK1	Cyclin-dependent kinase 1																	+	+	+	+	+	+				+		+	+	+		+				+
MEDYTKIEK	Acetyl (Protein N-term);SUMO3	P06493;P06493-2	CDK1	Cyclin-dependent kinase 1	+	+	+	+	+	+	+	+	+	+	+	+	+	+	+	+	+	+	+	+	+	+	+	+	+	+	+	+	+	+	+	+	+	+	+	+
MEDYTKIEK	Acetyl (Protein N-term);Oxidation (M);SUMO3	P06493;P06493-2	CDK1	Cyclin-dependent kinase 1										+									+								+	+
IEKIGEGTYGVVYK	SUMO3	P06493;P06493-2	CDK1	Cyclin-dependent kinase 1																					+				+		+		+	+
DLKPQNLLIDDK	SUMO3	P06493	CDK1	Cyclin-dependent kinase 1																										+
DLKPQNLLIDDKGTIK	SUMO3	P06493	CDK1	Cyclin-dependent kinase 1									+	+	+	+	+	+	+		+	+	+	+	+	+	+	+	+	+	+	+	+	+	+	+	+	+	+	+
DLKPQNLLIDDKGTIK	2 SUMO3	P06493	CDK1	Cyclin-dependent kinase 1																			+				+			+	+			+
NTFPKWKPGSLASHVK	SUMO3	P06493;P06493-2	CDK1	Cyclin-dependent kinase 1										+			+	+				+	+	+	+	+	+		+	+	+	+	+	+	+	+	+	+	+	+
ALGTPNNEVWPEVESLQDYKNTFPK	SUMO3	P06493;P06493-2	CDK1	Cyclin-dependent kinase 1																			+							+
IDDFKAEDFQIEGYNPHPTIK	SUMO3	P04818-3;P04818;P04818-2	TYMS	Thymidylate synthase																					+	+			+		+	+	+			+				+
IDDFKAEDFQIEGYNPHPTIKMEMAV	SUMO3	P04818-3;P04818;P04818-2	TYMS	Thymidylate synthase									+										+	+	+				+	+				+		+		+		+
IDDFKAEDFQIEGYNPHPTIKMEMAV	2 SUMO3	P04818-3;P04818;P04818-2	TYMS	Thymidylate synthase																			+
LGFLHSGTAKSVTCTYSPALNK	SUMO3	P04637-4;P04637;P04637-5;P04637-6;P04637-2;P04637-3	TP53	Cellular tumor antigen p53									+	+											+		+	+	+		+	+	+
KLMFKTEGPDSD	Phospho (STY);SUMO3	P04637-4;P04637;P04637-7	TP53	Cellular tumor antigen p53	+	+	+		+	+	+	+	+		+	+	+	+	+	+	+	+	+	+	+	+	+				+	+			+	+	+	+	+	+
KLMFKTEGPDSD	Phospho (STY);2 SUMO3	P04637-4;P04637;P04637-7	TP53	Cellular tumor antigen p53																											+
KKPLDGEYFTLQIR	SUMO3	P04637-4;P04637;P04637-7	TP53	Cellular tumor antigen p53									+	+	+	+	+	+	+	+	+	+	+	+	+	+	+	+	+	+	+	+	+	+	+	+	+	+	+	+
YKLLPEYPGVLSDVQEEK	SUMO3	P00374-2;P00374	DHFR	Dihydrofolate reductase																									+	+
IMQDFESDTFFPEIDLEKYK	SUMO3	P00374-2;P00374	DHFR	Dihydrofolate reductase																			+	+		+
AVVPQQELLDKIKEEPDNAQEYGCVQQPK	SUMO3	O95789;O95789-2;O95789-4;O95789-1	ZMYM6	Zinc finger MYM-type protein 6									+	+	+	+	+	+			+	+	+	+	+	+	+	+	+	+	+	+	+	+	+	+	+	+	+	+
VPLKEFDHSNCKTEGWADQIVLQWER	SUMO3	Q9Y546	LRRC42	Leucine-rich repeat-containing protein 42											+					+			+	+					+							+	+	+		+
AVVAEDNNIKENDYKDHK	SUMO3	Q9Y4E5-4	ZNF451	Zinc finger protein 451															+														+
HCFLQKPSVAHFGSEKSNLYK	SUMO3	Q9Y4E5-2;Q9Y4E5	ZNF451	Zinc finger protein 451									+	+											+	+	+	+	+	+	+	+		+	+	+	+	+		+
HCFLQKPSVAHFGSEK	SUMO3	Q9Y4E5-2;Q9Y4E5	ZNF451	Zinc finger protein 451										+											+	+	+	+	+	+	+		+	+		+	+	+	+
IIHTGEKPYK	SUMO3	A2RRD8;Q05481-2;Q05481;Q96N22-2;Q8N7Q3;P0DKX0;Q96N22;A6NN14;Q5JVG8-2;Q5JVG8;Q68DY1-2;Q96H40;Q96JC4;Q68DY1;Q8TD23;Q8N4W9-2;Q8N4W9;Q6ZNG1;P17019;P17038-2;P17038;Q03936-2;Q03936-3;Q03936;Q6ZR52;Q6ZR52-2;Q96N38-2;Q96N38;Q96N38-3;Q9Y2Q1-4;Q9Y2Q1-3;Q9Y2Q1-2;Q9Y2Q1;A8MTY0;Q8IYN0;Q9P255;A6NK75;Q6ZN08;O75373;Q8TF32;Q9H8G1;Q9BRH9;O43309;Q9UII5;P0CB33	ZNF320;ZNF91;ZNF681;ZNF676;ZNF728;ZNF729;ZNF506;ZNF626;ZNF486;ZNF479;ZNF675;ZNF808;ZNF600;ZNF708;ZNF43;ZNF92;ZNF493;ZNF714;ZNF257;ZNF724P;ZNF100;ZNF492;ZNF98;ZNF66;ZNF737;ZNF431;ZNF430;ZNF251;ZSCAN12;ZNF107;ZNF735	Zinc finger protein 320;Zinc finger protein 91;Zinc finger protein 681;Zinc finger protein 676;Zinc finger protein 728;Zinc finger protein 729;Zinc finger protein 506;Zinc finger protein 626;Zinc finger protein 486;Zinc finger protein 479;Zinc finger protein 675;Zinc finger protein 808;Zinc finger protein 600;Zinc finger protein 708;Zinc finger protein 43;Zinc finger protein 92;Zinc finger protei…																				+	+	+	+		+	+	+	+		+	+			+	+	+
IAEEEAKAKEEEGVPDEEGWVK	SUMO3	Q9Y3A4;Q9NSQ0	RRP7A;RRP7B	Ribosomal RNA-processing protein 7 homolog A;Putative ribosomal RNA-processing protein 7 homolog B									+	+	+	+		+			+	+	+	+	+	+	+	+	+	+	+	+	+	+	+	+	+	+	+	+
AKEEEGVPDEEGWVK	SUMO3	Q9Y3A4;Q9NSQ0	RRP7A;RRP7B	Ribosomal RNA-processing protein 7 homolog A;Putative ribosomal RNA-processing protein 7 homolog B									+	+	+	+	+				+		+	+	+	+			+	+	+	+	+	+		+	+		+	+
AKEEEGVPDEEGWVKVTR	SUMO3	Q9Y3A4;Q9NSQ0	RRP7A;RRP7B	Ribosomal RNA-processing protein 7 homolog A;Putative ribosomal RNA-processing protein 7 homolog B																					+							+		+
LHPEDFPEEDKKTYGEIFEK	SUMO3	O95298-2;O95298	NDUFC2	NADH dehydrogenase [ubiquinone] 1 subunit C2																			+	+	+		+	+	+	+	+		+	+			+			+
VKKETVNSPAIYK	Phospho (STY);SUMO3	Q9Y3A2	UTP11L	Probable U3 small nucleolar RNA-associated protein 11			+	+				+		+	+	+										+			+	+			+	+
VKKETVNSPAIYK	SUMO3	Q9Y3A2	UTP11L	Probable U3 small nucleolar RNA-associated protein 11			+	+	+				+	+	+	+									+	+	+	+	+		+		+	+	+		+		+
KHIKEEPLSEEEPCTSTAIASPEK	2 Phospho (STY);SUMO3	Q9Y2X3	NOP58	Nucleolar protein 58										+		+						+	+	+	+	+		+	+	+	+	+	+	+	+	+	+	+	+	+
KHIKEEPLSEEEPCTSTAIASPEK	Phospho (STY);SUMO3	Q9Y2X3	NOP58	Nucleolar protein 58									+	+	+	+					+		+	+	+	+	+	+	+	+	+	+	+	+	+	+	+	+	+	+
TEKYEHKSEVK	SUMO3	Q9Y2X3	NOP58	Nucleolar protein 58											+										+		+													+
TEKYEHK	SUMO3	Q9Y2X3	NOP58	Nucleolar protein 58											+
ALAKTEKYEHK	SUMO3	Q9Y2X3	NOP58	Nucleolar protein 58				+	+									+			+		+	+	+	+	+	+				+			+	+	+	+	+	+
ALAKTEK	SUMO3	Q9Y2X3	NOP58	Nucleolar protein 58											+						+			+		+									+		+	+	+	+
LLIVSTTPYSEKDTKQILR	SUMO3	Q9Y230-2;Q9Y230	RUVBL2	RuvB-like 2																					+		+	+				+
KAWKMQGVGEK	SUMO3	Q9UPT9;Q9UPT9-2	USP22	Ubiquitin carboxyl-terminal hydrolase 22																						+				+		+
MQGVGEKFSTWEPTKR	SUMO3	Q9UPT9;Q9UPT9-2	USP22	Ubiquitin carboxyl-terminal hydrolase 22																			+		+		+	+	+	+	+	+		+		+	+	+
VKQEPGTEDEICSFSGGVK	SUMO3	Q9UPN9-2;Q9UPN9	TRIM33	E3 ubiquitin-protein ligase TRIM33	+	+	+	+	+	+	+	+	+	+	+	+	+	+	+		+	+	+		+	+	+	+	+	+	+	+	+	+	+	+	+	+	+	+
VKQEPGTEDEICSFSGGVKQEK	SUMO3	Q9UPN9-2;Q9UPN9	TRIM33	E3 ubiquitin-protein ligase TRIM33									+	+	+	+	+	+			+	+	+	+	+	+	+	+	+	+	+	+	+	+	+	+	+	+	+	+
VKQEPGTEDEICSFSGGVKQEK	2 SUMO3	Q9UPN9-2;Q9UPN9	TRIM33	E3 ubiquitin-protein ligase TRIM33	+								+	+	+	+	+	+	+	+	+	+	+	+	+	+	+	+	+	+	+	+	+	+	+	+	+	+	+	+
PQSKKLQVQVK	Phospho (STY);GlyGly (K);2 Deamidation (NQ);SUMO3	Q9UPN3-5;Q9UPN3	MACF1	Microtubule-actin cross-linking factor 1, isoforms 1/2/3/5																											+			+
SQVDNGSKKGGER	GlyGly (K);SUMO3	Q9UNY4	TTF2	Transcription termination factor 2																										+
EAPILKEFKEEGEEIPR	SUMO3	Q9UKV3-5;Q9UKV3	ACIN1	Apoptotic chromatin condensation inducer in the nucleus																			+		+			+	+			+	+	+		+	+
TITFTSSKNEELQGNDSK	SUMO3	Q9UBW7;Q9UBW7-2	ZMYM2	Zinc finger MYM-type protein 2									+	+	+	+	+	+				+		+	+	+	+	+	+	+	+	+		+	+	+	+	+	+	+
TITFTSSKNEELQGNDSKITPSSK	SUMO3	Q9UBW7;Q9UBW7-2	ZMYM2	Zinc finger MYM-type protein 2										+											+		+		+		+	+	+	+
DHMQDSFLMQPEKYGK	SUMO3	Q9UBW7	ZMYM2	Zinc finger MYM-type protein 2																					+	+	+	+		+			+				+
KWSHQDTFK	SUMO3	Q9UBT6;Q9UBT6-3;Q9UBT6-8	POLK	DNA polymerase kappa																												+
KWSHQDTFKCEAVNK	SUMO3	Q9UBT6;Q9UBT6-3;Q9UBT6-8	POLK	DNA polymerase kappa									+	+		+			+	+			+	+	+	+	+		+	+	+	+			+		+	+	+	+
HLNPGSISVQTSLTNSSQIDKPMKMEK	SUMO3	Q9NY74	ETAA1	Ewing's tumor-associated antigen 1											+							+		+	+	+	+	+	+	+	+	+	+	+		+	+	+	+	+
TKIKADPDGPEAQAEACSGER	SUMO3	Q9NX24	NHP2	H/ACA ribonucleoprotein complex subunit 2	+	+	+	+	+	+	+	+	+	+	+	+	+	+	+	+	+	+	+	+	+	+	+	+	+	+	+	+	+	+	+	+	+	+	+	+
TKIKADPDGPEAQAEACSGER	2 SUMO3	Q9NX24	NHP2	H/ACA ribonucleoprotein complex subunit 2																					+			+				+
EIVDDTKVKEEPPINHPVGCK	SUMO3	Q9NWK9;Q9NWK9-2	ZNHIT6	Box C/D snoRNA protein 1				+					+	+	+	+		+			+	+	+	+	+	+	+	+	+	+	+	+	+	+	+	+	+	+	+	+
EIVDDTKVKEEPPINHPVGCK	2 SUMO3	Q9NWK9;Q9NWK9-2	ZNHIT6	Box C/D snoRNA protein 1									+			+						+	+	+	+	+	+	+	+	+	+	+	+	+	+	+	+	+	+	+
IIINPSSSLLASQDETKLPK	SUMO3	Q9NWF9;Q9NWF9-1	RNF216	E3 ubiquitin-protein ligase RNF216									+	+	+	+		+			+		+	+	+	+	+	+	+	+	+	+	+	+	+	+	+	+	+	+
IIINPSSSLLASQDETKLPKIDFFDYSK	SUMO3	Q9NWF9;Q9NWF9-1	RNF216	E3 ubiquitin-protein ligase RNF216																											+
EHNGLTCEELAEKDDIKYR	SUMO3	Q9NWF9;Q9NWF9-1;Q9NWF9-3	RNF216	E3 ubiquitin-protein ligase RNF216									+	+	+	+	+	+	+	+	+	+	+	+	+	+	+	+	+	+	+	+	+	+	+	+	+	+	+	+
EHNGLTCEELAEKDDIKYR	Deamidation (NQ);SUMO3	Q9NWF9;Q9NWF9-1;Q9NWF9-3	RNF216	E3 ubiquitin-protein ligase RNF216									+			+		+	+			+	+	+	+	+	+		+	+	+	+	+	+	+	+	+	+	+	+
IADAIENKTTVYK	SUMO3	Q9NVN8	GNL3L	Guanine nucleotide-binding protein-like 3-like protein									+	+											+	+	+	+	+	+	+	+	+	+	+	+			+
TVTITKEDESTEK	SUMO3	Q9NS91	RAD18	E3 ubiquitin-protein ligase RAD18	+	+	+	+		+	+	+	+	+	+	+	+	+	+		+	+	+		+	+	+	+	+	+	+	+	+	+	+	+	+	+	+	+
TVTITKEDESTEKLSSVCMGQEDNMTSVTNHFSQSK	SUMO3	Q9NS91	RAD18	E3 ubiquitin-protein ligase RAD18												+								+	+	+	+	+	+		+	+	+	+	+	+
SKKEVQEVSASYNGVDGCLSSTLEHQVASHHQSSNK	SUMO3	O75925;O75925-2	PIAS1	E3 SUMO-protein ligase PIAS1																					+	+	+	+			+		+	+
LNESVMVFTKDQTEKEIDEIHSK	SUMO3	Q9NS91	RAD18	E3 ubiquitin-protein ligase RAD18										+				+						+		+			+	+	+	+			+	+	+	+		+
DQTEKEIDEIHSK	SUMO3	Q9NS91	RAD18	E3 ubiquitin-protein ligase RAD18																							+	+			+	+
DQTEKEIDEIHSKYR	SUMO3	Q9NS91	RAD18	E3 ubiquitin-protein ligase RAD18											+				+			+	+	+	+	+	+		+	+	+	+	+	+	+	+	+	+	+	+
EFKMDNFSPK	SUMO3	Q9NS56;Q9NS56-2	TOPORS	E3 ubiquitin-protein ligase Topors									+	+	+	+	+	+	+	+	+	+	+	+	+	+	+	+	+	+	+	+	+	+	+	+	+	+	+	+
EFKMDNFSPK	Phospho (STY);SUMO3	Q9NS56;Q9NS56-2	TOPORS	E3 ubiquitin-protein ligase Topors																											+
NKKENEDENSSSTNLCVEDLQK	SUMO3	Q9NRZ9-6;Q9NRZ9-5;Q9NRZ9-4;Q9NRZ9-3;Q9NRZ9-2;Q9NRZ9;Q9NRZ9-8;Q9NRZ9-7	HELLS	Lymphoid-specific helicase									+	+	+	+					+				+	+	+	+	+	+	+	+	+	+		+	+
KHELLTKALHLLK	SUMO3	O75925;O75925-2;O75925-3	PIAS1	E3 SUMO-protein ligase PIAS1																								+
ALAHNLLVKAEPK	SUMO3	Q9HAZ2-4;Q9HAZ2-2;Q9HAZ2-3;Q9HAZ2	PRDM16	PR domain zinc finger protein 16																					+		+				+
ALAHNLLVKAEPKSPR	Phospho (STY);SUMO3	Q9HAZ2-4;Q9HAZ2-2;Q9HAZ2-3;Q9HAZ2	PRDM16	PR domain zinc finger protein 16																						+	+	+
ALHLLKAGCSPAVQMK	SUMO3	O75925;O75925-2;O75925-3	PIAS1	E3 SUMO-protein ligase PIAS1									+												+	+	+	+	+	+				+		+
AGCSPAVQMKIK	SUMO3	O75925;O75925-2;O75925-3	PIAS1	E3 SUMO-protein ligase PIAS1										+	+	+									+	+	+	+		+		+		+			+
AGCSPAVQMKIKELYR	2 SUMO3	O75925;O75925-2;O75925-3	PIAS1	E3 SUMO-protein ligase PIAS1																										+
ESKKESSVGGEDLDSYPDFLHK	SUMO3	Q9H582;Q9H582-2	ZNF644	Zinc finger protein 644																							+				+	+				+
TLDAEVVEKPAKEETVVENATPDYAAGLVSTQK	SUMO3	Q9H3P2-7;Q9H3P2	NELFA	Negative elongation factor A									+	+													+		+	+		+
KLKIEPSSNWDMTGYGSHSK	SUMO3	Q9H2X6-3;Q9H2X6;Q9H2X6-2	HIPK2	Homeodomain-interacting protein kinase 2										+														+			+	+	+	+
AEVKVKVQPPDADPVEIENR	Acetyl (Protein N-term);2 SUMO3	Q9H1D9	POLR3F	DNA-directed RNA polymerase III subunit RPC6																												+
IKLEKEFDLPPAAMPNTENVYSQWLAGYAASR	SUMO3	Q9H165-6;Q9H165;Q9H165-2;Q9H165-4	BCL11A	B-cell lymphoma/leukemia 11A									+								+	+	+	+		+	+	+		+	+				+				+	+
LEDKTVFDNFFIKK	2 SUMO3	Q9H040	SPRTN	SprT-like domain-containing protein Spartan																									+		+
LEDKTVFDNFFIKK	SUMO3	Q9H040	SPRTN	SprT-like domain-containing protein Spartan									+	+	+	+	+	+	+	+	+	+	+	+	+	+	+		+	+	+	+	+	+	+	+	+	+	+	+
LEDKTVFDNFFIKK	GlyGly (K);SUMO3	Q9H040	SPRTN	SprT-like domain-containing protein Spartan																			+		+							+
IKVKFEQNGSSK	Deamidation (NQ);SUMO3	Q9H040	SPRTN	SprT-like domain-containing protein Spartan										+	+	+	+	+	+	+	+	+	+	+	+	+	+	+	+	+	+	+	+	+	+	+	+	+	+	+
IKVKFEQNGSSK	SUMO3	Q9H040	SPRTN	SprT-like domain-containing protein Spartan															+				+	+		+				+			+	+			+
IKKEQVETVPQATVK	SUMO3	Q9BZ95-3;Q9BZ95-4;Q9BZ95-2;Q9BZ95-5;Q9BZ95	WHSC1L1	Histone-lysine N-methyltransferase NSD3																					+	+	+	+			+		+	+
EAEPIPETVKPEEK	SUMO3	O75586;O75586-2	MED6	Mediator of RNA polymerase II transcription subunit 6		+	+	+	+			+	+	+	+	+						+		+	+	+	+	+	+	+	+	+	+	+	+	+	+	+	+	+
EAEPIPETVKPEEKETTK	SUMO3	O75586;O75586-2	MED6	Mediator of RNA polymerase II transcription subunit 6									+			+									+	+	+	+	+		+	+	+	+
IKKEEDSAIPITVPGR	SUMO3	Q99856	ARID3A	AT-rich interactive domain-containing protein 3A			+						+	+	+	+	+	+			+	+		+	+	+	+	+	+	+	+	+	+	+	+	+	+	+	+	+
IKKEEDSAIPITVPGR	2 SUMO3	Q99856	ARID3A	AT-rich interactive domain-containing protein 3A																			+			+	+		+	+	+	+	+	+		+		+
NLLHDNELSDLKEDKPR	SUMO3	Q99728-2;Q99728	BARD1	BRCA1-associated RING domain protein 1									+	+	+	+		+			+	+	+	+	+	+	+	+	+	+	+	+	+	+	+	+	+	+	+	+
TVGTPIASVPGSTNTGTVPGSEKDSDSMETEEKTSSAFVGK	SUMO3	Q99460-2;Q99460	PSMD1	26S proteasome non-ATPase regulatory subunit 1																												+	+	+
KTKVEPYSLTAQQSSLIR	SUMO3	Q96T88;Q96T88-2	UHRF1	E3 ubiquitin-protein ligase UHRF1																									+		+	+	+	+
LLSFLEQSEHKTSDADIK	SUMO3	Q96RL1;Q96RL1-3;Q96RL1-2;Q96RL1-4	UIMC1	BRCA1-A complex subunit RAP80											+									+	+	+	+	+	+	+	+	+		+	+	+	+	+		+
TKDFQESSIK	SUMO3	Q96RL1;Q96RL1-3	UIMC1	BRCA1-A complex subunit RAP80																						+	+		+	+	+	+		+
TKDFQESSIKSLK	SUMO3	Q96RL1;Q96RL1-3	UIMC1	BRCA1-A complex subunit RAP80									+	+	+	+		+				+			+	+	+	+	+		+	+	+	+	+		+	+	+	+
ASDWHSKTK	SUMO3	Q96RL1;Q96RL1-3	UIMC1	BRCA1-A complex subunit RAP80																					+
NSDADFQNNEKFVQFK	SUMO3	Q96MF7	NSMCE2	E3 SUMO-protein ligase NSE2									+	+	+	+			+	+	+		+	+	+	+	+	+	+	+	+	+	+	+	+	+	+	+	+	+
ILEEDKAKK	2 SUMO3	Q96M91	CCDC11	Coiled-coil domain-containing protein 11														+												+
KLENIQKQEQDK	GlyGly (K);2 Deamidation (NQ);SUMO3	Q96JM4	LRRIQ1	Leucine-rich repeat and IQ domain-containing protein 1									+	+												+	+	+	+		+	+	+						+
LVMMEQIAQSLKDEQKK	Phospho (STY);2 SUMO3	Q96JB2	COG3	Conserved oligomeric Golgi complex subunit 3									+										+	+	+	+												+
FNEIFTEKEVKQEK	SUMO3	O75164;O75164-2	KDM4A	Lysine-specific demethylase 4A									+	+		+								+	+		+	+	+	+	+	+	+	+				+	+	+
IFYIKQEPFEPK	SUMO3	Q96C00	ZBTB9	Zinc finger and BTB domain-containing protein 9										+									+	+					+	+	+	+	+	+
IFYIKQEPFEPKEEISGSGTQPGGAK	SUMO3	Q96C00	ZBTB9	Zinc finger and BTB domain-containing protein 9									+	+	+	+	+	+	+	+	+	+	+	+	+	+	+	+	+	+	+	+	+	+	+	+	+	+	+	+
IFYIKQEPFEPKEEISGSGTQPGGAK	2 SUMO3	Q96C00	ZBTB9	Zinc finger and BTB domain-containing protein 9										+									+		+	+	+	+	+	+	+	+	+	+		+	+	+	+	+
MKEAKDAR	Acetyl (Protein N-term);Oxidation (M);2 SUMO3	Q92974-3;Q92974-2;Q92974	ARHGEF2	Rho guanine nucleotide exchange factor 2																									+	+			+						+
LSFPSIKPDTDQTLKK	SUMO3	Q92785-2;Q92785	DPF2	Zinc finger protein ubi-d4									+	+	+								+	+	+	+	+	+	+	+	+	+	+	+	+	+	+	+	+	+
LSFPSIKPDTDQTLKK	2 SUMO3	Q92785-2;Q92785	DPF2	Zinc finger protein ubi-d4																			+	+	+	+			+			+
ILKPQLKSESSTSAFSTPTR	SUMO3	Q8WWQ0	PHIP	PH-interacting protein										+														+	+	+
TLLPHDPTADVFVTPAEEKPIEIQWVKPEPK	2 SUMO3	Q8TDN6	BRIX1	Ribosome biogenesis protein BRX1 homolog																									+
TLLPHDPTADVFVTPAEEKPIEIQWVKPEPK	SUMO3	Q8TDN6	BRIX1	Ribosome biogenesis protein BRX1 homolog											+				+		+		+	+	+	+			+	+					+	+	+	+		+
KLGATKQEEEALLSEMDVTGQAFEDMQEQNGR	Deamidation (NQ);SUMO3	O75150-4;O75150;O75150-3	RNF40	E3 ubiquitin-protein ligase BRE1B																							+				+	+					+
KLGATKQEEEALLSEMDVTGQAFEDMQEQNGR	SUMO3	O75150-4;O75150;O75150-3	RNF40	E3 ubiquitin-protein ligase BRE1B									+											+							+	+
ESQITEVKVKMEK	2 SUMO3	Q8NCN2	ZBTB34	Zinc finger and BTB domain-containing protein 34																									+		+
DQIEVMKGNVKSR	Phospho (STY);Deamidation (NQ);2 SUMO3	Q8NCM8;Q8NCM8-2	DYNC2H1	Cytoplasmic dynein 2 heavy chain 1																				+													+
SKSGLKHELVTR	SUMO3	Q8N2W9	PIAS4	E3 SUMO-protein ligase PIAS4									+															+				+		+
SISSDPLEEKK	SUMO3	Q8IY92-2;Q8IY92	SLX4	Structure-specific endonuclease subunit SLX4																								+	+
MKVKHDDHYELIVDGR	SUMO3	Q86T24	ZBTB33	Transcriptional regulator Kaiso																				+		+		+					+			+				+
VYANIGEDTYDIVIPVKDDPDEGEARLENEIPK	SUMO3	Q86T24	ZBTB33	Transcriptional regulator Kaiso		+	+	+					+	+	+	+	+	+	+		+	+	+	+	+	+	+	+	+	+	+	+			+	+	+	+	+	+
VYANIGEDTYDIVIPVKDDPDEGEARLENEIPK	Deamidation (NQ);SUMO3	Q86T24	ZBTB33	Transcriptional regulator Kaiso
ADNTIEGDNNEQNYIKDVKLEDHLLAGSCLK	SUMO3	Q7Z333;Q7Z333-4;Q7Z333-3	SETX	Probable helicase senataxin																								+	+	+		+				+		+
AMKLVFGESESSVTAHGK	SUMO3	Q6PEW1;P0CG32	ZCCHC12;ZCCHC18	Zinc finger CCHC domain-containing protein 12;Putative zinc finger CCHC domain-containing protein 18																		+			+			+		+	+	+	+	+
FKGKEETEGFK	SUMO3	Q6P1J9	CDC73	Parafibromin	+								+	+	+	+	+	+	+	+	+	+	+	+	+	+	+	+	+	+	+	+	+	+	+	+	+	+	+	+
AADEVLAEAKKPR	SUMO3	Q6P1J9	CDC73	Parafibromin							+		+	+												+	+	+		+	+		+
YVPPEGRPPKLDDFK	SUMO3	Q6NSI4;Q6NSI4-3;Q6NSI4-4	CXorf57	Uncharacterized protein CXorf57																										+
EKKFGLIDHLHYSR	SUMO3	Q6NSI4;Q6NSI4-3;Q6NSI4-4	CXorf57	Uncharacterized protein CXorf57																			+	+	+	+	+		+	+	+	+	+	+	+	+			+
TENNNHINLKVAGQDGSVVQFK	Deamidation (NQ);SUMO3	Q6EEV6	SUMO4	Small ubiquitin-related modifier 4																					+								+
ANEKPTEEVKTENNNHINLK	Deamidation (NQ);SUMO3	Q6EEV6	SUMO4	Small ubiquitin-related modifier 4									+	+		+										+					+					+			+
ANEKPTEEVKTENNNHINLK	GlyGly (K);Deamidation (NQ);SUMO3	Q6EEV6	SUMO4	Small ubiquitin-related modifier 4
ANEKPTEEVKTENNNHINLK	Deamidation (NQ);2 SUMO3	Q6EEV6	SUMO4	Small ubiquitin-related modifier 4																								+						+
ANEKPTEEVKTENNNHINLK	GlyGly (K);SUMO3	Q6EEV6	SUMO4	Small ubiquitin-related modifier 4
IKEEPLDDEYDKAMAPQQGLLDK	Oxidation (M);SUMO3	Q5VZL5-4;Q5VZL5;Q5VZL5-2	ZMYM4	Zinc finger MYM-type protein 4										+							+		+	+	+	+	+	+	+	+	+	+	+	+	+	+	+	+	+
IKEEPLDDEYDKAMAPQQGLLDK	SUMO3	Q5VZL5-4;Q5VZL5;Q5VZL5-2	ZMYM4	Zinc finger MYM-type protein 4	+	+		+					+	+	+	+	+	+	+	+	+	+	+	+	+	+	+	+	+	+	+	+	+	+	+	+	+	+	+	+
AMAPQQGLLDKIKDEPDNAQEYSHGQQQK	Oxidation (M);SUMO3	Q5VZL5-4;Q5VZL5;Q5VZL5-2	ZMYM4	Zinc finger MYM-type protein 4										+									+		+			+	+	+	+	+	+	+
AMAPQQGLLDKIKDEPDNAQEYSHGQQQK	SUMO3	Q5VZL5-4;Q5VZL5;Q5VZL5-2	ZMYM4	Zinc finger MYM-type protein 4									+	+	+	+	+	+	+	+	+	+	+	+	+	+	+	+	+	+	+	+	+	+	+	+	+	+	+	+
IIHTGEKPYKCEECGK	SUMO3	Q05481-2;Q05481;Q96N22-2;Q8N7Q3;P0DKX0;Q96N22;A6NN14;Q5JVG8-2;Q5JVG8;Q68DY1-2;Q96H40;Q68DY1;Q8TD23;P17019;P17038-2;P17038;Q03936-2;Q03936-3;Q03936;Q6ZR52;Q6ZR52-2;Q96N38-2;Q96N38;Q96N38-3;Q9Y2Q1-4;Q9Y2Q1-3;Q9Y2Q1-2;Q9Y2Q1;A8MTY0;Q8IYN0;Q9P255;A6NK75;Q6ZN08;O75373;Q8TF32;Q9H8G1	ZNF91;ZNF681;ZNF676;ZNF728;ZNF729;ZNF506;ZNF626;ZNF486;ZNF675;ZNF708;ZNF43;ZNF92;ZNF493;ZNF714;ZNF257;ZNF724P;ZNF100;ZNF492;ZNF98;ZNF66;ZNF737;ZNF431;ZNF430	Zinc finger protein 91;Zinc finger protein 681;Zinc finger protein 676;Zinc finger protein 728;Zinc finger protein 729;Zinc finger protein 506;Zinc finger protein 626;Zinc finger protein 486;Zinc finger protein 675;Zinc finger protein 708;Zinc finger protein 43;Zinc finger protein 92;Zinc finger protein 493;Zinc finger protein 714;Zinc finger protein 257;Putative zinc finger protein 724;Zinc fing…												+		+	+			+		+	+	+	+	+	+	+		+	+	+	+	+	+	+	+	+
NKVEKPSPSTTNPHMNQSSNYLK	SUMO3	Q5T3J3	LRIF1	Ligand-dependent nuclear receptor-interacting factor 1									+														+	+	+		+	+	+
NVATETQLKGGQHSQAAPVK	SUMO3	Q5T3J3	LRIF1	Ligand-dependent nuclear receptor-interacting factor 1									+	+													+	+
VKTEPPVK	SUMO3	Q5PSV4-2;Q5PSV4	BRMS1L	Breast cancer metastasis-suppressor 1-like protein																							+
VKTEPPVKLEK	2 SUMO3	Q5PSV4-2;Q5PSV4	BRMS1L	Breast cancer metastasis-suppressor 1-like protein										+									+		+	+			+	+	+	+	+	+			+
VKTEPPVKLEK	SUMO3	Q5PSV4-2;Q5PSV4	BRMS1L	Breast cancer metastasis-suppressor 1-like protein									+	+													+	+			+
EFYHKLGMEVPGDIKGETCSAK	SUMO3	Q3KNV8;Q3KNV8-2	PCGF3	Polycomb group RING finger protein 3																					+	+		+		+	+		+	+
TPSSDVLVFDYTKHPAKPDPSGECNPDLR	SUMO3	Q16576-2;Q16576	RBBP7	Histone-binding protein RBBP7									+	+	+	+		+					+	+	+	+	+	+	+	+	+	+	+	+	+	+	+	+	+	+
NQSVEPKKEEPEPETEAVSSSQEIPTMPQPIEK	SUMO3	Q15326-4;Q15326-5;Q15326-2;Q15326-6;Q15326-3;Q15326	ZMYND11	Zinc finger MYND domain-containing protein 11									+	+	+	+						+			+	+	+	+	+		+	+	+	+		+	+	+	+	+
KPGEKTFTQR	SUMO3	Q15233	NONO	Non-POU domain-containing octamer-binding protein																		+	+			+					+	+	+
KLFEKYGK	SUMO3	Q15233;Q15233-2	NONO	Non-POU domain-containing octamer-binding protein											+	+	+		+	+		+	+	+	+	+	+	+	+	+	+		+	+	+	+	+		+	+
LFEKYGK	SUMO3	Q15233;Q15233-2	NONO	Non-POU domain-containing octamer-binding protein															+				+		+	+	+	+	+	+	+	+	+	+			+	+	+	+
CSEGSFLLTTFPRPVTVEPMDQLDDEEGLPEKLVIK	SUMO3	Q15233;Q15233-2	NONO	Non-POU domain-containing octamer-binding protein									+	+									+		+		+		+	+	+	+	+	+
PVTVEPMDQLDDEEGLPEKLVIK	SUMO3	Q15233;Q15233-2	NONO	Non-POU domain-containing octamer-binding protein																										+
WKALIEMEK	SUMO3	Q15233;Q15233-2	NONO	Non-POU domain-containing octamer-binding protein																			+	+	+	+			+			+		+	+		+			+
YGKAGEVFIHK	SUMO3	Q15233;Q15233-2	NONO	Non-POU domain-containing octamer-binding protein									+			+	+				+		+	+		+	+		+	+	+	+	+	+	+		+			+
AGEVFIHKDK	SUMO3	Q15233;Q15233-2	NONO	Non-POU domain-containing octamer-binding protein																						+						+		+
ASTSGLGIKDEGDIK	SUMO3	Q15047-3;Q15047	SETDB1	Histone-lysine N-methyltransferase SETDB1											+	+	+	+			+	+	+	+	+	+	+	+	+	+	+	+	+	+	+	+	+	+	+	+
ASTSGLGIKDEGDIKQAK	SUMO3	Q15047-3;Q15047	SETDB1	Histone-lysine N-methyltransferase SETDB1																						+	+	+		+			+		+
EHDVKKEDGTFYEFGEDIPEAPER	SUMO3	O43776	NARS	Asparagine--tRNA ligase, cytoplasmic									+		+	+							+	+	+			+	+	+	+	+	+	+	+	+	+	+	+	+
HFCQTNSVQTDLFSSTKPQEEQKTSLVAK	SUMO3	Q14191	WRN	Werner syndrome ATP-dependent helicase																											+	+	+
ILDILGETCKSEPVKEESSELEQPFAQDTSSVGPDR	SUMO3	Q14151;Q15424-2;Q15424;Q15424-4;Q15424-3	SAFB2;SAFB	Scaffold attachment factor B2;Scaffold attachment factor B1																			+	+						+					+	+	+	+		+
DIKPIIKDEK	SUMO3	Q14151	SAFB2	Scaffold attachment factor B2									+	+	+	+	+	+					+	+	+	+	+	+	+	+	+	+	+	+	+	+	+	+	+	+
CDQGNTAATQTEVPSLVVKKEETVEDEIDVR	2 SUMO3	Q14149	MORC3	MORC family CW-type zinc finger protein 3														+					+	+					+	+						+	+	+	+
GVKEEVK	SUMO3	Q13547	HDAC1	Histone deacetylase 1			+	+	+	+	+	+		+	+	+		+	+		+	+	+	+	+	+	+	+	+	+	+	+	+	+	+	+	+	+	+	+
GVKEEVKLA	SUMO3	Q13547	HDAC1	Histone deacetylase 1									+	+	+	+									+	+	+	+	+		+	+		+	+	+	+	+	+
GVKEEVKLA	2 SUMO3	Q13547	HDAC1	Histone deacetylase 1																					+		+	+	+	+
ANAEEMTKYHSDDYIK	SUMO3	Q13547	HDAC1	Histone deacetylase 1																						+	+		+	+	+	+	+	+
KVIKTEPEDSR	SUMO3	Q13506;Q13506-2	NAB1	NGFI-A-binding protein 1			+	+				+													+	+	+	+											+
ITSAVWGPLGECIIAGHESGELNQYSAKSGEVLVNVK	SUMO3	Q13347	EIF3I	Eukaryotic translation initiation factor 3 subunit I										+	+									+		+		+	+	+	+	+		+				+
VKGHFGPINSVAFHPDGK	SUMO3	Q13347	EIF3I	Eukaryotic translation initiation factor 3 subunit I									+	+	+								+	+	+	+	+	+	+	+	+	+	+	+	+	+	+	+	+	+
VKGHFGPINSVAFHPDGKSYSSGGEDGYVR	SUMO3	Q13347	EIF3I	Eukaryotic translation initiation factor 3 subunit I																										+	+	+
IPCNDSKITSAVWGPLGECIIAGHESGELNQYSAK	SUMO3	Q13347	EIF3I	Eukaryotic translation initiation factor 3 subunit I																				+				+	+	+		+		+		+		+		+
DPSQIDNNEPYMKIPCNDSK	SUMO3	Q13347	EIF3I	Eukaryotic translation initiation factor 3 subunit I																				+	+	+									+		+		+
DNTAKLFDSTTLEHQK	SUMO3	Q13347	EIF3I	Eukaryotic translation initiation factor 3 subunit I										+	+	+	+	+	+	+	+	+	+	+	+	+	+	+	+	+	+	+	+	+	+	+	+	+	+	+
DMTMFVTASKDNTAK	SUMO3	Q13347	EIF3I	Eukaryotic translation initiation factor 3 subunit I																												+
ICLSHSEEFIKKEPLSDTTSQCMK	SUMO3	A0AUZ9-4;A0AUZ9-3;A0AUZ9-2;A0AUZ9	KANSL1L	KAT8 regulatory NSL complex subunit 1-like protein																						+				+				+
FVVKEEK	SUMO3	Q9Y6X9-2;Q9Y6X9	MORC2	MORC family CW-type zinc finger protein 2										+											+	+	+	+	+	+		+	+	+	+
FVVKEEKK	SUMO3	Q9Y6X9-2;Q9Y6X9	MORC2	MORC family CW-type zinc finger protein 2																							+	+
GRFVVKEEK	SUMO3	Q9Y6X9-2;Q9Y6X9	MORC2	MORC family CW-type zinc finger protein 2									+		+
SSCAPSVQMKIK	SUMO3	Q9Y6X2	PIAS3	E3 SUMO-protein ligase PIAS3																									+	+			+	+		+			+
LCPLPGYLPPTKNGAEPK	Deamidation (NQ);SUMO3	Q9Y6X2	PIAS3	E3 SUMO-protein ligase PIAS3									+	+	+	+						+	+	+	+	+	+	+	+		+	+	+	+	+	+	+	+	+	+
LCPLPGYLPPTKNGAEPK	SUMO3	Q9Y6X2	PIAS3	E3 SUMO-protein ligase PIAS3										+														+
EKLTADPDSEVATTSLR	SUMO3	Q9Y6X2	PIAS3	E3 SUMO-protein ligase PIAS3									+	+		+										+	+	+	+	+			+	+	+	+	+		+
ECEIKLEAAHFDEK	SUMO3	Q9Y6V7	DDX49	Probable ATP-dependent RNA helicase DDX49																						+	+	+		+			+
ECEIKLEAAHFDEKK	SUMO3	Q9Y6V7	DDX49	Probable ATP-dependent RNA helicase DDX49																														+
ETNIESMKMEGSR	SUMO3	Q9Y6K1	DNMT3A	DNA (cytosine-5)-methyltransferase 3A																										+
TSSFAASGPLIPEENKER	SUMO3	Q9Y6B7	AP4B1	AP-4 complex subunit beta-1																									+		+	+
LNPDIKLFEGVAINNTFLPSQNDLR	SUMO3	Q9Y620;Q9Y620-2	RAD54B	DNA repair and recombination protein RAD54B																												+
SKMNIPFR	SUMO3	Q9Y617	PSAT1	Phosphoserine aminotransferase																												+
ALKYEPTNVR	SUMO3	Q9Y5Q9;Q9Y5Q9-2	GTF3C3	General transcription factor 3C polypeptide 3																									+	+
TSSQLVTMHDLKQGLGPSGTSGAR	SUMO3	Q9Y5Q8-2;Q9Y5Q8;Q9Y5Q8-3	GTF3C5	General transcription factor 3C polypeptide 5																										+			+
VEEMPHKPQKDEDLTQDYEEWK	SUMO3	Q9Y5N6	ORC6	Origin recognition complex subunit 6																											+									+
LRLEEDKPAVER	SUMO3	Q9Y5J1	UTP18	U3 small nucleolar RNA-associated protein 18 homolog										+												+	+	+	+				+			+	+		+
LKEEFQHAMGGVPAWAETTK	SUMO3	Q9Y5J1	UTP18	U3 small nucleolar RNA-associated protein 18 homolog																			+	+	+	+	+	+	+	+	+				+	+	+	+		+
LKEEFQHAMGGVPAWAETTKR	SUMO3	Q9Y5J1	UTP18	U3 small nucleolar RNA-associated protein 18 homolog										+	+						+		+	+	+	+	+	+	+	+	+	+	+	+	+	+	+	+	+
NVGIFLKNEDEEEEEEEKDEAEDLLGR	SUMO3	Q9Y5B9	SUPT16H	FACT complex subunit SPT16												+							+	+						+		+					+	+	+	+
NVGIFLKNEDEEEEEEEKDEAEDLLGR	Deamidation (NQ);SUMO3	Q9Y5B9	SUPT16H	FACT complex subunit SPT16
EGIVKQDSLVINLNR	SUMO3	Q9Y5B9	SUPT16H	FACT complex subunit SPT16										+													+		+		+	+	+
RQDDIKDESSEFSSHSNK	SUMO3	Q9Y5B6-2;Q9Y5B6	PAXBP1	PAX3- and PAX7-binding protein 1																								+		+				+			+
IKTELNSSAESEQPLDK	SUMO3	Q9Y5B6-2;Q9Y5B6;Q9Y5B6-3;Q9Y5B6-4	PAXBP1	PAX3- and PAX7-binding protein 1																					+		+	+	+		+			+					+
LEEIKSFR	SUMO3	Q9Y546	LRRC42	Leucine-rich repeat-containing protein 42																											+	+
KMTAPVR	SUMO3	Q9Y546	LRRC42	Leucine-rich repeat-containing protein 42											+										+				+		+
APDCHGPVLKHEAISSQESK	SUMO3	Q9Y546	LRRC42	Leucine-rich repeat-containing protein 42			+	+					+	+	+	+		+			+	+		+	+	+	+	+	+	+	+	+	+	+		+	+	+	+	+
APDCHGPVLKHEAISSQESKK	SUMO3	Q9Y546	LRRC42	Leucine-rich repeat-containing protein 42									+												+	+	+	+						+	+				+
EKAPDCHGPVLKHEAISSQESK	SUMO3	Q9Y546	LRRC42	Leucine-rich repeat-containing protein 42									+	+	+	+	+	+			+	+		+	+	+	+	+	+		+	+	+	+	+	+	+	+	+
IPDEIIDMVKEEVVAK	SUMO3	Q9Y4Z0	LSM4	U6 snRNA-associated Sm-like protein LSm4																						+		+			+	+
EKEEFASAHFSPVLR	SUMO3	Q9Y4R8	TELO2	Telomere length regulation protein TEL2 homolog																									+	+
YFYSHDQKAHYHNR	SUMO3	Q9Y4E5-4	ZNF451	Zinc finger protein 451		+									+	+		+	+		+	+	+	+	+	+	+	+	+	+	+	+	+	+	+	+	+	+	+	+
SSQNFQTLPSSPLLVPQESLASSEVKENLR	Phospho (STY);SUMO3	Q9Y4E5-4	ZNF451	Zinc finger protein 451									+		+	+					+		+	+			+		+	+					+	+	+	+	+	+
SSQNFQTLPSSPLLVPQESLASSEVKENLR	Deamidation (NQ);SUMO3	Q9Y4E5-4	ZNF451	Zinc finger protein 451
SSQNFQTLPSSPLLVPQESLASSEVKENLR	SUMO3	Q9Y4E5-4	ZNF451	Zinc finger protein 451																			+							+							+	+		+
RVTLQSEAESCEGKPDCVTSK	SUMO3	Q9Y4E5-4	ZNF451	Zinc finger protein 451										+															+	+			+	+
VTLQSEAESCEGKPDCVTSK	SUMO3	Q9Y4E5-4	ZNF451	Zinc finger protein 451	+	+	+	+					+	+	+	+	+	+			+	+	+	+	+	+	+	+	+	+	+	+	+	+	+	+	+	+	+	+
IVSQTSSVENPLENQKNDQNNSDTKISETETLK	SUMO3	Q9Y4E5-4	ZNF451	Zinc finger protein 451									+											+			+	+	+		+	+	+	+	+			+		+
IVSQTSSVENPLENQKNDQNNSDTKISETETLK	Deamidation (NQ);SUMO3	Q9Y4E5-4	ZNF451	Zinc finger protein 451																											+
NDQNNSDTKISETETLK	SUMO3	Q9Y4E5-4	ZNF451	Zinc finger protein 451										+		+									+	+	+	+	+	+	+	+	+	+			+
IATTEVFKDPADCHPSSFMGHR	SUMO3	Q9Y4E5-4	ZNF451	Zinc finger protein 451																					+	+	+		+	+	+		+				+
GYSKGDWYKPR	SUMO3	Q9Y4E5-4	ZNF451	Zinc finger protein 451																						+	+
TMSIKESSSLECIAIPK	SUMO3	Q9Y4E5-2;Q9Y4E5	ZNF451	Zinc finger protein 451																												+
TMSIKESSSLECIAIPK	Phospho (STY);SUMO3	Q9Y4E5-2;Q9Y4E5	ZNF451	Zinc finger protein 451																												+
TGTINCGTKSSFR	SUMO3	Q9Y4E5-2;Q9Y4E5	ZNF451	Zinc finger protein 451																					+	+	+	+	+	+	+		+	+
TETSIKTEDDFPVIETSNQLTCGCR	SUMO3	Q9Y4E5-2;Q9Y4E5	ZNF451	Zinc finger protein 451	+	+		+	+				+	+	+	+	+	+	+	+	+	+	+	+	+	+	+	+	+	+	+	+	+		+	+	+	+	+	+
TETSIKTEDDFPVIETSNQLTCGCR	Deamidation (NQ);SUMO3	Q9Y4E5-2;Q9Y4E5	ZNF451	Zinc finger protein 451
MNLKDKSHEGVACVQK	SUMO3	Q9Y4E5-2;Q9Y4E5	ZNF451	Zinc finger protein 451																													+
LGDNKGIAHPISFPSFAK	SUMO3	Q9Y4E5-2;Q9Y4E5	ZNF451	Zinc finger protein 451									+	+	+	+						+	+	+	+	+	+	+			+	+		+	+	+	+	+	+	+
LCVDQWLKMPGLK	SUMO3	Q9Y4E5-2;Q9Y4E5	ZNF451	Zinc finger protein 451																										+						+		+
KLKQAINYSK	SUMO3	Q9Y4E5-2;Q9Y4E5	ZNF451	Zinc finger protein 451																						+
HCQDEHDNEIKIK	SUMO3	Q9Y4E5-2;Q9Y4E5	ZNF451	Zinc finger protein 451									+	+	+	+	+	+			+	+	+	+	+	+	+	+	+	+	+			+	+	+	+	+	+	+
SNLYKFTASASHTER	SUMO3	Q9Y4E5-2;Q9Y4E5	ZNF451	Zinc finger protein 451									+	+	+	+	+	+	+	+	+	+	+	+	+	+	+		+	+	+	+	+	+	+	+	+	+	+	+
ESYICKVNRK	SUMO3	Q9Y4E5-2;Q9Y4E5	ZNF451	Zinc finger protein 451																						+	+	+
EKSDEEEQQYVIK	SUMO3	Q9Y4E5-2;Q9Y4E5	ZNF451	Zinc finger protein 451										+												+			+		+	+	+	+
DHIDYQKDK	SUMO3	Q9Y4E5-2;Q9Y4E5	ZNF451	Zinc finger protein 451										+									+	+	+	+	+	+		+			+		+	+	+	+	+	+
KDHIDYQKDK	SUMO3	Q9Y4E5-2;Q9Y4E5	ZNF451	Zinc finger protein 451																						+
MLHVLPSTIKK	SUMO3	Q9Y4C8	RBM19	Probable RNA-binding protein 19									+	+	+	+								+	+	+			+	+	+		+	+	+	+	+	+	+
VHILNDEHKTMASR	SUMO3	Q9Y4B4	RAD54L2	Helicase ARIP4																								+			+
AAFAMVTHVKQEPR	SUMO3	Q9Y4A5-2;Q9Y4A5	TRRAP	Transformation/transcription domain-associated protein									+	+	+	+						+			+	+	+	+			+		+	+	+	+	+		+	+
VPPVPPNVAFKAEKEPEGTSHEFK	SUMO3	Q9Y483-3;Q9Y483;Q9Y483-2	MTF2	Metal-response element-binding transcription factor 2																									+	+
LHPGELADTPKSER	SUMO3	Q9Y483-3;Q9Y483;Q9Y483-4	MTF2	Metal-response element-binding transcription factor 2										+													+				+	+	+	+
IGSDGSQEDAKEDGFGSEVIK	SUMO3	Q9Y462;Q9Y462-3;Q9Y462-2	ZNF711	Zinc finger protein 711																			+		+	+	+	+	+	+	+	+	+	+	+	+	+	+		+
VQLFKDDPM	SUMO3	Q9Y3Z3-4;Q9Y3Z3;Q9Y3Z3-3;Q9Y3Z3-2	SAMHD1	Deoxynucleoside triphosphate triphosphohydrolase SAMHD1	+	+		+				+	+	+	+	+	+	+	+		+	+	+	+	+	+	+	+	+	+	+	+	+	+	+	+	+	+	+
VQLFKDDPM	Oxidation (M);SUMO3	Q9Y3Z3-4;Q9Y3Z3;Q9Y3Z3-3;Q9Y3Z3-2	SAMHD1	Deoxynucleoside triphosphate triphosphohydrolase SAMHD1																			+								+
NFTKPQDGDVIAPLITPQKK	SUMO3	Q9Y3Z3-4;Q9Y3Z3;Q9Y3Z3-3;Q9Y3Z3-2	SAMHD1	Deoxynucleoside triphosphate triphosphohydrolase SAMHD1																								+
IKREDYESLPK	SUMO3	Q9Y3Z3-4;Q9Y3Z3;Q9Y3Z3-3;Q9Y3Z3-2	SAMHD1	Deoxynucleoside triphosphate triphosphohydrolase SAMHD1			+	+	+		+	+	+	+	+	+		+			+	+	+	+	+	+	+	+	+	+	+	+	+	+	+	+	+	+		+
QTEVKSEEGPGWTILR	SUMO3	Q9Y3B9	RRP15	RRP15-like protein
NLPYKITAEEMYDIFGK	SUMO3	Q9Y3B4	SF3B14	Pre-mRNA branch site protein p14																						+	+	+			+						+
LLSTCGLVQSVELQEKPDLAESPKESR	SUMO3	Q9Y3A4	RRP7A	Ribosomal RNA-processing protein 7 homolog A																																				+
ESKMEHLAQLR	SUMO3	Q9Y3A4;Q9NSQ0	RRP7A;RRP7B	Ribosomal RNA-processing protein 7 homolog A;Putative ribosomal RNA-processing protein 7 homolog B																																	+
TQDVKYIEMK	SUMO3	Q9Y3A2;Q9Y3A2-2	UTP11L	Probable U3 small nucleolar RNA-associated protein 11										+										+	+	+	+	+	+	+	+	+	+	+	+	+	+	+
HVFFFDTKK	SUMO3	Q9Y3A2;Q9Y3A2-2	UTP11L	Probable U3 small nucleolar RNA-associated protein 11									+										+		+	+	+	+	+	+	+			+	+	+	+	+		+
ETVNSPAIYKFQSR	SUMO3	Q9Y3A2	UTP11L	Probable U3 small nucleolar RNA-associated protein 11									+	+	+	+			+		+		+	+	+	+	+	+	+	+	+	+	+	+	+	+	+	+	+	+
ETVNSPAIYKFQSR	Phospho (STY);SUMO3	Q9Y3A2	UTP11L	Probable U3 small nucleolar RNA-associated protein 11																										+				+
NFIEGDYKTIAK	SUMO3	Q9Y371-3;Q9Y371;Q9Y371-2	SH3GLB1	Endophilin-B1																									+	+		+	+
VKVEEEEEEK	SUMO3	Q9Y2X3	NOP58	Nucleolar protein 58																										+				+
VKVEEEEEEKVAEEEETSVK	SUMO3	Q9Y2X3	NOP58	Nucleolar protein 58	+	+	+	+		+	+	+	+	+	+	+	+	+			+	+	+	+	+	+	+	+	+	+	+	+	+	+	+	+	+	+	+	+
SEVKTYDPSGDSTLPTCSK	SUMO3	Q9Y2X3	NOP58	Nucleolar protein 58				+					+	+	+	+									+	+	+	+	+	+	+	+	+	+	+	+		+	+	+
KIEQVDKEDEITEK	SUMO3	Q9Y2X3	NOP58	Nucleolar protein 58	+	+	+	+	+	+	+	+	+	+	+	+	+	+			+	+	+	+	+	+	+	+	+		+	+	+	+	+	+	+	+	+	+
IISDNLTYCKCLQK	SUMO3	Q9Y2X3	NOP58	Nucleolar protein 58																									+		+		+
HIKEEPLSEEEPCTSTAIASPEK	2 Phospho (STY);SUMO3	Q9Y2X3	NOP58	Nucleolar protein 58	+	+	+	+	+	+	+	+	+	+	+	+	+	+			+	+	+	+	+	+	+	+	+	+	+	+	+	+	+	+	+	+	+	+
HIKEEPLSEEEPCTSTAIASPEK	Phospho (STY);SUMO3	Q9Y2X3	NOP58	Nucleolar protein 58	+	+	+	+	+		+	+	+	+	+	+	+	+			+	+	+	+	+	+	+	+	+	+	+	+	+	+	+	+	+	+	+	+
HIKEEPLSEEEPCTSTAIASPEKK	2 Phospho (STY);SUMO3	Q9Y2X3	NOP58	Nucleolar protein 58	+	+	+	+	+			+	+	+	+	+	+	+			+	+	+	+	+	+	+	+	+	+	+	+	+	+	+	+	+	+	+	+
HIKEEPLSEEEPCTSTAIASPEKK	Phospho (STY);SUMO3	Q9Y2X3	NOP58	Nucleolar protein 58									+	+	+	+		+			+	+	+	+	+	+	+	+	+	+	+	+		+	+	+	+	+	+	+
ESEFDDEPKFMSK	SUMO3	Q9Y2W1	THRAP3	Thyroid hormone receptor-associated protein 3																										+		+	+
KPVEELTEEEKYVR	SUMO3	Q9Y2R9	MRPS7	28S ribosomal protein S7, mitochondrial																			+	+	+	+	+	+		+	+	+	+	+	+	+	+			+
AITFFTEDDKPLLR	SUMO3	Q9Y2R4	DDX52	Probable ATP-dependent RNA helicase DDX52																			+							+
STSEDSLVKQECIK	SUMO3	Q9Y2M0-2;Q9Y2M0	FAN1	Fanconi-associated nuclease 1																									+	+	+	+	+	+					+
CDSLKEECIPEHMVR	SUMO3	Q9Y2M0-2;Q9Y2M0	FAN1	Fanconi-associated nuclease 1																															+
SVPQDPDFAEVSDLKGMVQR	SUMO3	Q9Y2L8	ZKSCAN5	Zinc finger protein with KRAB and SCAN domains 5																										+		+				+
IIIKMEPEDIPTDELK	SUMO3	Q9Y2K1-2;Q9Y2K1	ZBTB1	Zinc finger and BTB domain-containing protein 1										+															+	+		+	+	+	+		+	+	+	+
IIIKMEPEDIPTDELKDFNIIK	SUMO3	Q9Y2K1-2;Q9Y2K1	ZBTB1	Zinc finger and BTB domain-containing protein 1		+							+	+	+	+	+	+	+		+	+	+	+	+	+	+	+	+	+	+	+	+	+	+	+	+	+	+	+
IIIKMEPEDIPTDELKDFNIIK	Oxidation (M);SUMO3	Q9Y2K1-2;Q9Y2K1	ZBTB1	Zinc finger and BTB domain-containing protein 1																			+
DGKDSNIKAEFGEK	SUMO3	Q9Y2K1-2;Q9Y2K1	ZBTB1	Zinc finger and BTB domain-containing protein 1									+	+	+	+	+	+	+	+	+	+	+	+	+	+	+	+	+	+	+	+	+	+	+	+	+	+	+	+
DSNIKAEFGEK	SUMO3	Q9Y2K1-2;Q9Y2K1	ZBTB1	Zinc finger and BTB domain-containing protein 1																			+						+	+	+	+	+	+		+
THSQGGYGSQGYKYNWK	SUMO3	Q9Y285;Q9Y285-2	FARSA	Phenylalanine--tRNA ligase alpha subunit																										+	+		+
LPSGKVGFSK	SUMO3	Q9Y285;Q9Y285-2	FARSA	Phenylalanine--tRNA ligase alpha subunit																														+
GSAFSTSISKQETELSPEMISSGSWR	SUMO3	Q9Y285	FARSA	Phenylalanine--tRNA ligase alpha subunit									+		+	+	+	+			+	+	+	+	+	+	+			+		+			+	+	+	+	+	+
DRPFKPYNFLAHGVLPDSGHLHPLLK	SUMO3	Q9Y285;Q9Y285-2	FARSA	Phenylalanine--tRNA ligase alpha subunit																			+	+						+
QLKLDPSIFESLQK	SUMO3	Q9Y265;Q9Y265-2	RUVBL1	RuvB-like 1																			+
MKIEEVK	SUMO3	Q9Y265;Q9Y265-2	RUVBL1	RuvB-like 1																						+	+			+		+	+	+
LLLNHASDNIPKADEIR	SUMO3	Q9Y248	GINS2	DNA replication complex GINS protein PSF2																			+	+	+	+		+		+	+	+	+	+		+				+
KGFSCVKNELLPSHPLELSEK	SUMO3	Q9Y244	POMP	Proteasome maturation protein																						+	+
TQGFLALFSGDTGEIKSEVR	SUMO3	Q9Y230-2;Q9Y230	RUVBL2	RuvB-like 2									+	+	+	+	+				+	+	+	+	+	+	+	+		+	+	+			+	+	+		+	+
IKEETEIIEGEVVEIQIDRPATGTGSK	SUMO3	Q9Y230-2;Q9Y230	RUVBL2	RuvB-like 2																					+							+
EYQDAFLFNELKGETMDTS	SUMO3	Q9Y230-2;Q9Y230	RUVBL2	RuvB-like 2																			+	+												+	+			+
VKDEYMVAEYAVEMPHSSVGGSHLEDASGEIHPPK	SUMO3	Q9UQR1	ZNF148	Zinc finger protein 148										+		+	+	+				+		+	+	+			+		+	+	+	+		+	+	+		+
NIAKTESSPSEASQHSMQSPQK	Phospho (STY);SUMO3	Q9UQR0	SCML2	Sex comb on midleg-like protein 2
EYASEGEPLFAGGSAIPKEENLSEDSK	SUMO3	Q9UQR0	SCML2	Sex comb on midleg-like protein 2																								+		+				+
TKEYASEGEPLFAGGSAIPKEENLSEDSK	SUMO3	Q9UQR0	SCML2	Sex comb on midleg-like protein 2									+	+		+									+	+	+	+	+	+	+	+	+	+					+	+
SGSPDVKGPPPVK	Phospho (STY);SUMO3	Q9UPW6;Q9UPW6-2	SATB2	DNA-binding protein SATB2																							+	+	+	+	+			+
AVKPEPTNSSVEVSPDIYQQVR	SUMO3	Q9UPW6;Q9UPW6-2	SATB2	DNA-binding protein SATB2		+	+	+	+	+	+	+		+	+	+	+	+			+	+	+	+	+	+	+	+	+	+	+	+	+	+	+	+	+	+	+	+
AVKPEPTNSSVEVSPDIYQQVR	Deamidation (NQ);SUMO3	Q9UPW6;Q9UPW6-2	SATB2	DNA-binding protein SATB2																									+		+	+
FSTWEPTKR	SUMO3	Q9UPT9;Q9UPT9-2	USP22	Ubiquitin carboxyl-terminal hydrolase 22									+						+		+		+					+	+		+	+		+
ICPLHISVKEELDG	SUMO3	Q9UPQ4-2;Q9UPQ4	TRIM35	Tripartite motif-containing protein 35									+	+	+	+					+		+	+		+	+	+	+	+	+	+	+	+	+	+	+	+	+	+
GKPVKTGSPTFVR	Phospho (STY);SUMO3	Q9UPP1-5;Q9UPP1-4;Q9UPP1-3;Q9UPP1-2;Q9UPP1	PHF8	Histone lysine demethylase PHF8									+	+	+	+		+								+	+	+	+		+	+	+	+	+
TSLSFKSDQVK	SUMO3	Q9UPN9-2;Q9UPN9	TRIM33	E3 ubiquitin-protein ligase TRIM33									+														+					+
FWDFELVKDENSTQKR	SUMO3	Q9UNX4	WDR3	WD repeat-containing protein 3																			+		+	+		+											+
DVIGFNMAGLDYLKR	SUMO3	Q9UNX4	WDR3	WD repeat-containing protein 3																			+													+
GKYKEELIEK	SUMO3	Q9UNX3	RPL26L1	60S ribosomal protein L26-like 1									+	+	+	+	+			+	+	+	+	+	+	+	+	+	+	+		+	+	+	+	+				+
GGQTIVQLQKETGATIK	SUMO3	Q9UNW9;P51513-2;P51513-5;P51513-3;P51513-4;P51513	NOVA2;NOVA1	RNA-binding protein Nova-2;RNA-binding protein Nova-1
AVMEQSGAWVQLSQKPEGINLQER	SUMO3	Q9UNW9	NOVA2	RNA-binding protein Nova-2									+	+	+	+	+	+			+	+	+	+	+	+	+	+	+	+	+	+	+	+	+	+	+	+	+	+
NNFRPPPKVESSVVR	SUMO3	Q9UNQ2	DIMT1	Probable dimethyladenosine transferase																								+
GGKYAINPHLTEDQRFPQLR	SUMO3	Q9ULX3	NOB1	RNA-binding protein NOB1																												+
MHPQSLAEEEIKTEQEVVEGMDISTR	SUMO3	Q9ULU4-17;Q9ULU4-15;Q9ULU4-8;Q9ULU4-18;Q9ULU4-14;Q9ULU4-12;Q9ULU4-22;Q9ULU4-16;Q9ULU4-5;Q9ULU4-13;Q9ULU4-10;Q9ULU4-7	ZMYND8	Protein kinase C-binding protein 1																									+	+							+
MHPQSLAEEEIKTEQEVVEGMDISTR	Acetyl (Protein N-term);SUMO3	Q9ULU4-17;Q9ULU4-15;Q9ULU4-8;Q9ULU4-18;Q9ULU4-14;Q9ULU4-12;Q9ULU4-22;Q9ULU4-16;Q9ULU4-5;Q9ULU4-13;Q9ULU4-10;Q9ULU4-7	ZMYND8	Protein kinase C-binding protein 1									+					+					+	+	+	+	+	+	+	+	+	+	+	+	+			+
VKTEPETPGPSCLSQEGQTAVK	SUMO3	Q9ULM3	YEATS2	YEATS domain-containing protein 2									+	+											+	+	+	+	+		+	+	+	+
VIIKQEPGEAPHVPATGAASQSPLPQYVTVK	SUMO3	Q9ULM3	YEATS2	YEATS domain-containing protein 2										+										+	+	+	+	+	+	+	+	+	+	+
VIIKQEPGEAPHVPATGAASQSPLPQYVTVK	Phospho (STY);SUMO3	Q9ULM3	YEATS2	YEATS domain-containing protein 2																							+	+			+		+
IHGSSFVTSTVKQEDSLFASMPPLCPIGSHPK	SUMO3	Q9ULM3	YEATS2	YEATS domain-containing protein 2																			+		+			+	+	+	+	+		+	+
IQVKEEPVEEAEEEAPEASTAPK	SUMO3	Q9ULJ3-2;Q9ULJ3	ZBTB21	Zinc finger and BTB domain-containing protein 21	+	+	+	+	+			+	+	+	+	+	+	+	+		+	+	+	+	+	+	+	+	+	+	+	+	+	+	+	+	+	+	+	+
IKTEPSSPLSDPSDIIR	Phospho (STY);SUMO3	Q9ULJ3-2;Q9ULJ3	ZBTB21	Zinc finger and BTB domain-containing protein 21				+					+	+	+	+	+	+			+	+	+	+	+	+	+	+	+	+	+	+	+	+	+	+	+	+	+	+
IKTEPSSPLSDPSDIIR	2 Phospho (STY);SUMO3	Q9ULJ3-2;Q9ULJ3	ZBTB21	Zinc finger and BTB domain-containing protein 21																										+	+	+		+
GQLCDVLLIVGDQKFR	SUMO3	Q9ULJ3-2;Q9ULJ3	ZBTB21	Zinc finger and BTB domain-containing protein 21									+	+	+	+	+		+	+	+	+	+	+	+	+	+	+	+		+	+			+	+	+	+	+	+
LKGQLCDVLLIVGDQKFR	SUMO3	Q9ULJ3-2;Q9ULJ3	ZBTB21	Zinc finger and BTB domain-containing protein 21									+	+	+	+			+	+	+		+	+	+	+		+	+	+	+	+		+	+	+	+	+	+	+
DLSLKTEDDQKDMSR	SUMO3	Q9ULJ3-2;Q9ULJ3	ZBTB21	Zinc finger and BTB domain-containing protein 21																				+	+		+	+								+
IKKEPEEAGQDTPSTLPMLAVPQIPSYR	SUMO3	Q9ULD4-3;Q9ULD4-2;Q9ULD4	BRPF3	Bromodomain and PHD finger-containing protein 3																										+
TLDTGETPSETKMSK	SUMO3	Q9UKZ1	CNOT11	CCR4-NOT transcription complex subunit 11																													+
SQVPAAQPTAETKPATAAVPTSQSVKHETALVNPDSFGIR	SUMO3	Q9UKY1	ZHX1	Zinc fingers and homeoboxes protein 1														+				+											+		+				+
EFKEEGEEIPR	SUMO3	Q9UKV3-5;Q9UKV3	ACIN1	Apoptotic chromatin condensation inducer in the nucleus		+	+		+	+		+	+	+	+	+	+	+	+	+	+	+	+	+	+	+	+	+	+	+	+	+	+	+	+	+	+	+	+	+
SLSSLKIDDTPVDDPSLK	SUMO3	Q9UKT7	FBXL3	F-box/LRR-repeat protein 3																					+		+	+	+
QLLETLKCESIPACTTEELVSGVASPCPK	Phospho (STY);SUMO3	Q9UKL3	CASP8AP2	CASP8-associated protein 2
KSEENYQDQNNSSINTVK	SUMO3	Q9UKL3	CASP8AP2	CASP8-associated protein 2
KIMDSGELDFYQHDK	SUMO3	Q9UKD1	GMEB2	Glucocorticoid modulatory element-binding protein 2																										+	+	+					+
NHSGENPSKCEDCGK	SUMO3	Q9UK11	ZNF223	Zinc finger protein 223								+
NLVKEEQEKSEK	SUMO3	Q9UJY4	GGA2	ADP-ribosylation factor-binding protein GGA2																					+		+
IKEEVLSESEAENQQAGAAALAPEIVIK	Phospho (STY);SUMO3	Q9UJX5;Q9UJX5-3	ANAPC4	Anaphase-promoting complex subunit 4																												+
VRPSTGNSASTPQSQCLPSEIEVKYK	SUMO3	Q9UJX3-2;Q9UJX3	ANAPC7	Anaphase-promoting complex subunit 7																											+		+
GQVKNEALR	SUMO3	Q9UJX2-3;Q9UJX2	CDC23	Cell division cycle protein 23 homolog			+	+	+			+				+		+				+	+	+	+	+	+	+	+			+	+	+	+	+	+	+	+	+
IFDEEPANGVKIER	Deamidation (NQ);SUMO3	Q9UJW8-2;Q9UJW8-3;Q9UJW8-4;Q9UJW8	ZNF180	Zinc finger protein 180																				+	+															+
DKGIKGEEIVQQLIENSTTFR	SUMO3	Q9UJA5-3;Q9UJA5-2;Q9UJA5	TRMT6	tRNA (adenine(58)-N(1))-methyltransferase non-catalytic subunit TRM6																										+
TAQPDHTQAPTKQEAGGGFVLPPPGTDLVFLR	SUMO3	Q9UIS9-4;Q9UIS9-11;Q9UIS9-8;Q9UIS9-7;Q9UIS9-6;Q9UIS9-5;Q9UIS9-10;Q9UIS9-2;Q9UIS9;Q9UIS9-9;Q9UIS9-12	MBD1	Methyl-CpG-binding domain protein 1																			+			+					+									+
ILMEEKPYK	SUMO3	Q9UII5	ZNF107	Zinc finger protein 107																						+	+	+	+	+	+		+	+			+
IIHTGEKPYKYEECGK	SUMO3	Q9UII5	ZNF107	Zinc finger protein 107																						+
EIVKFEPQVDTEAEDMISAVK	SUMO3	Q9UIG0-2;Q9UIG0	BAZ1B	Tyrosine-protein kinase BAZ1B															+										+	+										+
VAAHASLNPALFSMKMELAGSNTTASSPAR	SUMO3	Q9UIF9-2;Q9UIF9-3;Q9UIF9	BAZ2A	Bromodomain adjacent to zinc finger domain protein 2A																										+
LSLNEEGIPHNPMVNAGAIVVSSLIKMDCNK	2 Oxidation (M);Phospho (STY);SUMO3	Q9UI32	GLS2	Glutaminase liver isoform, mitochondrial																									+		+
LSLNEEGIPHNPMVNAGAIVVSSLIKMDCNK	2 Oxidation (M);Phospho (STY);Deamidation (NQ);SUMO3	Q9UI32	GLS2	Glutaminase liver isoform, mitochondrial												+														+	+
MKLLTHNLLSSHVR	SUMO3	Q9UI30-2;Q9UI30	TRMT112	tRNA methyltransferase 112 homolog																												+
TKIEFVTGTK	SUMO3	Q9UHR5-2;Q9UHR5	SAP30BP	SAP30-binding protein																									+		+	+	+
LIQSLQEFKEDIHNR	SUMO3	Q9UHQ7	WBP5	WW domain-binding protein 5									+	+	+	+	+	+	+	+	+	+	+	+	+	+	+	+	+	+	+	+	+	+	+	+	+	+	+	+
ELKQEAPSCPLAPSDLGLSR	SUMO3	Q9UHL9-2;Q9UHL9;Q9UHL9-3	GTF2IRD1	General transcription factor II-I repeat domain-containing protein 1									+	+	+	+	+	+			+	+	+	+	+	+	+	+	+	+	+	+	+	+	+	+	+	+	+	+
ELKQEAPSCPLAPSDLGLSRPMPEPK	SUMO3	Q9UHL9-2;Q9UHL9;Q9UHL9-3	GTF2IRD1	General transcription factor II-I repeat domain-containing protein 1									+	+	+	+		+			+	+	+	+	+		+	+	+	+	+	+	+	+	+	+	+	+	+	+
DTTKLEPASPPEDTSAEVSR	Phospho (STY);SUMO3	Q9UHL9-2;Q9UHL9;Q9UHL9-3	GTF2IRD1	General transcription factor II-I repeat domain-containing protein 1			+	+	+	+	+		+	+		+								+	+	+	+	+		+	+	+	+		+	+	+	+	+	+
DTTKLEPASPPEDTSAEVSR	SUMO3	Q9UHL9-2;Q9UHL9;Q9UHL9-3	GTF2IRD1	General transcription factor II-I repeat domain-containing protein 1																								+
MGEPVSESVVKR	SUMO3	Q9UHF7;Q9UHF7-3;Q9UHF7-2	TRPS1	Zinc finger transcription factor Trps1																								+			+	+
LKSQSGQIKEEDFEQSK	SUMO3	Q9UGU0-2;Q9UGU0	TCF20	Transcription factor 20																									+	+		+	+	+
SQSGQIKEEDFEQSK	SUMO3	Q9UGU0-2;Q9UGU0	TCF20	Transcription factor 20																					+		+	+	+	+	+	+			+
SSIKQEPIER	SUMO3	Q9UGL1;Q9UGL1-2	KDM5B	Lysine-specific demethylase 5B			+	+	+	+	+	+		+	+	+	+				+				+		+	+				+		+		+	+		+	+
DMNNFKLER	SUMO3	Q9UGL1;Q9UGL1-2	KDM5B	Lysine-specific demethylase 5B									+		+	+	+	+	+	+	+	+	+	+	+	+	+	+	+	+	+	+	+	+	+	+	+	+	+	+
AEAMNIKIEPEETTEAR	SUMO3	Q9UGL1	KDM5B	Lysine-specific demethylase 5B			+	+	+			+	+	+	+	+	+	+			+	+	+	+		+	+	+	+	+	+	+	+	+	+	+	+	+	+	+
AEAMNIKIEPEETTEAR	Oxidation (M);SUMO3	Q9UGL1	KDM5B	Lysine-specific demethylase 5B																											+			+
MRAEAMNIKIEPEETTEAR	SUMO3	Q9UGL1	KDM5B	Lysine-specific demethylase 5B									+	+	+									+			+	+	+	+	+	+	+	+	+	+	+	+		+
ACASPSAQVEGSPVAGSDGSQPAVKLEPLHFLQCHSK	Phospho (STY);SUMO3	Q9UFC0	LRWD1	Leucine-rich repeat and WD repeat-containing protein 1
YAMLQDKSEEGER	SUMO3	Q9UER7-5;Q9UER7-4;Q9UER7-2;Q9UER7;Q9UER7-3	DAXX	Death domain-associated protein 6									+		+									+			+				+			+					+
LINKPGPDTFPDYGDVLR	SUMO3	Q9UER7-5;Q9UER7-4;Q9UER7-2;Q9UER7;Q9UER7-3	DAXX	Death domain-associated protein 6										+												+	+	+	+		+	+				+				+
LCELKDCSSLTGR	SUMO3	Q9UER7-5;Q9UER7-4;Q9UER7-2;Q9UER7;Q9UER7-3	DAXX	Death domain-associated protein 6																										+				+
KLNLAPAATTSNEPSGNNPPTHLSLDPTNAENTASQSPR	SUMO3	Q9UER7-5;Q9UER7-4;Q9UER7-2;Q9UER7;Q9UER7-3	DAXX	Death domain-associated protein 6										+													+	+
CYKLENEKLFEEFLELCK	SUMO3	Q9UER7-5;Q9UER7-4;Q9UER7-2;Q9UER7	DAXX	Death domain-associated protein 6									+												+		+					+
IKQEEHQCVWDQQDLADR	SUMO3	Q9UDV7-2;Q9UDV7	ZNF282	Zinc finger protein 282														+							+	+	+	+			+					+				+
EIPMDPEAGAEPLVPAQDASSQVKR	SUMO3	Q9UDV7-2;Q9UDV7	ZNF282	Zinc finger protein 282									+	+	+	+								+	+	+	+	+	+	+	+	+	+	+	+	+	+	+	+	+
KIETENEVK	SUMO3	Q9UBZ9-2;Q9UBZ9;Q9UBZ9-3	REV1	DNA repair protein REV1																								+
YQVSSLCGTDNEDKITTGK	SUMO3	Q9UBW7	ZMYM2	Zinc finger MYM-type protein 2																														+
NSFCSKPEILEWENK	SUMO3	Q9UBW7	ZMYM2	Zinc finger MYM-type protein 2																										+
NEELQGNDSKITPSSK	SUMO3	Q9UBW7;Q9UBW7-2	ZMYM2	Zinc finger MYM-type protein 2																											+
KGSAHLFCSTTCLSSFSHKPAPK	SUMO3	Q9UBW7;Q9UBW7-2	ZMYM2	Zinc finger MYM-type protein 2																					+
HEVSFKNMTHK	SUMO3	Q9UBW7;Q9UBW7-2	ZMYM2	Zinc finger MYM-type protein 2																										+		+		+
YGKLTTCTGCR	SUMO3	Q9UBW7	ZMYM2	Zinc finger MYM-type protein 2																											+	+
ILNLSGNELKSER	SUMO3	Q9UBU9-2;Q9UBU9	NXF1	Nuclear RNA export factor 1										+				+					+	+	+	+	+		+	+	+	+	+	+		+	+	+	+	+
GHFQGGIQVKNEK	SUMO3	Q9UBU7-2;Q9UBU7	DBF4	Protein DBF4 homolog A									+																			+	+
FYGNELKK	SUMO3	Q9UBT6;Q9UBT6-3;Q9UBT6-6;Q9UBT6-2;Q9UBT6-5	POLK	DNA polymerase kappa												+								+	+				+	+	+	+	+	+		+	+	+
ELLKTEIDADFPHPLR	SUMO3	Q9UBT6;Q9UBT6-8	POLK	DNA polymerase kappa																												+
MHIFSMNMKSR	SUMO3	Q9UBT2-2;Q9UBT2	UBA2	SUMO-activating enzyme subunit 2									+		+	+	+				+	+	+	+	+	+	+	+	+	+			+	+	+	+	+	+	+	+
LFTKLFK	SUMO3	Q9UBT2-2;Q9UBT2	UBA2	SUMO-activating enzyme subunit 2																							+		+	+	+		+	+
KLSEFGIR	SUMO3	Q9UBT2-2;Q9UBT2	UBA2	SUMO-activating enzyme subunit 2																												+	+
IEQKEELDDVIALD	SUMO3	Q9UBT2-2;Q9UBT2	UBA2	SUMO-activating enzyme subunit 2																												+
GVTECYECHPKPTQR	SUMO3	Q9UBT2-2;Q9UBT2	UBA2	SUMO-activating enzyme subunit 2			+	+	+	+	+	+	+	+	+							+			+	+	+	+	+		+		+	+	+	+	+	+	+	+
KGVTECYECHPKPTQR	SUMO3	Q9UBT2-2;Q9UBT2	UBA2	SUMO-activating enzyme subunit 2				+	+					+		+									+	+	+	+							+	+	+		+	+
DQQVLDVKSYAR	SUMO3	Q9UBT2-2;Q9UBT2	UBA2	SUMO-activating enzyme subunit 2																														+
ASNEDGDIKR	SUMO3	Q9UBT2-2;Q9UBT2	UBA2	SUMO-activating enzyme subunit 2	+			+							+	+		+	+				+	+	+	+	+	+		+		+	+	+	+	+	+	+	+	+
ALEEMESKEWLEK	SUMO3	Q9UBS8-2;Q9UBS8	RNF14	E3 ubiquitin-protein ligase RNF14
VSQGVEDGPDTKR	SUMO3	Q9UBE0-2;Q9UBE0-3;Q9UBE0	SAE1	SUMO-activating enzyme subunit 1;SUMO-activating enzyme subunit 1, N-terminally processed			+	+	+	+				+	+	+		+			+		+	+	+	+	+	+	+	+	+	+	+	+	+	+	+	+	+	+
YVASEVCEESIAVGTVKHEGNIK	SUMO3	Q9UBC3-7;Q9UBC3-8;Q9UBC3-3;Q9UBC3-2;Q9UBC3-6;Q9UBC3;Q9UBC3-4;Q9UBC3-5	DNMT3B	DNA (cytosine-5)-methyltransferase 3B									+	+	+	+	+	+			+	+	+		+	+	+	+			+		+	+	+	+	+	+	+	+
YDLSGRPLNIKEDPDGENAR	SUMO3	Q9P2K5-2;Q9P2K5	MYEF2	Myelin expression factor 2																										+			+
VKLEGSK	SUMO3	Q9P258	RCC2	Protein RCC2			+	+	+	+	+	+													+	+	+	+							+	+		+	+
MESTAYPLNLSLKEEEEEEEIQSR	Acetyl (Protein N-term);SUMO3	Q9P215	POGK	Pogo transposable element with KRAB domain																				+																+
LHFASEDSLDSKESVPASLK	SUMO3	Q9P209-2;Q9P209	CEP72	Centrosomal protein of 72 kDa																										+	+	+
GLFCDVTLIAGDTKFPAHR	SUMO3	Q9P1Z0	ZBTB4	Zinc finger and BTB domain-containing protein 4																			+	+					+	+						+	+	+		+
KMNVAFEEQNAVLQR	SUMO3	Q9P0W2-3;Q9P0W2;Q9P0W2-2	HMG20B	SWI/SNF-related matrix-associated actin-dependent regulator of chromatin subfamily E member 1-related																										+		+	+
IKKEDSSSGLMNTLLNGHK	Deamidation (NQ);SUMO3	Q9P0W2-3;Q9P0W2;Q9P0W2-2	HMG20B	SWI/SNF-related matrix-associated actin-dependent regulator of chromatin subfamily E member 1-related																							+										+
APGQHGGFVVTVKQER	SUMO3	Q9P0W2-3;Q9P0W2	HMG20B	SWI/SNF-related matrix-associated actin-dependent regulator of chromatin subfamily E member 1-related					+				+	+	+	+	+	+			+	+	+	+	+	+	+	+	+	+	+	+	+	+	+	+	+	+	+	+
AGGKEFLETVK	SUMO3	Q9P0M6	H2AFY2	Core histone macro-H2A.2																					+						+	+		+
MAASKVK	Acetyl (Protein N-term);SUMO3	Q9P0J0;Q9P0J0-2	NDUFA13	NADH dehydrogenase [ubiquinone] 1 alpha subcomplex subunit 13			+				+
EQISLYPEVKGEIAR	SUMO3	Q9P032	NDUFAF4	NADH dehydrogenase [ubiquinone] 1 alpha subcomplex assembly factor 4
NLSSHWLMKSEPESR	SUMO3	Q9P016-2;Q9P016	THYN1	Thymocyte nuclear protein 1									+	+									+		+	+	+	+	+	+	+	+	+	+	+	+	+		+
GVDVKFSIEDLK	SUMO3	Q9P016-2;Q9P016	THYN1	Thymocyte nuclear protein 1																											+
IATCSDDNTLKIWR	SUMO3	Q9NZJ0	DTL	Denticleless protein homolog																			+							+		+		+
GLEEKPGGDKLSTVGWASQK	SUMO3	Q9NZJ0	DTL	Denticleless protein homolog									+	+	+								+	+	+	+	+	+	+	+	+	+		+		+	+	+		+
FWDVKAGELIGTCK	SUMO3	Q9NZJ0;Q9NZJ0-2	DTL	Denticleless protein homolog																					+					+	+	+		+
KSPTSLKR	SUMO3	Q9NYZ3	GTSE1	G2 and S phase-expressed protein 1																															+
FIQESKLK	SUMO3	Q9NYZ3	GTSE1	G2 and S phase-expressed protein 1										+																	+	+	+
SHLEEKPYK	SUMO3	Q9NYW8	RBAK	RB-associated KRAB zinc finger protein
VFKEENQK	SUMO3	Q9NYF8-2;Q9NYF8;Q9NYF8-3;Q9NYF8-4	BCLAF1	Bcl-2-associated transcription factor 1															+				+		+	+	+	+		+	+	+	+		+	+	+	+	+	+
VFKEENQKGDK	SUMO3	Q9NYF8-2;Q9NYF8;Q9NYF8-3;Q9NYF8-4	BCLAF1	Bcl-2-associated transcription factor 1																+							+								+		+
RPKEEEWDPEYTPK	SUMO3	Q9NYF8-2;Q9NYF8;Q9NYF8-4	BCLAF1	Bcl-2-associated transcription factor 1									+	+	+	+	+	+	+	+	+	+	+	+	+	+	+	+	+	+	+	+	+	+	+	+	+	+	+	+
LLASTLVHSVKK	SUMO3	Q9NYF8-2;Q9NYF8;Q9NYF8-3;Q9NYF8-4	BCLAF1	Bcl-2-associated transcription factor 1									+		+		+								+	+	+	+		+		+			+	+	+		+
ITVKKETQSPEQVK	Phospho (STY);SUMO3	Q9NYF8-2;Q9NYF8;Q9NYF8-3	BCLAF1	Bcl-2-associated transcription factor 1			+	+	+	+	+	+		+											+
SDSQTPSPNEIKTEQSLAGPK	SUMO3	Q9NYD6	HOXC10	Homeobox protein Hox-C10
TPDLPEEEYVKEEIQENEEAVKK	SUMO3	Q9NYB0	TERF2IP	Telomeric repeat-binding factor 2-interacting protein 1												+													+	+	+	+					+			+
LGPASAADTGSEAKPGALAEGAAEPEPQR	SUMO3	Q9NYB0	TERF2IP	Telomeric repeat-binding factor 2-interacting protein 1																							+		+			+
LKEIKEELLHSEK	SUMO3	Q9NY93-2;Q9NY93	DDX56	Probable ATP-dependent RNA helicase DDX56																					+	+	+	+	+	+	+	+	+	+
IKEDILTNSTEASER	SUMO3	Q9NY74	ETAA1	Ewing's tumor-associated antigen 1																												+		+
KLEMEDYPSFMAK	SUMO3	Q9NY61	AATF	Protein AATF																							+			+				+
FKSEALLSTLTSDASK	SUMO3	Q9NXR8	ING3	Inhibitor of growth protein 3																						+	+		+	+		+	+							+
FKSEALLSTLTSDASKENTLGCR	SUMO3	Q9NXR8	ING3	Inhibitor of growth protein 3															+					+				+	+	+	+		+					+		+
SQWKQEVQPEEPTFK	SUMO3	Q9NX65	ZSCAN32	Zinc finger and SCAN domain-containing protein 32																										+	+
IKADPDGPEAQAEACSGER	SUMO3	Q9NX24	NHP2	H/ACA ribonucleoprotein complex subunit 2	+	+	+	+	+	+	+	+	+	+	+	+	+	+	+	+	+	+	+	+	+	+	+	+	+	+	+	+	+	+	+	+	+	+	+	+
ICKTIVEAASDEER	SUMO3	Q9NWY4	C4orf27	UPF0609 protein C4orf27																									+
VLHQVKSESTK	SUMO3	Q9NWK9;Q9NWK9-2	ZNHIT6	Box C/D snoRNA protein 1			+	+	+	+	+	+			+	+							+	+	+	+	+	+							+			+	+
VLHQVKSESTKNVGNEN	2 SUMO3	Q9NWK9;Q9NWK9-2	ZNHIT6	Box C/D snoRNA protein 1
VKEEVMDWSEVKEEK	SUMO3	Q9NWK9;Q9NWK9-2	ZNHIT6	Box C/D snoRNA protein 1																														+
VGEPEVKEEK	SUMO3	Q9NWK9;Q9NWK9-2	ZNHIT6	Box C/D snoRNA protein 1		+	+	+	+	+	+	+	+	+	+	+		+			+	+	+	+	+	+	+	+	+	+	+	+	+	+	+	+	+	+	+	+
LAGQWVEQEVEDRPEVKDENAGVLEVK	SUMO3	Q9NWK9	ZNHIT6	Box C/D snoRNA protein 1									+		+	+		+					+	+	+		+	+	+	+		+		+		+	+	+	+	+
FVGQCIKEELMHGECVK	SUMO3	Q9NWK9;Q9NWK9-2	ZNHIT6	Box C/D snoRNA protein 1																									+
FVGQCIKEELMHGECVKEEK	SUMO3	Q9NWK9;Q9NWK9-2	ZNHIT6	Box C/D snoRNA protein 1									+	+	+		+	+			+	+	+	+	+	+	+	+	+	+	+	+	+	+	+	+	+	+		+
FVGQCIKEELMHGECVKEEK	2 SUMO3	Q9NWK9;Q9NWK9-2	ZNHIT6	Box C/D snoRNA protein 1																					+
VKEEPPINHPVGCK	SUMO3	Q9NWK9;Q9NWK9-2	ZNHIT6	Box C/D snoRNA protein 1	+		+	+	+	+		+	+	+	+	+	+	+			+	+	+	+	+	+	+	+	+	+	+	+	+	+	+	+	+	+	+	+
EIGDGEEGSGQRPEEIPMDLTVVKQEIIDWPGTEGR	SUMO3	Q9NWK9	ZNHIT6	Box C/D snoRNA protein 1																											+			+
CETCGTEEAKYR	SUMO3	Q9NWK9;Q9NWK9-2	ZNHIT6	Box C/D snoRNA protein 1																							+												+
KAEEEVAAAYADELVR	SUMO3	Q9NWF9;Q9NWF9-1;Q9NWF9-3	RNF216	E3 ubiquitin-protein ligase RNF216																												+
FEQGDIKIEK	SUMO3	Q9NWF9;Q9NWF9-1;Q9NWF9-3	RNF216	E3 ubiquitin-protein ligase RNF216																									+	+	+	+	+	+
FEQGDIKIEKR	SUMO3	Q9NWF9;Q9NWF9-1;Q9NWF9-3	RNF216	E3 ubiquitin-protein ligase RNF216																														+
CGTGLIKSEGCNR	SUMO3	Q9NWF9;Q9NWF9-1;Q9NWF9-3	RNF216	E3 ubiquitin-protein ligase RNF216																													+
ALLPAVQQEQEFYEQKIK	SUMO3	Q9NWF9;Q9NWF9-1;Q9NWF9-3	RNF216	E3 ubiquitin-protein ligase RNF216												+									+	+			+	+	+	+	+		+	+	+	+		+
VKQEMEEK	SUMO3	Q9NWB7	IFT57	Intraflagellar transport protein 57 homolog				+																	+	+		+											+
LKQETVEMDIR	SUMO3	Q9NWB7	IFT57	Intraflagellar transport protein 57 homolog																							+	+	+	+	+	+	+	+			+
IKGEFMTCSNDATVR	SUMO3	Q9NW82	WDR70	WD repeat-containing protein 70														+			+	+		+	+	+	+	+	+	+	+	+	+	+	+	+	+		+	+
QVLLEIFSKNYR	SUMO3	Q9NVU0;Q9NVU0-5	POLR3E	DNA-directed RNA polymerase III subunit RPC5															+			+	+	+	+										+	+	+	+		+
IKEEPVSEEGEEDEEQEAEEEPMDTSPSGLHSK	Phospho (STY);SUMO3	Q9NVU0;Q9NVU0-3;Q9NVU0-2;Q9NVU0-5;Q9NVU0-4	POLR3E	DNA-directed RNA polymerase III subunit RPC5	+		+		+	+						+	+					+							+	+	+	+				+	+
IKEEPVSEEGEEDEEQEAEEEPMDTSPSGLHSK	SUMO3	Q9NVU0;Q9NVU0-3;Q9NVU0-2;Q9NVU0-5;Q9NVU0-4	POLR3E	DNA-directed RNA polymerase III subunit RPC5																				+	+	+			+	+	+	+		+						+
ENPPMKPDFSQLQR	SUMO3	Q9NVP2	ASF1B	Histone chaperone ASF1B									+	+	+	+	+	+	+		+	+	+	+	+	+	+	+	+	+	+	+	+	+	+	+	+	+	+	+
SKACFGAENLMR	SUMO3	Q9NVN8	GNL3L	Guanine nucleotide-binding protein-like 3-like protein																				+	+							+				+
RQEEFEHKEEVLQELNMFPQLDDEATR	SUMO3	Q9NVN8	GNL3L	Guanine nucleotide-binding protein-like 3-like protein																			+	+												+	+	+		+
NELPTVAFKASTQHQVK	SUMO3	Q9NVN8	GNL3L	Guanine nucleotide-binding protein-like 3-like protein																										+	+	+
TTVYKIGDLTGYCTNPNR	SUMO3	Q9NVN8	GNL3L	Guanine nucleotide-binding protein-like 3-like protein																											+	+	+
MIKSELEDFELDK	SUMO3	Q9NVI1-2;Q9NVI1-1;Q9NVI1	FANCI	Fanconi anemia group I protein																			+	+	+	+			+		+	+			+	+	+			+
HGFSDIKVEDTAK	SUMO3	Q9NV88-3;Q9NV88-2;Q9NV88	INTS9	Integrator complex subunit 9										+										+	+		+	+	+	+	+	+	+	+		+
HAGNKPIKNELGSSFHSHLPEVHIFHPEGK	SUMO3	Q9NV72-2;Q9NV72	ZNF701	Zinc finger protein 701																					+								+
QWVAAGGHITFKQNMGPSGQTHPPPQTLPR	SUMO3	Q9NTZ6	RBM12	RNA-binding protein 12																					+															+
FLSPQDTFEALKR	SUMO3	Q9NTZ6	RBM12	RNA-binding protein 12																		+		+	+	+	+	+	+	+	+	+		+		+	+	+	+	+
LLEENVSAFKTEYDAVAEK	SUMO3	Q9NTJ3-2;Q9NTJ3	SMC4	Structural maintenance of chromosomes protein 4																										+	+						+
VHQAAVRPKGEAAPGPAPPAPEATPPPASAAGK	SUMO3	Q9NSI2-2;Q9NSI2	FAM207A	Protein FAM207A									+		+	+		+			+	+			+	+	+	+	+	+	+	+	+	+	+				+
VHQAAVRPKGEAAPGPAPPAPEATPPPASAAGK	Phospho (STY);SUMO3	Q9NSI2-2;Q9NSI2	FAM207A	Protein FAM207A																							+				+			+
IIKEDSLGILFPFR	SUMO3	Q9NSC2-2;Q9NSC2	SALL1	Sal-like protein 1																												+
WPPGLAVMKTIDDLLR	SUMO3	Q9NS91	RAD18	E3 ubiquitin-protein ligase RAD18						+								+				+	+	+	+	+	+	+							+	+	+	+	+	+
TVYNLLSDRDLKK	SUMO3	Q9NS91	RAD18	E3 ubiquitin-protein ligase RAD18									+	+	+		+	+	+		+	+	+	+	+	+	+	+	+	+	+	+	+	+	+	+	+	+	+	+
TQCPTCCVTVTEPDLKNNR	SUMO3	Q9NS91	RAD18	E3 ubiquitin-protein ligase RAD18																									+	+	+	+		+
SVEEIAPDPSEAKRPEPPSTSTLK	SUMO3	Q9NS91	RAD18	E3 ubiquitin-protein ligase RAD18									+	+	+	+					+	+	+		+	+	+	+	+	+	+	+	+	+	+	+	+	+	+	+
SKFSPQK	SUMO3	Q9NS91	RAD18	E3 ubiquitin-protein ligase RAD18																					+	+		+		+	+	+		+				+
SKFSPQKEASPAAK	Phospho (STY);SUMO3	Q9NS91	RAD18	E3 ubiquitin-protein ligase RAD18																											+
QSLKQGSR	SUMO3	Q9NS91	RAD18	E3 ubiquitin-protein ligase RAD18					+
NLAVKVYTPVASR	SUMO3	Q9NS91	RAD18	E3 ubiquitin-protein ligase RAD18									+	+	+	+						+	+	+	+	+	+	+	+	+	+	+	+	+	+	+	+	+	+	+
NHLLQFALESPAKSPASSSSK	Phospho (STY);SUMO3	Q9NS91	RAD18	E3 ubiquitin-protein ligase RAD18
KIAGMSQK	SUMO3	Q9NS91	RAD18	E3 ubiquitin-protein ligase RAD18																							+	+
HKSEFQLLVDQAR	SUMO3	Q9NS91	RAD18	E3 ubiquitin-protein ligase RAD18																							+
EMSGSTSELLIKENK	SUMO3	Q9NS91	RAD18	E3 ubiquitin-protein ligase RAD18									+	+	+	+	+	+			+	+	+	+	+	+	+	+	+	+	+	+	+	+	+	+	+	+	+	+
LQSPIKEENTTAVEEIGR	SUMO3	Q9NS73-3;Q9NS73-2;Q9NS73-5;Q9NS73	MBIP	MAP3K12-binding inhibitory protein 1								+	+	+		+		+								+			+	+	+	+	+	+			+	+	+	+
LQSPIKEENTTAVEEIGR	Phospho (STY);SUMO3	Q9NS73-3;Q9NS73-2;Q9NS73-5;Q9NS73	MBIP	MAP3K12-binding inhibitory protein 1																											+	+
YKWEYTYYSR	SUMO3	Q9NS56;Q9NS56-2	TOPORS	E3 ubiquitin-protein ligase Topors									+	+									+		+				+	+	+	+	+	+
KYYYYER	SUMO3	Q9NS56;Q9NS56-2	TOPORS	E3 ubiquitin-protein ligase Topors	+	+	+	+	+	+		+		+	+	+		+	+	+	+	+	+	+	+	+	+	+	+	+	+	+	+	+	+	+	+	+	+
KIQEQDIINFR	SUMO3	Q9NS56;Q9NS56-2	TOPORS	E3 ubiquitin-protein ligase Topors																										+	+	+	+		+	+
MDNFSPKAGTSK	SUMO3	Q9NS56;Q9NS56-2	TOPORS	E3 ubiquitin-protein ligase Topors										+											+	+	+	+	+			+
ELAASAPARPAPASSEIMASAAKEFK	SUMO3	Q9NS56	TOPORS	E3 ubiquitin-protein ligase Topors																												+
EFASKAK	SUMO3	Q9NS56;Q9NS56-2	TOPORS	E3 ubiquitin-protein ligase Topors																					+	+	+	+			+
QNTKFFFDPVRK	SUMO3	Q9NRZ9-6;Q9NRZ9-5;Q9NRZ9-4;Q9NRZ9-3;Q9NRZ9-2;Q9NRZ9;Q9NRZ9-8;Q9NRZ9-7	HELLS	Lymphoid-specific helicase																						+
LVTANTIDQKIVER	SUMO3	Q9NRZ9-6;Q9NRZ9-5;Q9NRZ9-4;Q9NRZ9-3;Q9NRZ9-2;Q9NRZ9	HELLS	Lymphoid-specific helicase																																		+
GREDESYNISEVMSKEEILSVAK	SUMO3	Q9NRZ9-6;Q9NRZ9-5;Q9NRZ9-4;Q9NRZ9-3;Q9NRZ9-2;Q9NRZ9;Q9NRZ9-8;Q9NRZ9-7	HELLS	Lymphoid-specific helicase									+										+		+				+	+						+
GKNSIDASEEKPVMR	SUMO3	Q9NRZ9-6;Q9NRZ9-5;Q9NRZ9-4;Q9NRZ9-3;Q9NRZ9-2;Q9NRZ9;Q9NRZ9-8;Q9NRZ9-7	HELLS	Lymphoid-specific helicase									+	+	+										+	+	+	+	+	+	+	+	+	+	+	+			+	+
NSIDASEEKPVMR	SUMO3	Q9NRZ9-6;Q9NRZ9-5;Q9NRZ9-4;Q9NRZ9-3;Q9NRZ9-2;Q9NRZ9;Q9NRZ9-8;Q9NRZ9-7	HELLS	Lymphoid-specific helicase			+	+	+	+	+	+	+	+	+	+	+	+			+	+	+	+	+	+	+	+	+	+	+	+	+	+	+	+	+	+	+	+
FLLTKMEQQQLEEQK	SUMO3	Q9NRZ9-6;Q9NRZ9-5;Q9NRZ9-4;Q9NRZ9-3;Q9NRZ9-2;Q9NRZ9;Q9NRZ9-8;Q9NRZ9-7;Q9NRZ9-9	HELLS	Lymphoid-specific helicase										+							+			+	+	+	+	+	+	+	+	+	+	+	+	+	+		+
LQQVDGFEKPK	SUMO3	Q9NRN9	METTL5	Methyltransferase-like protein 5																														+
HQDVPSQDDSKPTQR	SUMO3	Q9NRN7	AASDHPPT	L-aminoadipate-semialdehyde dehydrogenase-phosphopantetheinyl transferase																							+	+							+
KYVEYLK	SUMO3	Q9NRL2-2;Q9NRL2	BAZ1A	Bromodomain adjacent to zinc finger domain protein 1A																												+
FLKAPLDASDSGR	SUMO3	Q9NRL2-2;Q9NRL2	BAZ1A	Bromodomain adjacent to zinc finger domain protein 1A																										+	+		+
FHFSDKPQPDSKPTYSR	SUMO3	Q9NRL2-2;Q9NRL2	BAZ1A	Bromodomain adjacent to zinc finger domain protein 1A									+	+	+	+	+	+	+	+	+	+	+	+	+	+	+	+	+	+	+	+	+	+	+	+	+		+	+
EDMECDDLKELPEPTPVK	SUMO3	Q9NRL2-2;Q9NRL2	BAZ1A	Bromodomain adjacent to zinc finger domain protein 1A																							+	+	+	+	+	+
DKLLKQEEMK	SUMO3	Q9NRL2-2;Q9NRL2	BAZ1A	Bromodomain adjacent to zinc finger domain protein 1A									+	+	+										+	+	+	+	+	+				+						+
LLKQEEMK	SUMO3	Q9NRL2-2;Q9NRL2	BAZ1A	Bromodomain adjacent to zinc finger domain protein 1A										+															+	+	+		+	+
DAIDPLLFKYK	SUMO3	Q9NRL2-2;Q9NRL2	BAZ1A	Bromodomain adjacent to zinc finger domain protein 1A																											+
GADIKDCLIGSGQR	SUMO3	Q9NR50	EIF2B3	Translation initiation factor eIF-2B subunit gamma																												+
INSSSVKQEATFCSQR	SUMO3	Q9NQW6-2;Q9NQW6	ANLN	Actin-binding protein anillin																						+							+
LQSGVNTLQGFKEDKR	SUMO3	Q9NPI1;Q9NPI1-2	BRD7	Bromodomain-containing protein 7																														+
YKQEIGFGNWGH	SUMO3	Q9NPA3	MID1IP1	Mid1-interacting protein 1										+					+				+	+	+	+		+	+	+	+	+	+	+	+	+	+	+	+	+
MVKVDPETR	SUMO3	Q9NNW5	WDR6	WD repeat-containing protein 6										+	+										+		+	+	+	+	+	+	+	+	+					+
LEAQLVDLKSELTETQAEK	SUMO3	Q9HD26-2;Q9HD26;Q9HD26-3	GOPC	Golgi-associated PDZ and coiled-coil motif-containing protein																																+	+	+
VSGSATGTVSDLAPGQSGMDDMKLLEQR	SUMO3	Q9HCS7	XAB2	Pre-mRNA-splicing factor SYF1																												+
VSGSATGTVSDLAPGQSGMDDMKLLEQR	Deamidation (NQ);SUMO3	Q9HCS7	XAB2	Pre-mRNA-splicing factor SYF1
VKEERGEDEASEPPAGGLHPAPLQLGLGR	SUMO3	Q9HCM7	FBRSL1	Fibrosin-1-like protein									+	+		+	+	+			+		+	+	+	+	+	+	+	+	+	+	+	+	+	+	+	+	+	+
EQMKIEAAER	SUMO3	Q9HCK8-2;Q9HCK8	CHD8	Chromodomain-helicase-DNA-binding protein 8																									+	+			+	+
EFTVQIKDEEGLK	SUMO3	Q9HCK8-2;Q9HCK8	CHD8	Chromodomain-helicase-DNA-binding protein 8																										+	+	+
GMDEKEFTVQIKDEEGLK	SUMO3	Q9HCK8-2;Q9HCK8	CHD8	Chromodomain-helicase-DNA-binding protein 8																					+						+
KLEAFAVPEK	SUMO3	Q9HCI7-2;Q9HCI7	MSL2	E3 ubiquitin-protein ligase MSL2																										+	+
GPTLGASAPVTVKR	SUMO3	Q9HCI7-2;Q9HCI7	MSL2	E3 ubiquitin-protein ligase MSL2				+	+			+	+	+	+	+						+		+	+	+	+	+	+	+	+	+	+	+	+	+	+	+	+	+
KVKTDTENNEVSK	SUMO3	Q9HCI6-2;Q9HCI6	KIAA1586	Uncharacterized protein KIAA1586				+
VKTDTENNEVSK	SUMO3	Q9HCI6-2;Q9HCI6	KIAA1586	Uncharacterized protein KIAA1586				+	+			+																+							+
AKEPHFEYIEQPIIEEKPSLSSK	SUMO3	Q9HCI6-2;Q9HCI6	KIAA1586	Uncharacterized protein KIAA1586									+	+	+	+		+			+	+	+	+	+	+	+	+	+	+	+	+	+	+	+	+	+	+	+	+
DIKPANVFITATGVVK	SUMO3	Q9HC98;Q9HC98-3;Q9HC98-4;Q9HC98-2;Q8TDX7	NEK6;NEK7	Serine/threonine-protein kinase Nek6;Serine/threonine-protein kinase Nek7																										+
DLKPENILCEHPNQVSPVK	SUMO3	Q9HBH9-2;Q9HBH9	MKNK2	MAP kinase-interacting serine/threonine-protein kinase 2																										+		+	+	+
DVKPILPMPK	SUMO3	Q9HAZ2-4;Q9HAZ2-2;Q9HAZ2-3;Q9HAZ2	PRDM16	PR domain zinc finger protein 16																						+				+
TMLDDDKR	SUMO3	Q9HAW4-2;Q9HAW4-3;Q9HAW4	CLSPN	Claspin											+
NFVFHTLSPVKAEAAK	Phospho (STY);SUMO3	Q9HAW4-2;Q9HAW4-3;Q9HAW4	CLSPN	Claspin												+									+	+	+		+	+				+		+	+		+	+
NFVFHTLSPVKAEAAK	SUMO3	Q9HAW4-2;Q9HAW4-3;Q9HAW4	CLSPN	Claspin																							+
DLVKNEELEIQEK	SUMO3	Q9HAW4-2;Q9HAW4-3;Q9HAW4	CLSPN	Claspin									+	+	+	+	+	+			+	+	+	+	+	+	+	+	+	+	+	+	+	+	+	+	+	+	+	+
LFQASPSVPAKYVEDKEK	SUMO3	Q9HAW0-2;Q9HAW0	BRF2	Transcription factor IIIB 50 kDa subunit																												+
SSVTSAAAVSALAGVQDQLIEKR	Deamidation (NQ);SUMO3	Q9HAF1-2;Q9HAF1;Q9HAF1-4;Q9HAF1-3	MEAF6	Chromatin modification-related protein MEAF6
TLESDCTKLFSQGIGGEQAQAK	SUMO3	Q9H9E3-3;Q9H9E3	COG4	Conserved oligomeric Golgi complex subunit 4
MESKPSR	Acetyl (Protein N-term);SUMO3	Q9H992	2015-03-07	E3 ubiquitin-protein ligase MARCH7																				+	+	+		+							+	+		+	+
LLSSVTAELPEDKPR	SUMO3	Q9H974;Q9H974-4;Q9H974-3;Q9H974-2	QTRTD1	Queuine tRNA-ribosyltransferase subunit QTRTD1									+	+	+	+		+			+	+	+	+	+	+	+	+	+	+	+	+	+	+	+	+	+	+	+	+
KYQEDFNPLVR	SUMO3	Q9H974;Q9H974-4;Q9H974-3;Q9H974-2	QTRTD1	Queuine tRNA-ribosyltransferase subunit QTRTD1																			+		+	+		+	+	+	+	+	+	+	+	+	+	+	+	+
LPSVALLLNDLKK	SUMO3	Q9H8V3-2;Q9H8V3-4;Q9H8V3;Q9H8V3-3	ECT2	Protein ECT2																												+
ETIIKCEK	SUMO3	Q9H8V3-2;Q9H8V3-4;Q9H8V3;Q9H8V3-3	ECT2	Protein ECT2									+		+																									+
ANTPELKK	SUMO3	Q9H8V3-2;Q9H8V3-4;Q9H8V3;Q9H8V3-3	ECT2	Protein ECT2																						+	+						+
VKKELDPDDSHLNLDETTK	SUMO3	Q9H8M2-2;Q9H8M2-3;Q9H8M2-1;Q9H8M2-6;Q9H8M2	BRD9	Bromodomain-containing protein 9									+	+													+
YLECDKAFSQSSTLTK	SUMO3	Q9H8G1	ZNF430	Zinc finger protein 430																										+		+		+
IAAFDSCTFTKK	SUMO3	Q9H6U6-2;Q9H6U6-7;Q9H6U6;Q9H6U6-3;Q9H6U6-8	BCAS3	Breast carcinoma-amplified sequence 3												+			+				+	+	+	+	+			+	+	+			+	+	+		+	+
LPEEKMQTQGSSNQ	SUMO3	Q9H633;Q9H633-4;Q9H633-2	RPP21	Ribonuclease P protein subunit p21																						+					+	+
VKPESTDEDLESVDAFQHLIYNPDK	SUMO3	Q9H582;Q9H582-2	ZNF644	Zinc finger protein 644	+	+	+	+						+									+	+					+	+						+	+	+
TFGSTSQSSSFSKIHK	SUMO3	Q9H582;Q9H582-2	ZNF644	Zinc finger protein 644																										+				+
SSVDQKPK	SUMO3	Q9H582;Q9H582-2	ZNF644	Zinc finger protein 644			+	+	+																			+										+
SSVDQKPKYFHQAAK	SUMO3	Q9H582;Q9H582-2	ZNF644	Zinc finger protein 644																										+
SPICVLNEMMQNEEKYEK	SUMO3	Q9H582;Q9H582-2	ZNF644	Zinc finger protein 644																									+
SKMQEVDFLEQNEELQAVDSQK	SUMO3	Q9H582;Q9H582-2	ZNF644	Zinc finger protein 644									+			+									+	+	+				+	+					+
NSALKQDVKR	SUMO3	Q9H582;Q9H582-2	ZNF644	Zinc finger protein 644																						+	+	+							+				+
NGLKTEALSVSASEEEGLNFLNEYDETKPELPSGK	SUMO3	Q9H582;Q9H582-2	ZNF644	Zinc finger protein 644																			+	+			+				+					+				+
NGLKTEALSVSASEEEGLNFLNEYDETKPELPSGK	Deamidation (NQ);SUMO3	Q9H582;Q9H582-2	ZNF644	Zinc finger protein 644																			+								+	+
KSGESYPVHFKK	SUMO3	Q9H582;Q9H582-2	ZNF644	Zinc finger protein 644										+	+	+			+				+	+	+	+	+	+	+	+	+		+	+		+	+		+	+
SGESYPVHFKK	SUMO3	Q9H582;Q9H582-2	ZNF644	Zinc finger protein 644				+					+	+		+	+	+	+	+	+	+	+	+	+	+	+	+	+	+	+	+	+	+	+	+	+	+	+	+
ILKALNSR	SUMO3	Q9H582;Q9H582-2	ZNF644	Zinc finger protein 644			+		+	+	+	+	+	+	+	+					+	+	+	+	+	+	+	+	+	+	+	+	+	+	+		+	+	+	+
ILKALNSR	Deamidation (NQ);SUMO3	Q9H582;Q9H582-2	ZNF644	Zinc finger protein 644																											+	+	+	+
IIPRPFVAQKLASSDDFISQNVIPLEAYR	SUMO3	Q9H582;Q9H582-2	ZNF644	Zinc finger protein 644																							+		+		+	+		+
GGTTMKEEPLGSGMNPVR	SUMO3	Q9H4W6-2;Q9H4W6	EBF3	Transcription factor COE3										+											+	+	+	+	+	+	+	+	+	+					+
RNDDISELEDLSELEDLKDAK	SUMO3	Q9H4L7;Q9H4L7-2	SMARCAD1	SWI/SNF-related matrix-associated actin-dependent regulator of chromatin subfamily A containing DEAD/H box 1																			+														+			+
LKLEQDMTTVDEGDEGSMPADIATLLK	SUMO3	Q9H4L7;Q9H4L7-2;Q9H4L7-3	SMARCAD1	SWI/SNF-related matrix-associated actin-dependent regulator of chromatin subfamily A containing DEAD/H box 1									+		+	+					+	+	+	+	+	+	+	+		+	+	+	+	+	+	+	+
KASISYFK	SUMO3	Q9H4L7;Q9H4L7-2	SMARCAD1	SWI/SNF-related matrix-associated actin-dependent regulator of chromatin subfamily A containing DEAD/H box 1									+	+	+	+	+	+			+	+	+	+	+	+	+	+	+	+	+	+	+	+	+	+	+	+	+	+
LKSGGGFGPDPGSGTTVPAR	SUMO3	Q9H4L4	SENP3	Sentrin-specific protease 3																														+			+
VKIEPGVDPDDTYNETPYEK	SUMO3	Q9H4A4	RNPEP	Aminopeptidase B			+	+					+	+	+	+		+				+	+	+	+	+	+	+	+	+	+	+	+		+	+	+	+	+	+
SEIIDEKGPVMSK	SUMO3	Q9H410	DSN1	Kinetochore-associated protein DSN1 homolog										+	+	+	+									+			+	+	+		+	+			+
ITEVKVEPMTYLGSSQNEVLNTKPDYQK	SUMO3	Q9H410;Q9H410-3;Q9H410-2;Q9H410-4	DSN1	Kinetochore-associated protein DSN1 homolog									+	+												+	+	+	+	+	+	+	+	+	+	+	+	+	+	+
DTKGFSLESFR	SUMO3	Q9H410;Q9H410-3;Q9H410-2;Q9H410-4	DSN1	Kinetochore-associated protein DSN1 homolog																					+					+
LSGNSCLSTSVTEDIKTEDDKAYAYR	SUMO3	Q9H3R0-3;Q9H3R0-4;Q9H3R0-2;Q9H3R0	KDM4C	Lysine-specific demethylase 4C																			+			+			+			+	+	+		+		+		+
FKQESTVATER	SUMO3	Q9H307;Q9H307-2	PNN	Pinin											+
LSLPESTESFHEPSQELKFSVEQR	SUMO3	Q9H2Y7;Q9H2Y7-2	ZNF106	Zinc finger protein 106									+	+	+	+	+	+	+	+	+	+	+	+	+	+	+	+	+	+	+	+	+	+	+	+	+	+	+	+
IYKGHNHAVTVVNILGK	SUMO3	Q9H2Y7;Q9H2Y7-2	ZNF106	Zinc finger protein 106			+	+	+	+	+	+	+	+	+	+	+	+	+	+	+	+	+	+	+	+	+	+	+	+	+	+	+	+	+	+	+	+	+	+
IYKGHNHAVTVVNILGK	Deamidation (NQ);SUMO3	Q9H2Y7;Q9H2Y7-2	ZNF106	Zinc finger protein 106																					+
ATMHLKQEVTPR	SUMO3	Q9H2Y7;Q9H2Y7-2	ZNF106	Zinc finger protein 106			+	+	+			+	+	+	+	+	+	+			+	+	+	+	+	+	+	+	+	+	+	+	+	+	+	+	+	+	+	+
LKIEPSSNWDMTGYGSHSK	SUMO3	Q9H2X6-3;Q9H2X6;Q9H2X6-2	HIPK2	Homeodomain-interacting protein kinase 2									+
NTPCSENKLDIQEK	SUMO3	Q9H2U1-3;Q9H2U1-2;Q9H2U1	DHX36	Probable ATP-dependent RNA helicase DHX36																												+
EMKPDPTPLLTSR	SUMO3	Q9H1I8-3;Q9H1I8	ASCC2	Activating signal cointegrator 1 complex subunit 2																										+		+	+	+
NLDREMKPDPTPLLTSR	SUMO3	Q9H1I8-3;Q9H1I8	ASCC2	Activating signal cointegrator 1 complex subunit 2													+	+						+	+	+	+	+		+	+	+	+	+	+	+	+	+	+	+
VKVQPPDADPVEIENR	SUMO3	Q9H1D9	POLR3F	DNA-directed RNA polymerase III subunit RPC6																								+								+
VLNNDIKTE	SUMO3	Q9H165-6;Q9H165	BCL11A	B-cell lymphoma/leukemia 11A	+	+	+	+	+	+	+	+	+	+	+	+	+	+	+	+	+	+	+	+	+	+	+	+	+	+	+	+	+	+	+	+	+	+	+	+
VLNNDIKTE	Deamidation (NQ);SUMO3	Q9H165-6;Q9H165	BCL11A	B-cell lymphoma/leukemia 11A																									+	+
LTHELPGIKR	SUMO3	Q9H147	DNTTIP1	Deoxynucleotidyltransferase terminal-interacting protein 1																								+
LLFSDGEKVIPR	SUMO3	Q9H147	DNTTIP1	Deoxynucleotidyltransferase terminal-interacting protein 1																				+			+		+	+		+
GCLDLKLEELK	SUMO3	Q9H147	DNTTIP1	Deoxynucleotidyltransferase terminal-interacting protein 1																					+	+											+		+
YITNLEVKELR	SUMO3	Q9H0U9	TSPYL1	Testis-specific Y-encoded-like protein 1										+															+		+	+	+	+			+	+		+
SASELTAGAEAEAEEVKTGK	SUMO3	Q9H0U9	TSPYL1	Testis-specific Y-encoded-like protein 1				+					+	+	+	+					+	+	+	+	+	+	+	+	+	+	+	+	+	+	+	+	+	+	+	+
GHVAIKAGQEEGQPPAEGLAAASVVMAADR	SUMO3	Q9H0U9	TSPYL1	Testis-specific Y-encoded-like protein 1																							+	+		+		+
AFQQLEHKFGR	SUMO3	Q9H0U9	TSPYL1	Testis-specific Y-encoded-like protein 1										+	+	+	+	+	+		+		+	+	+	+	+	+	+	+	+	+	+	+	+	+	+	+	+	+
LIDHLENTKGFNLR	SUMO3	Q9H0S4-2;Q9H0S4	DDX47	Probable ATP-dependent RNA helicase DDX47																									+				+	+
AAPEEHDSPTEASQPIVEEEETKTFK	Acetyl (Protein N-term);SUMO3	Q9H0S4-2;Q9H0S4	DDX47	Probable ATP-dependent RNA helicase DDX47																					+					+	+	+	+	+
DKPVPLPAPEMTVKQER	SUMO3	Q9H0E9-3;Q9H0E9-4;Q9H0E9-2;Q9H0E9	BRD8	Bromodomain-containing protein 8									+	+	+	+	+	+			+	+		+	+	+	+	+	+	+	+	+	+	+	+	+	+	+	+	+
SLLVKAEK	SUMO3	Q9H0E3-2;Q9H0E3;Q9H0E3-3	SAP130	Histone deacetylase complex subunit SAP130											+			+							+	+	+	+	+	+		+	+	+	+	+	+	+	+	+
NLTVILSDASAPGEGEHKIMDYIR	SUMO3	Q9H0D6-2;Q9H0D6	XRN2	5'-3' exoribonuclease 2																				+						+						+	+
NKFDVDAADEKFR	SUMO3	Q9H0D6-2;Q9H0D6	XRN2	5'-3' exoribonuclease 2																			+				+	+		+			+	+	+	+			+
EGMEAAVEKQR	SUMO3	Q9H0D6-2;Q9H0D6	XRN2	5'-3' exoribonuclease 2			+	+	+	+	+	+	+	+	+	+	+	+			+	+		+	+	+	+	+	+	+	+	+	+	+	+	+	+	+	+	+
VTESASVMPSQDVSGSEDTFPNKRPR	SUMO3	Q9H040	SPRTN	SprT-like domain-containing protein Spartan																														+
VSFANQKAFR	SUMO3	Q9H040	SPRTN	SprT-like domain-containing protein Spartan																					+	+			+	+							+			+
VKSEESL	SUMO3	Q9H040	SPRTN	SprT-like domain-containing protein Spartan			+	+	+	+	+	+		+			+
SSGNDPKYSTTTAQNSSSSSSQSK	SUMO3	Q9H040	SPRTN	SprT-like domain-containing protein Spartan																							+
TVFDNFFIKK	SUMO3	Q9H040	SPRTN	SprT-like domain-containing protein Spartan	+	+		+	+			+	+	+	+	+	+	+	+	+	+	+	+	+	+	+	+	+	+	+	+	+		+	+	+	+	+	+	+
VKFEQNGSSK	SUMO3	Q9H040	SPRTN	SprT-like domain-containing protein Spartan												+		+	+				+	+	+	+	+	+	+	+	+	+	+	+	+	+	+	+	+	+
VKFEQNGSSK	Deamidation (NQ);SUMO3	Q9H040	SPRTN	SprT-like domain-containing protein Spartan	+	+	+						+	+	+	+	+	+	+	+	+	+	+	+	+	+	+	+	+	+	+	+	+	+	+	+	+	+	+	+
IKEPENYSK	SUMO3	Q9H040;Q9H040-2;Q9H040-3	SPRTN	SprT-like domain-containing protein Spartan																									+
FALKEEDISR	SUMO3	Q9H019-3;Q9H019	MTFR1L	Mitochondrial fission regulator 1-like																										+
LSGENGDEVKKE	SUMO3	Q9GZY4	COA1	Cytochrome c oxidase assembly protein 1 homolog			+																				+
QNENEEENLDKEQTGNLKQELDDK	SUMO3	Q9GZR7;Q9GZR7-2	DDX24	ATP-dependent RNA helicase DDX24									+												+	+		+		+	+				+
VPEIKAEQQDVNVNPEITALQTMLAECQENLKK	SUMO3	Q9C0F1;Q9C0F1-2	CEP44	Centrosomal protein of 44 kDa																												+
LAGVKQEVIK	SUMO3	Q9C091-3;Q9C091	GREB1L	GREB1-like protein										+													+
QTIIGQPMSVTITTKDKDGELCK	Oxidation (M);GlyGly (K);Deamidation (NQ);SUMO3	Q9C040;Q9C040-2	TRIM2	Tripartite motif-containing protein 2																				+											+
VKTEACDR	SUMO3	Q9BZE4;Q9BZE4-2;Q9BZE4-3	GTPBP4	Nucleolar GTP-binding protein 1				+	+	+		+																								+
SLGVDMDDKDDAHYAVQAR	SUMO3	Q9BZE4;Q9BZE4-2;Q9BZE4-3	GTPBP4	Nucleolar GTP-binding protein 1										+		+							+	+	+	+	+	+	+	+	+	+	+	+			+	+	+	+
HVFDMKPK	SUMO3	Q9BZE4;Q9BZE4-2;Q9BZE4-3	GTPBP4	Nucleolar GTP-binding protein 1									+	+	+	+						+	+	+	+	+	+	+	+	+	+	+	+	+	+	+	+	+	+	+
MQQLNAAHQEALMKLER	SUMO3	Q9BZD4	NUF2	Kinetochore protein Nuf2																					+				+		+					+
QPISCVKEEIQETQTPTHSR	SUMO3	Q9BYG3	MKI67IP	MKI67 FHA domain-interacting nucleolar phosphoprotein												+	+								+				+		+		+	+			+		+
ENKYFEDIKILQEK	GlyGly (K);2 Deamidation (NQ);SUMO3	Q9BXX2	ANKRD30B	Ankyrin repeat domain-containing protein 30B
MLDAAVIKMEGGTENDLR	SUMO3	Q9BXP5-5;Q9BXP5-4;Q9BXP5-2;Q9BXP5-3;Q9BXP5	SRRT	Serrate RNA effector molecule homolog
ATPELGSSENSASSPPRFKTEK	Phospho (STY);SUMO3	Q9BX63	BRIP1	Fanconi anemia group J protein
SLKQEFEMQA	SUMO3	Q9BWT1-3;Q9BWT1-5;Q9BWT1;Q9BWT1-6;Q9BWT1-2	CDCA7	Cell division cycle-associated protein 7																				+	+	+	+		+	+	+	+	+	+			+	+
ILGSLDALPMEEEEEEDKYMLVR	SUMO3	Q9BWT1-3;Q9BWT1-5;Q9BWT1;Q9BWT1-6;Q9BWT1-2	CDCA7	Cell division cycle-associated protein 7																			+	+					+	+		+								+
ASKDQVLSEPETKTMGK	SUMO3	Q9BWN1	PRR14	Proline-rich protein 14																								+
VQDIKYEPQLLADDDAR	SUMO3	Q9BWL3-5;Q9BWL3-3;Q9BWL3;Q9BWL3-4;Q9BWL3-2	C1orf43	Uncharacterized protein C1orf43										+										+	+		+	+	+	+	+	+		+		+
DLKEEIDIR	SUMO3	Q9BWL3-5;Q9BWL3-3;Q9BWL3;Q9BWL3-4;Q9BWL3-2	C1orf43	Uncharacterized protein C1orf43																											+
VKLFIGNLPR	SUMO3	Q9BWF3-3;Q9BWF3-4;Q9BWF3-2;Q9BWF3;Q9BQ04	RBM4;RBM4B	RNA-binding protein 4;RNA-binding protein 4B																				+		+				+	+	+			+
LHVGNISPTCTNKELR	SUMO3	Q9BWF3-3;Q9BWF3-4;Q9BWF3-2;Q9BWF3	RBM4	RNA-binding protein 4																					+	+	+		+		+	+	+	+	+		+			+
KLETNPDIKPSNVEPMEK	SUMO3	Q9BVP2-2;Q9BVP2	GNL3	Guanine nucleotide-binding protein-like 3																										+	+	+	+						+
VVTKPGHIINPIKAEDVGYR	SUMO3	Q9BVJ6-2;Q9BVJ6-3;Q9BVJ6	UTP14A	U3 small nucleolar RNA-associated protein 14 homolog A									+	+	+	+	+	+	+		+	+	+	+	+	+	+	+	+	+	+	+	+	+	+	+	+	+	+	+
VQTLEELEELGKEECFQNK	SUMO3	Q9BVJ6-2;Q9BVJ6-3;Q9BVJ6	UTP14A	U3 small nucleolar RNA-associated protein 14 homolog A																										+	+	+						+
LWCVETGEIKR	SUMO3	Q9BVC4-3;Q9BVC4-5;Q9BVC4	MLST8	Target of rapamycin complex subunit LST8										+			+	+	+			+	+	+	+	+	+	+	+		+	+	+	+	+	+	+	+	+	+
TPDQLKK	SUMO3	Q9BVC3	DSCC1	Sister chromatid cohesion protein DCC1																					+	+					+
TSEVIEDEKQFYSK	Acetyl (Protein N-term);SUMO3	Q9BV86-2;Q9BV86	NTMT1	N-terminal Xaa-Pro-Lys N-methyltransferase 1;N-terminal Xaa-Pro-Lys N-methyltransferase 1, N-terminally processed																											+
LDADKYENDPELEK	SUMO3	Q9BV57;Q9BV57-2	ADI1	1,2-dihydroxy-3-keto-5-methylthiopentene dioxygenase																											+
GSLSSLKEEGGLYR	SUMO3	Q9BUK6-7;Q9BUK6-3;Q9BUK6-2;Q9BUK6;Q9BUK6-4	MSTO1	Protein misato homolog 1																										+	+	+
QNQFYDTQVIKQENESGYER	SUMO3	Q9BUJ2-3;Q9BUJ2-4;Q9BUJ2-2;Q9BUJ2	HNRNPUL1	Heterogeneous nuclear ribonucleoprotein U-like protein 1			+	+	+	+	+	+	+	+	+	+	+	+		+	+	+	+	+	+	+	+	+	+	+	+	+	+	+	+	+	+	+	+	+
AIVICPTDEDLKDR	SUMO3	Q9BUJ2-3;Q9BUJ2-4;Q9BUJ2-2;Q9BUJ2	HNRNPUL1	Heterogeneous nuclear ribonucleoprotein U-like protein 1																											+			+
KAIVICPTDEDLKDR	SUMO3	Q9BUJ2-3;Q9BUJ2-4;Q9BUJ2-2;Q9BUJ2	HNRNPUL1	Heterogeneous nuclear ribonucleoprotein U-like protein 1																										+
WKEPPGEEPVR	SUMO3	Q9BUA3	C11orf84	Uncharacterized protein C11orf84																										+
VGAGDTSDWPTVLSESSTTVAGKPEKGNGV	Deamidation (NQ);SUMO3	Q9BUA3	C11orf84	Uncharacterized protein C11orf84
LPSLNKLR	SUMO3	Q9BTT0;Q9BTT0-3;Q9BTT0-2	ANP32E	Acidic leucine-rich nuclear phosphoprotein 32 family member E																											+	+
KLELSDNIISGGLEVLAEK	SUMO3	Q9BTT0;Q9BTT0-3	ANP32E	Acidic leucine-rich nuclear phosphoprotein 32 family member E																											+
KINLELR	SUMO3	Q9BTT0;Q9BTT0-2	ANP32E	Acidic leucine-rich nuclear phosphoprotein 32 family member E																					+		+	+					+
IKDLSTVEALQNLK	SUMO3	Q9BTT0;Q9BTT0-3	ANP32E	Acidic leucine-rich nuclear phosphoprotein 32 family member E																							+
ELYLSAKVEALEPEVSLPAALPSDPR	SUMO3	Q9BTL4	IER2	Immediate early response gene 2 protein									+	+									+		+	+	+	+	+	+	+	+	+	+		+	+	+		+
ARLEEKEEEEGASSEVADR	SUMO3	Q9BTL4	IER2	Immediate early response gene 2 protein																					+							+
LEEKEEEEGASSEVADR	SUMO3	Q9BTL4	IER2	Immediate early response gene 2 protein	+	+	+	+					+	+	+	+		+				+	+	+	+	+	+	+	+	+	+		+	+	+	+	+	+	+	+
QIKEETLEQR	SUMO3	Q9BTF0-2;Q9BTF0	THUMPD2	THUMP domain-containing protein 2			+	+	+		+		+	+	+	+	+	+				+	+	+	+	+	+	+	+	+	+	+	+	+	+	+	+	+	+	+
KLKIEQMQK	SUMO3	Q9BTF0-2;Q9BTF0	THUMPD2	THUMP domain-containing protein 2																												+
DFTTKSEK	SUMO3	Q9BTF0-2;Q9BTF0	THUMPD2	THUMP domain-containing protein 2																					+	+	+	+		+				+		+				+
YHEWMKSEELQR	SUMO3	Q9BTE0-2;Q9BTE0	NAT9	N-acetyltransferase 9											+	+	+	+	+			+	+	+	+	+	+	+	+	+	+		+	+	+	+	+	+	+	+
HHSLALTSFKR	SUMO3	Q9BSV6	TSEN34	tRNA-splicing endonuclease subunit Sen34									+	+	+	+	+	+	+	+	+	+	+	+	+	+	+	+	+	+	+	+	+	+	+	+	+	+	+	+
ALLKHESVGSQPLQDR	SUMO3	Q9BRR0-2;Q9BRR0	ZKSCAN3	Zinc finger protein with KRAB and SCAN domains 3																								+	+	+	+	+	+	+
ALQALQQEHKAEIITVSDGR	SUMO3	Q9BRG1	VPS25	Vacuolar protein-sorting-associated protein 25
FCKYEHDDIVSTVSVLSSGTQAVSGSK	SUMO3	Q9BQA1	WDR77	Methylosome protein 50									+		+		+	+		+	+	+	+	+	+	+	+	+	+	+	+	+	+	+	+	+	+	+	+	+
TEYFAQHEQGAAAGAADISTLDQKLR	SUMO3	Q99871-3;Q99871;Q99871-2	HAUS7	HAUS augmin-like complex subunit 7																									+
SEEEEKLAELAR	SUMO3	Q99871-3;Q99871;Q99871-2	HAUS7	HAUS augmin-like complex subunit 7																						+			+		+		+		+		+		+
AAVEVFGKLK	SUMO3	Q99871-3;Q99871;Q99871-2	HAUS7	HAUS augmin-like complex subunit 7																												+
IALLNVELELKAEKDNAEIR	SUMO3	Q99832-2;Q99832-4;Q99832-3;Q99832	CCT7	T-complex protein 1 subunit eta																																	+
GTITVSAQELKDNR	SUMO3	Q99829	CPNE1	Copine-1																												+
VFFKIEEK	SUMO3	Q99741	CDC6	Cell division control protein 6 homolog																											+	+	+
LFKQEGTCYQQAK	SUMO3	Q99741	CDC6	Cell division control protein 6 homolog										+	+										+	+			+	+	+	+	+	+	+	+	+
WNLEAEKEDGEFDSKEESK	SUMO3	Q99728-2;Q99728;Q99728-3	BARD1	BRCA1-associated RING domain protein 1																			+	+		+	+	+		+				+				+
VCEQEEKYEIPEGPR	SUMO3	Q99728-2;Q99728;Q99728-3	BARD1	BRCA1-associated RING domain protein 1																									+
SLLLLPEKNESSSASHCSVMNTGQR	SUMO3	Q99728-2;Q99728;Q99728-3	BARD1	BRCA1-associated RING domain protein 1																							+
ASVQTQPAIKK	SUMO3	Q99728-2;Q99728;Q99728-3	BARD1	BRCA1-associated RING domain protein 1				+	+							+									+	+	+	+	+			+		+	+	+	+		+
YIEQTHTKLEHSVCANEMR	SUMO3	Q99708;Q99708-2;Q99708-3	RBBP8	DNA endonuclease RBBP8										+											+	+		+			+	+				+			+
GYIKEDLDPCPRPK	SUMO3	Q99708;Q99708-2	RBBP8	DNA endonuclease RBBP8											+										+			+	+	+	+	+		+	+	+	+	+	+
ESLETENVLDDIKSAGSHEPIK	SUMO3	Q99708;Q99708-2;Q99708-3	RBBP8	DNA endonuclease RBBP8																									+		+
CSPDNKPSLQIKEENAVFK	SUMO3	Q99708;Q99708-2;Q99708-3	RBBP8	DNA endonuclease RBBP8																						+
AFVEPYFKGDER	SUMO3	Q99708;Q99708-2	RBBP8	DNA endonuclease RBBP8																										+
SPTPAPFSPFNPTSLIKMEPHDI	SUMO3	Q99607	ELF4	ETS-related transcription factor Elf-4									+										+	+	+	+	+	+			+	+		+	+		+
SPTPAPFSPFNPTSLIKMEPHDI	Phospho (STY);SUMO3	Q99607	ELF4	ETS-related transcription factor Elf-4																											+	+
LVYQFKEMPK	SUMO3	Q99607;P32519-2;P32519	ELF4;ELF1	ETS-related transcription factor Elf-4;ETS-related transcription factor Elf-1																												+
HMLADVFSVKTEMIDQEEGIS	SUMO3	Q99598	TSNAX	Translin-associated protein X																			+
SEELIKK	SUMO3	Q99459	CDC5L	Cell division cycle 5-like protein									+	+															+			+	+
LGLLGLPAPKNDFEIVLPENAEK	SUMO3	Q99459	CDC5L	Cell division cycle 5-like protein																										+	+
EIPEVKAEEK	SUMO3	Q99457	NAP1L3	Nucleosome assembly protein 1-like 3																							+
TAEQSCDQKLTNTNR	SUMO3	Q96T88;Q96T88-2	UHRF1	E3 ubiquitin-protein ligase UHRF1																					+	+	+	+						+			+	+
TKVEPYSLTAQQSSLIR	SUMO3	Q96T88;Q96T88-2	UHRF1	E3 ubiquitin-protein ligase UHRF1									+																		+	+		+
IIFVDEVFKIERPGEGSPMVDNPMR	SUMO3	Q96T88;Q96T88-2	UHRF1	E3 ubiquitin-protein ligase UHRF1																														+
ALALNCFAPINDQEGAEAKDWR	SUMO3	Q96T88;Q96T88-2	UHRF1	E3 ubiquitin-protein ligase UHRF1																											+					+
SSGAASSAPGGGDGAEYKTLK	SUMO3	Q96T37-4;Q96T37-2;Q96T37-3;Q96T37	RBM15	Putative RNA-binding protein 15																										+
QPIKQELICK	SUMO3	Q96T25;Q15915;Q8N9L1-2;Q8N9L1;Q8N9L1-5;Q8N9L1-3	ZIC5;ZIC1;ZIC4	Zinc finger protein ZIC 5;Zinc finger protein ZIC 1;Zinc finger protein ZIC 4																							+	+										+
VAPNFKTEPIETK	SUMO3	Q96T23-3;Q96T23-2;Q96T23	RSF1	Remodeling and spacing factor 1									+	+	+	+	+	+	+	+	+	+	+	+	+	+	+	+	+	+	+	+	+	+	+	+	+	+	+	+
STANVLEETTVKK	SUMO3	Q96T23-3;Q96T23-2;Q96T23	RSF1	Remodeling and spacing factor 1									+	+	+							+		+	+	+	+	+	+		+	+	+	+	+	+			+
MKSEEQPMDLENR	SUMO3	Q96T23-3;Q96T23-2;Q96T23	RSF1	Remodeling and spacing factor 1	+	+	+	+	+	+	+	+	+		+	+	+	+			+	+	+	+	+	+	+	+	+	+			+	+	+	+	+	+	+	+
LPVIVKLEKPLPENEEK	SUMO3	Q96T23-3;Q96T23-2;Q96T23	RSF1	Remodeling and spacing factor 1																							+	+
FYETKEESYSPSKDR	Phospho (STY);SUMO3	Q96T23-3;Q96T23-2;Q96T23	RSF1	Remodeling and spacing factor 1																					+	+					+							+
SLKIEAENKYDAIK	SUMO3	Q96SB8;Q96SB8-2	SMC6	Structural maintenance of chromosomes protein 6									+	+	+	+	+	+			+	+	+	+	+	+	+	+	+	+	+	+	+	+	+	+	+	+	+	+
QEELEDFDKDGDEDECKGTTLTAAEVGIIESIHLK	SUMO3	Q96SB8;Q96SB8-2	SMC6	Structural maintenance of chromosomes protein 6																											+
VLITENDVKEGLQR	SUMO3	Q96S55-4;Q96S55-3;Q96S55-2;Q96S55	WRNIP1	ATPase WRNIP1									+	+	+	+	+	+			+	+	+	+	+	+	+	+	+	+	+	+	+	+	+	+	+	+	+	+
VIDLTHDNKDDLQAAIALSLLESPK	SUMO3	Q96RU2-2;Q96RU2;Q96RU2-3	USP28	Ubiquitin carboxyl-terminal hydrolase 28																												+
TKSDSGTAAQTSLDIDKNEK	SUMO3	Q96RL1;Q96RL1-3;Q96RL1-2;Q96RL1-4	UIMC1	BRCA1-A complex subunit RAP80																											+
TSDADIKSSETGAFR	SUMO3	Q96RL1;Q96RL1-3;Q96RL1-2;Q96RL1-4	UIMC1	BRCA1-A complex subunit RAP80	+								+									+	+	+	+	+	+	+	+	+	+	+	+	+		+	+	+	+	+
TSDADIKSSETGAFRVPSPGMEEAGCSR	Phospho (STY);SUMO3	Q96RL1;Q96RL1-3;Q96RL1-2;Q96RL1-4	UIMC1	BRCA1-A complex subunit RAP80												+								+	+	+	+	+	+	+	+	+	+			+	+	+	+	+
IAQMTEEEQFALALKMSEQEAR	SUMO3	Q96RL1;Q96RL1-2;Q96RL1-5	UIMC1	BRCA1-A complex subunit RAP80									+		+	+	+	+	+		+	+	+	+	+	+			+	+	+	+	+	+	+	+	+	+	+	+
KIAQMTEEEQFALALKMSEQEAR	SUMO3	Q96RL1;Q96RL1-2;Q96RL1-5	UIMC1	BRCA1-A complex subunit RAP80													+				+	+	+	+					+	+		+	+				+	+	+	+
GSAFLKAVQGSGDTSR	SUMO3	Q96RL1;Q96RL1-3	UIMC1	BRCA1-A complex subunit RAP80										+									+		+	+			+	+	+	+		+
EYQCHVDSCLQLAKADQGDGPEGSGR	SUMO3	Q96RL1;Q96RL1-3;Q96RL1-2;Q96RL1-4	UIMC1	BRCA1-A complex subunit RAP80									+	+												+			+	+	+	+	+	+		+		+	+	+
EEPWDHTEKTEEEPVSGSSGSWDQSSQPVFENVNVK	SUMO3	Q96RL1;Q96RL1-3;Q96RL1-2	UIMC1	BRCA1-A complex subunit RAP80																									+	+								+	+
DLNESPVKSFVSISEATDCLVDFKK	Phospho (STY);SUMO3	Q96RL1;Q96RL1-3;Q96RL1-2;Q96RL1-4	UIMC1	BRCA1-A complex subunit RAP80																												+
SFVSISEATDCLVDFKK	SUMO3	Q96RL1;Q96RL1-3;Q96RL1-2;Q96RL1-4	UIMC1	BRCA1-A complex subunit RAP80																										+
DFQESSIKSLK	SUMO3	Q96RL1;Q96RL1-3	UIMC1	BRCA1-A complex subunit RAP80																												+
ACSTVEGKWQQR	SUMO3	Q96RL1;Q96RL1-3;Q96RL1-2;Q96RL1-4	UIMC1	BRCA1-A complex subunit RAP80									+	+	+	+	+	+	+	+	+	+	+	+	+	+	+	+	+	+	+	+	+	+	+	+	+	+	+	+
VKTEQQESDSVQCMPVAK	SUMO3	Q96RE7	NACC1	Nucleus accumbens-associated protein 1			+	+	+	+	+	+	+	+	+	+		+			+	+		+	+	+	+	+	+	+	+	+	+	+	+	+	+	+	+	+
LTQSKAESEASLLNVSTPK	SUMO3	Q96QE3;Q96QE3-2	ATAD5	ATPase family AAA domain-containing protein 5																														+
TTLPERPLTEVKAETR	SUMO3	Q96QC0	PPP1R10	Serine/threonine-protein phosphatase 1 regulatory subunit 10																						+	+	+
LLKEVLQAR	SUMO3	Q96PV6;Q96PV6-2	LENG8	Leukocyte receptor cluster member 8										+	+										+		+		+	+	+	+	+	+	+	+	+	+	+	+
IIPKEEK	SUMO3	Q96NI8	ZNF570	Zinc finger protein 570										+															+					+
ACFKEEIITHEEPLFDEREQEYK	SUMO3	Q96NI8	ZNF570	Zinc finger protein 570																			+	+			+									+		+
LNTNQGEYEREDNYGEDIKTEVPEEDALSSK	SUMO3	Q96N46	TTC14	Tetratricopeptide repeat protein 14																					+	+	+			+		+		+			+
GVEAAEEKFEASR	SUMO3	Q96MW7	TIGD1	Tigger transposable element-derived protein 1																										+	+	+	+	+
ALTLFNSMKAER	SUMO3	Q96MW7	TIGD1	Tigger transposable element-derived protein 1																					+	+	+	+							+
YGNLGHVNIGAIQEPLAFILPKR	SUMO3	Q96MW5	COG8	Conserved oligomeric Golgi complex subunit 8																											+	+	+			+
KFLALQSK	SUMO3	Q96MF7	NSMCE2	E3 SUMO-protein ligase NSE2																										+	+		+
FVQFKQQLK	SUMO3	Q96MF7	NSMCE2	E3 SUMO-protein ligase NSE2										+										+	+				+	+	+	+		+		+
AVQSTINHVKEERPEK	SUMO3	Q96MF7	NSMCE2	E3 SUMO-protein ligase NSE2																						+	+	+
GGCVYSKEEDGSTCLHHAAK	SUMO3	Q96KQ7-2;Q96KQ7	EHMT2	Histone-lysine N-methyltransferase EHMT2																					+			+		+	+							+
VKEEDPTWEQVCNSQEGSSHTQEICR	SUMO3	Q96JS3	PGBD1	PiggyBac transposable element-derived protein 1									+											+	+	+		+	+		+	+	+	+		+		+		+
SQTLVKTEEETAQAVAAEK	SUMO3	Q96JS3	PGBD1	PiggyBac transposable element-derived protein 1										+
APSYEDLKAHIQDVHTAFLQPTDVAEDNVNELR	SUMO3	Q96JM2;Q96JM2-3	ZNF462	Zinc finger protein 462									+		+							+	+	+	+	+	+	+	+	+		+			+	+	+			+
AKMATSIPEPEGAAAATAQHSAEPWAR	SUMO3	Q96JG8;Q96JG8-4;Q96JG8-2;Q96JG8-3	MAGED4	Melanoma-associated antigen D4																					+							+		+
TSPLKDNPSPEPQLDDIKR	2 Phospho (STY);SUMO3	Q96JC9-2;Q96JC9	EAF1	ELL-associated factor 1																						+											+
LVKENNYR	SUMO3	Q96J01;Q96J01-2	THOC3	THO complex subunit 3																					+						+	+							+
EAGTVKLFGLPNDS	SUMO3	Q96J01	THOC3	THO complex subunit 3																					+	+					+	+
VNSCVKSDEHVLEELETEGER	SUMO3	Q96IZ5-2;Q96IZ5;Q96IZ5-3	RBM41	RNA-binding protein 41																							+
QYHPVVHPLDLKYDPDPAPHMENLK	SUMO3	Q96IY1	NSL1	Kinetochore-associated protein NSL1 homolog									+		+	+			+				+		+	+		+	+	+	+	+	+			+				+
LQPVEKR	SUMO3	Q96IT1;Q96IT1-2	ZNF496	Zinc finger protein 496			+	+	+	+	+	+				+					+	+	+	+	+	+	+	+		+	+	+	+	+	+	+	+	+	+	+
STHGSLSGLGLMGIKEEEESAGPGLCS	SUMO3	Q96IC2-2;Q96IC2	44M2.3	Putative RNA exonuclease NEF-sp										+		+											+		+	+	+	+	+		+	+		+		+
LKSEFNEPGEDFTEVHQNWNAHSSASEHAK	SUMO3	Q96HR8	NAF1	H/ACA ribonucleoprotein complex non-core subunit NAF1									+	+	+	+	+		+	+	+	+	+		+	+	+	+	+	+	+	+	+	+	+	+	+	+	+
TWIKDEPLCAK	SUMO3	Q96HI0-2;Q96HI0	SENP5	Sentrin-specific protease 5																										+
ELCDDEKEFIHFPVCEGTSQPEPSCSAVR	SUMO3	Q96H12	MSANTD3	Myb/SANT-like DNA-binding domain-containing protein 3																				+	+				+	+	+
VKVEKSELEMAK	SUMO3	Q96GY3	LIN37	Protein lin-37 homolog				+					+	+		+											+	+	+	+		+	+	+
DFGIQPVEDKGACR	SUMO3	Q96GX2	ATXN7L3B	Putative ataxin-7-like protein 3B										+		+										+	+	+	+	+	+	+	+	+		+			+
KQVCGDSIKPEETEQEVAADETR	SUMO3	Q96GM8-2;Q96GM8	TOE1	Target of EGR1 protein 1																									+	+		+	+	+		+
QVCGDSIKPEETEQEVAADETR	SUMO3	Q96GM8-2;Q96GM8	TOE1	Target of EGR1 protein 1																					+					+	+	+	+	+
DIKPENLLLGLK	SUMO3	Q96GD4-4;Q96GD4-2;Q96GD4;Q96GD4-5	AURKB	Aurora kinase B																			+	+					+	+								+		+
VLLPTQKIDNEER	SUMO3	Q96GA3	LTV1	Protein LTV1 homolog																							+	+	+		+	+	+	+
LAFKLEK	SUMO3	Q96GA3	LTV1	Protein LTV1 homolog																											+	+
KQAIKEER	SUMO3	Q96GA3	LTV1	Protein LTV1 homolog				+																			+	+								+	+		+
STKFQQIVR	SUMO3	Q96G46-2;Q96G46;Q96G46-3	DUS3L	tRNA-dihydrouridine(47) synthase [NAD(P)(+)]-like																										+
ETEVGDPAGNELAEPEAKR	SUMO3	Q96G46-2;Q96G46	DUS3L	tRNA-dihydrouridine(47) synthase [NAD(P)(+)]-like																											+
LKEEVINK	SUMO3	Q96G28;Q96G28-2	CCDC104	Coiled-coil domain-containing protein 104											+													+	+	+	+	+	+	+		+
TKPDPEVEEQEK	SUMO3	Q96G25-3;Q96G25;Q96G25-2	MED8	Mediator of RNA polymerase II transcription subunit 8			+	+	+		+	+		+								+							+						+		+			+
TKPDPEVEEQEKQLTTDAAR	SUMO3	Q96G25-3;Q96G25;Q96G25-2	MED8	Mediator of RNA polymerase II transcription subunit 8																														+
QPYFIYFPQIKTEK	SUMO3	Q96FZ2	C3orf37	UPF0361 protein C3orf37																			+													+	+			+
NNTPECLAPVDLVVKK	SUMO3	Q96FZ2	C3orf37	UPF0361 protein C3orf37										+	+	+	+	+			+	+		+	+		+	+					+		+	+			+	+
LPEWRDPDKYCPSYNK	SUMO3	Q96FZ2	C3orf37	UPF0361 protein C3orf37																					+				+		+	+
GTAGLLEQWLKR	SUMO3	Q96FZ2	C3orf37	UPF0361 protein C3orf37	+	+		+	+	+	+	+	+	+	+	+	+	+	+	+	+	+	+	+	+	+	+	+	+	+	+	+	+	+	+	+	+	+	+	+
RGTAGLLEQWLKR	SUMO3	Q96FZ2	C3orf37	UPF0361 protein C3orf37									+		+	+	+	+	+	+	+	+	+	+	+	+	+	+	+	+	+	+	+	+	+	+	+	+	+	+
EKEEEPVAK	SUMO3	Q96FZ2	C3orf37	UPF0361 protein C3orf37			+	+	+	+	+	+									+		+	+	+	+	+			+									+
ILAPYLEMKDSEIR	SUMO3	Q96FV9	THOC1	THO complex subunit 1										+									+	+					+	+	+	+	+	+		+	+	+		+
ILAPYLEMKDSEIR	Oxidation (M);SUMO3	Q96FV9	THOC1	THO complex subunit 1																											+
LLETGTGPLHDEKDESLCLSSSCEGAAGTPR	SUMO3	Q96FC9-4;Q96FC9-3;Q96FC9-2;Q96FC9;A8MPP1;Q92771;Q96FC9-5	DDX11;DDX11L8;DDX12P	Probable ATP-dependent RNA helicase DDX11;Putative ATP-dependent RNA helicase DDX11-like protein 8;Putative ATP-dependent RNA helicase DDX12																										+			+
ELETFKAELDAEHAQK	SUMO3	Q96EV8-3;Q96EV8-2;Q96EV8	DTNBP1	Dysbindin																					+
LVKSESSESLLSQTTGNSNHYHHHVTSR	SUMO3	Q96DY7	MTBP	Mdm2-binding protein										+	+	+	+	+		+	+	+		+	+	+	+	+	+	+	+	+	+	+	+	+	+	+	+
FGSALGKMSR	SUMO3	Q96DF8	DGCR14	Protein DGCR14																									+
NISIKQEPK	SUMO3	Q96CB8	INTS12	Integrator complex subunit 12			+	+	+	+	+	+	+	+	+	+		+			+	+	+	+	+	+	+	+	+	+	+	+	+	+	+	+	+	+	+	+
MKSDITEGVDIPK	SUMO3	Q96CB8	INTS12	Integrator complex subunit 12									+											+	+	+	+	+	+		+	+	+	+	+	+	+			+
LEKPETQSSPITVQSSK	Phospho (STY);SUMO3	Q96CB8	INTS12	Integrator complex subunit 12																									+					+					+
ISEVKDEEEDS	SUMO3	Q96C92-4;Q96C92-3;Q96C92-2;Q96C92	SDCCAG3	Serologically defined colon cancer antigen 3	+	+	+	+	+	+	+	+	+	+	+		+							+	+	+		+	+	+	+	+			+	+	+	+	+	+
VKLESPTVSTLTPSSPGK	2 Phospho (STY);SUMO3	Q96C36	PYCR2	Pyrroline-5-carboxylate reductase 2																												+
VKLESPTVSTLTPSSPGK	Phospho (STY);SUMO3	Q96C36	PYCR2	Pyrroline-5-carboxylate reductase 2										+																		+
VKLESPTVSTLTPSSPGK	SUMO3	Q96C36	PYCR2	Pyrroline-5-carboxylate reductase 2																							+
KTQSSGPGLQKNSPGK	GlyGly (K);2 Deamidation (NQ);SUMO3	Q96BT3	CENPT	Centromere protein T																							+	+
NTQQPLAKHEPR	SUMO3	Q96BR9-2;Q96BR9	ZBTB8A	Zinc finger and BTB domain-containing protein 8A																					+	+	+	+	+		+	+	+	+	+	+			+
NLIVKQEQPDKFQIQPLPQSENK	SUMO3	Q96BD5-2;Q96BD5;Q96BD5-3	PHF21A	PHD finger protein 21A										+	+											+	+	+					+							+
ASEQETAKEEDGSVELESQVQK	SUMO3	Q96B23-2;Q96B23	C18orf25	Uncharacterized protein C18orf25																							+
SAADNKDLILDPCCQLPAYLSTCPGQSSSLAVTK	SUMO3	Q96AY2;Q96AY2-2	EME1	Crossover junction endonuclease EME1																															+		+	+
SAADNKDLILDPCCQLPAYLSTCPGQSSSLAVTK	Deamidation (NQ);SUMO3	Q96AY2;Q96AY2-2	EME1	Crossover junction endonuclease EME1
LTCKFLTHK	SUMO3	Q96AY2;Q96AY2-2	EME1	Crossover junction endonuclease EME1																						+
LLKQDIEASSLK	SUMO3	Q96AP4;Q96AP4-2	ZUFSP	Zinc finger with UFM1-specific peptidase domain protein																										+	+	+		+
DSTLKHEGFYSENLTESR	SUMO3	Q96AP4	ZUFSP	Zinc finger with UFM1-specific peptidase domain protein																					+	+	+	+	+	+	+	+	+	+	+		+	+	+
VKEEHLDVASPDK	SUMO3	Q969R5	L3MBTL2	Lethal(3)malignant brain tumor-like protein 2				+						+												+	+	+
ASSPELPVSVENIKQETDD	SUMO3	Q969R5	L3MBTL2	Lethal(3)malignant brain tumor-like protein 2										+											+		+	+	+	+	+	+		+
ALFKHESLGSQPLHDR	SUMO3	Q969J2	ZKSCAN4	Zinc finger protein with KRAB and SCAN domains 4																						+			+	+	+		+	+		+	+
ESDVPLKTEEFEVTK	SUMO3	Q969H8	C19orf10	UPF0556 protein C19orf10																					+				+		+	+
DLLQFFKPR	SUMO3	Q93009;Q93009-3	USP7	Ubiquitin carboxyl-terminal hydrolase 7																										+	+	+
KLEEVEGEISSYQDAIEIELENSRPK	SUMO3	Q92994-5;Q92994;Q92994-9;Q92994-3;Q92994-7;Q92994-8	BRF1	Transcription factor IIIB 90 kDa subunit																											+
IYISNTFSPSKAEGDSAGTAGTPGGTPAGDK	SUMO3	Q92925-3;Q92925-2;Q92925	SMARCD2	SWI/SNF-related matrix-associated actin-dependent regulator of chromatin subfamily D member 2																										+	+		+
ADSKEGVLPLTAASTAPISFGFTR	Acetyl (Protein N-term);SUMO3	Q92917	GPKOW	G patch domain and KOW motifs-containing protein
KVEEDEAGGR	SUMO3	Q92890;Q92890-1	UFD1L	Ubiquitin fusion degradation protein 1 homolog				+															+												+				+
TFEKDSKAEEVWMK	SUMO3	Q92889	ERCC4	DNA repair endonuclease XPF																						+
WDLSELPKFEK	SUMO3	Q92841-1;Q92841-3;Q92841-2;Q92841	DDX17	Probable ATP-dependent RNA helicase DDX17																									+	+		+	+				+
KSEAPDYYEVIR	SUMO3	Q92830-2;Q92830	KAT2A	Histone acetyltransferase KAT2A																												+
FVNQQFQEEKLNK	SUMO3	Q92802;Q92802-2	N4BP2L2	NEDD4-binding protein 2-like 2										+			+	+					+	+	+				+	+	+	+	+	+	+	+			+
MKLEPNLGEDDEDKDLEPGPSGTSK	SUMO3	Q92797;Q92797-2	SYMPK	Symplekin				+					+	+	+	+	+	+			+	+	+	+	+	+	+	+	+	+	+	+	+	+	+	+	+	+	+	+
MKLEPNLGEDDEDKDLEPGPSGTSK	Oxidation (M);SUMO3	Q92797;Q92797-2	SYMPK	Symplekin																											+
DSEAFCHANCSGPAPAAKPDPDGGRADEWACELR	Deamidation (NQ);SUMO3	Q92791	LEPREL4	Synaptonemal complex protein SC65										+											+	+				+
LLEIKPEVELPLKK	SUMO3	Q92784-4;Q92784-2;Q92784-5;Q92784;Q92784-3	DPF3	Zinc finger protein DPF3																											+
KIELKEEETIMDCQK	SUMO3	Q92782-3;Q92782;Q92782-2	DPF1	Zinc finger protein neuro-d4																					+		+				+	+		+	+		+
IKQEITEGELK	SUMO3	Q92766-5;Q92766-3;Q92766;Q92766-2	RREB1	Ras-responsive element-binding protein 1				+					+	+	+	+		+			+	+			+	+	+	+	+	+	+	+	+	+	+	+	+	+	+
ITDNVKYEEDCEDRHDGSSNGNPR	Deamidation (NQ);SUMO3	Q92754	TFAP2C	Transcription factor AP-2 gamma									+											+	+		+				+			+		+			+
GDAALQAQPGVAGAPPVLHSIKQEPVAEGHEK	SUMO3	Q92618	ZNF516	Zinc finger protein 516									+	+		+		+						+	+	+	+	+	+	+	+	+	+	+	+	+	+	+	+	+
IKTEEEAFSSK	SUMO3	Q92564-2;Q92564;Q92564-3	DCUN1D4	DCN1-like protein 4																									+	+			+
IKTEEEAFSSKR	SUMO3	Q92564-2;Q92564;Q92564-3	DCUN1D4	DCN1-like protein 4														+											+	+			+	+
GFCQDESIYKTEPRPEAK	SUMO3	Q92547	TOPBP1	DNA topoisomerase 2-binding protein 1									+	+									+		+				+	+		+	+	+				+		+
ADESHFLIENSTKEER	SUMO3	Q92547	TOPBP1	DNA topoisomerase 2-binding protein 1																					+				+			+		+
EIKMEKTDETR	SUMO3	Q8WY36-2;Q8WY36	BBX	HMG box transcription factor BBX																					+		+
TDFTPHWKQEK	SUMO3	Q8WXI9	GATAD2B	Transcriptional repressor p66-beta																										+		+
KNPSVVIKPEACSPQFGK	Phospho (STY);SUMO3	Q8WXE1-5;Q8WXE1-3;Q8WXE1-2;Q8WXE1	ATRIP	ATR-interacting protein												+									+	+		+	+	+	+	+	+	+					+
GDSIKQEEAQK	SUMO3	Q8WXE1-5;Q8WXE1-3;Q8WXE1-2;Q8WXE1	ATRIP	ATR-interacting protein																					+
LILMKTQQHLEVTKVDVETELQTYK	2 Phospho (STY);SUMO3	Q8WXA3-5;Q8WXA3-4;Q8WXA3-2;Q8WXA3-3;Q8WXA3	RUFY2	RUN and FYVE domain-containing protein 2
VGYELKDEIER	SUMO3	Q8WWY3-3;Q8WWY3-4;Q8WWY3;Q8WWY3-2	PRPF31	U4/U6 small nuclear ribonucleoprotein Prp31												+							+	+	+	+		+	+	+	+	+	+	+	+	+	+		+	+
KFDKWQEPPPVK	SUMO3	Q8WWY3-3;Q8WWY3-4;Q8WWY3	PRPF31	U4/U6 small nuclear ribonucleoprotein Prp31																					+				+	+	+	+	+	+
LKTEEGEIDYSAEEGENRR	SUMO3	Q8WVV9-5;Q8WVV9-4;Q8WVV9;Q8WVV9-3;Q8WVV9-2	HNRNPLL	Heterogeneous nuclear ribonucleoprotein L-like										+										+	+	+	+	+	+	+	+	+	+			+	+
LKTEEGEIDYSAEEGENRR	Phospho (STY);SUMO3	Q8WVV9-5;Q8WVV9-4;Q8WVV9;Q8WVV9-3;Q8WVV9-2	HNRNPLL	Heterogeneous nuclear ribonucleoprotein L-like	+	+																	+	+	+	+		+			+	+				+		+
LLQDIKETFNR	SUMO3	Q8WV44;Q8WV44-2	TRIM41	E3 ubiquitin-protein ligase TRIM41																								+			+	+		+
IHAEEKPYK	SUMO3	Q8WV37-3;Q8WV37-2;Q8WV37	ZNF480	Zinc finger protein 480																					+						+	+
RVEPAPAANPDDEMEMQDLVIELKPEPDAQPQQAPR	SUMO3	Q8WUU4	ZNF296	Zinc finger protein 296																			+	+								+				+	+		+
SLKEEDGEEIVTYDPDLCK	SUMO3	Q8WUH1-2																												+
SAEEVEEIKAEK	SUMO3	Q8WUA2	PPIL4	Peptidyl-prolyl cis-trans isomerase-like 4																					+						+	+	+	+			+
SAEEVEEIKAEKEAK	SUMO3	Q8WUA2	PPIL4	Peptidyl-prolyl cis-trans isomerase-like 4											+	+							+		+			+			+	+	+	+	+	+		+		+
IGADEEIDDFKGR	SUMO3	Q8WUA2	PPIL4	Peptidyl-prolyl cis-trans isomerase-like 4										+			+	+	+	+	+	+	+	+	+	+	+	+	+	+	+	+	+	+	+	+	+		+	+
DLWPEQDIKDSFQQVILR	SUMO3	Q96N38-2;Q96N38;Q8TF32	ZNF714;ZNF431	Zinc finger protein 714;Zinc finger protein 431																												+
YKWILGEEPVEK	SUMO3	Q8TE76-3;Q8TE76;Q8TE76-2	MORC4	MORC family CW-type zinc finger protein 4																											+
TVFIDVEEVKNK	SUMO3	Q8TE76-3;Q8TE76	MORC4	MORC family CW-type zinc finger protein 4																												+
QAEFQILKAELER	SUMO3	Q8TE76-3;Q8TE76;Q8TE76-2	MORC4	MORC family CW-type zinc finger protein 4																																			+
NLFQQKVEELEQER	SUMO3	Q8TE76-3;Q8TE76;Q8TE76-2	MORC4	MORC family CW-type zinc finger protein 4																										+
STYADEELVIKAEGLAR	SUMO3	Q8TD17;Q8TD17-2	ZNF398	Zinc finger protein 398				+						+		+		+						+		+	+		+	+	+	+					+			+
FLMNTEMEEGKDLSLTEAQIGR	SUMO3	Q8TCN5-2;Q8TCN5	ZNF507	Zinc finger protein 507
SPGWSWIKTEDGWKR	SUMO3	Q8TCJ0-2;Q8TCJ0	FBXO25	F-box only protein 25																											+						+
LKNDNNKFTAK	GlyGly (K);2 Deamidation (NQ);SUMO3	Q8TCF1-2;Q8TCF1-4;Q8TCF1-3;Q8TCF1	ZFAND1	AN1-type zinc finger protein 1
HKLDHVIGELEDTKESLR	SUMO3	Q8TBB0-2;Q8TBB0	THAP6	THAP domain-containing protein 6																					+															+
VNISPTISSESKLFSPAHK	SUMO3	Q8TAT5	NEIL3	Endonuclease 8-like 3																			+		+	+	+	+	+	+	+	+	+	+	+			+	+
VNISPTISSESKLFSPAHK	Phospho (STY);SUMO3	Q8TAT5	NEIL3	Endonuclease 8-like 3																										+	+
ACDACLTSRPIDSVLKSEENSTVFSHLMK	SUMO3	Q8TAT5	NEIL3	Endonuclease 8-like 3																																				+
VAEETVIKEEEEEKLPLTK	SUMO3	Q8TAK5	GABPB2	GA-binding protein subunit beta-2																								+			+	+
DGDVVLPAGVVVKQERLSPEVAPPAHR	Phospho (STY);SUMO3	Q8TAD8	SNIP1	Smad nuclear-interacting protein 1												+		+						+		+	+	+			+				+	+	+	+	+	+
HRDGDVVLPAGVVVKQER	SUMO3	Q8TAD8	SNIP1	Smad nuclear-interacting protein 1									+												+	+	+	+											+
LKLEKDNWLLAK	SUMO3	Q8NI27	THOC2	THO complex subunit 2																						+	+												+
FKQEPEDELPEAPPK	SUMO3	Q8NHM5-2;Q8NHM5-3;Q8NHM5;Q8NHM5-4	KDM2B	Lysine-specific demethylase 2B	+								+	+	+	+	+	+	+	+	+	+	+	+	+	+	+	+	+	+	+	+	+	+	+	+	+		+	+
SIKDEEEETVFR	SUMO3	Q8NFI3-2;Q8NFI3-3;Q8NFI3	ENGASE	Cytosolic endo-beta-N-acetylglucosaminidase																							+		+	+	+	+	+	+				+
LFTSDLQDKNEYKVLEGHTDFINGLVFDPK	SUMO3	Q8NFH4	NUP37	Nucleoporin Nup37																				+	+		+				+	+
KSKVEDK	SUMO3	Q8NFC6	BOD1L1	Biorientation of chromosomes in cell division protein 1-like 1											+		+	+													+
KFCYQETPGPR	SUMO3	Q8NF99-3;Q8NF99-2;Q8NF99	ZNF397	Zinc finger protein 397																					+	+			+	+	+	+	+	+						+
WAAEKLEK	SUMO3	Q8NEY8-7;Q8NEY8-5;Q8NEY8-6;Q8NEY8-9;Q8NEY8-8;Q8NEY8-2;Q8NEY8-3;Q8NEY8	PPHLN1	Periphilin-1																								+	+	+			+
VVNQYQELVQNEAKCPVK	SUMO3	Q8NEM7-2;Q8NEM7;Q8NEM7-3	SUPT20H	Transcription factor SPT20 homolog									+														+	+
SIKSDDSQPTVWPAHDVKDDYVFECEAGTQYQK	SUMO3	Q8NEM7-2;Q8NEM7;Q8NEM7-3	SUPT20H	Transcription factor SPT20 homolog																						+		+	+
LYKPEKCDNNFDNT	SUMO3	Q8NEM1	ZNF680	Zinc finger protein 680										+																	+		+
IHIEEKPFK	SUMO3	Q8NEM1	ZNF680	Zinc finger protein 680																			+		+	+	+	+		+	+	+			+	+	+	+
FLSNLSKEEINLQR	SUMO3	Q8NEM0;Q8NEM0-2;Q8NEM0-3	MCPH1	Microcephalin																										+
ELKEQYSDAPEEIRDAR	SUMO3	Q8NEJ9-2;Q8NEJ9	NGDN	Neuroguidin																											+	+
IKPKPQQGDDITVVDVEK	SUMO3	Q8NDZ2;Q8NDZ2-4;Q8NDZ2-3	SIMC1	SUMO-interacting motif-containing protein 1																											+
EISLSEPAKPGSAHVQSR	SUMO3	Q8NDZ2	SIMC1	SUMO-interacting motif-containing protein 1										+														+
EDHLMSAMNIKLGPALK	SUMO3	Q8NDX5-2;Q8NDX5;Q8NDX5-7;Q8IXK0-2;Q8IXK0-4;Q8IXK0;Q8IXK0-5	PHC3;PHC2	Polyhomeotic-like protein 3;Polyhomeotic-like protein 2																						+		+
SSQSSVTVENASKPDFTK	SUMO3	Q8ND82	ZNF280C	Zinc finger protein 280C																									+		+	+	+
MDDDKPFQPK	Acetyl (Protein N-term);SUMO3	Q8ND82	ZNF280C	Zinc finger protein 280C		+							+	+	+	+	+	+	+	+		+	+	+	+	+	+		+	+	+	+	+	+	+	+	+		+	+
KVEETQDEDDDELIFVGEISSSKPAISNILNR	SUMO3	Q8ND82	ZNF280C	Zinc finger protein 280C																					+	+	+				+
GIKSEPHSPGIPEIFR	SUMO3	Q8ND82	ZNF280C	Zinc finger protein 280C				+	+			+	+	+	+	+	+	+	+		+	+	+	+	+	+	+	+	+	+	+	+	+	+	+	+	+	+	+	+
GIKSEPHSPGIPEIFR	Phospho (STY);SUMO3	Q8ND82	ZNF280C	Zinc finger protein 280C		+	+	+		+	+	+	+	+		+	+		+	+	+	+	+	+	+	+	+	+	+	+	+	+	+	+	+	+	+	+	+	+
FLGVIVKSERPCDEDK	SUMO3	Q8ND82	ZNF280C	Zinc finger protein 280C																									+	+			+	+						+
DAGGSLTEVKVEEEER	SUMO3	Q8NCY6	MSANTD4	Myb/SANT-like DNA-binding domain-containing protein 4																										+
LQEEKPSEDQIHK	SUMO3	Q8NCN4	RNF169	E3 ubiquitin-protein ligase RNF169																					+	+										+
GHTDDKPFR	SUMO3	Q8NCN2	ZBTB34	Zinc finger and BTB domain-containing protein 34									+	+	+	+	+	+	+	+	+	+	+	+	+	+	+	+	+	+	+	+	+	+	+	+	+	+	+	+
LVLDPGEAPLVPVYSGKVK	SUMO3	Q8NCF5	NFATC2IP	NFATC2-interacting protein																									+		+	+
MEEKSDFMLEK	SUMO3	Q8NCD3-3;Q8NCD3-2;Q8NCD3	HJURP	Holliday junction recognition protein																						+
SDFMLEKLETK	SUMO3	Q8NCD3-3;Q8NCD3-2;Q8NCD3	HJURP	Holliday junction recognition protein																					+		+	+
KTGLKLEK	SUMO3	Q8NCD3-3;Q8NCD3-2;Q8NCD3	HJURP	Holliday junction recognition protein																					+
TGLKLEK	SUMO3	Q8NCD3-3;Q8NCD3-2;Q8NCD3	HJURP	Holliday junction recognition protein									+	+	+	+									+	+	+	+	+	+	+	+	+	+	+	+	+		+	+
DCKNVLDVSCR	SUMO3	Q8NCD3-3;Q8NCD3-2;Q8NCD3	HJURP	Holliday junction recognition protein				+	+			+	+	+																			+		+	+
VKVEADQ	SUMO3	Q8NCA9	ZNF784	Zinc finger protein 784			+	+	+	+	+	+													+	+	+	+	+		+	+							+
STANIKTEQEGEASEK	SUMO3	Q8NB50-3;Q8NB50;Q8NB50-2	ZFP62	Zinc finger protein 62 homolog				+
GVVKEEKNEK	SUMO3	Q8NAP3	ZBTB38	Zinc finger and BTB domain-containing protein 38																							+
QNAIVAKMEDPLSNR	SUMO3	Q8N9N5-7;Q8N9N5	BANP	Protein BANP																									+								+
LGAETKADTTTGSKPTGVFSR	SUMO3	Q8N9M1-3;Q8N9M1-2;Q8N9M1	C19orf47	Uncharacterized protein C19orf47																							+				+			+
ENPKEFFWNVEEDFKPAPECWIPAK	SUMO3	Q8N999;Q8N999-3	C12orf29	Uncharacterized protein C12orf29																						+
KWLYEQIEIEGGEIIHNK	SUMO3	Q8N8R7	ARL14EP	ARL14 effector protein																														+		+
IKQEIPEDYYIVANAELTGGVDGPALSLTQMAK	SUMO3	Q8N8K9;Q8N8K9-2;Q8N8K9-3	KIAA1958	Uncharacterized protein KIAA1958																	+	+	+	+	+	+	+				+	+			+	+	+			+
IKQEIPEDYYIVANAELTGGVDGPALSLTQMAK	Deamidation (NQ);SUMO3	Q8N8K9;Q8N8K9-2;Q8N8K9-3	KIAA1958	Uncharacterized protein KIAA1958
YEEALSQLEESVKEER	SUMO3	Q8N8A6	DDX51	ATP-dependent RNA helicase DDX51																									+	+		+		+
IHTGEKPFICNGCGK	Deamidation (NQ);SUMO3	Q8N859	ZNF713	Zinc finger protein 713																			+		+		+	+		+							+
FADEGTVVKR	SUMO3	Q8N806	UBR7	Putative E3 ubiquitin-protein ligase UBR7																									+	+	+		+	+
AFSWGSSLVKHER	SUMO3	Q8N7M2	ZNF283	Zinc finger protein 283																												+
KTEYISTEFNR	SUMO3	Q8N7H5-3;Q8N7H5-2;Q8N7H5	PAF1	RNA polymerase II-associated factor 1 homolog																											+	+	+
IGVSVKQQFTEEEIYKDR	SUMO3	Q8N7H5-3;Q8N7H5-2;Q8N7H5	PAF1	RNA polymerase II-associated factor 1 homolog																												+
AGVQSGTNALLVVKHR	SUMO3	Q8N7H5-3;Q8N7H5-2;Q8N7H5	PAF1	RNA polymerase II-associated factor 1 homolog										+													+	+			+	+		+
EVYKSEDR	SUMO3	Q8N720-3;Q8N720	ZNF655	Zinc finger protein 655																															+
SILLGSGDSEVTEPDHPVLASIKK	SUMO3	Q8N680	ZBTB2	Zinc finger and BTB domain-containing protein 2									+	+	+	+	+	+			+	+	+	+	+	+	+	+	+	+	+	+	+	+	+	+	+	+	+	+
SILLGSGDSEVTEPDHPVLASIKKEQETVLLD	SUMO3	Q8N680	ZBTB2	Zinc finger and BTB domain-containing protein 2				+								+							+							+						+				+
TLTSQDDKPLNYGHALLPGEGAAMAEYVK	SUMO3	Q8N5F7	NKAP	NF-kappa-B-activating protein																												+
TKAEEPSDLIGPEAPK	SUMO3	Q8N5F7	NKAP	NF-kappa-B-activating protein										+												+	+	+	+	+	+		+	+		+			+
KLKVEEETSK	SUMO3	Q8N5C6	SRBD1	S1 RNA-binding domain-containing protein 1																					+	+	+
LKVEEETSK	SUMO3	Q8N5C6	SRBD1	S1 RNA-binding domain-containing protein 1																	+				+		+	+	+				+		+	+			+	+
IKTETYPQGQPVK	SUMO3	Q8N5C6	SRBD1	S1 RNA-binding domain-containing protein 1																						+	+	+	+				+	+
EFLKPEK	SUMO3	Q8N543-2;Q8N543	OGFOD1	2-oxoglutarate and iron-dependent oxygenase domain-containing protein 1																									+	+	+
KTSIKSEESSICDPSSENSVAGR	SUMO3	Q8N3X6	LCORL	Ligand-dependent nuclear receptor corepressor-like protein																									+
TSIKSEESSICDPSSENSVAGR	SUMO3	Q8N3X6	LCORL	Ligand-dependent nuclear receptor corepressor-like protein																						+							+
DSGSFQHDVAAKPEEGFR	SUMO3	Q8N3J3-4;Q8N3J3	C17orf53	Uncharacterized protein C17orf53																												+		+
VNHSYCSVPGYYPSNKPGVEPK	SUMO3	Q8N2W9	PIAS4	E3 SUMO-protein ligase PIAS4																				+					+	+	+	+
TLKPEVR	SUMO3	Q8N2W9	PIAS4	E3 SUMO-protein ligase PIAS4									+	+	+
SGLKHELVTR	SUMO3	Q8N2W9	PIAS4	E3 SUMO-protein ligase PIAS4									+		+										+	+	+	+				+	+		+	+		+
KNSEPAPQPHRPLDPLTMHSTYDR	SUMO3	Q8N2W9	PIAS4	E3 SUMO-protein ligase PIAS4									+	+											+	+	+	+	+		+	+	+	+	+		+	+
IKELYETR	SUMO3	Q8N2W9	PIAS4	E3 SUMO-protein ligase PIAS4	+	+	+		+		+	+	+	+	+		+		+		+		+	+	+	+	+	+	+	+	+	+	+	+	+	+	+		+	+
MEVAVPVKQEAEGLALDSPWHR	Acetyl (Protein N-term);SUMO3	Q8N0Y2-2;Q8N0Y2	ZNF444	Zinc finger protein 444			+	+	+	+		+	+	+	+	+	+	+			+	+	+	+	+	+	+	+	+	+	+	+	+	+	+	+	+	+	+	+
IQPEEKPVEVSPAVTK	SUMO3	Q8N0X7	SPG20	Spartin										+												+		+	+		+		+
SYKNEVTPSSTTASVAR	SUMO3	Q8IZT6;Q8IZT6-2	ASPM	Abnormal spindle-like microcephaly-associated protein																									+	+	+		+	+			+
YLTPKSQFGSASHSEAVQEVR	SUMO3	Q8IYW5	RNF168	E3 ubiquitin-protein ligase RNF168																										+		+		+
GGPNQPGQGFKEDTPVR	SUMO3	Q8IYN2	TCEAL8	Transcription elongation factor A protein-like 8																							+		+	+	+	+	+	+
SYKWEECGK	SUMO3	Q8IYN0	ZNF100	Zinc finger protein 100																												+
SYKWEECGKDFNQSLSLIK	SUMO3	Q8IYN0	ZNF100	Zinc finger protein 100																				+					+											+
KALEISPR	SUMO3	Q8IY92-2;Q8IY92	SLX4	Structure-specific endonuclease subunit SLX4																						+	+
YKQDVER	SUMO3	Q8IY18	SMC5	Structural maintenance of chromosomes protein 5	+			+	+										+				+					+		+						+	+	+		+
REEEIEQLTEELKGK	SUMO3	Q8IY18	SMC5	Structural maintenance of chromosomes protein 5																																	+
KVELDQYR	SUMO3	Q8IY18	SMC5	Structural maintenance of chromosomes protein 5																											+
HLDLIEMLEAKRPWVEYENVR	SUMO3	Q8IY18	SMC5	Structural maintenance of chromosomes protein 5																				+
EDWAPKPHAFVGSVKNEK	SUMO3	Q8IXJ9	ASXL1	Putative Polycomb group protein ASXL1																											+	+		+
GLKVEPEEPSQMPPLPQSHQK	Oxidation (M);SUMO3	Q8IX15;Q8IX15-3	HOMEZ	Homeobox and leucine zipper protein Homez																									+		+	+	+
GLKVEPEEPSQMPPLPQSHQK	SUMO3	Q8IX15;Q8IX15-3	HOMEZ	Homeobox and leucine zipper protein Homez									+	+	+	+	+	+			+	+	+	+	+	+	+	+	+	+	+	+	+	+	+	+	+	+	+	+
LLLPTPTVKQESK	SUMO3	Q8IX12-2;Q8IX12	CCAR1	Cell division cycle and apoptosis regulator protein 1										+													+	+	+			+	+
AQEEEDVRDYNLTEEQKAIK	Acetyl (Protein N-term);SUMO3	Q8IWT0-2;Q8IWT0	ZBTB8OS	Protein archease									+	+											+	+		+		+	+	+	+	+						+
VLKTECDSWSR	SUMO3	Q8IWI9-3;Q8IWI9;Q8IWI9-4;Q8IWI9-2	MGA	MAX gene-associated protein			+	+	+				+	+	+	+	+	+	+	+	+		+	+	+	+	+	+	+	+	+	+		+	+	+	+	+	+	+
LGDVKVEQQK	SUMO3	Q8IWI9-3;Q8IWI9;Q8IWI9-4;Q8IWI9-2	MGA	MAX gene-associated protein																								+
LSEFKLETR	SUMO3	Q8IV48	ERI1	3'-5' exoribonuclease 1																					+											+
LKIEPSGWDVSGQSSNDK	SUMO3	Q86Z02-2;Q86Z02	HIPK1	Homeodomain-interacting protein kinase 1																											+
LKIEPSGWDVSGQSSNDKYYTHSK	SUMO3	Q86Z02-2;Q86Z02	HIPK1	Homeodomain-interacting protein kinase 1									+		+	+	+	+			+	+	+	+	+	+	+	+	+	+	+	+	+	+	+	+	+	+	+	+
ITPLKTLNHQFVTMTHLLDFPHSNHVK	SUMO3	Q86Z02-2;Q86Z02;Q86Z02-4;Q86Z02-3	HIPK1	Homeodomain-interacting protein kinase 1												+									+	+	+		+	+	+	+	+	+		+			+
TSHSDMKSER	SUMO3	Q86YP4-2;Q86YP4;Q86YP4-3	GATAD2A	Transcriptional repressor p66-alpha
LLQQGTAPAQAKAEPTAAPHPVLK	SUMO3	Q86YP4-2;Q86YP4;Q86YP4-3	GATAD2A	Transcriptional repressor p66-alpha									+	+															+		+	+		+
AAFVKALQQEQEIEQR	SUMO3	Q86YP4-2;Q86YP4;Q86YP4-3	GATAD2A	Transcriptional repressor p66-alpha																																	+		+
LLPGLEADSKPGR	SUMO3	Q86Y56;Q86Y56-2	HEATR2	HEAT repeat-containing protein 2																							+
DVQETLMPQVLTTLEEDSKMTR	SUMO3	Q86Y56;Q86Y56-2;Q86Y56-3	HEATR2	HEAT repeat-containing protein 2
KSFEQLVNLQK	SUMO3	Q86WJ1-3;Q86WJ1-4;Q86WJ1-2;Q86WJ1;Q86WJ1-5	CHD1L	Chromodomain-helicase-DNA-binding protein 1-like																					+	+		+			+	+		+
DIKDENLLVDLR	SUMO3	Q86V86	PIM3	Serine/threonine-protein kinase pim-3																		+		+			+	+			+	+			+	+	+	+	+	+
IKEEQVSPSQYGGSELPSAK	SUMO3	Q86UZ6	ZBTB46	Zinc finger and BTB domain-containing protein 46										+		+									+	+	+	+	+	+	+	+	+	+	+	+	+		+
IKEEQVSPSQYGGSELPSAK	Phospho (STY);SUMO3	Q86UZ6	ZBTB46	Zinc finger and BTB domain-containing protein 46																											+	+
KPIVPQKEPSPLLEK	SUMO3	Q86U86-5;Q86U86-7;Q86U86-3;Q86U86-2;Q86U86-8;Q86U86;Q86U86-4;Q86U86-9	PBRM1	Protein polybromo-1										+													+	+				+
FAAQELIEVKR	SUMO3	Q86U44	METTL3	N6-adenosine-methyltransferase 70 kDa subunit																						+	+	+						+
NGITKMEESAEYEAAR	SUMO3	Q86TJ2-3;Q86TJ2-2;Q86TJ2	TADA2B	Transcriptional adapter 2-beta												+														+
TWKTEPVSGEENSPDISATR	SUMO3	Q86T82-2;Q86T82	USP37	Ubiquitin carboxyl-terminal hydrolase 37									+	+	+	+	+	+	+	+	+	+	+	+	+	+	+	+	+	+	+	+	+	+	+	+	+	+	+	+
LCPIEPDKSELENSGFDR	SUMO3	Q86T82-2;Q86T82	USP37	Ubiquitin carboxyl-terminal hydrolase 37
YCEKVFPLAEYR	SUMO3	Q86T24	ZBTB33	Transcriptional regulator Kaiso																						+				+							+
VYANIGEDTYDIVIPVKDDPDEGEAR	SUMO3	Q86T24	ZBTB33	Transcriptional regulator Kaiso	+	+	+	+	+	+	+	+	+	+	+	+	+	+	+	+	+	+	+	+	+	+	+	+	+	+	+	+		+	+	+	+	+	+	+
VDTGKEPPVGTTTSTQNKPMTWEDIFIQQENDSIFK	SUMO3	Q86T24	ZBTB33	Transcriptional regulator Kaiso																											+	+				+
SVHSQDPSGDSKLYR	SUMO3	Q86T24	ZBTB33	Transcriptional regulator Kaiso									+	+	+	+	+	+	+	+	+		+	+	+	+	+	+	+	+	+	+	+	+	+	+	+	+	+	+
SSTIPAMKDDGIGYK	SUMO3	Q86T24	ZBTB33	Transcriptional regulator Kaiso				+					+	+	+	+	+	+	+		+	+	+	+	+	+	+	+	+	+	+	+	+	+	+	+	+	+	+	+
SKDEAQDNGATIMPIITESFSLSAEDYEMKK	SUMO3	Q86T24	ZBTB33	Transcriptional regulator Kaiso																					+						+	+
NTNDPGVGSKHLMEGQK	SUMO3	Q86T24	ZBTB33	Transcriptional regulator Kaiso										+														+											+
VKHDDHYELIVDGR	SUMO3	Q86T24	ZBTB33	Transcriptional regulator Kaiso			+					+	+	+	+	+	+	+			+	+	+	+	+	+	+	+	+	+	+	+	+	+	+	+	+	+	+	+
LENEIPKTSGSEMANKR	SUMO3	Q86T24	ZBTB33	Transcriptional regulator Kaiso																						+						+
VDEEGDENEDDKDYHR	SUMO3	Q86SE9	PCGF5	Polycomb group RING finger protein 5																					+			+				+
KVIEHCSNFKEENMDTSR	SUMO3	Q7Z7L7	ZER1	Protein zer-1 homolog																										+
AKSEESFVLNETKK	SUMO3	Q7Z6K1-2;Q7Z6K1	THAP5	THAP domain-containing protein 5																					+											+
SIEIKDELKK	SUMO3	Q7Z6I8-2;Q7Z6I8	C5orf24	UPF0461 protein C5orf24																					+	+	+	+	+	+	+	+	+			+
GEQDLIEDLKLAR	SUMO3	Q7Z628-2;Q7Z628	NET1	Neuroepithelial cell-transforming gene 1 protein																	+				+	+	+	+	+	+	+	+				+	+	+
THIGEKPYK	SUMO3	Q7Z3I7	ZNF572	Zinc finger protein 572																													+
TKLEPESYLDDMVTCSQIVYNYNPEK	SUMO3	Q7Z333;Q7Z333-4;Q7Z333-3	SETX	Probable helicase senataxin																				+			+				+	+
LHQIKREEGLDMVNR	SUMO3	Q7Z309-4;Q7Z309-3																								+	+						+		+
GKDAPIKK	SUMO3	Q7Z2E3-5;Q7Z2E3-9;Q7Z2E3-10;Q7Z2E3-11;Q7Z2E3-7;Q7Z2E3;Q7Z2E3-4;Q7Z2E3-13	APTX	Aprataxin											+										+		+
QVYTKCEGDEVEDLYELLK	SUMO3	Q7L8W6-2;Q7L8W6	DPH6	Diphthine--ammonia ligase
DYNAPDSKWEIKR	SUMO3	Q7L622	G2E3	G2/M phase-specific E3 ubiquitin-protein ligase																																			+
SLNKLAQPLPMAHCANSR	SUMO3	Q7L5Y9;Q7L5Y9-4;Q7L5Y9-3;Q7L5Y9-2	MAEA	Macrophage erythroblast attacher																								+				+
ETATCLAWCHDNKSR	SUMO3	Q7L5Y9	MAEA	Macrophage erythroblast attacher									+		+						+	+	+		+	+		+					+	+	+	+	+	+	+	+
RETATCLAWCHDNKSR	SUMO3	Q7L5Y9	MAEA	Macrophage erythroblast attacher																								+
YFEPLVKK	SUMO3	Q7L590-2;Q7L590	MCM10	Protein MCM10 homolog			+	+	+	+	+	+	+	+	+	+	+	+	+	+	+	+	+	+	+	+	+	+	+	+		+	+	+	+	+	+	+	+	+
YFEPLVKKEQMEEK	SUMO3	Q7L590-2;Q7L590	MCM10	Protein MCM10 homolog									+	+	+	+	+							+	+	+	+	+	+	+	+	+	+	+	+	+	+	+	+	+
VTTIKQTASPAR	Phospho (STY);SUMO3	Q7L590-2;Q7L590	MCM10	Protein MCM10 homolog			+	+	+		+	+													+	+	+	+	+						+		+	+	+
TGPKIGGETLLPR	SUMO3	Q7L590-2;Q7L590	MCM10	Protein MCM10 homolog																							+
SLSCSEEFKELMDLPTCGAR	SUMO3	Q7L590-2;Q7L590	MCM10	Protein MCM10 homolog																			+	+					+	+						+	+			+
SKHTGILKEAEAEMQER	SUMO3	Q7L590-2;Q7L590	MCM10	Protein MCM10 homolog																					+					+	+		+	+
QKDPQDILEVKER	SUMO3	Q7L590-2;Q7L590	MCM10	Protein MCM10 homolog										+									+	+	+			+	+	+	+	+	+		+	+
LEGAPATMTPKLGR	SUMO3	Q7L590-2;Q7L590	MCM10	Protein MCM10 homolog									+	+	+									+	+	+	+	+	+	+	+		+	+	+	+	+			+
HCSNCGLYKWER	SUMO3	Q7L590-2;Q7L590	MCM10	Protein MCM10 homolog															+						+	+			+		+	+					+
GEEHAKFLNSLK	SUMO3	Q7L590-2;Q7L590	MCM10	Protein MCM10 homolog									+	+	+	+	+	+	+	+	+	+	+	+	+	+	+			+		+	+		+	+	+	+	+	+
IKQEPLD	SUMO3	Q719H9;Q96SI1	KCTD1;KCTD15	BTB/POZ domain-containing protein KCTD1;BTB/POZ domain-containing protein KCTD15	+	+	+	+	+	+	+	+	+	+	+	+	+	+			+		+			+	+		+	+	+	+	+	+			+			+
IKLEPHEVDQFLNFSPK	SUMO3	Q70SY1-3;Q70SY1-2;Q70SY1	CREB3L2	Cyclic AMP-responsive element-binding protein 3-like protein 2;Processed cyclic AMP-responsive element-binding protein 3-like protein 2									+	+	+		+						+	+	+	+	+		+	+	+		+	+	+	+	+	+	+	+
LLDSNHSQSMISCVKQEGSSYNER	SUMO3	Q6ZU67-5;Q6ZU67-4;Q6ZU67-3;Q6ZU67-2;Q6ZU67	BEND4	BEN domain-containing protein 4									+	+	+	+	+	+			+	+	+	+	+	+	+	+	+	+	+	+	+	+	+	+	+	+	+	+
IKEDDIEMK	SUMO3	Q6ZU65-2;Q6ZU65	UBN2	Ubinuclein-2																									+				+
KPTAEASPVKASR	Phospho (STY);SUMO3	Q6ZRI6-2;Q6ZRI6	C15orf39	Uncharacterized protein C15orf39																								+
KIDTEAPGLPGVPVTTDAMPR	SUMO3	Q6ZRI6-2;Q6ZRI6	C15orf39	Uncharacterized protein C15orf39																						+	+
GSLKEEVALDLSVR	SUMO3	Q6ZRI6-2;Q6ZRI6	C15orf39	Uncharacterized protein C15orf39																						+	+			+	+	+
ACQPLPASQPCSEPVRPAQEAEEKTWLPSCR	SUMO3	Q6ZRI6-2;Q6ZRI6	C15orf39	Uncharacterized protein C15orf39												+	+		+	+			+	+		+	+	+	+	+	+		+		+	+	+	+	+	+
VDMKSEIPSDAPK	SUMO3	Q6ZNA4-4;Q6ZNA4-3;Q6ZNA4-2;Q6ZNA4	RNF111	E3 ubiquitin-protein ligase Arkadia																					+
YDKPVECGYHVKTEDPDLR	SUMO3	Q6ZMT4	JHDM1D	Lysine-specific demethylase 7										+		+								+	+	+		+		+			+		+	+	+	+	+
TQEDPKPFCVGSAPPSVDVTPTYTK	SUMO3	Q6W2J9-4;Q6W2J9-2;Q6W2J9;Q6W2J9-3	BCOR	BCL-6 corepressor																									+			+
TIMKMTHSELMEK	SUMO3	Q6W2J9-4;Q6W2J9-2;Q6W2J9	BCOR	BCL-6 corepressor										+										+	+	+	+	+		+			+		+	+
KEVTQATQPEAIPQGTNITEEKPGR	SUMO3	Q6W2J9-4;Q6W2J9-2;Q6W2J9	BCOR	BCL-6 corepressor																									+		+	+	+	+						+
HRDPFEAPEDKDLPVEK	SUMO3	Q6W2J9-4;Q6W2J9-2;Q6W2J9	BCOR	BCL-6 corepressor										+										+		+	+	+	+	+	+	+	+	+		+
VKEELLK	SUMO3	Q6VMQ6-2;Q6VMQ6-5;Q6VMQ6;Q6VMQ6-4	ATF7IP	Activating transcription factor 7-interacting protein 1																						+	+		+	+	+	+	+	+
VKEEDHTWDQESALRR	SUMO3	Q6R2W3	SCAND3	SCAN domain-containing protein 3																				+	+	+	+	+				+		+		+	+
GSESATYVPVAPPTPAWQPEIKPEPAWHDQDETSSVK	SUMO3	Q6PKG0-3;Q6PKG0	LARP1	La-related protein 1																					+	+					+
AGDHPFSSPSPASGGSFSETKSGVLCSLEER	SUMO3	Q6PJP8	DCLRE1A	DNA cross-link repair 1A protein									+																+			+	+		+	+	+
ELFPVLQKR	SUMO3	Q6PJG6	BRAT1	BRCA1-associated ATM activator 1																									+
FHVTPLFGNVKK	SUMO3	Q6PIW4-2;Q6PIW4	FIGNL1	Fidgetin-like protein 1									+	+		+	+	+	+		+	+	+	+	+	+	+	+	+	+	+	+	+	+	+	+	+	+	+	+
NMKLFSGR	SUMO3	Q6PEW1;P0CG32	ZCCHC12;ZCCHC18	Zinc finger CCHC domain-containing protein 12;Putative zinc finger CCHC domain-containing protein 18																					+				+				+				+		+
MVREEEDWDDAFIKR	SUMO3	Q6PEW1	ZCCHC12	Zinc finger CCHC domain-containing protein 12									+	+	+	+			+		+	+	+	+	+	+	+	+	+	+	+	+	+	+	+	+	+	+	+	+
AQFPSTSGGSGYKNNGPGEMR	SUMO3	Q6PEW1	ZCCHC12	Zinc finger CCHC domain-containing protein 12																					+	+	+		+	+	+		+						+
LVFGESESSVTAHGKFFNTLQAQGEK	SUMO3	Q6PEW1;P0CG32	ZCCHC12;ZCCHC18	Zinc finger CCHC domain-containing protein 12;Putative zinc finger CCHC domain-containing protein 18																																	+
WIEDVKDSQLR	SUMO3	Q6PCT2-2;Q6PCT2-3;Q6PCT2	FBXL19	F-box/LRR-repeat protein 19																			+	+		+	+				+	+			+	+	+	+		+
IKEEPVNVNIPEK	SUMO3	Q6PCB5-2;Q6PCB5	RSBN1L	Round spermatid basic protein 1-like protein																								+	+		+	+	+	+
VTPDLKPTEASSSAFR	SUMO3	Q6P4R8-3;Q6P4R8;Q6P4R8-2	NFRKB	Nuclear factor related to kappa-B-binding protein																										+
DQAFCKQENEDSSDATTPVPR	SUMO3	Q6P4R8-3;Q6P4R8;Q6P4R8-2	NFRKB	Nuclear factor related to kappa-B-binding protein										+	+			+					+	+	+	+	+	+	+	+	+		+	+	+	+	+	+		+
LYLKAEQER	SUMO3	Q6P2Q9	PRPF8	Pre-mRNA-processing-splicing factor 8																												+
ALLYLKQEK	SUMO3	Q6P2D0-2;Q6P2D0	ZFP1	Zinc finger protein 1 homolog																					+	+
EKAFIAHFQDNLHSVNR	SUMO3	Q6P2C8-2;Q6P2C8;Q6P2C8-4	MED27	Mediator of RNA polymerase II transcription subunit 27																												+
TQAEAVAEAELKTESVTQAK	SUMO3	Q6P1M9	ARMCX5	Armadillo repeat-containing X-linked protein 5																											+
TKQPIPAAYNR	SUMO3	Q6P1J9	CDC73	Parafibromin										+
RSTIKTDLDDDITALK	SUMO3	Q6P1J9	CDC73	Parafibromin																																				+
STIKTDLDDDITALK	SUMO3	Q6P1J9	CDC73	Parafibromin		+	+	+	+	+	+	+	+	+	+	+	+	+	+		+	+	+	+	+	+	+	+	+	+	+	+	+	+	+	+	+	+	+	+
STIKTDLDDDITALKQR	GlyGly (K);SUMO3	Q6P1J9	CDC73	Parafibromin									+		+						+		+	+	+	+	+	+	+		+	+	+		+	+	+	+	+	+
LEGHKEGIVQTEQIR	SUMO3	Q6P1J9	CDC73	Parafibromin									+	+	+										+		+	+	+	+	+	+	+	+
GKEETEGFKIDTMGTYHGMTLK	SUMO3	Q6P1J9	CDC73	Parafibromin									+												+	+	+	+							+	+	+		+
HKPGFWSEVAAAVGSR	SUMO3	Q6P0N0	MIS18BP1	Mis18-binding protein 1																			+	+	+					+								+
ATTTYDFDCDNLELKSNK	SUMO3	Q6P0N0	MIS18BP1	Mis18-binding protein 1																									+
HACLKHEQNRQDLVK	SUMO3	Q6NXE6-2;Q6NXE6	ARMC6	Armadillo repeat-containing protein 6																					+	+	+	+							+	+	+	+
AIAGNDDVKDAIVR	SUMO3	Q6NXE6-2;Q6NXE6	ARMC6	Armadillo repeat-containing protein 6									+	+										+	+				+	+	+	+	+	+	+		+	+		+
VFKEESSEFDVR	SUMO3	Q6NW34-2;Q6NW34	C3orf17	Uncharacterized protein C3orf17												+										+	+			+	+	+	+	+		+		+
IVIKTEVQEEEVVATPVHPTDLEAHGTLFGPGQATR	SUMO3	Q6NUN9;Q6NUN9-2;Q6NUN9-3	ZNF746	Zinc finger protein 746																							+	+
QGANEIKTEALDDD	SUMO3	Q6NT76-3;Q6NT76;Q6NT76-5	HMBOX1	Homeobox-containing protein 1									+	+	+	+	+						+	+	+	+	+	+	+	+	+	+	+	+	+	+	+	+	+	+
YSSSIKVESLLTAISEVR	SUMO3	Q6NSI4	CXorf57	Uncharacterized protein CXorf57																											+	+
YSSSIKVESLLTAISEVRK	SUMO3	Q6NSI4	CXorf57	Uncharacterized protein CXorf57										+												+	+	+	+	+	+	+	+	+		+		+	+
QVKPEWR	SUMO3	Q6NSI4;Q6NSI4-3;Q6NSI4-4;Q6NSI4-2	CXorf57	Uncharacterized protein CXorf57									+		+	+	+	+	+	+	+	+	+	+	+	+	+	+	+	+	+	+	+	+	+	+	+	+	+	+
LDDFKSAR	SUMO3	Q6NSI4;Q6NSI4-3;Q6NSI4-4	CXorf57	Uncharacterized protein CXorf57																										+			+	+
KFLSDQYNSQPAK	SUMO3	Q6NSI4;Q6NSI4-3;Q6NSI4-4	CXorf57	Uncharacterized protein CXorf57																										+	+	+
HQDDEPVNSQYFQTTSTNLSLSNKIR	SUMO3	Q6NSI4;Q6NSI4-3;Q6NSI4-4	CXorf57	Uncharacterized protein CXorf57																										+	+
GQPYTYDAKVK	SUMO3	Q6NSI4;Q6NSI4-2	CXorf57	Uncharacterized protein CXorf57																					+	+		+			+	+		+
KFGLIDHLHYSR	SUMO3	Q6NSI4;Q6NSI4-3;Q6NSI4-4	CXorf57	Uncharacterized protein CXorf57																			+	+	+	+	+		+	+	+	+	+	+		+	+			+
AVAGDIIKAATELDR	SUMO3	Q6NSI4;Q6NSI4-3;Q6NSI4-4	CXorf57	Uncharacterized protein CXorf57																										+										+
KQEEQEPTGEEPAVLGGDKESTR	SUMO3	Q6NS38;Q6NS38-2	ALKBH2	Alpha-ketoglutarate-dependent dioxygenase alkB homolog 2									+	+												+	+	+	+		+	+						+
FLVKGAQGGLLR	SUMO3	Q6NS38;Q6NS38-2	ALKBH2	Alpha-ketoglutarate-dependent dioxygenase alkB homolog 2																										+	+	+		+
VSVCIPTSEHLSELKK	SUMO3	Q6N043-2;Q6N043	ZNF280D	Zinc finger protein 280D										+															+	+	+	+	+	+			+	+		+
VTSVVPFKR	SUMO3	Q6IQ32	ADNP2	ADNP homeobox protein 2																										+
MGYTKEEEDEMYNPEFFYENVK	SUMO3	Q6IEG0-2;Q6IEG0	SNRNP48	U11/U12 small nuclear ribonucleoprotein 48 kDa protein																				+													+			+
ETPDPWQSLDPFDSLESKPFK	SUMO3	Q6IBW4-2;Q6IBW4;Q6IBW4-4	NCAPH2	Condensin-2 complex subunit H2																												+
ETPDPWQSLDPFDSLESKPFKK	SUMO3	Q6IBW4-2;Q6IBW4;Q6IBW4-4	NCAPH2	Condensin-2 complex subunit H2									+		+						+		+	+	+	+	+	+	+	+	+	+				+	+	+
AALEPKESRSPQQSAALPR	Phospho (STY);SUMO3	Q6IBW4-2;Q6IBW4;Q6IBW4-4	NCAPH2	Condensin-2 complex subunit H2																					+	+	+	+			+				+
TQTKSEDQSHVVQEHLSEEKDER	SUMO3	Q6AHZ1	ZNF518A	Zinc finger protein 518A									+										+	+	+	+	+	+		+	+			+	+	+				+
DYDVKNEIVDR	SUMO3	Q6AHZ1	ZNF518A	Zinc finger protein 518A																											+	+
AKSEIEEQYVLEK	SUMO3	Q6AHZ1;Q6AHZ1-2	ZNF518A	Zinc finger protein 518A										+											+	+	+		+	+	+	+	+	+	+	+		+		+
ISPDLNIKCER	SUMO3	Q69YH5	CDCA2	Cell division cycle-associated protein 2																									+	+
IHTGDKLYKCEHCGK	SUMO3	Q68EA5	ZNF57	Zinc finger protein 57																											+
SNFETKHGIPLQGGK	SUMO3	Q68DI1	ZNF776	Zinc finger protein 776																						+		+		+
TFKTGSILK	SUMO3	Q66K89	E4F1	Transcription factor E4F1									+	+	+			+	+	+	+	+	+	+	+	+	+	+	+	+	+	+	+	+	+	+	+	+	+	+
HQALGITVLGSNSMVSMQDDAFPACKVEF	SUMO3	Q66K74-2;Q66K74	MAP1S	Microtubule-associated protein 1S;MAP1S heavy chain;MAP1S light chain																												+
SKLYGAVAEQLR	SUMO3	Q63HK3	ZKSCAN2	Zinc finger protein with KRAB and SCAN domains 2
NAKEEQGDLK	SUMO3	Q5VZL5-4;Q5VZL5;Q5VZL5-2;Q5VZL5-3	ZMYM4	Zinc finger MYM-type protein 4																					+	+	+	+		+	+	+
IKEEPLDDEYDK	SUMO3	Q5VZL5-4;Q5VZL5;Q5VZL5-2	ZMYM4	Zinc finger MYM-type protein 4	+	+	+	+	+	+	+	+	+	+	+	+	+	+	+	+	+	+	+	+	+	+	+	+	+	+	+	+	+	+	+	+	+	+	+	+
DFCSQSCLSTYELKK	SUMO3	Q5VZL5-4;Q5VZL5;Q5VZL5-2;Q5VZL5-3	ZMYM4	Zinc finger MYM-type protein 4																												+
IKDEPDNAQEYSHGQQQK	SUMO3	Q5VZL5-4;Q5VZL5;Q5VZL5-2	ZMYM4	Zinc finger MYM-type protein 4	+	+	+	+	+	+	+	+		+	+	+	+	+	+	+	+	+	+	+	+	+	+	+	+	+	+	+	+	+	+	+	+	+	+	+
IKDEPDNAQEYSHGQQQK	Deamidation (NQ);SUMO3	Q5VZL5-4;Q5VZL5;Q5VZL5-2	ZMYM4	Zinc finger MYM-type protein 4																									+	+
AAESHWGLPVQKLEK	SUMO3	Q5VYV7	SLX4IP	Protein SLX4IP																						+		+				+	+
VWLDQKEDDKK	SUMO3	Q5VVJ2	MYSM1	Histone H2A deubiquitinase MYSM1																								+
TGHNLQVKNEDKGTK	SUMO3	Q5VVJ2	MYSM1	Histone H2A deubiquitinase MYSM1																							+	+
STAQEGTLKPEGVTEAK	SUMO3	Q5VV67-2;Q5VV67	PPRC1	Peroxisome proliferator-activated receptor gamma coactivator-related protein 1																									+
VLKAAEVAR	SUMO3	Q5VV43-4;Q5VV43-3;Q5VV43-2;Q5VV43	KIAA0319	Dyslexia-associated protein KIAA0319																													+	+
IKHEIINEDQENAIDNR	SUMO3	Q5TB30-2;Q5TB30	DEPDC1	DEP domain-containing protein 1A																						+									+
VKTELPDDYIQEVIWQGEAK	SUMO3	Q5T7W0-2;Q5T7W0-4;Q5T7W0;Q5T7W0-3	ZNF618	Zinc finger protein 618				+						+	+	+	+	+					+	+	+	+	+	+	+	+	+	+			+	+	+	+		+
SPPAVVEEKWKPQAQR	SUMO3	Q5T7W0-2;Q5T7W0-4;Q5T7W0	ZNF618	Zinc finger protein 618																			+						+
SPPAVVEEKWKPQAQR	Phospho (STY);SUMO3	Q5T7W0-2;Q5T7W0-4;Q5T7W0	ZNF618	Zinc finger protein 618																					+	+		+	+		+	+		+			+
ADPFDQGVVATDEVKEEPPEPFQK	SUMO3	Q5T7W0-2;Q5T7W0-4;Q5T7W0;Q5T7W0-3	ZNF618	Zinc finger protein 618									+	+	+	+						+	+	+	+	+	+	+	+	+	+	+	+	+	+	+	+	+	+	+
SYVKLPSASAQS	SUMO3	Q5T653	MRPL2	39S ribosomal protein L2, mitochondrial																									+	+		+
SITVKVETEAEDAALDCSVNSR	SUMO3	Q5T5X7	BEND3	BEN domain-containing protein 3			+	+	+			+	+	+		+						+			+	+	+	+	+	+	+	+	+			+	+	+	+	+
VFLKPAEENSGNASR	SUMO3	Q5T3J3	LRIF1	Ligand-dependent nuclear receptor-interacting factor 1																									+	+		+	+	+
SSQMETKSLSNTQLASMANLR	SUMO3	Q5T3J3	LRIF1	Ligand-dependent nuclear receptor-interacting factor 1									+												+	+	+	+			+
SSQMETKSLSNTQLASMANLR	Deamidation (NQ);SUMO3	Q5T3J3	LRIF1	Ligand-dependent nuclear receptor-interacting factor 1
RTEMEYYTHEKQEK	SUMO3	Q5T3J3;Q5T3J3-2	LRIF1	Ligand-dependent nuclear receptor-interacting factor 1										+												+	+										+		+
TEMEYYTHEKQEK	SUMO3	Q5T3J3;Q5T3J3-2	LRIF1	Ligand-dependent nuclear receptor-interacting factor 1																					+	+	+	+				+			+
GGQHSQAAPVKWIFQDNLQPFTPSLVPVK	SUMO3	Q5T3J3	LRIF1	Ligand-dependent nuclear receptor-interacting factor 1									+												+					+	+		+	+
ALHLKSDAEFKK	SUMO3	Q5T3J3;Q5T3J3-2	LRIF1	Ligand-dependent nuclear receptor-interacting factor 1																							+		+
SDAEFKK	SUMO3	Q5T3J3;Q5T3J3-2	LRIF1	Ligand-dependent nuclear receptor-interacting factor 1																						+	+	+							+		+	+
IIKPDPEDLQLDK	SUMO3	Q5T1V6-2;Q5T1V6	DDX59	Probable ATP-dependent RNA helicase DDX59																						+					+
IKAENPGGPPVLVVPYPILASGETAK	SUMO3	Q5T0B9	ZNF362	Zinc finger protein 362																									+
LAAFADALEFADEEKESPVEFTGHK	SUMO3	Q5SY16	NOL9	Polynucleotide 5'-hydroxyl-kinase NOL9																										+
SSKAILIK	SUMO3	Q5SVZ6	ZMYM1	Zinc finger MYM-type protein 1										+														+				+
SMKISDELCHPK	SUMO3	Q5SVZ6	ZMYM1	Zinc finger MYM-type protein 1									+	+	+										+	+	+	+	+		+	+	+		+	+			+
GFKVEKPSLQK	SUMO3	Q5SVZ6	ZMYM1	Zinc finger MYM-type protein 1																										+	+	+					+
AVASQLGLLDEIKTEPDNAQEYCHR	SUMO3	Q5SVZ6	ZMYM1	Zinc finger MYM-type protein 1		+	+	+	+				+	+	+	+	+	+	+	+	+	+	+	+	+	+	+	+	+	+	+	+	+	+	+	+	+	+	+	+
KEPLLGGECDKAVASQLGLLDEIK	Phospho (STY);GlyGly (K);Deamidation (NQ);SUMO3	Q5SVZ6	ZMYM1	Zinc finger MYM-type protein 1
SSAVDPEPQVKLEDVLPLAFTR	SUMO3	Q5SSJ5-3;Q5SSJ5-2;Q5SSJ5	HP1BP3	Heterochromatin protein 1-binding protein 3																							+					+
PDPAKSAPAPK	SUMO3	Q93079;Q5QNW6;Q5QNW6-2	HIST1H2BH;HIST2H2BF	Histone H2B type 1-H;Histone H2B type 2-F				+	+	+																	+	+
SLSEINKPNFYNNDFDDDFSHR	SUMO3	Q5QJE6	DNTTIP2	Deoxynucleotidyltransferase terminal-interacting protein 2																										+
NHCVPPYSESKYQLQK	SUMO3	Q5QJE6	DNTTIP2	Deoxynucleotidyltransferase terminal-interacting protein 2																				+	+	+	+	+	+	+	+	+	+	+	+	+	+		+
KYSEIMAEK	SUMO3	Q5QJE6	DNTTIP2	Deoxynucleotidyltransferase terminal-interacting protein 2																												+
ASIQAASAESSGQKSFAANGIQAHPESSTGSDAR	Deamidation (NQ);SUMO3	Q5QJE6	DNTTIP2	Deoxynucleotidyltransferase terminal-interacting protein 2																										+
APEMTNELKNDLK	SUMO3	Q5QJE6	DNTTIP2	Deoxynucleotidyltransferase terminal-interacting protein 2										+	+			+					+			+			+	+	+	+	+	+	+	+	+	+	+	+
LKTIMKENTELVQK	Oxidation (M);Phospho (STY);SUMO3	Q5JRA6-4;Q5JRA6-2;Q5JRA6	MIA3	Melanoma inhibitory activity protein 3																								+
VKQESVGVFACK	SUMO3	Q5H9F3-2;Q5H9F3;Q5H9F3-3	BCORL1	BCL-6 corepressor-like protein 1			+				+	+	+	+	+	+					+	+		+	+	+	+	+	+	+	+	+	+	+	+	+	+	+	+	+
MNQGPEESESHLCSDSTPKMEGPQGACGLK	SUMO3	Q5H9F3-2;Q5H9F3;Q5H9F3-3	BCORL1	BCL-6 corepressor-like protein 1									+												+				+	+	+	+	+			+
HLPKQEPISIIDQGEPK	SUMO3	Q5H9F3-2;Q5H9F3;Q5H9F3-3	BCORL1	BCL-6 corepressor-like protein 1																								+		+
AFSKENMQKTR	SUMO3	Q5BKX8	MURC	Muscle-related coiled-coil protein																										+
TMEDKLSSLGTGSSSGNGK	Deamidation (NQ);SUMO3	Q56P03	EAPP	E2F-associated phosphoprotein																											+	+
LADSLIGKAVEHVFEGEHGTK	SUMO3	Q56A73	SPIN4	Spindlin-4																																				+
LQQEIENLKAER	SUMO3	Q567U6	CCDC93	Coiled-coil domain-containing protein 93																									+		+
DGLLPVKVEEDSPGSWEPNYPAASPDPETSR	SUMO3	Q53GI3;Q53GI3-3	ZNF394	Zinc finger protein 394																				+						+						+
TKHPHHLSLKEEASDVVR	SUMO3	Q52LR7	EPC2	Enhancer of polycomb homolog 2																																	+
TCSPESQQIYGDIKDVR	SUMO3	Q4VC44-2;Q4VC44;Q4VC44-3;Q4VC44-4;Q4VC44-5	FLYWCH1	FLYWCH-type zinc finger-containing protein 1																					+	+	+	+	+	+	+	+	+	+
AKVEDQELPTQPEAPDEHQDMDADPGGPEFLK	SUMO3	Q4VC44-2;Q4VC44;Q4VC44-3;Q4VC44-4	FLYWCH1	FLYWCH-type zinc finger-containing protein 1									+	+	+	+	+						+	+	+	+	+	+	+	+	+	+	+	+	+	+	+	+	+	+
VKEENETEIK	SUMO3	Q4LE39-4;Q4LE39-3;Q4LE39-2;Q4LE39	ARID4B	AT-rich interactive domain-containing protein 4B				+																		+	+	+			+					+			+
VKEENETEIKEIK	SUMO3	Q4LE39-4;Q4LE39-3;Q4LE39-2;Q4LE39	ARID4B	AT-rich interactive domain-containing protein 4B									+		+	+									+	+	+	+	+	+	+	+	+	+	+	+			+
WTVVKTEEGR	SUMO3	Q3T8J9-2;Q3T8J9-3;Q3T8J9;Q9H869-7;Q9H869-5;Q9H869-3;Q9H869-2;Q9H869-9;Q9H869-6;Q9H869-4;Q9H869;Q9H869-8	GON4L;YY1AP1	GON-4-like protein;YY1-associated protein 1	+	+	+	+	+	+	+	+	+	+	+	+	+	+	+	+	+	+	+	+	+	+		+	+	+	+	+	+	+	+	+	+	+	+	+
TLIKSEPVSPK	Phospho (STY);SUMO3	Q3L8U1-2;Q3L8U1-3;Q3L8U1	CHD9	Chromodomain-helicase-DNA-binding protein 9																												+
SVEVKEEDSR	SUMO3	Q3L8U1-2;Q3L8U1-3;Q3L8U1	CHD9	Chromodomain-helicase-DNA-binding protein 9																												+							+
LGMEVPGDIKGETCSAK	SUMO3	Q3KNV8;Q3KNV8-2	PCGF3	Polycomb group RING finger protein 3									+	+		+			+				+	+	+	+	+	+	+	+	+	+	+	+	+	+	+	+		+
TAEAFSDEKTQIVSNT	SUMO3	Q32P41	TRMT5	tRNA (guanine(37)-N1)-methyltransferase																					+						+	+
YFHDDDNLSLNDLVKNEK	SUMO3	Q2TBE0-3;Q2TBE0-2;Q2TBE0	CWF19L2	CWF19-like protein 2									+	+				+			+		+	+	+	+	+	+	+	+				+	+	+			+	+
VKVEPADSVESSPPSITHSPQNELK	SUMO3	Q2TB10	ZNF800	Zinc finger protein 800				+	+				+	+	+	+		+				+	+	+	+	+	+	+	+	+	+	+	+	+	+	+	+	+	+	+
EYIIKLEPIETNQNAVFQYISR	SUMO3	Q2TB10	ZNF800	Zinc finger protein 800									+	+	+	+	+	+			+	+	+	+	+	+	+	+	+	+	+	+	+	+	+	+	+	+	+	+
AAVKDVEEEKFPTQLSR	SUMO3	Q2TAY7-2;Q2TAY7	SMU1	WD40 repeat-containing protein SMU1																														+
ADAKYVLCR	Acetyl (Protein N-term);SUMO3	Q2TAK8;Q2TAK8-3	MUM1	PWWP domain-containing protein MUM1																										+		+
HIHQTGKAGEFKNK	Phospho (STY);2 Deamidation (NQ);SUMO3	Q2KJ03-2;Q2KJ03	ZNRD1-AS1	Putative uncharacterized protein ZNRD1-AS1																							+
VKEEPKEGESLSTTLPR	SUMO3	Q17R98-3;Q17R98-2;Q17R98	ZNF827	Zinc finger protein 827																											+			+
IKEEPMEVDIQDSHVSISPSR	Phospho (STY);SUMO3	Q17R98-3;Q17R98-2;Q17R98	ZNF827	Zinc finger protein 827																							+
QFVPIKVEQIEAGTPGR	SUMO3	Q16881-7;Q16881-5;Q16881-2;Q16881-4;Q16881-3;Q16881-6;Q16881	TXNRD1	Thioredoxin reductase 1, cytoplasmic			+	+					+	+	+	+					+	+	+	+	+	+	+	+	+	+	+	+		+	+	+	+	+	+
LYAGSTVKCDYENVPTTVFTPLEYGACGLSEEK	SUMO3	Q16881-7;Q16881-5;Q16881-2;Q16881-4;Q16881-3;Q16881-6;Q16881	TXNRD1	Thioredoxin reductase 1, cytoplasmic																			+						+	+	+	+								+
LYAGSTVKCDYENVPTTVFTPLEYGACGLSEEK	Deamidation (NQ);SUMO3	Q16881-7;Q16881-5;Q16881-2;Q16881-4;Q16881-3;Q16881-6;Q16881	TXNRD1	Thioredoxin reductase 1, cytoplasmic
IGEHMEEHGIKFIR	SUMO3	Q16881-7;Q16881-5;Q16881-2;Q16881-4;Q16881-3;Q16881-6;Q16881	TXNRD1	Thioredoxin reductase 1, cytoplasmic																														+
FQIIKQEPMELESYTR	SUMO3	Q16649	NFIL3	Nuclear factor interleukin-3-regulated protein		+	+	+	+	+		+	+	+	+	+	+	+		+	+	+	+	+	+	+	+	+	+	+	+	+	+	+	+	+	+	+	+	+
FQIIKQEPMELESYTR	Oxidation (M);SUMO3	Q16649	NFIL3	Nuclear factor interleukin-3-regulated protein																											+
FQIIKQEPMELESYTREPR	SUMO3	Q16649	NFIL3	Nuclear factor interleukin-3-regulated protein																	+				+	+			+	+			+	+	+				+
AMQIKVEAFDNEFEATQK	SUMO3	Q16649	NFIL3	Nuclear factor interleukin-3-regulated protein											+	+							+		+	+					+	+			+		+		+
AVPSQQQGICKEEPAQEPIMERPLGGAQAWGR	SUMO3	Q16587-4;Q16587-2;Q16587-3;Q16587	ZNF74	Zinc finger protein 74									+	+		+						+		+	+	+	+	+	+		+	+	+		+	+		+	+	+
VHIPNDDAQFDASHCDSDKGEFGGFGSVTGK	SUMO3	Q16576-2;Q16576	RBBP7	Histone-binding protein RBBP7																										+	+	+	+
IECEIKINHEGEVNR	SUMO3	Q16576-2;Q16576	RBBP7	Histone-binding protein RBBP7																											+	+
ASKEMFEDTVEER	Acetyl (Protein N-term);SUMO3	Q16576	RBBP7	Histone-binding protein RBBP7																				+		+	+	+	+	+						+	+	+		+
DLKPSNLAVNEDCELK	SUMO3	Q16539-5;Q16539-3;Q16539-4;Q16539-2;Q16539	MAPK14	Mitogen-activated protein kinase 14																			+							+	+		+				+
MQEVVANLQYDDGSGMKR	SUMO3	Q16531;Q16531-2	DDB1	DNA damage-binding protein 1																						+
MNQFGPSALINLSNFSSIKPEPASTPPQGSMANSTAVVK	Acetyl (Protein N-term);SUMO3	Q16514	TAF12	Transcription initiation factor TFIID subunit 12																												+
AYYCSKEHQTLDWR	SUMO3	Q16342-5;Q16342-2;Q16342-4;Q16342-3;Q16342	PDCD2	Programmed cell death protein 2																					+				+
YSQADALKYVGIER	SUMO3	Q15910-5;Q15910-3;Q15910-4;Q15910;Q15910-2;Q92800-5;Q92800-4;Q92800-3;Q92800;Q92800-2	EZH2;EZH1	Histone-lysine N-methyltransferase EZH2;Histone-lysine N-methyltransferase EZH1																										+		+
KGTSKTPVPEK	Phospho (STY);SUMO3	Q15746-11;Q15746-7;Q15746-4;Q15746-5;Q15746-2;Q15746-3;Q15746-6;Q15746	MYLK	Myosin light chain kinase, smooth muscle;Myosin light chain kinase, smooth muscle, deglutamylated form																											+
TVTHVVVVSAPSAIALPVTMKTEGLVTCEK	SUMO3	Q15723-4;Q15723-2;Q15723-3;Q15723-1;Q15723	ELF2	ETS-related transcription factor Elf-2																										+						+		+
TLQLVEEKPADGNK	SUMO3	Q15723-4;Q15723-2;Q15723-3;Q15723-1;Q15723	ELF2	ETS-related transcription factor Elf-2																									+	+	+
NIVVIDDDKSETCNEDLAGTTDEK	SUMO3	Q15723-4;Q15723-2;Q15723-3;Q15723-1;Q15723	ELF2	ETS-related transcription factor Elf-2																												+
NIVVIDDDKSETCNEDLAGTTDEKSLER	SUMO3	Q15723-4;Q15723-2;Q15723-3;Q15723-1;Q15723	ELF2	ETS-related transcription factor Elf-2										+													+			+		+	+	+		+
NIVVIDDDKSETCNEDLAGTTDEKSLER	Phospho (STY);SUMO3	Q15723-4;Q15723-2;Q15723-3;Q15723-1;Q15723	ELF2	ETS-related transcription factor Elf-2																												+
GPEVKSEAVAK	SUMO3	Q15723-4;Q15723-2;Q15723-3;Q15723-1;Q15723	ELF2	ETS-related transcription factor Elf-2			+	+																			+
VISAVIKGPEVKSEAVAK	SUMO3	Q15723-4;Q15723-2;Q15723-3;Q15723-1;Q15723	ELF2	ETS-related transcription factor Elf-2																							+	+
GILAKVEGQR	SUMO3	Q15723-4;Q15723-2;Q15723-3;Q15723-1;Q15723;Q99607;P32519-2;P32519	ELF2;ELF4;ELF1	ETS-related transcription factor Elf-2;ETS-related transcription factor Elf-4;ETS-related transcription factor Elf-1										+	+												+	+		+	+	+	+	+
LERTSPCQDSSVNYGITKVEGQPLHTELNR	Phospho (STY);SUMO3	Q15699	ALX1	ALX homeobox protein 1									+	+												+		+				+	+							+
TSPCQDSSVNYGITKVEGQPLHTELNR	SUMO3	Q15699	ALX1	ALX homeobox protein 1																					+	+		+	+					+
TIWDGEETSYCFKEK	SUMO3	Q15475	SIX1	Homeobox protein SIX1																					+	+			+		+	+
IMLFTGGPPTQGPGMVVGDELKIPIR	SUMO3	Q15437	SEC23B	Protein transport protein Sec23B																												+
MDGEEKTYGGCEGPDAMYVK	Acetyl (Protein N-term);SUMO3	Q15369	TCEB1	Transcription elongation factor B polypeptide 1																											+	+
LISSDGHEFIVKR	SUMO3	Q15369;Q15369-2	TCEB1	Transcription elongation factor B polypeptide 1									+	+		+						+		+	+	+	+	+	+		+	+	+	+	+	+	+	+	+	+
LVVPASQCGSLIGKGGCK	SUMO3	Q15366-6;Q15366-3;Q15366;Q15366-2;Q15366-4;Q15366-5;Q15366-7;Q15366-8	PCBP2	Poly(rC)-binding protein 2																							+
GVTIPYRPKPSSSPVIFAGGQDR	Phospho (STY);SUMO3	Q15366-6;Q15366-3;Q15366;Q15366-2	PCBP2	Poly(rC)-binding protein 2																					+						+		+	+
RSTQESLTAGGTDLKR	SUMO3	Q15345-3;Q15345	LRRC41	Leucine-rich repeat-containing protein 41												+												+		+		+				+				+
RSTQESLTAGGTDLKR	2 Phospho (STY);SUMO3	Q15345-3;Q15345	LRRC41	Leucine-rich repeat-containing protein 41																												+
RSTQESLTAGGTDLKR	Phospho (STY);SUMO3	Q15345-3;Q15345	LRRC41	Leucine-rich repeat-containing protein 41																												+
STQESLTAGGTDLKR	SUMO3	Q15345-3;Q15345	LRRC41	Leucine-rich repeat-containing protein 41				+	+				+	+	+	+	+	+	+	+	+	+	+	+	+	+	+	+	+	+	+	+	+	+	+	+	+	+	+	+
SKNEDRGEEEAESSISSTSNEQLK	SUMO3	Q15326-4;Q15326-5;Q15326-2;Q15326-6;Q15326-3;Q15326	ZMYND11	Zinc finger MYND domain-containing protein 11																													+
TLAEIAKVELDNMPLR	SUMO3	Q15233;Q15233-2	NONO	Non-POU domain-containing octamer-binding protein					+	+			+	+	+	+						+	+	+	+	+	+		+	+	+	+	+	+		+	+	+		+
QQEGFKGTFPDAR	SUMO3	Q15233;Q15233-2	NONO	Non-POU domain-containing octamer-binding protein	+								+	+	+	+	+	+	+	+	+	+	+	+	+	+	+	+	+	+	+	+	+	+	+	+	+	+	+	+
RQQEGFKGTFPDAR	SUMO3	Q15233;Q15233-2	NONO	Non-POU domain-containing octamer-binding protein									+	+	+	+	+	+	+	+	+	+	+	+	+	+	+	+	+	+	+	+	+	+	+	+	+	+	+	+
MQSNKTFNLEK	Acetyl (Protein N-term);SUMO3	Q15233	NONO	Non-POU domain-containing octamer-binding protein									+	+	+	+	+		+	+	+	+	+	+	+	+	+	+	+	+	+	+	+	+	+	+	+	+	+	+
GIVEFSGKPAAR	SUMO3	Q15233;Q15233-2	NONO	Non-POU domain-containing octamer-binding protein									+	+	+	+	+	+	+	+	+	+	+	+		+	+	+	+	+	+	+	+	+	+	+	+	+	+	+
EKLEMEMEAAR	SUMO3	Q15233;Q15233-2	NONO	Non-POU domain-containing octamer-binding protein		+	+	+	+			+	+	+	+	+	+	+	+		+	+	+	+	+	+	+	+	+	+	+	+	+	+	+	+	+	+	+	+
EKLEMEMEAARHEHQVMLMR	SUMO3	Q15233;Q15233-2	NONO	Non-POU domain-containing octamer-binding protein																				+	+		+
LVIKNQQFHK	SUMO3	Q15233;Q15233-2	NONO	Non-POU domain-containing octamer-binding protein			+	+	+	+	+	+	+	+	+	+	+	+			+	+		+		+	+	+	+	+	+	+	+	+	+	+	+	+	+	+
LVIKNQQFHKER	GlyGly (K);SUMO3	Q15233;Q15233-2	NONO	Non-POU domain-containing octamer-binding protein																								+
ALIEMEKQQQDQVDR	SUMO3	Q15233;Q15233-2	NONO	Non-POU domain-containing octamer-binding protein																						+			+				+
DKGFGFIR	SUMO3	Q15233;Q15233-2	NONO	Non-POU domain-containing octamer-binding protein															+				+	+	+	+			+	+	+	+	+	+			+
AAPGAEFAPNKR	SUMO3	Q15233;Q15233-2	NONO	Non-POU domain-containing octamer-binding protein									+	+	+										+	+	+	+	+	+	+	+	+	+	+	+	+	+	+	+
GISCMNTTLSESPFKCDPDAAR	SUMO3	Q15181	PPA1	Inorganic pyrophosphatase																									+		+		+
LKEELSEVETKYQHLK	2 Phospho (STY);SUMO3	Q15075	EEA1	Early endosome antigen 1
DISNCWAPKVETAITK	SUMO3	Q15061	WDR43	WD repeat-containing protein 43										+										+			+	+							+		+	+
SNLQNCSKFSAIQCAAAVPR	SUMO3	Q15054-3;Q15054-2;Q15054	POLD3	DNA polymerase delta subunit 3																												+
FKVNLDSEQAVKEEK	SUMO3	Q15054-3;Q15054-2;Q15054	POLD3	DNA polymerase delta subunit 3									+		+	+											+	+	+	+	+	+	+	+	+			+
NYGYNPSPVKPEGLR	Phospho (STY);SUMO3	Q15047-3;Q15047	SETDB1	Histone-lysine N-methyltransferase SETDB1										+															+	+	+	+	+	+				+
NYGYNPSPVKPEGLR	SUMO3	Q15047-3;Q15047	SETDB1	Histone-lysine N-methyltransferase SETDB1									+	+	+	+						+		+	+	+	+	+	+	+	+	+		+	+	+	+		+	+
NYKEEDICDK	SUMO3	Q149N8-4;Q149N8;Q149N8-2	SHPRH	E3 ubiquitin-protein ligase SHPRH									+												+				+	+				+
LKKTEIQNIEFEPK	SUMO3	Q149N8-4;Q149N8;Q149N8-2;Q149N8-5	SHPRH	E3 ubiquitin-protein ligase SHPRH																												+
HHLNPLADSYVLKQEIQEGKDK	SUMO3	Q14865;Q14865-2	ARID5B	AT-rich interactive domain-containing protein 5B																					+	+	+	+	+	+	+	+	+	+		+	+	+
STAPETAIECTQAPAPASEDEKVVVEPPEGEEKVEK	SUMO3	Q14839;Q14839-2	CHD4	Chromodomain-helicase-DNA-binding protein 4																											+
IEENSLKEEESIEGEKEVK	SUMO3	Q14839;Q14839-2	CHD4	Chromodomain-helicase-DNA-binding protein 4																					+			+	+	+	+	+	+	+						+
FGTEELFKDEATDGGGDNKEGEDSSVIHYDDK	SUMO3	Q14839;Q14839-2	CHD4	Chromodomain-helicase-DNA-binding protein 4																					+		+		+		+	+			+
EEEMGEEEEVEREIIKQEESVDPDYWEK	SUMO3	Q14839;Q14839-2	CHD4	Chromodomain-helicase-DNA-binding protein 4																										+							+	+		+
EIIKQEESVDPDYWEK	SUMO3	Q14839;Q14839-2	CHD4	Chromodomain-helicase-DNA-binding protein 4									+	+	+	+	+	+	+			+	+	+	+	+	+		+	+	+	+	+	+	+	+	+	+	+	+
LLASQGSQGAPLLSTPKR	SUMO3	Q14807-2;Q14807	KIF22	Kinesin-like protein KIF22										+																									+
APSGGAVEQKVGNTGGPPHTHGASR	SUMO3	Q14781	CBX2	Chromobox protein homolog 2										+														+
YSGGPQIVKK	SUMO3	Q14738-2;Q14738	PPP2R5D	Serine/threonine-protein phosphatase 2A 56 kDa regulatory subunit delta isoform																					+		+	+			+
VTLFSDSKPLGSEDIDNQGLMMPKEEK	SUMO3	Q14692	BMS1	Ribosome biogenesis protein BMS1 homolog									+
SGPNTQNEDIEKEVKEEIDPDEEESAK	SUMO3	Q14692	BMS1	Ribosome biogenesis protein BMS1 homolog									+	+	+	+		+			+	+	+	+	+	+	+		+	+	+	+	+			+	+	+	+	+
DCFVTGKWEDDKDAAK	SUMO3	Q14692	BMS1	Ribosome biogenesis protein BMS1 homolog															+	+			+	+	+	+	+					+			+	+	+		+	+
SLGGDEGLDITQDMKPPK	SUMO3	Q14691	GINS1	DNA replication complex GINS protein PSF1																										+
NLVELSFLPGDTGKPDVLSASLEGQLTKQEER	SUMO3	Q14690	PDCD11	Protein RRP5 homolog																											+
EMVKAEEDTQFNYHR	SUMO3	Q14683	SMC1A	Structural maintenance of chromosomes protein 1A																					+			+		+	+	+	+	+
SAVKNEEYFMFPEPK	SUMO3	Q14680-2;Q14680-8;Q14680-7;Q14680-6;Q14680;Q14680-3;Q14680-4;Q14680-5	MELK	Maternal embryonic leucine zipper kinase																									+	+	+	+		+
IKTEIEALK	SUMO3	Q14680-2;Q14680-8;Q14680-7;Q14680-6;Q14680	MELK	Maternal embryonic leucine zipper kinase																							+		+		+	+	+	+					+
KEPWNVKSEETVAIQPDVFSHYNK	SUMO3	Q14586	ZNF267	Zinc finger protein 267									+		+	+		+			+			+	+	+	+	+	+	+	+	+	+	+	+	+		+	+	+
ISDPEKWEIK	SUMO3	Q14562	DHX8	ATP-dependent RNA helicase DHX8																			+			+	+			+	+	+	+	+		+			+
KVFIQHITLSDEER	SUMO3	Q14527-2;Q14527	HLTF	Helicase-like transcription factor																									+					+
KVFIQHITLSDEERK	SUMO3	Q14527-2;Q14527	HLTF	Helicase-like transcription factor																										+	+	+	+
VLGVPIIVQASQAEKNR	SUMO3	Q14498-2;Q14498;Q14498-3	RBM39	RNA-binding protein 39																												+
KFSAHYDAVEAELK	SUMO3	Q14320	FAM50A	Protein FAM50A																													+
NAVSFPNLDSPNVSSTLKPPSNNAIKR	SUMO3	Q14207	NPAT	Protein NPAT																									+	+									+
DLKQEQTK	SUMO3	Q14207	NPAT	Protein NPAT																			+		+		+								+	+			+	+
GVSCKVEMK	SUMO3	Q14202-2;Q14202	ZMYM3	Zinc finger MYM-type protein 3									+															+
HDGEDVLGNKVER	SUMO3	Q14191	WRN	Werner syndrome ATP-dependent helicase										+													+	+		+										+
DFDIKLK	SUMO3	Q14191	WRN	Werner syndrome ATP-dependent helicase																			+	+		+	+	+	+	+	+	+	+			+	+	+		+
LLRDFDIKLK	SUMO3	Q14191	WRN	Werner syndrome ATP-dependent helicase																					+
EVLTCKIEELGSELKEHYK	SUMO3	Q14181-2;Q14181	POLA2	DNA polymerase alpha subunit B																								+
HLELCPRPKQETTTSK	SUMO3	Q14159-3;Q14159	KIAA0146	Uncharacterized protein KIAA0146										+													+	+
TVIKKEEK	SUMO3	Q14151	SAFB2	Scaffold attachment factor B2				+	+
MSSFKEEK	SUMO3	Q14151	SAFB2	Scaffold attachment factor B2									+					+	+					+						+					+		+	+
SEPVKEESSELEQPFAQDTSSVGPDR	SUMO3	Q14151;Q15424-2;Q15424;Q15424-4;Q15424-3	SAFB2;SAFB	Scaffold attachment factor B2;Scaffold attachment factor B1		+			+				+	+	+	+		+				+		+	+	+	+	+	+	+	+	+	+		+	+	+	+	+	+
SEPVKEESSELEQPFAQDTSSVGPDRK	SUMO3	Q14151;Q15424-2;Q15424;Q15424-4;Q15424-3	SAFB2;SAFB	Scaffold attachment factor B2;Scaffold attachment factor B1									+	+		+									+		+	+	+	+	+	+	+	+	+	+		+	+	+
HHSVEIKIEK	SUMO3	Q14151	SAFB2	Scaffold attachment factor B2			+	+	+				+	+	+	+	+	+			+	+	+	+	+	+	+	+	+	+	+	+	+	+	+	+	+	+	+	+
LSSVDRHHSVEIKIEK	SUMO3	Q14151	SAFB2	Scaffold attachment factor B2																					+			+								+
ADSLLAVVKR	SUMO3	Q14151;Q15424-2;Q15424;Q15424-4;Q15424-3	SAFB2;SAFB	Scaffold attachment factor B2;Scaffold attachment factor B1			+	+	+	+	+	+	+	+	+	+	+	+			+	+	+	+	+	+	+	+	+	+	+	+	+	+	+	+	+	+	+	+
ADSLLAVVKREPAEQPGDGER	SUMO3	Q14151;Q15424-2;Q15424;Q15424-4;Q15424-3	SAFB2;SAFB	Scaffold attachment factor B2;Scaffold attachment factor B1	+	+	+	+	+	+	+	+	+	+	+	+	+	+	+		+	+	+	+	+	+	+	+	+	+	+	+	+	+	+	+	+	+	+
SQCEELKTEVEQLK	SUMO3	Q14149	MORC3	MORC family CW-type zinc finger protein 3																							+			+	+	+				+				+
QCSALQHVKAECSQCSNNESK	SUMO3	Q14149	MORC3	MORC family CW-type zinc finger protein 3										+														+
ILEMNDKYVKK	SUMO3	Q14149	MORC3	MORC family CW-type zinc finger protein 3		+	+	+	+		+	+	+	+	+	+	+	+	+	+	+	+	+	+	+	+	+	+	+	+	+	+	+	+	+	+	+	+	+	+
ILEMNDKYVKK	Deamidation (NQ);SUMO3	Q14149	MORC3	MORC family CW-type zinc finger protein 3									+	+	+	+	+	+			+	+	+	+	+	+	+	+	+	+	+	+	+	+	+	+	+	+	+	+
ILEMNDKYVKK	Oxidation (M);Deamidation (NQ);SUMO3	Q14149	MORC3	MORC family CW-type zinc finger protein 3																											+
KEETVEDEIDVR	SUMO3	Q14149	MORC3	MORC family CW-type zinc finger protein 3				+						+									+			+	+	+		+		+	+					+	+
LKAELGIPLEEVPPEEINYLTR	SUMO3	Q13907;Q13907-2	IDI1	Isopentenyl-diphosphate Delta-isomerase 1																												+
ADLATDQKEALLELLR	SUMO3	Q13895	BYSL	Bystin																											+	+
YKADLATDQKEALLELLR	SUMO3	Q13895	BYSL	Bystin									+	+	+								+	+				+	+	+	+	+	+	+	+	+	+	+		+
SDIKGQHTETLLAGSLAK	SUMO3	Q13889-2;Q13889	GTF2H3	General transcription factor IIH subunit 3									+	+									+	+			+			+	+	+	+	+	+	+	+	+
TMEDQDLKPNR	SUMO3	Q6P1K8;Q13888	GTF2H2C;GTF2H2	General transcription factor IIH subunit 2-like protein;General transcription factor IIH subunit 2	+								+	+	+	+	+	+		+	+	+	+	+	+	+	+	+	+	+	+	+	+	+	+	+	+	+	+	+
TMEDQDLKPNRLTCTLK	SUMO3	Q6P1K8;Q13888	GTF2H2C;GTF2H2	General transcription factor IIH subunit 2-like protein;General transcription factor IIH subunit 2																												+	+
GHGTYMGEEKLIASVAGSVER	SUMO3	Q13868-2;Q13868	EXOSC2	Exosome complex component RRP4																				+
DILKPEIMEEIVMETR	SUMO3	Q13868-2;Q13868	EXOSC2	Exosome complex component RRP4																															+
DVKGSYVSIHSSGFR	SUMO3	Q13838;Q13838-2	DDX39B	Spliceosome RNA helicase DDX39B																			+	+	+	+	+	+		+	+	+	+	+	+	+	+	+	+	+
TNTLAVTGGEDDKAFVWR	SUMO3	Q13685	AAMP	Angio-associated migratory cell protein																					+
KVYNDGYDDDNYDYIVK	SUMO3	Q13627-2;Q13627;Q13627-5;Q13627-3;Q13627-4	DYRK1A	Dual specificity tyrosine-phosphorylation-regulated kinase 1A																												+
KMAVKEEK	SUMO3	Q13569	TDG	G/T mismatch-specific thymine DNA glycosylase			+	+	+	+	+	+			+	+	+	+	+	+	+	+	+	+	+	+	+	+				+			+	+	+	+	+	+
MAVKEEK	SUMO3	Q13569	TDG	G/T mismatch-specific thymine DNA glycosylase			+	+	+	+	+	+		+	+	+	+	+	+	+	+	+	+	+	+	+	+	+	+	+	+	+	+	+	+	+	+	+	+	+
MAVKEEK	Oxidation (M);SUMO3	Q13569	TDG	G/T mismatch-specific thymine DNA glycosylase
QGILKNENGAPEDEENFEEAIK	SUMO3	Q13564-3;Q13564-2;Q13564;Q13564-4	NAE1	NEDD8-activating enzyme E1 regulatory subunit
SIRPDNMSEYSKQMQR	SUMO3	Q13547;Q92769;Q92769-3	HDAC1;HDAC2	Histone deacetylase 1;Histone deacetylase 2																					+	+		+	+	+	+	+	+	+			+
LHISPSNMTNQNTNEYLEKIK	SUMO3	Q13547	HDAC1	Histone deacetylase 1																												+
YHSDDYIKFLR	SUMO3	Q13547	HDAC1	Histone deacetylase 1																														+	+	+	+	+
VIKTEPEDSR	SUMO3	Q13506;Q13506-2	NAB1	NGFI-A-binding protein 1			+	+	+	+	+	+				+		+			+	+		+	+	+	+	+	+		+	+		+	+	+	+	+	+
IKVEDGFPDFQDSVQTLFQQAR	SUMO3	Q13506	NAB1	NGFI-A-binding protein 1																											+	+
HVKYCQYAFDLK	SUMO3	Q13485	SMAD4	Mothers against decapentaplegic homolog 4									+										+	+				+	+	+				+	+	+	+	+	+	+
LTDDVKKEK	SUMO3	Q13435	SF3B2	Splicing factor 3B subunit 2																							+	+
SSVVPSVILKPENIK	SUMO3	Q13415	ORC1	Origin recognition complex subunit 1										+											+	+	+	+	+	+		+		+				+
LNVSQDDVLYALKDE	SUMO3	Q13415	ORC1	Origin recognition complex subunit 1																			+	+											+	+	+			+
EEAWVKIENLAK	SUMO3	Q13362-2;Q13362-3;Q13362;Q13362-4;Q13362-5	PPP2R5C	Serine/threonine-protein phosphatase 2A 56 kDa regulatory subunit gamma isoform
SITQIKYNR	SUMO3	Q13347	EIF3I	Eukaryotic translation initiation factor 3 subunit I									+	+										+	+		+	+	+	+	+	+	+	+		+	+		+
MKPILLQGHER	SUMO3	Q13347	EIF3I	Eukaryotic translation initiation factor 3 subunit I									+	+	+	+	+	+			+	+		+	+	+	+	+	+	+	+	+	+	+	+	+	+	+	+	+
LWDCETGKQLALLK	SUMO3	Q13347	EIF3I	Eukaryotic translation initiation factor 3 subunit I										+									+	+					+	+	+	+	+	+		+				+
LGTYMGHTGAVWCVDADWDTKHVLTGSADNSCR	SUMO3	Q13347	EIF3I	Eukaryotic translation initiation factor 3 subunit I																				+	+	+	+									+	+
SGEVLVNVKEHSR	SUMO3	Q13347	EIF3I	Eukaryotic translation initiation factor 3 subunit I					+				+	+													+			+			+
IGKFEAR	SUMO3	Q13347	EIF3I	Eukaryotic translation initiation factor 3 subunit I									+	+	+	+	+	+		+			+	+		+			+	+	+	+	+	+	+	+	+	+	+	+
GHFGPINSVAFHPDGKSYSSGGEDGYVR	SUMO3	Q13347	EIF3I	Eukaryotic translation initiation factor 3 subunit I																					+				+		+	+	+	+
LFDSTTLEHQKTFR	SUMO3	Q13347	EIF3I	Eukaryotic translation initiation factor 3 subunit I									+	+	+	+	+	+	+	+	+	+	+	+	+	+	+	+	+	+	+	+	+	+	+	+	+	+	+	+
QGSGSSQPMEVQEGYGFGSGDDPYSSAEPHVSGVKR	SUMO3	Q13263;Q13263-2	TRIM28	Transcription intermediary factor 1-beta									+	+	+	+								+	+	+		+	+		+	+	+	+		+	+	+	+	+
MNEAFGDTKFSAVLVEPPPMSLPGAGLSSQELSGGPGDGP	Oxidation (M);SUMO3	Q13263;Q13263-2	TRIM28	Transcription intermediary factor 1-beta																			+						+	+	+	+		+
MNEAFGDTKFSAVLVEPPPMSLPGAGLSSQELSGGPGDGP	SUMO3	Q13263;Q13263-2	TRIM28	Transcription intermediary factor 1-beta									+	+	+	+	+	+	+	+	+	+	+	+	+	+	+	+	+	+	+	+	+	+	+	+	+	+	+	+
MNEAFGDTKFSAVLVEPPPMSLPGAGLSSQELSGGPGDGP	Oxidation (M);Deamidation (NQ);SUMO3	Q13263;Q13263-2	TRIM28	Transcription intermediary factor 1-beta										+
LTEDKADVQSIIGLQR	SUMO3	Q13263;Q13263-2	TRIM28	Transcription intermediary factor 1-beta	+	+	+	+	+	+	+	+	+	+	+	+	+	+	+	+	+	+	+	+	+	+	+	+	+	+	+	+	+	+	+	+	+	+	+	+
LTEDKADVQSIIGLQR	Deamidation (NQ);SUMO3	Q13263;Q13263-2	TRIM28	Transcription intermediary factor 1-beta									+	+		+										+	+	+		+			+	+		+	+		+
QFNKLTEDKADVQSIIGLQR	SUMO3	Q13263;Q13263-2	TRIM28	Transcription intermediary factor 1-beta				+					+	+	+	+	+	+	+	+	+	+	+	+	+	+	+	+	+	+	+	+	+	+	+	+	+	+	+	+
ARLQEKLSPPYSSPQEFAQDVGR	SUMO3	Q13263;Q13263-2	TRIM28	Transcription intermediary factor 1-beta									+	+												+	+	+	+			+	+	+	+		+			+
LQEKLSPPYSSPQEFAQDVGR	SUMO3	Q13263;Q13263-2	TRIM28	Transcription intermediary factor 1-beta	+	+	+	+	+	+	+	+	+	+	+	+	+	+	+	+	+	+	+	+	+	+	+	+	+	+	+	+	+	+	+	+	+	+	+	+
LQEKLSPPYSSPQEFAQDVGR	Deamidation (NQ);SUMO3	Q13263;Q13263-2	TRIM28	Transcription intermediary factor 1-beta			+	+								+	+	+									+		+	+	+	+		+		+
ALKMIVDPVEPHGEMK	SUMO3	Q13263;Q13263-2	TRIM28	Transcription intermediary factor 1-beta										+										+	+	+	+	+	+	+	+	+	+		+	+	+	+	+
VNSMVAYKIPVND	SUMO3	Q13257	MAD2L1	Mitotic spindle assembly checkpoint protein MAD2A																						+		+			+	+
HNVFGLDLKDEK	SUMO3	Q13206	DDX10	Probable ATP-dependent RNA helicase DDX10																										+
KVEEAEPEEFVVEK	SUMO3	Q13185	CBX3	Chromobox protein homolog 3									+	+		+							+			+	+								+	+	+			+
LFVGGLKGDVAEGDLIEHFSQFGTVEK	SUMO3	Q13151	HNRNPA0	Heterogeneous nuclear ribonucleoprotein A0											+	+			+		+		+	+	+	+	+	+	+	+	+	+			+		+	+
LFVGGLKGDVAEGDLIEHFSQFGTVEK	Deamidation (NQ);SUMO3	Q13151	HNRNPA0	Heterogeneous nuclear ribonucleoprotein A0
CFGFVTYSNVEEADAAMAASPHAVDGNTVELKR	SUMO3	Q13151	HNRNPA0	Heterogeneous nuclear ribonucleoprotein A0																										+						+		+
AAVVKFHPIQGHR	SUMO3	Q13151	HNRNPA0	Heterogeneous nuclear ribonucleoprotein A0																					+								+	+				+
WCDCKLPNSK	SUMO3	Q13148;Q13148-4	TARDBP	TAR DNA-binding protein 43										+												+	+	+	+	+	+		+
KMDETDASSAVK	SUMO3	Q13148	TARDBP	TAR DNA-binding protein 43		+								+				+	+					+				+		+			+	+	+	+		+		+
GISVHISNAEPKHNSNR	SUMO3	Q13148;Q13148-4	TARDBP	TAR DNA-binding protein 43									+												+	+		+	+	+	+		+	+		+
FTEYETQVKVMSQR	SUMO3	Q13148;Q13148-4	TARDBP	TAR DNA-binding protein 43																					+	+
SVKLEESATGEK	SUMO3	Q13129	RLF	Zinc finger protein Rlf			+	+		+	+		+	+												+	+		+				+
SVKLEESATGEKQDCINQPHLLNQTDK	SUMO3	Q13129	RLF	Zinc finger protein Rlf									+	+	+	+		+				+			+	+	+	+		+		+		+	+			+	+	+
QLIQESKFLGGDMEHTHLVK	SUMO3	Q13123	IK	Protein Red																	+			+	+		+	+	+	+	+	+	+	+			+	+
PERDSEPFSNPLAPDGHDVDDPHSFHQSKLTNEDFR	SUMO3	Q13123	IK	Protein Red																																	+
KPPEADMNIFEDIGDYVPSTTK	SUMO3	Q13123	IK	Protein Red										+	+			+			+			+	+	+	+	+	+	+	+	+						+		+
KDEDPENKIEFK	SUMO3	Q13123	IK	Protein Red									+		+	+							+	+	+	+	+		+	+	+	+	+	+		+	+	+	+	+
DGVNKDYEETELISTTANYR	SUMO3	Q13123	IK	Protein Red																											+
AIQNDKLAFPGETLSDIPCKTEEEGVGCGGAGR	SUMO3	Q13111-2;Q13111-3;Q13111	CHAF1A	Chromatin assembly factor 1 subunit A										+	+												+	+	+	+				+	+	+		+
LAFPGETLSDIPCKTEEEGVGCGGAGR	SUMO3	Q13111-2;Q13111-3;Q13111	CHAF1A	Chromatin assembly factor 1 subunit A			+		+				+	+	+	+		+			+	+	+	+	+	+	+	+	+	+	+	+	+	+	+	+	+	+	+	+
LQSLWTLASKLR	Phospho (STY);Deamidation (NQ);SUMO3	Q13007-4
IQDIKTENGTCPSPPQPLSPAAALGSGSAAAVPK	2 Phospho (STY);Deamidation (NQ);SUMO3	Q12948	FOXC1	Forkhead box protein C1																									+	+	+
IQDIKTENGTCPSPPQPLSPAAALGSGSAAAVPK	Phospho (STY);Deamidation (NQ);SUMO3	Q12948	FOXC1	Forkhead box protein C1
KLDPELHLDIK	SUMO3	Q12905	ILF2	Interleukin enhancer-binding factor 2									+	+		+					+			+	+	+	+	+	+	+	+	+	+	+	+	+	+	+		+
LSDVDANTAIKHEEQSNEDIPIAEQSSK	SUMO3	Q12888;Q12888-3;Q12888-2	TP53BP1	Tumor suppressor p53-binding protein 1										+													+	+	+				+	+
LSDVDANTAIKHEEQSNEDIPIAEQSSK	Phospho (STY);SUMO3	Q12888;Q12888-3;Q12888-2	TP53BP1	Tumor suppressor p53-binding protein 1																											+	+
LDMEIDGQKLR	SUMO3	Q12824-2;Q12824	SMARCB1	SWI/SNF-related matrix-associated actin-dependent regulator of chromatin subfamily B member 1																												+
ASEVEEILDGNDEKYK	SUMO3	Q12824-2;Q12824	SMARCB1	SWI/SNF-related matrix-associated actin-dependent regulator of chromatin subfamily B member 1									+	+	+			+		+	+	+	+	+	+	+	+	+		+	+	+	+		+	+	+	+	+	+
SDNKMGITPLR	SUMO3	Q12789-3;Q12789	GTF3C1	General transcription factor 3C polypeptide 1										+															+	+	+	+	+	+
RTIKQESGR	SUMO3	Q12789-3;Q12789	GTF3C1	General transcription factor 3C polypeptide 1				+
TIKQESGR	SUMO3	Q12789-3;Q12789	GTF3C1	General transcription factor 3C polypeptide 1			+	+	+	+	+	+			+												+	+							+			+	+
ALIGQEGDPDLKLPDFSYCILER	SUMO3	Q12789-3;Q12789	GTF3C1	General transcription factor 3C polypeptide 1																												+
TLDAHEDKVWGLHCSR	SUMO3	Q12788	TBL3	Transducin beta-like protein 3																									+
MNKAGQVMCVAQGSGHTHSVGTVCCSR	SUMO3	Q12788	TBL3	Transducin beta-like protein 3									+										+		+								+			+	+			+
LGVAQIKTETEEEGEEEEVAAVAE	SUMO3	Q12766-2;Q12766	HMGXB3	HMG domain-containing protein 3																										+		+
SVAQYTGGIAKLER	SUMO3	Q10713;Q10713-2	PMPCA	Mitochondrial-processing peptidase subunit alpha																						+			+	+	+	+	+
TFSESLKSEK	SUMO3	Q0VDD8-3;Q0VDD8-2;Q0VDD8-4;Q0VDD8	DNAH14	Dynein heavy chain 14, axonemal																					+						+
TFSESLKSEKTEDYLR	SUMO3	Q0VDD8-3;Q0VDD8-2;Q0VDD8-4	DNAH14	Dynein heavy chain 14, axonemal											+	+	+				+	+	+	+		+	+	+	+		+	+	+		+			+	+	+
STELKTEIKEEEDQPSTSATQSSPAPGQSK	SUMO3	Q09472	EP300	Histone acetyltransferase p300																								+			+
VINEEYKIWK	SUMO3	Q09028-3;Q09028;Q09028-2;Q16576-2;Q16576	RBBP4;RBBP7	Histone-binding protein RBBP4;Histone-binding protein RBBP7									+	+	+			+	+			+	+	+			+		+	+	+	+	+	+		+	+	+	+	+
VINEEYKIWKK	SUMO3	Q09028-3;Q09028;Q09028-2;Q16576-2;Q16576	RBBP4;RBBP7	Histone-binding protein RBBP4;Histone-binding protein RBBP7													+	+						+				+	+		+	+	+	+		+	+			+
GSIVLKYEPDSANPDALQCPIVLCGWR	SUMO3	Q08J23-3;Q08J23-2;Q08J23	NSUN2	tRNA (cytosine(34)-C(5))-methyltransferase																			+		+					+		+			+	+	+	+		+
VKVKMEK	SUMO3	Q08945	SSRP1	FACT complex subunit SSRP1												+		+					+	+	+	+	+	+		+	+	+	+		+	+	+	+	+	+
KVFDPVPVGVTK	SUMO3	Q08211	DHX9	ATP-dependent RNA helicase A															+			+	+	+	+	+	+	+	+	+	+	+	+	+	+	+	+		+	+
KFESEILEAISQNSVVIIR	SUMO3	Q08211	DHX9	ATP-dependent RNA helicase A																												+
HSGSSHLPQQLKFTTSDSCDR	SUMO3	Q08117	AES	Amino-terminal enhancer of split																													+	+
SIKQEMEEK	SUMO3	Q08050-2;Q08050;Q08050-3	FOXM1	Forkhead box protein M1
SIKQEMEEKENCHLEQR	SUMO3	Q08050-2;Q08050;Q08050-3	FOXM1	Forkhead box protein M1			+		+				+	+	+	+	+	+	+	+	+	+	+	+	+	+	+	+	+	+	+	+	+	+	+	+	+	+	+	+
NMTIKTELPLGAR	SUMO3	Q08050-2;Q08050;Q08050-3	FOXM1	Forkhead box protein M1									+	+											+	+	+	+		+		+	+	+	+	+	+	+	+	+
VAKAEEGASYR	SUMO3	Q07864	POLE	DNA polymerase epsilon catalytic subunit A																					+			+			+
MEPENKYLPELMAEK	SUMO3	Q07666-3;Q07666-2;Q07666	KHDRBS1	KH domain-containing, RNA-binding, signal transduction-associated protein 1																						+	+		+	+
ILTFDQLALDSPKGCGTVLLSGPR	SUMO3	Q07020;Q07020-2	RPL18	60S ribosomal protein L18																										+
ILTFDQLALDSPKGCGTVLLSGPR	Deamidation (NQ);SUMO3	Q07020;Q07020-2	RPL18	60S ribosomal protein L18
HGEVCPAGWKPGSDTIKPDVQK	SUMO3	Q06830	PRDX1	Peroxiredoxin-1																							+	+	+	+	+		+			+
LVTECEQKK	SUMO3	Q06546	GABPA	GA-binding protein alpha chain																						+
VLGQVSCELVSPKLNR	SUMO3	Q06265;Q06265-2	EXOSC9	Exosome complex component RRP45																						+			+
ITAFKMEK	SUMO3	Q06265;Q06265-2;Q06265-3;Q06265-4	EXOSC9	Exosome complex component RRP45	+	+	+	+	+				+	+	+	+	+	+	+	+	+	+	+	+	+	+	+	+	+	+	+	+	+	+	+	+	+	+	+	+
ITAFKMEK	Oxidation (M);SUMO3	Q06265;Q06265-2;Q06265-3;Q06265-4	EXOSC9	Exosome complex component RRP45																			+	+							+		+
EGGKFGFAESIANQR	SUMO3	Q06265;Q06265-2;Q06265-3;Q06265-4	EXOSC9	Exosome complex component RRP45																										+				+
ALENDQKVR	SUMO3	Q06265;Q06265-2;Q06265-3;Q06265-4	EXOSC9	Exosome complex component RRP45																					+	+					+			+	+				+
YATTGKCELENCQPFVVETLHGK	SUMO3	Q06203	PPAT	Amidophosphoribosyltransferase																					+	+	+
IHMEDKPYK	SUMO3	Q03936-2;Q03936-3;Q03936	ZNF92	Zinc finger protein 92																						+	+
TEGLKPR	SUMO3	Q03933-2;Q03933	HSF2	Heat shock factor protein 2			+	+															+	+	+	+	+	+	+	+	+	+	+	+	+	+	+	+	+	+
NLFQHIVKEPTDNHHHKVPHSR	SUMO3	Q03933-2;Q03933	HSF2	Heat shock factor protein 2									+	+	+	+	+				+	+		+	+	+	+	+	+	+	+	+	+	+	+	+	+	+	+	+
KVVHIDSGIVKQER	SUMO3	Q03933-2;Q03933	HSF2	Heat shock factor protein 2			+	+	+	+		+	+	+	+	+	+	+	+	+	+	+	+	+	+	+	+	+	+	+	+	+	+	+	+	+	+	+	+	+
VVHIDSGIVKQER	SUMO3	Q03933-2;Q03933	HSF2	Heat shock factor protein 2	+	+	+	+	+	+	+	+	+	+	+	+	+	+	+	+	+	+	+	+	+	+	+	+	+	+	+	+	+	+	+	+	+	+	+	+
VVHIDSGIVKQER	Deamidation (NQ);SUMO3	Q03933-2;Q03933	HSF2	Heat shock factor protein 2																							+	+
VQIKQETIESR	SUMO3	Q03933-2;Q03933	HSF2	Heat shock factor protein 2		+	+	+	+	+	+	+	+	+	+	+	+	+	+	+	+	+	+	+	+	+	+	+	+	+	+	+	+	+	+	+	+	+	+	+
DGPVEFQHPYFKQGQDDLLENIKR	SUMO3	Q03933-2;Q03933	HSF2	Heat shock factor protein 2																					+
RPSDWWVVKSEESPVYSNSSVR	SUMO3	Q03188	CENPC1	Centromere protein C 1																						+
VVADIAPGEELLLFMKSEDYPHETMAPDIHEER	SUMO3	Q03112-3;Q03112-4	MECOM	MDS1 and EVI1 complex locus protein EVI1																											+
TGKEPVTSNLHEGNPEDDYEETSALEMSCKTSPVR	Phospho (STY);SUMO3	Q03112-3;Q03112-4;Q03112;Q03112-5;Q03112-6	MECOM	MDS1 and EVI1 complex locus protein EVI1																							+			+	+	+
SLPLKMEPQSPGEVK	SUMO3	Q03112-3;Q03112-4;Q03112;Q03112-5;Q03112-6	MECOM	MDS1 and EVI1 complex locus protein EVI1									+	+		+							+	+	+	+	+	+	+	+	+	+	+	+	+	+	+	+	+	+
SLPLKMEPQSPGEVK	Phospho (STY);SUMO3	Q03112-3;Q03112-4;Q03112;Q03112-5;Q03112-6	MECOM	MDS1 and EVI1 complex locus protein EVI1									+	+	+	+	+	+	+	+	+	+	+	+	+	+	+	+	+	+	+	+	+	+	+	+	+	+	+	+
SLPLKMEPQSPGEVKK	SUMO3	Q03112-3;Q03112-4;Q03112;Q03112-5;Q03112-6	MECOM	MDS1 and EVI1 complex locus protein EVI1																			+	+	+				+	+	+	+	+	+		+	+	+		+
SLPLKMEPQSPGEVKK	Phospho (STY);SUMO3	Q03112-3;Q03112-4;Q03112;Q03112-5;Q03112-6	MECOM	MDS1 and EVI1 complex locus protein EVI1									+	+	+	+	+	+	+	+	+	+	+	+	+	+	+	+	+	+	+	+	+	+	+	+	+	+	+	+
KIEVGEK	SUMO3	Q03112-3;Q13465	MECOM	MDS1 and EVI1 complex locus protein EVI1;MDS1 and EVI1 complex locus protein MDS1																						+	+		+				+
RKIEVGEK	SUMO3	Q03112-3;Q13465	MECOM	MDS1 and EVI1 complex locus protein EVI1;MDS1 and EVI1 complex locus protein MDS1																																			+
KLQLEETMPSPYGR	SUMO3	Q02880-2;Q02880	TOP2B	DNA topoisomerase 2-beta																						+	+	+
KGDLDTAAVKVEFDEEFSGAPVEGAGEEALTPSVPINK	SUMO3	Q02880-2;Q02880	TOP2B	DNA topoisomerase 2-beta												+								+					+	+		+				+	+			+
IKHFDGEDYTCITFQPDLSK	SUMO3	Q02880-2;Q02880	TOP2B	DNA topoisomerase 2-beta																			+
AGVSVKPFQVK	SUMO3	Q02880-2;Q02880	TOP2B	DNA topoisomerase 2-beta																											+	+	+
QFHDSKIK	SUMO3	Q02543	RPL18A	60S ribosomal protein L18a																			+		+
RPAVKQFHDSK	SUMO3	Q02543	RPL18A	60S ribosomal protein L18a																					+
MKASGTLR	SUMO3	Q02543	RPL18A	60S ribosomal protein L18a				+	+													+			+	+	+	+			+	+			+
FTTKRPNTFF	SUMO3	Q02543	RPL18A	60S ribosomal protein L18a									+											+	+	+	+	+	+	+	+	+	+	+	+	+	+	+	+	+
EYKVVGR	SUMO3	Q02543	RPL18A	60S ribosomal protein L18a	+	+	+	+	+	+		+	+	+	+	+	+	+	+	+	+	+	+	+	+	+	+	+	+	+	+	+	+	+	+	+	+	+	+	+
AHSIQIMKVEEIAASK	SUMO3	Q02543	RPL18A	60S ribosomal protein L18a									+	+	+	+	+	+			+	+	+	+	+	+	+	+	+	+	+		+	+	+	+	+	+	+	+
MKALSPVR	SUMO3	Q02535	ID3	DNA-binding protein inhibitor ID-3																					+			+			+	+	+
IKEEEPDPEEWQLSGDSTLNTNDLTHLR	SUMO3	Q02447-4;Q02447-3;Q02447-5;Q02447-6;Q02447-2;Q02447	SP3	Transcription factor Sp3	+	+	+		+		+	+	+	+	+	+	+	+	+	+	+	+	+	+	+	+	+	+	+	+	+	+	+	+	+	+	+	+	+	+
IKEEEPDPEEWQLSGDSTLNTNDLTHLR	Deamidation (NQ);SUMO3	Q02447-4;Q02447-3;Q02447-5;Q02447-6;Q02447-2;Q02447	SP3	Transcription factor Sp3																						+				+	+		+			+	+	+	+
VLLKYTEYNEPHESR	SUMO3	Q06413-4;Q06413-3;Q06413-6;Q06413-2;Q14814-6;Q06413;Q14814-3;Q06413-5;Q02078-4;Q02078-6;Q02078-3;Q02078-5;Q02078-2;Q02078;Q14814-5;Q14814-4;Q14814-2;Q14814	MEF2C;MEF2D;MEF2A	Myocyte-specific enhancer factor 2C;Myocyte-specific enhancer factor 2D;Myocyte-specific enhancer factor 2A																									+				+
AAEFKIDFPTR	SUMO3	Q02040-2;Q02040-3;Q02040	AKAP17A	A-kinase anchor protein 17A
VTVKSENLK	SUMO3	Q01831-2;Q01831;Q01831-3	XPC	DNA repair protein complementing XP-C cells					+					+
EMPLLKSEVAAGVK	SUMO3	Q01780-2;Q01780	EXOSC10	Exosome component 10			+	+	+				+	+	+			+						+	+	+	+	+	+	+	+	+	+	+	+	+	+	+	+	+
EMPLLKSEVAAGVKK	SUMO3	Q01780-2;Q01780	EXOSC10	Exosome component 10									+	+		+									+	+	+	+	+						+				+
VKVEPIPAIGHATLGTASR	SUMO3	Q01167-2;Q01167	FOXK2	Forkhead box protein K2										+													+	+	+			+	+	+
ITFTALSSEKR	SUMO3	Q01167-2;Q01167;Q01167-3	FOXK2	Forkhead box protein K2																							+			+
GGFCNFMHLKPISR	SUMO3	Q01081-4;Q01081-2;Q01081	U2AF1	Splicing factor U2AF 35 kDa subunit																							+		+	+		+				+
GYFEYIEENKYSR	SUMO3	Q00839-2;Q00839	HNRNPU	Heterogeneous nuclear ribonucleoprotein U										+									+								+	+
DKLPSTEVKEDSAYGSQSVEQEAEK	SUMO3	Q00653-4	NFKB2	Nuclear factor NF-kappa-B p100 subunit;Nuclear factor NF-kappa-B p52 subunit																												+
VVHIEQGGLVKPERDDTEFQHPCFLR	SUMO3	Q00613-2;Q00613	HSF1	Heat shock factor protein 1									+		+		+		+		+	+	+	+	+	+	+	+	+	+	+	+	+	+	+	+	+	+	+	+
VKEEPPSPPQSPR	2 Phospho (STY);SUMO3	Q00613-2;Q00613	HSF1	Heat shock factor protein 1	+	+	+	+	+	+	+	+																				+
SEDIKIR	SUMO3	Q00613-2;Q00613	HSF1	Heat shock factor protein 1																										+	+	+
KIPLMLNDSGSAHSMPKYSR	SUMO3	Q00613-2;Q00613	HSF1	Heat shock factor protein 1									+								+		+	+	+	+	+	+	+			+	+	+	+	+	+	+	+
DLKPQNLLINR	SUMO3	Q00535	CDK5	Cyclin-dependent kinase 5																										+	+
FLTGPLNLNDPDAKCR	SUMO3	P86791;P86790	CCZ1;CCZ1B	Vacuolar fusion protein CCZ1 homolog;Vacuolar fusion protein CCZ1 homolog B																					+				+											+
SQEEPGKGSFWR	SUMO3	Q01167-2;Q01167;P85037;P85037-2	FOXK2;FOXK1	Forkhead box protein K2;Forkhead box protein K1																					+
VELSNGEKRSR	Phospho (STY);Deamidation (NQ);SUMO3	P84103-2;P84103	SRSF3	Serine/arginine-rich splicing factor 3
MKVELCSFSGYK	SUMO3	P83731	RPL24	60S ribosomal protein L24									+	+										+	+	+	+		+	+	+		+	+			+		+
ITEAPASEKEIVEVKEENIEDATEK	SUMO3	P82970	HMGN5	High mobility group nucleosome-binding domain-containing protein 5									+	+	+	+							+		+	+	+	+	+	+	+	+	+	+	+	+	+	+	+
EALLSSAVDHGSDEVKFR	SUMO3	P78371-2;P78371	CCT2	T-complex protein 1 subunit beta																																		+
VKTEPTEDSGISLEMAAVTVK	SUMO3	P78347-2;P78347-4;P78347-3;P78347;P78347-5	GTF2I	General transcription factor II-I									+														+	+	+	+	+			+
VKTEPTEDSGISLEMAAVTVK	Oxidation (M);SUMO3	P78347-2;P78347-4;P78347-3;P78347;P78347-5	GTF2I	General transcription factor II-I																											+
KYAQAIK	SUMO3	P78347-2;P78347-4;P78347-3;P78347	GTF2I	General transcription factor II-I											+				+				+	+	+	+	+	+	+	+		+			+	+	+	+	+	+
ETDGSSQIKQEPDPTW	SUMO3	P78347-2;P78347-4;P78347-3;P78347	GTF2I	General transcription factor II-I													+						+	+	+	+	+	+	+	+	+	+	+	+	+	+	+	+	+	+
EDLQLDKPASGVKEEWYAR	SUMO3	P78347-2;P78347-4;P78347-3;P78347	GTF2I	General transcription factor II-I									+	+	+	+	+	+	+	+	+	+	+	+	+	+	+	+	+	+	+	+	+	+	+	+	+	+	+	+
AVPYQKFEAHPNDLYVEGLPENIPFR	SUMO3	P78347-2;P78347-4;P78347-3;P78347	GTF2I	General transcription factor II-I																			+	+					+	+						+	+	+		+
LYDVVAVFPKTEK	SUMO3	P78346;P78346-2	RPP30	Ribonuclease P protein subunit p30										+									+		+	+			+	+	+	+		+
LPFYFKRPPINVAIDR	SUMO3	P78346;P78346-2	RPP30	Ribonuclease P protein subunit p30																										+
GLVETAAHLGYSVVAINHIVDFKEK	SUMO3	P78346;P78346-2	RPP30	Ribonuclease P protein subunit p30																										+		+		+						+
AGSDLKALR	SUMO3	P78346;P78346-2	RPP30	Ribonuclease P protein subunit p30										+									+	+	+	+	+	+	+	+		+	+	+	+	+		+
NKTPFLKK	SUMO3	P78345	RPP38	Ribonuclease P protein subunit p38																						+				+		+
TGPSEEKPSR	SUMO3	P78332;P78332-3	RBM6	RNA-binding protein 6			+			+		+				+		+			+	+		+	+	+	+	+								+	+	+	+
EVTEAKQELITYPQPQK	SUMO3	P78332;P78332-2	RBM6	RNA-binding protein 6										+												+	+	+	+		+	+	+	+
EEQSSDAGLFKEEGGLDFLGR	SUMO3	P78332;P78332-3	RBM6	RNA-binding protein 6																										+
MKTEAELAKEEQEHLR	SUMO3	P78316-2;P78316	NOP14	Nucleolar protein 14												+					+	+		+	+	+			+		+		+	+	+	+	+	+	+	+
LQGVGALGQAASDNSGPEDAKR	SUMO3	Q5JPE7-3;Q5JPE7-2;P69849;Q5JPE7	NOMO2;NOMO3	Nodal modulator 2;Nodal modulator 3																														+
GLLPGCVYHVQLKAEGNDHIER	SUMO3	Q5JPE7-3;Q5JPE7-2;P69849;Q5JPE7;Q15155	NOMO2;NOMO3;NOMO1	Nodal modulator 2;Nodal modulator 3;Nodal modulator 1									+		+	+		+			+	+	+	+	+	+	+	+	+	+	+	+	+	+	+	+	+	+	+	+
YQKSTELLIR	SUMO3	Q71DI3;P84243;P68431;Q16695;Q6NXT2	HIST2H3A;H3F3A;HIST1H3A;HIST3H3;H3F3C	Histone H3.2;Histone H3.3;Histone H3.1;Histone H3.1t;Histone H3.3C									+	+	+	+		+	+		+	+	+	+	+	+		+	+	+	+	+	+	+	+	+	+	+	+	+
EIAQDFKTDLR	SUMO3	Q71DI3;P84243;P68431;Q16695	HIST2H3A;H3F3A;HIST1H3A;HIST3H3	Histone H3.2;Histone H3.3;Histone H3.1;Histone H3.1t									+	+			+	+	+			+	+	+	+	+	+		+	+	+	+	+	+	+	+	+	+	+	+
VGINYQPPTVVPGGDLAKVQR	SUMO3	P68363;P68363-2;P68366-2;P68366;Q71U36;Q71U36-2;Q13748;Q13748-2;Q6PEY2	TUBA1B;TUBA4A;TUBA1A;TUBA3C;TUBA3E	Tubulin alpha-1B chain;Tubulin alpha-4A chain;Tubulin alpha-1A chain;Tubulin alpha-3C/D chain;Tubulin alpha-3E chain																						+			+	+
TIGGGDDSFNTFFSETGAGKHVPR	SUMO3	P68363;P68363-2;Q71U36;Q71U36-2;Q13748;Q13748-2;Q6PEY2	TUBA1B;TUBA1A;TUBA3C;TUBA3E	Tubulin alpha-1B chain;Tubulin alpha-1A chain;Tubulin alpha-3C/D chain;Tubulin alpha-3E chain																						+	+									+	+			+
LDHKFDLMYAK	SUMO3	P68363;P68363-2;P68366-2;P68366;A6NHL2-2;A6NHL2;Q71U36;Q71U36-2;Q13748	TUBA1B;TUBA4A;TUBAL3;TUBA1A;TUBA3C	Tubulin alpha-1B chain;Tubulin alpha-4A chain;Tubulin alpha chain-like 3;Tubulin alpha-1A chain;Tubulin alpha-3C/D chain																										+										+
GDVVPKDVNAAIATIK	SUMO3	P68363;P68363-2;Q71U36;Q71U36-2;Q13748;Q13748-2;Q6PEY2	TUBA1B;TUBA1A;TUBA3C;TUBA3E	Tubulin alpha-1B chain;Tubulin alpha-1A chain;Tubulin alpha-3C/D chain;Tubulin alpha-3E chain																										+
AYHEQLSVAEITNACFEPANQMVKCDPR	Deamidation (NQ);SUMO3	P68363;P68363-2;P68366-2;P68366;Q71U36;Q71U36-2;Q13748;Q13748-2;Q6PEY2	TUBA1B;TUBA4A;TUBA1A;TUBA3C;TUBA3E	Tubulin alpha-1B chain;Tubulin alpha-4A chain;Tubulin alpha-1A chain;Tubulin alpha-3C/D chain;Tubulin alpha-3E chain																											+
AYHEQLSVAEITNACFEPANQMVKCDPR	SUMO3	P68363;P68363-2;P68366-2;P68366;Q71U36;Q71U36-2;Q13748;Q13748-2;Q6PEY2	TUBA1B;TUBA4A;TUBA1A;TUBA3C;TUBA3E	Tubulin alpha-1B chain;Tubulin alpha-4A chain;Tubulin alpha-1A chain;Tubulin alpha-3C/D chain;Tubulin alpha-3E chain																					+											+	+		+
QLIVGVNKMDSTEPPYSQK	SUMO3	Q5VTE0;P68104	EEF1A1P5;EEF1A1	Putative elongation factor 1-alpha-like 3;Elongation factor 1-alpha 1																										+	+	+	+	+
KLEDGPK	SUMO3	Q5VTE0;P68104;P68104-2	EEF1A1P5;EEF1A1	Putative elongation factor 1-alpha-like 3;Elongation factor 1-alpha 1																					+						+
FLKSGDAAIVDMVPGKPMCVESFSDYPPLGR	SUMO3	Q5VTE0;P68104;P68104-2	EEF1A1P5;EEF1A1	Putative elongation factor 1-alpha-like 3;Elongation factor 1-alpha 1																										+
MDEKVFTK	Acetyl (Protein N-term);SUMO3	P67775-2;P67775	PPP2CA	Serine/threonine-protein phosphatase 2A catalytic subunit alpha isoform																						+			+	+	+	+	+		+	+	+
KGTPWEGGLFK	SUMO3	P63279	UBE2I	SUMO-conjugating enzyme UBC9	+	+	+	+	+	+	+	+	+	+	+	+	+	+	+	+	+	+	+	+	+	+	+	+	+	+	+	+	+	+	+	+	+	+	+	+
YWLCAATGPSIKIWDLEGK	SUMO3	P63244	GNB2L1	Guanine nucleotide-binding protein subunit beta-2-like 1											+		+				+			+		+	+	+			+	+						+		+
LKTNHIGHTGYLNTVTVSPDGSLCASGGK	SUMO3	P63244	GNB2L1	Guanine nucleotide-binding protein subunit beta-2-like 1									+	+	+	+									+	+	+	+	+	+	+	+	+	+		+
IIVDELKQEVISTSSK	SUMO3	P63244	GNB2L1	Guanine nucleotide-binding protein subunit beta-2-like 1	+	+	+	+	+	+	+	+	+	+	+	+	+	+	+	+	+	+	+	+	+	+	+	+	+	+	+	+	+	+	+	+	+	+	+	+
IIVDELKQEVISTSSK	Deamidation (NQ);SUMO3	P63244	GNB2L1	Guanine nucleotide-binding protein subunit beta-2-like 1																								+				+
GTLKGHNGWVTQIATTPQFPDMILSASR	SUMO3	P63244	GNB2L1	Guanine nucleotide-binding protein subunit beta-2-like 1																				+		+					+	+				+	+			+
GTLKGHNGWVTQIATTPQFPDMILSASR	Deamidation (NQ);SUMO3	P63244	GNB2L1	Guanine nucleotide-binding protein subunit beta-2-like 1									+	+	+	+	+				+	+	+	+	+	+	+	+			+	+			+	+	+	+	+	+
GTLKGHNGWVTQIATTPQFPDMILSASR	2 Deamidation (NQ);SUMO3	P63244	GNB2L1	Guanine nucleotide-binding protein subunit beta-2-like 1
LWNTLGVCKYTVQDESHSEWVSCVR	SUMO3	P63244	GNB2L1	Guanine nucleotide-binding protein subunit beta-2-like 1												+		+	+						+										+		+
NGFVVLKGRPCK	Deamidation (NQ);SUMO3	Q9GZV4;P63241;P63241-2	EIF5A2;EIF5A	Eukaryotic translation initiation factor 5A-2;Eukaryotic translation initiation factor 5A-1									+			+									+		+	+	+
NGFVVLKGRPCK	SUMO3	Q9GZV4;P63241;P63241-2	EIF5A2;EIF5A	Eukaryotic translation initiation factor 5A-2;Eukaryotic translation initiation factor 5A-1																							+
LKQSLPPGLAVKELK	SUMO3	P63173	RPL38	60S ribosomal protein L38									+	+	+	+									+	+	+	+	+	+	+	+	+	+	+	+	+	+	+
QSLPPGLAVKELK	SUMO3	P63173	RPL38	60S ribosomal protein L38									+	+		+									+	+	+	+			+
IEEIKDFLLTAR	SUMO3	P63173	RPL38	60S ribosomal protein L38																				+
KYNPTWHCIVGR	SUMO3	P63167;Q96FJ2	DYNLL1;DYNLL2	Dynein light chain 1, cytoplasmic;Dynein light chain 2, cytoplasmic																					+						+
DIAAHIKK	SUMO3	P63167	DYNLL1	Dynein light chain 1, cytoplasmic			+	+	+			+	+		+												+	+	+				+							+
YNIEKDIAAHIKK	SUMO3	P63167	DYNLL1	Dynein light chain 1, cytoplasmic									+	+		+									+	+	+	+	+		+	+		+		+	+	+	+
LKESYCQR	SUMO3	P63165;P63165-2	SUMO1	Small ubiquitin-related modifier 1			+	+	+					+		+		+			+	+	+	+	+	+	+	+		+	+	+	+	+	+	+	+	+	+	+
VLTSGIFETKFQVDK	SUMO3	P63092-3;P63092-2;P63092;P63092-4;Q5JWF2-2;Q5JWF2	GNAS	Guanine nucleotide-binding protein G(s) subunit alpha isoforms short;Guanine nucleotide-binding protein G(s) subunit alpha isoforms XLas																												+		+
HGYIKGIVK	SUMO3	P62917	RPL8	60S ribosomal protein L8																											+	+		+
WFQQKYDGIILPGK	SUMO3	P62913-2;P62913	RPL11	60S ribosomal protein L11											+	+			+	+	+	+		+		+	+	+	+	+	+	+	+	+		+	+	+	+	+
ISKEEAMR	SUMO3	P62913-2;P62913	RPL11	60S ribosomal protein L11		+	+	+	+				+	+	+	+		+	+		+	+	+	+	+	+	+	+	+	+		+	+		+	+	+	+	+	+
AEEILEKGLK	SUMO3	P62913-2;P62913	RPL11	60S ribosomal protein L11											+																+	+		+		+			+
VLEQLTGQTPVFSKAR	SUMO3	P62913-2;P62913	RPL11	60S ribosomal protein L11														+					+	+	+		+	+	+	+	+	+	+	+		+	+	+		+
KYDAFLASESLIK	SUMO3	P62906	RPL10A	60S ribosomal protein L10a																							+
AGKFPSLLTHNENMVAK	SUMO3	P62906	RPL10A	60S ribosomal protein L10a										+	+			+									+	+	+	+	+	+	+	+
ATVPKTEIR	SUMO3	P62847-2;P62847-3;P62847;P62847-4	RPS24	40S ribosomal protein S24			+	+			+	+	+	+																					+
TFNQVEIKPEMIGHYLGEFSITYKPVK	SUMO3	P62841	RPS15	40S ribosomal protein S15									+		+	+		+			+	+	+	+	+	+	+	+	+	+	+	+	+	+	+	+	+	+	+	+
EAPPMEKPEVVK	SUMO3	P62841	RPS15	40S ribosomal protein S15																									+	+	+	+	+
AEVEQKK	Acetyl (Protein N-term);SUMO3	P62841	RPS15	40S ribosomal protein S15			+	+	+	+	+	+				+								+	+	+	+	+	+		+	+	+	+	+	+	+	+	+	+
AVTKYTSSK	SUMO3	Q93079;Q5QNW6;Q5QNW6-2;Q99879;Q99877;P58876;Q99880;Q96A08;P62807;Q16778;P33778;Q8N257	HIST1H2BH;HIST2H2BF;HIST1H2BM;HIST1H2BN;HIST1H2BD;HIST1H2BL;HIST1H2BA;HIST1H2BC;HIST2H2BE;HIST1H2BB;HIST3H2BB	Histone H2B type 1-H;Histone H2B type 2-F;Histone H2B type 1-M;Histone H2B type 1-N;Histone H2B type 1-D;Histone H2B type 1-L;Histone H2B type 1-A;Histone H2B type 1-C/E/F/G/I;Histone H2B type 2-E;Histone H2B type 1-B;Histone H2B type 3-B																			+		+						+			+	+		+	+	+
DNIQGITKPAIR	SUMO3	P62805	HIST1H4A	Histone H4										+															+	+	+			+
TDITYPAGFMDVISIDKTGENFR	SUMO3	P62701	RPS4X	40S ribosomal protein S4, X isoform																											+
PSTGPHKLR	SUMO3	P62701;P22090;Q8TD47	RPS4X;RPS4Y1;RPS4Y2	40S ribosomal protein S4, X isoform;40S ribosomal protein S4, Y isoform 1;40S ribosomal protein S4, Y isoform 2				+													+				+	+		+							+	+	+	+
LIYDTKGR	SUMO3	P62701	RPS4X	40S ribosomal protein S4, X isoform									+		+	+			+					+	+	+	+	+	+	+	+	+	+	+			+	+	+	+
LAAKQSSG	SUMO3	P62701;Q8TD47	RPS4X;RPS4Y2	40S ribosomal protein S4, X isoform;40S ribosomal protein S4, Y isoform 2				+	+		+
ITPEEAKYK	SUMO3	P62701	RPS4X	40S ribosomal protein S4, X isoform									+	+	+		+		+	+	+	+	+	+	+	+	+	+	+	+	+	+	+	+	+		+		+	+
IFVGTKGIPHLVTHDAR	SUMO3	P62701	RPS4X	40S ribosomal protein S4, X isoform																						+	+	+			+
KIFVGTK	SUMO3	P62701	RPS4X	40S ribosomal protein S4, X isoform																														+
KIFVGTKGIPHLVTHDAR	SUMO3	P62701	RPS4X	40S ribosomal protein S4, X isoform																											+
GNKPWISLPR	SUMO3	P62701;P22090;Q8TD47	RPS4X;RPS4Y1;RPS4Y2	40S ribosomal protein S4, X isoform;40S ribosomal protein S4, Y isoform 1;40S ribosomal protein S4, Y isoform 2																			+							+	+	+	+	+
FIKIDGK	SUMO3	P62701;P22090	RPS4X;RPS4Y1	40S ribosomal protein S4, X isoform;40S ribosomal protein S4, Y isoform 1									+		+			+				+	+	+	+	+	+		+	+	+	+	+	+	+	+		+	+	+
ERHPGSFDVVHVKDANGNSFATR	Deamidation (NQ);SUMO3	P62701;P22090	RPS4X;RPS4Y1	40S ribosomal protein S4, X isoform;40S ribosomal protein S4, Y isoform 1																						+					+		+
TCTTVAFTQVNSEDKGALAK	SUMO3	P62424	RPL7A	60S ribosomal protein L7a										+															+		+	+		+		+
KMGVPYCIIK	SUMO3	P62424	RPL7A	60S ribosomal protein L7a																									+		+	+	+	+
SLLNKPKSEMTPEELQK	Acetyl (Protein N-term);SUMO3	P62316	SNRPD2	Small nuclear ribonucleoprotein Sm D2																													+	+
ILSGVVTKMK	SUMO3	P62280	RPS11	40S ribosomal protein S11									+	+				+							+	+	+	+	+	+	+	+	+	+		+	+		+
HKNMSVHLSPCFR	SUMO3	P62280	RPS11	40S ribosomal protein S11									+	+		+							+	+	+	+	+	+	+	+	+	+	+	+	+	+	+	+		+
FNVLKVTK	SUMO3	P62280	RPS11	40S ribosomal protein S11									+	+	+	+									+	+	+	+	+	+	+	+	+	+	+	+			+
KCPFTGNVSIR	SUMO3	P62280	RPS11	40S ribosomal protein S11			+	+	+	+	+	+	+	+	+	+	+	+	+		+	+	+	+	+	+	+	+	+	+	+	+	+	+	+	+	+	+	+	+
AYQKQPTIFQNK	SUMO3	P62280	RPS11	40S ribosomal protein S11									+	+	+	+	+	+	+	+	+	+	+	+	+	+	+	+	+	+	+	+	+	+	+	+	+	+	+	+
LTSDDVKEQIYK	SUMO3	P62277	RPS13	40S ribosomal protein S13																											+	+		+
SLVIPEKFQHILR	Acetyl (Protein N-term);SUMO3	P62269	RPS18	40S ribosomal protein S18																						+				+	+	+
QYKIPDWFLNR	SUMO3	P62269	RPS18	40S ribosomal protein S18										+	+			+	+				+	+	+	+	+		+	+		+				+	+	+	+	+
YSQVLANGLDNKLR	SUMO3	P62269	RPS18	40S ribosomal protein S18																					+	+			+	+	+	+	+	+
YSQVLANGLDNKLR	Deamidation (NQ);SUMO3	P62269	RPS18	40S ribosomal protein S18																											+	+	+	+
YSQVLANGLDNKLREDLER	Deamidation (NQ);SUMO3	P62269	RPS18	40S ribosomal protein S18									+	+	+	+	+	+		+	+		+	+	+	+	+	+	+	+	+	+	+	+	+	+	+	+	+	+
YSQVLANGLDNKLREDLER	SUMO3	P62269	RPS18	40S ribosomal protein S18												+		+						+	+	+	+	+	+	+	+	+	+	+	+	+	+	+	+	+
DQKWHDK	SUMO3	P62266	RPS23	40S ribosomal protein S23											+				+		+		+	+	+	+	+	+			+	+			+	+	+		+
DQKWHDKQYK	SUMO3	P62266	RPS23	40S ribosomal protein S23																						+						+
ANPFGGASHAKGIVLEK	SUMO3	P62266	RPS23	40S ribosomal protein S23									+	+											+	+	+	+			+			+	+	+
VKADRDESSPYAAMLAAQDVAQR	SUMO3	P62263	RPS14	40S ribosomal protein S14			+	+	+	+	+	+	+	+	+	+	+	+			+	+	+	+	+	+	+	+	+	+	+	+	+	+	+	+	+	+	+	+
VKADRDESSPYAAMLAAQDVAQR	Oxidation (M);SUMO3	P62263	RPS14	40S ribosomal protein S14																								+			+	+	+	+
TKTPGPGAQSALR	SUMO3	P62263	RPS14	40S ribosomal protein S14										+
SGMKIGR	SUMO3	P62263	RPS14	40S ribosomal protein S14			+	+	+	+	+	+	+	+	+	+	+	+	+		+	+	+	+	+	+	+	+	+	+	+	+	+	+	+	+	+	+	+	+
YVDEASKK	SUMO3	P62249	RPS16	40S ribosomal protein S16				+
VKGGGHVAQIYAIR	SUMO3	P62249	RPS16	40S ribosomal protein S16										+	+										+	+	+	+	+	+	+	+		+
TATAVAHCKR	SUMO3	P62249	RPS16	40S ribosomal protein S16																					+
PSKGPLQSVQVFGR	SUMO3	P62249	RPS16	40S ribosomal protein S16									+	+	+							+			+	+	+	+	+	+				+	+			+	+
KFGGPGAR	SUMO3	P62249	RPS16	40S ribosomal protein S16	+											+		+	+	+	+	+	+	+	+	+	+	+			+	+	+	+	+	+	+	+	+	+
EIKDILIQYDR	SUMO3	P62249	RPS16	40S ribosomal protein S16			+	+	+		+			+		+		+			+	+	+	+	+	+	+	+	+	+	+	+	+	+	+	+	+	+	+	+
LNKCGVISPR	SUMO3	P62244	RPS15A	40S ribosomal protein S15a			+		+				+	+	+	+	+				+	+	+	+	+	+	+	+	+	+	+	+	+	+	+	+	+	+	+	+
HTGGKILGFFF	SUMO3	P62244	RPS15A	40S ribosomal protein S15a																										+	+	+		+
FDVQLKDLEK	SUMO3	P62244	RPS15A	40S ribosomal protein S15a									+	+	+	+	+				+		+	+	+	+	+	+	+	+	+	+	+	+	+	+	+	+	+	+
KYELGRPAANTK	SUMO3	P62241	RPS8	40S ribosomal protein S8																					+						+	+		+
VTNEDFKK	SUMO3	P62191;P62191-2	PSMC1	26S protease regulatory subunit 4																					+	+			+
VHAVIGVLMDDTDPLVTVMKVEK	SUMO3	P62191;P62191-2	PSMC1	26S protease regulatory subunit 4										+		+					+			+	+	+	+		+		+	+	+	+	+
NQEQMKPLEEKQEEER	SUMO3	P62191;P62191-2	PSMC1	26S protease regulatory subunit 4										+	+												+	+	+	+	+		+
KYEPPVPTR	SUMO3	P62191	PSMC1	26S protease regulatory subunit 4									+												+	+		+	+	+	+		+	+		+	+	+	+	+
KIEFPLPDEK	SUMO3	P62191;P62191-2	PSMC1	26S protease regulatory subunit 4																									+	+		+
VKLDGSR	SUMO3	P62081	RPS7	40S ribosomal protein S7			+	+	+	+	+	+		+											+	+	+	+	+		+	+	+	+	+	+	+	+	+
TLTAVHDAILEDLVFPSEIVGKR	SUMO3	P62081	RPS7	40S ribosomal protein S7																												+
LTGKDVNFEFPEFQL	SUMO3	P62081	RPS7	40S ribosomal protein S7																											+	+
LIKVHLDK	SUMO3	P62081	RPS7	40S ribosomal protein S7																					+		+	+	+					+
VETFSGVYKK	SUMO3	P62081	RPS7	40S ribosomal protein S7																												+		+
SFQKIQVR	SUMO3	P62081	RPS7	40S ribosomal protein S7									+	+					+			+	+		+	+			+				+	+	+	+			+	+
HESGASIKIDEPLEGSEDR	SUMO3	P61978-3;P61978;P61978-2	HNRNPK	Heterogeneous nuclear ribonucleoprotein K									+	+	+								+	+		+	+								+	+	+	+
FTLAGHTKAVSSVK	SUMO3	P61964	WDR5	WD repeat-containing protein 5																							+	+
ATEEKKPETEAAR	Acetyl (Protein N-term);SUMO3	P61964	WDR5	WD repeat-containing protein 5				+																			+
EGVKTENNDHINLK	SUMO3	P61956-2;P61956	SUMO2	Small ubiquitin-related modifier 2	+	+	+	+	+	+	+	+	+	+	+	+	+	+	+	+	+	+	+	+	+	+	+	+	+	+	+	+	+	+	+	+	+	+	+	+
EGVKTENNDHINLK	Deamidation (NQ);SUMO3	P61956-2;P61956	SUMO2	Small ubiquitin-related modifier 2	+	+	+	+	+	+	+	+	+	+	+	+	+	+	+	+	+	+	+	+	+	+	+	+	+	+	+	+	+	+	+	+	+	+	+	+
EGVKTENNDHINLK	2 Deamidation (NQ);SUMO3	P61956-2;P61956	SUMO2	Small ubiquitin-related modifier 2			+	+	+	+	+	+	+	+	+	+							+	+	+	+	+	+	+	+	+	+		+	+	+	+	+	+	+
LKELKDQ	SUMO3	P61513;A6NKH3	RPL37A;RPL37L	60S ribosomal protein L37a;Putative 60S ribosomal protein L37a-like			+								+												+		+				+						+
VGIVGKYGTR	SUMO3	P61513	RPL37A	60S ribosomal protein L37a																				+	+				+	+	+		+	+
FFEHEVKLNK	SUMO3	P61421	ATP6V0D1	V-type proton ATPase subunit d 1																					+	+		+		+	+	+	+	+
ADDYEQVKNVADYYPEYK	SUMO3	P61421	ATP6V0D1	V-type proton ATPase subunit d 1																												+
RNPDTQWITKPVHK	SUMO3	P61313	RPL15	60S ribosomal protein L15																											+		+
GLGKGHKFHHTIGGSR	SUMO3	P61313	RPL15	60S ribosomal protein L15																				+	+	+	+	+
MKFNPFVTSDR	SUMO3	P61254;Q9UNX3	RPL26;RPL26L1	60S ribosomal protein L26;60S ribosomal protein L26-like 1									+	+	+	+	+		+		+	+	+	+	+	+	+	+	+	+	+	+	+	+	+	+	+	+	+	+
MKFNPFVTSDR	Oxidation (M);SUMO3	P61254;Q9UNX3	RPL26;RPL26L1	60S ribosomal protein L26;60S ribosomal protein L26-like 1																											+
LKLDKDR	SUMO3	P61254;Q9UNX3	RPL26;RPL26L1	60S ribosomal protein L26;60S ribosomal protein L26-like 1																						+
YKEETIEK	SUMO3	P61254	RPL26	60S ribosomal protein L26	+	+	+		+				+		+	+	+	+	+	+	+	+	+	+	+	+	+	+	+	+	+	+	+	+	+	+	+	+	+	+
GHYKGQQIGK	SUMO3	P61254;Q9UNX3	RPL26;RPL26L1	60S ribosomal protein L26;60S ribosomal protein L26-like 1																							+
EVQTNDLKEVVNK	SUMO3	P61247	RPS3A	40S ribosomal protein S3a									+			+													+	+	+	+			+		+			+
ATGDETGAKVER	SUMO3	P61247	RPS3A	40S ribosomal protein S3a			+	+	+	+	+	+		+	+	+		+		+	+	+		+	+	+	+	+		+	+	+	+	+	+	+	+	+	+	+
ILEDDLKAIIKPQYVDQIPK	SUMO3	P61221	ABCE1	ATP-binding cassette sub-family E member 1																									+	+
VLKGDVEK	SUMO3	P61160;P61160-2	ACTR2	Actin-related protein 2																											+
VLEKLGVTVR	SUMO3	P61160;P61160-2	ACTR2	Actin-related protein 2																									+	+	+	+		+
NCKILLTEPPMNPTK	SUMO3	P61160;P61160-2	ACTR2	Actin-related protein 2
FQGIKHECQANGPEDLNR	SUMO3	P60981-2;P60981	DSTN	Destrin																					+	+		+		+			+				+
HGYKMETS	SUMO3	P60896	SHFM1	26S proteasome complex subunit DSS1																			+	+	+	+		+					+						+
YLSPKYIK	SUMO3	P60842;P60842-2	EIF4A1	Eukaryotic initiation factor 4A-I																					+	+			+	+		+
KVDWLTEK	SUMO3	P60842;P60842-2;Q14240;Q14240-2;P38919	EIF4A1;EIF4A2;EIF4A3	Eukaryotic initiation factor 4A-I;Eukaryotic initiation factor 4A-II;Eukaryotic initiation factor 4A-III;Eukaryotic initiation factor 4A-III, N-terminally processed
KVDWLTEKMHAR	SUMO3	P60842;P60842-2;Q14240;Q14240-2	EIF4A1;EIF4A2	Eukaryotic initiation factor 4A-I;Eukaryotic initiation factor 4A-II																						+					+		+
ILVKKEELTLEGIR	SUMO3	P60842;P60842-2	EIF4A1	Eukaryotic initiation factor 4A-I									+	+	+	+	+	+	+		+	+	+	+	+	+	+	+	+	+	+	+	+	+	+	+	+	+	+	+
GVAINMVTEEDKR	SUMO3	P60842	EIF4A1	Eukaryotic initiation factor 4A-I																					+	+	+	+
KGVAINMVTEEDKR	SUMO3	P60842	EIF4A1	Eukaryotic initiation factor 4A-I									+		+	+	+	+			+	+		+	+	+	+		+	+	+	+		+	+	+	+	+	+	+
GIYAYGFEKPSAIQQR	SUMO3	P60842;P60842-2;Q14240;Q14240-2;P38919	EIF4A1;EIF4A2;EIF4A3	Eukaryotic initiation factor 4A-I;Eukaryotic initiation factor 4A-II;Eukaryotic initiation factor 4A-III;Eukaryotic initiation factor 4A-III, N-terminally processed																										+
DFTVSAMHGDMDQKER	SUMO3	P60842;P60842-2	EIF4A1	Eukaryotic initiation factor 4A-I					+				+	+	+	+	+	+	+	+	+	+	+	+	+	+	+	+	+	+	+	+	+	+	+	+	+	+	+	+
DFTVSAMHGDMDQKERDVIMR	SUMO3	P60842;P60842-2	EIF4A1	Eukaryotic initiation factor 4A-I																					+	+	+	+			+	+			+		+	+
VAPEEHPVLLTEAPLNPKANR	SUMO3	P63261;P60709	ACTG1;ACTB	Actin, cytoplasmic 2;Actin, cytoplasmic 2, N-terminally processed;Actin, cytoplasmic 1;Actin, cytoplasmic 1, N-terminally processed									+	+	+	+		+					+	+	+	+	+	+	+	+	+	+	+	+	+	+	+	+	+	+
EIVRDIKEK	SUMO3	P63261;P60709;P63267-2;Q6S8J3;A5A3E0;P0CG38;P0CG39;Q9BYX7;P68133;P68032;P63267;P62736	ACTG1;ACTB;ACTG2;POTEE;POTEF;POTEI;POTEJ;POTEKP;ACTA1;ACTC1;ACTA2	Actin, cytoplasmic 2;Actin, cytoplasmic 2, N-terminally processed;Actin, cytoplasmic 1;Actin, cytoplasmic 1, N-terminally processed;Actin, gamma-enteric smooth muscle;POTE ankyrin domain family member E;POTE ankyrin domain family member F;POTE ankyrin domain family member I;POTE ankyrin domain family member J;Putative beta-actin-like protein 3;Actin, alpha skeletal muscle;Actin, alpha cardiac mus…										+	+	+										+
DSYVGDEAQSKR	SUMO3	P63261;P60709;P68133;P68032;P63267;P62736	ACTG1;ACTB;ACTA1;ACTC1;ACTG2;ACTA2	Actin, cytoplasmic 2;Actin, cytoplasmic 2, N-terminally processed;Actin, cytoplasmic 1;Actin, cytoplasmic 1, N-terminally processed;Actin, alpha skeletal muscle;Actin, alpha cardiac muscle 1;Actin, gamma-enteric smooth muscle;Actin, aortic smooth muscle			+	+	+	+	+	+	+	+	+	+	+	+			+	+	+	+	+	+	+	+	+	+	+		+	+	+	+	+	+	+	+
KDLYANTVLSGGTTMYPGIADR	SUMO3	P63261;P60709	ACTG1;ACTB	Actin, cytoplasmic 2;Actin, cytoplasmic 2, N-terminally processed;Actin, cytoplasmic 1;Actin, cytoplasmic 1, N-terminally processed												+
KDLYANTVLSGGTTMYPGIADR	Deamidation (NQ);SUMO3	P63261;P60709	ACTG1;ACTB	Actin, cytoplasmic 2;Actin, cytoplasmic 2, N-terminally processed;Actin, cytoplasmic 1;Actin, cytoplasmic 1, N-terminally processed
CPEALFQPSFLGMESCGIHETTFNSIMKCDVDIR	SUMO3	P63261;P60709	ACTG1;ACTB	Actin, cytoplasmic 2;Actin, cytoplasmic 2, N-terminally processed;Actin, cytoplasmic 1;Actin, cytoplasmic 1, N-terminally processed																					+
VLGNPKSDEMNVK	SUMO3	P60660-2;P60660	MYL6	Myosin light polypeptide 6																								+
TGDGKILYSQCGDVMR	SUMO3	P60660-2;P60660	MYL6	Myosin light polypeptide 6										+														+	+		+	+		+
KQEVPHDGPMCDLLWSDPEDTTGWGVSPR	SUMO3	P60510	PPP4C	Serine/threonine-protein phosphatase 4 catalytic subunit																			+
TKSLSFR	SUMO3	P60228	EIF3E	Eukaryotic translation initiation factor 3 subunit E																											+	+
IDSKLGHVVMGNNAVSPYQQVIEK	SUMO3	P60228	EIF3E	Eukaryotic translation initiation factor 3 subunit E																					+	+	+	+	+		+		+	+
VKKEETNFSHR	SUMO3	P59923	ZNF445	Zinc finger protein 445			+	+	+	+	+														+	+	+									+			+
LKPSEEMPLEDCKEACSQSSR	SUMO3	P59923	ZNF445	Zinc finger protein 445																											+	+		+
IKIEPGIEPQR	SUMO3	P57682-2;P57682	KLF3	Krueppel-like factor 3										+												+	+	+	+		+		+	+	+
VKREDLEAGGENLVR	SUMO3	P57071-3;P57071-2;P57071	PRDM15	PR domain zinc finger protein 15										+	+										+	+	+	+	+	+	+	+	+	+					+
LMKAYCER	Oxidation (M);SUMO3	P61956-2;P61956;P55854;P55854-2	SUMO2;SUMO3	Small ubiquitin-related modifier 2;Small ubiquitin-related modifier 3		+	+	+								+		+		+		+	+	+	+	+	+	+	+	+	+	+	+	+	+	+	+	+	+	+
LMKAYCER	SUMO3	P61956-2;P61956;P55854;P55854-2	SUMO2;SUMO3	Small ubiquitin-related modifier 2;Small ubiquitin-related modifier 3	+	+	+	+	+	+	+	+	+	+	+	+	+	+	+	+	+	+	+	+	+	+	+	+	+	+	+	+	+	+	+	+	+	+	+	+
FFSDCKIQNGTSGIR	Deamidation (NQ);SUMO3	P55795	HNRNPH2	Heterogeneous nuclear ribonucleoprotein H2;Heterogeneous nuclear ribonucleoprotein H2, N-terminally processed																					+		+	+	+	+	+	+	+	+
FFSDCKIQNGTSGIR	SUMO3	P55795	HNRNPH2	Heterogeneous nuclear ribonucleoprotein H2;Heterogeneous nuclear ribonucleoprotein H2, N-terminally processed																											+
VENGQEPVIKLENR	SUMO3	P55265-5;P55265-3;P55265-2;P55265;P55265-4	ADAR	Double-stranded RNA-specific adenosine deaminase							+														+
SLIANLAAANCYKK	SUMO3	P55263-3;P55263-4;P55263-2;P55263	ADK	Adenosine kinase																														+
ASGADSKGDDLSTAILK	Acetyl (Protein N-term);SUMO3	P55072	VCP	Transitional endoplasmic reticulum ATPase									+	+											+	+	+	+	+	+	+	+	+	+			+	+	+
LALEQQQWLHAHHPLHSVPLPAQEDYYSHLKK	SUMO3	P54259	ATN1	Atrophin-1																	+		+		+	+			+						+		+		+
LLTEVDFNKSDASLLGSLWR	SUMO3	P54132	BLM	Bloom syndrome protein																												+
DVTDDVKSIVR	SUMO3	P54132	BLM	Bloom syndrome protein																							+	+	+		+	+	+	+		+		+
DLLSKPEK	SUMO3	P54132	BLM	Bloom syndrome protein																										+	+	+
DLDTSDRKEDVLSTSK	SUMO3	P54132	BLM	Bloom syndrome protein			+	+	+				+	+	+	+	+	+			+	+	+	+	+	+	+	+	+	+	+	+	+	+	+	+	+	+	+	+
GISLNPEQWSQLKEQISDIDDAVR	SUMO3	P53999	SUB1	Activated RNA polymerase II transcriptional coactivator p15																										+	+					+
ISFKFDHLR	SUMO3	P52907	CAPZA1	F-actin-capping protein subunit alpha-1																														+
ISFKFDHLRK	SUMO3	P52907	CAPZA1	F-actin-capping protein subunit alpha-1																												+
AFASATNYKNHVR	SUMO3	P52747-2;P52747-3;P52747	ZNF143	Zinc finger protein 143																					+
QATSISSETKNTLR	SUMO3	P52701-4;P52701-3;P52701;P52701-2	MSH6	DNA mismatch repair protein Msh6									+	+	+											+	+	+		+	+	+	+	+				+
NLPEEYELKSTK	SUMO3	P52701-4;P52701-3;P52701;P52701-2	MSH6	DNA mismatch repair protein Msh6																										+		+	+
IITKGTQTYSVLEGDPSENYSK	SUMO3	P52701-4;P52701-3;P52701;P52701-2	MSH6	DNA mismatch repair protein Msh6																						+				+	+	+	+							+
YIEVFKSSQEEVR	SUMO3	P52597	HNRNPF	Heterogeneous nuclear ribonucleoprotein F;Heterogeneous nuclear ribonucleoprotein F, N-terminally processed																											+	+		+
GVKIDKTDYMVGSYGPR	SUMO3	P52565	ARHGDIA	Rho GDP-dissociation inhibitor 1									+	+											+	+	+	+	+		+	+	+						+
VKEDPDGEHAR	SUMO3	P52272-2;P52272	HNRNPM	Heterogeneous nuclear ribonucleoprotein M	+	+	+	+	+	+	+	+	+	+	+	+	+	+	+	+	+	+	+	+	+	+	+	+	+	+	+	+	+	+	+	+	+	+	+	+
VKEDPDGEHARR	SUMO3	P52272-2;P52272	HNRNPM	Heterogeneous nuclear ribonucleoprotein M	+	+	+	+	+	+	+	+	+	+	+	+	+	+	+	+	+	+	+	+	+	+	+	+	+	+	+	+	+	+	+	+	+	+	+	+
VGEVTYVELLMDAEGKSR	SUMO3	P52272-2;P52272	HNRNPM	Heterogeneous nuclear ribonucleoprotein M																												+
MMNGMKLSGR	Deamidation (NQ);SUMO3	P52272-2;P52272	HNRNPM	Heterogeneous nuclear ribonucleoprotein M									+	+	+	+		+						+	+	+		+	+		+	+	+	+	+	+	+	+	+
MMNGMKLSGR	SUMO3	P52272-2;P52272	HNRNPM	Heterogeneous nuclear ribonucleoprotein M										+	+														+	+	+	+	+	+	+	+	+	+
KACQIFVR	SUMO3	P52272-2;P52272	HNRNPM	Heterogeneous nuclear ribonucleoprotein M			+	+	+	+	+	+	+	+		+									+	+	+	+	+	+	+	+	+	+	+		+	+	+
INEILSNALKR	SUMO3	P52272-2;P52272	HNRNPM	Heterogeneous nuclear ribonucleoprotein M			+	+	+	+	+	+	+	+	+	+	+	+	+	+	+	+	+	+	+	+	+	+	+	+	+	+	+	+	+	+	+	+	+	+
INEILSNALKR	Deamidation (NQ);SUMO3	P52272-2;P52272	HNRNPM	Heterogeneous nuclear ribonucleoprotein M																											+			+
GIGMGNIGPAGMGMEGIGFGINKMGGMEGPFGGGMENMGR	Oxidation (M);SUMO3	P52272-2;P52272	HNRNPM	Heterogeneous nuclear ribonucleoprotein M																										+	+	+		+
GGNRFEPYANPTKR	SUMO3	P52272-2;P52272	HNRNPM	Heterogeneous nuclear ribonucleoprotein M																									+	+	+		+	+
GEIIAKQGGGGGGGSVPGIER	SUMO3	P52272-2;P52272	HNRNPM	Heterogeneous nuclear ribonucleoprotein M										+		+									+	+	+	+	+	+	+	+	+	+
RGEIIAKQGGGGGGGSVPGIER	SUMO3	P52272-2;P52272	HNRNPM	Heterogeneous nuclear ribonucleoprotein M				+					+	+	+	+					+			+	+	+	+	+	+	+	+	+	+	+	+	+	+	+	+	+
GCGVVKFESPEVAER	SUMO3	P52272-2;P52272	HNRNPM	Heterogeneous nuclear ribonucleoprotein M	+	+	+	+	+	+	+	+	+	+	+	+	+	+	+	+	+	+	+	+	+	+	+	+	+	+	+	+	+	+	+	+	+	+	+	+
KAAEVLNK	SUMO3	P52272-2;P52272	HNRNPM	Heterogeneous nuclear ribonucleoprotein M																							+
FNECGHVLYADIKMENGK	Oxidation (M);Deamidation (NQ);SUMO3	P52272-2;P52272	HNRNPM	Heterogeneous nuclear ribonucleoprotein M																			+		+			+	+		+	+					+
FNECGHVLYADIKMENGK	Oxidation (M);SUMO3	P52272-2;P52272	HNRNPM	Heterogeneous nuclear ribonucleoprotein M										+									+		+				+		+	+	+	+				+
FNECGHVLYADIKMENGK	Deamidation (NQ);SUMO3	P52272-2;P52272	HNRNPM	Heterogeneous nuclear ribonucleoprotein M	+				+				+	+	+	+	+	+	+	+	+	+	+	+	+	+	+	+	+	+	+	+	+	+	+	+	+	+	+	+
FNECGHVLYADIKMENGK	2 Deamidation (NQ);SUMO3	P52272-2;P52272	HNRNPM	Heterogeneous nuclear ribonucleoprotein M																													+
FNECGHVLYADIKMENGK	SUMO3	P52272-2;P52272	HNRNPM	Heterogeneous nuclear ribonucleoprotein M				+																			+										+
WQSLKDLVK	SUMO3	P52272-2;P52272	HNRNPM	Heterogeneous nuclear ribonucleoprotein M								+	+	+	+	+	+	+	+		+	+	+	+	+	+	+	+	+	+	+	+	+	+	+	+	+	+	+	+
MEEESGAPGVPSGNGAPGPKGEGERPAQNEK	Deamidation (NQ);SUMO3	P52272-2;P52272	HNRNPM	Heterogeneous nuclear ribonucleoprotein M																													+	+
YGKIETIEVMEDR	SUMO3	P51991;P51991-2	HNRNPA3	Heterogeneous nuclear ribonucleoprotein A3																				+	+						+			+			+
MEVKPPPGRPQPDSGR	Acetyl (Protein N-term);SUMO3	P51991	HNRNPA3	Heterogeneous nuclear ribonucleoprotein A3										+													+	+			+
IFVGGIKEDTEEYNLR	SUMO3	P51991;P51991-2	HNRNPA3	Heterogeneous nuclear ribonucleoprotein A3																									+	+	+	+	+	+
VKTDRPLPENPYHSR	SUMO3	P51970	NDUFA8	NADH dehydrogenase [ubiquinone] 1 alpha subcomplex subunit 8																					+	+	+
YYDEVEAEGYVKHDCVGYVMK	SUMO3	P51784	USP11	Ubiquitin carboxyl-terminal hydrolase 11																												+
YQVSWSLDHKSAHAGTYEVR	SUMO3	P51571	SSR4	Translocon-associated protein subunit delta																								+
LNLSQDEIKQEVEDYLPSFCK	SUMO3	P51530-2;P51530-3;P51530-4;P51530	DNA2	DNA replication ATP-dependent helicase/nuclease DNA2;DNA replication nuclease DNA2;DNA replication ATP-dependent helicase DNA2									+	+	+	+	+				+		+	+	+	+	+	+	+	+	+	+	+	+		+	+		+	+
ILGSGISSSSVLHGMVFKK	SUMO3	P50990-3;P50990-2;P50990	CCT8	T-complex protein 1 subunit theta																	+				+	+	+			+	+	+	+	+		+	+	+
IIKNEVK	SUMO3	P50914	RPL14	60S ribosomal protein L14				+	+					+		+								+	+	+	+	+			+	+	+	+	+			+	+
ADINTKWAATR	SUMO3	P50914	RPL14	60S ribosomal protein L14																											+
APPAPPKPEPGEAPGASQCMPLK	SUMO3	P50548-2;P50548	ERF	ETS domain-containing transcription factor ERF										+														+
VIGVKSEGEIAR	SUMO3	P50395-2;P50395	GDI2	Rab GDP dissociation inhibitor beta				+					+	+	+															+	+			+
YVKENCKPLK	SUMO3	P49761-1;P49761;P49761-3	CLK3	Dual specificity protein kinase CLK3																						+	+
SVKNTSIR	SUMO3	P49761-1;P49761;P49761-3	CLK3	Dual specificity protein kinase CLK3																								+
FLHENQLTHTDLKPENILFVNSEFETLYNEHK	SUMO3	P49761-1;P49761;P49761-3	CLK3	Dual specificity protein kinase CLK3																			+	+						+		+				+
TYCPDWDDKDWDYGK	SUMO3	P49759;P49759-3;P49759-2	CLK1	Dual specificity protein kinase CLK1																												+
TLINPDIKVVDFGSATYDDEHHSTLVSTR	SUMO3	P49759;P49759-3	CLK1	Dual specificity protein kinase CLK1																									+		+	+		+			+
LTHTDLKPENILFVQSDYTEAYNPK	SUMO3	P49759;P49759-3	CLK1	Dual specificity protein kinase CLK1																			+	+	+															+
GPGLVKQEDFR	SUMO3	P49750-3;P49750;P49750-4	YLPM1	YLP motif-containing protein 1																										+	+	+		+
IFASIAPSIYGHEDIKR	SUMO3	P49736	MCM2	DNA replication licensing factor MCM2																			+						+					+
NVQLYKMR	SUMO3	P49721	PSMB2	Proteasome subunit beta type-2																			+	+	+	+	+	+	+		+	+	+			+	+			+
IIDKNGIHDLDNISFPKQGS	SUMO3	P49721	PSMB2	Proteasome subunit beta type-2										+									+	+	+	+	+		+	+	+	+	+	+	+	+	+	+		+
IIDKNGIHDLDNISFPKQGS	Deamidation (NQ);SUMO3	P49721	PSMB2	Proteasome subunit beta type-2																						+	+	+									+	+
NGIHDLDNISFPKQGS	SUMO3	P49721	PSMB2	Proteasome subunit beta type-2																									+	+			+
NGIHDLDNISFPKQGS	Deamidation (NQ);SUMO3	P49721	PSMB2	Proteasome subunit beta type-2																									+	+
VGAPALRPLVIKQEPR	SUMO3	P49715	CEBPA	CCAAT/enhancer-binding protein alpha									+	+											+	+	+	+	+		+	+	+	+					+
ELDAISTNEEEKEENEAESDVKHR	SUMO3	P49642	PRIM1	DNA primase small subunit																					+		+					+
AGPLTKEK	SUMO3	P49023-4;P49023-2;P49023;P49023-3	PXN	Paxillin														+							+		+	+			+	+	+	+
DIKPDNFLMGIGR	SUMO3	P48729;P48729-2;P48729-3	CSNK1A1	Casein kinase I isoform alpha
ISDSVLVDIKDTEPLIQTAK	SUMO3	P48643-2;P48643	CCT5	T-complex protein 1 subunit epsilon																			+
DVDFELIKVEGK	SUMO3	P48643-2;P48643	CCT5	T-complex protein 1 subunit epsilon								+		+	+							+	+			+	+				+	+				+	+			+
KMTDYAK	SUMO3	P48556	PSMD8	26S proteasome non-ATPase regulatory subunit 8												+											+				+	+	+	+	+		+		+
IKSEPCDDLQIPNTNVHLSHDAK	SUMO3	P48552	NRIP1	Nuclear receptor-interacting protein 1									+	+	+	+	+	+			+	+		+	+	+	+	+	+	+	+	+	+	+	+	+	+	+	+
TFTEMDSHEEKVFR	SUMO3	P48444-2;P48444	ARCN1	Coatomer subunit delta															+					+								+	+
ILSYKIGK	SUMO3	P52907;P47755	CAPZA1;CAPZA2	F-actin-capping protein subunit alpha-1;F-actin-capping protein subunit alpha-2										+																				+
KAEAGAGSATEFQFR	SUMO3	P46783;Q9NQ39	RPS10;RPS10P5	40S ribosomal protein S10;Putative 40S ribosomal protein S10-like									+	+	+	+		+			+	+	+	+	+	+	+	+	+		+	+	+	+	+	+	+	+	+	+
LFGKWSTDDVQINDISLQDYIAVK	SUMO3	P46782	RPS5	40S ribosomal protein S5;40S ribosomal protein S5, N-terminally processed													+		+		+	+	+	+	+	+	+	+			+	+			+	+			+	+
KKDELER	SUMO3	P46782	RPS5	40S ribosomal protein S5;40S ribosomal protein S5, N-terminally processed				+			+				+	+					+	+																	+
EKYAKYLPHSAGR	SUMO3	P46782	RPS5	40S ribosomal protein S5;40S ribosomal protein S5, N-terminally processed																											+
YAKYLPHSAGR	SUMO3	P46782	RPS5	40S ribosomal protein S5;40S ribosomal protein S5, N-terminally processed									+	+	+	+	+	+	+	+	+	+	+	+	+	+	+	+	+	+	+	+	+	+	+	+	+	+	+	+
SRLDQELKLIGEYGLR	SUMO3	P46781	RPS9	40S ribosomal protein S9																			+	+					+	+								+		+
LQTQVFKLGLAK	SUMO3	P46781	RPS9	40S ribosomal protein S9																										+
LDSQKHIDFSLR	SUMO3	P46781	RPS9	40S ribosomal protein S9																					+	+	+				+	+	+	+			+			+
IGVLDEGKMK	SUMO3	P46781	RPS9	40S ribosomal protein S9										+	+	+	+	+				+	+	+	+	+	+		+	+	+	+			+	+	+	+	+	+
ELLTLDEKDPR	SUMO3	P46781	RPS9	40S ribosomal protein S9										+		+	+	+			+		+	+		+	+	+	+	+	+	+	+	+	+	+	+	+	+	+
ELLTLDEKDPRR	SUMO3	P46781	RPS9	40S ribosomal protein S9										+	+	+										+	+	+	+	+	+	+	+	+	+	+		+	+
KPATSYVR	SUMO3	P46779;P46779-2;P46779-3	RPL28	60S ribosomal protein L28																					+
YLMEEDEDAYKK	SUMO3	P46777	RPL5	60S ribosomal protein L5				+					+	+	+	+	+	+	+	+	+	+	+	+	+	+	+	+	+	+	+	+	+	+	+	+	+	+	+	+
YLMEEDEDAYKKQFSQYIK	SUMO3	P46777	RPL5	60S ribosomal protein L5																					+		+								+
NKYNTPK	SUMO3	P46777	RPL5	60S ribosomal protein L5																					+		+			+
GAVDGGLSIPHSTKR	SUMO3	P46777	RPL5	60S ribosomal protein L5																						+
KHIMGQNVADYMR	SUMO3	P46777	RPL5	60S ribosomal protein L5																					+							+
FPGYDSESKEFNAEVHR	SUMO3	P46777	RPL5	60S ribosomal protein L5																										+	+		+	+
RFPGYDSESKEFNAEVHR	SUMO3	P46777	RPL5	60S ribosomal protein L5																		+	+		+		+		+	+	+	+	+	+	+		+			+
VLYTCFQSIQAQKSSEYER	SUMO3	P46736-2;P46736-3	BRCC3	Lys-63-specific deubiquitinase BRCC36																											+	+					+
SDSKFAYTGTEMR	SUMO3	P46736-2;P46736-3;P46736;P46736-5	BRCC3	Lys-63-specific deubiquitinase BRCC36																			+	+	+					+	+						+			+
TETQNALKEEEER	SUMO3	P46100-4;P46100;P46100-2;P46100-5;P46100-3	ATRX	Transcriptional regulator ATRX																						+				+
SCGLNPKLEK	SUMO3	P46100-4;P46100;P46100-2;P46100-5;P46100-3;P46100-6	ATRX	Transcriptional regulator ATRX			+	+	+	+			+	+	+	+								+	+	+	+	+	+	+	+	+	+	+	+	+	+	+	+	+
LVLDEDEETKEPLVQVHR	SUMO3	P46100-4;P46100;P46100-2;P46100-5;P46100-3	ATRX	Transcriptional regulator ATRX									+	+	+	+	+	+			+	+	+	+	+	+	+	+	+	+	+	+	+	+	+	+	+	+	+	+
GGGEGNVDETGNNPSVSLKLEESK	SUMO3	P46100-4;P46100;P46100-2;P46100-5;P46100-3	ATRX	Transcriptional regulator ATRX				+					+	+	+	+	+	+			+	+	+	+	+	+	+	+	+	+	+	+	+	+	+	+	+	+	+	+
SRGGGEGNVDETGNNPSVSLKLEESK	SUMO3	P46100-4;P46100;P46100-2;P46100-5;P46100-3	ATRX	Transcriptional regulator ATRX										+			+								+		+	+	+		+	+	+	+					+
LLVHMGLLKSEDK	Oxidation (M);SUMO3	P46060	RANGAP1	Ran GTPase-activating protein 1				+					+	+	+	+					+	+	+	+	+	+	+	+	+	+	+	+	+	+	+	+	+	+	+	+
LLVHMGLLKSEDK	SUMO3	P46060	RANGAP1	Ran GTPase-activating protein 1	+	+	+	+	+	+	+	+	+	+	+	+	+	+	+	+	+	+	+	+	+	+	+	+	+	+	+	+	+	+	+	+	+	+	+	+
LLVHMGLLKSEDKVK	Oxidation (M);SUMO3	P46060	RANGAP1	Ran GTPase-activating protein 1									+	+	+	+	+	+	+	+	+	+	+	+	+	+	+	+	+	+	+	+	+	+	+	+	+	+	+	+
LLVHMGLLKSEDKVK	SUMO3	P46060	RANGAP1	Ran GTPase-activating protein 1	+	+	+	+	+	+	+	+	+	+	+	+	+	+	+	+	+	+	+	+	+	+	+	+	+	+	+	+	+	+	+	+	+	+	+	+
VGVKEEVLPVGK	SUMO3	P46013;P46013-2	MKI67	Antigen KI-67																										+	+			+
VGVKEELLAVGK	SUMO3	P46013;P46013-2	MKI67	Antigen KI-67									+	+											+	+	+	+	+	+	+	+	+	+	+	+	+	+	+	+
VDMKEEPLAVSK	SUMO3	P46013;P46013-2	MKI67	Antigen KI-67																										+			+
NAADPISGDFKEISSVK	SUMO3	P46013	MKI67	Antigen KI-67																												+
VVKGQVEYLLK	SUMO3	P45973	CBX5	Chromobox protein homolog 5																									+
SNFSNSADDIKSK	SUMO3	P45973	CBX5	Chromobox protein homolog 5																												+
DLKPENILLDDHGHIR	SUMO3	P43250-3;P43250;P43250-2	GRK6	G protein-coupled receptor kinase 6																										+
NKTEYEEAQDAIVK	SUMO3	P43246-2;P43246	MSH2	DNA mismatch repair protein Msh2																					+					+	+			+
SKSFQQSSLSR	Acetyl (Protein N-term);SUMO3	P43243	MATR3	Matrin-3																										+				+
FDQKQELGR	SUMO3	P43243;P43243-2	MATR3	Matrin-3											+												+		+	+		+	+	+			+
DDWEEKR	SUMO3	P43243	MATR3	Matrin-3															+											+	+	+		+
DLLHPSPEEEKRK	SUMO3	P42677	RPS27	40S ribosomal protein S27									+		+										+	+	+	+		+	+	+		+		+	+	+	+
NLKYEVR	SUMO3	P42574	CASP3	Caspase-3;Caspase-3 subunit p17;Caspase-3 subunit p12																										+		+		+
VKIESETSEK	SUMO3	P42568-2;P42568	MLLT3	Protein AF-9			+	+	+	+	+	+				+								+	+	+	+	+	+	+	+		+		+	+	+	+	+	+
GTGYIKTELISVSEVHPSR	SUMO3	P42224	STAT1	Signal transducer and activator of transcription 1-alpha/beta									+									+			+	+	+										+	+		+
LASTPFKGGTLFGGEVCK	SUMO3	P42166	TMPO	Lamina-associated polypeptide 2, isoform alpha;Thymopoietin;Thymopentin																										+
IDQSKFQETEFLSPPR	SUMO3	P42166	TMPO	Lamina-associated polypeptide 2, isoform alpha;Thymopoietin;Thymopentin																										+
TFLESKEELSHSPEPCTK	Phospho (STY);SUMO3	P41229-4;P41229-3;P41229-2;P41229-5;P41229	KDM5C	Lysine-specific demethylase 5C																											+
YYADGEDAYAMKR	SUMO3	P41227-2;P41227;Q9BSU3	NAA10;NAA11	N-alpha-acetyltransferase 10;N-alpha-acetyltransferase 11																									+		+	+
GRHVVLGAIENKVESK	SUMO3	P41227-2;P41227	NAA10	N-alpha-acetyltransferase 10																											+
HVVLGAIENKVESK	SUMO3	P41227-2;P41227	NAA10	N-alpha-acetyltransferase 10																								+			+
SETPAQCSIKQER	Acetyl (Protein N-term);SUMO3	P41212	ETV6	Transcription factor ETV6			+	+	+	+	+	+	+	+	+	+									+	+	+	+	+	+	+	+	+	+	+	+	+	+	+	+
TIEEEKGTIFAR	SUMO3	P41162	ETV3	ETS translocation variant 3																						+	+			+
IKVEPASEKDPESLR	SUMO3	P41162	ETV3	ETS translocation variant 3	+	+	+	+	+	+	+	+	+	+	+	+	+	+			+	+	+	+	+	+	+	+	+	+	+	+	+	+	+	+	+	+	+	+
EKEEHTQEEGTVPSR	SUMO3	P41162	ETV3	ETS translocation variant 3																					+
SFDVNKPGCEVDDLKGGVAGGSILK	SUMO3	Q2VIR3-2;Q2VIR3;P41091	EIF2S3L;EIF2S3	Putative eukaryotic translation initiation factor 2 subunit 3-like protein;Eukaryotic translation initiation factor 2 subunit 3																										+						+
LEHVVEEEKVDISEDGMK	SUMO3	P40937-2;P40937	RFC5	Replication factor C subunit 5																														+
LQTSVDFPLENLDLSQYVIGPKNNLKK	2 Phospho (STY);3 Deamidation (NQ);SUMO3	P40818-2;P40818	USP8	Ubiquitin carboxyl-terminal hydrolase 8																	+							+
KIDKYTEVLK	SUMO3	P40429	RPL13A	60S ribosomal protein L13a																												+		+
ENDIKSYFGR	SUMO3	P39748	FEN1	Flap endonuclease 1																										+	+	+	+
EAHQLFLEPEVLDPESVELKWSEPNEEELIK	SUMO3	P39748;P39748-2	FEN1	Flap endonuclease 1																			+	+		+	+				+	+	+				+
LIKNNASTDYDLSDK	SUMO3	P39023	RPL3	60S ribosomal protein L3																					+	+	+	+	+
KWQDEDGKK	SUMO3	P39023	RPL3	60S ribosomal protein L3																					+			+							+
KVACIGAWHPAR	SUMO3	P39023;Q92901	RPL3;RPL3L	60S ribosomal protein L3;60S ribosomal protein L3-like																							+					+	+
IGQGYLIKDGK	SUMO3	P39023	RPL3	60S ribosomal protein L3																			+			+		+	+	+	+	+	+	+		+	+	+
FIDTTSKFGHGR	SUMO3	P39023;Q92901	RPL3;RPL3L	60S ribosomal protein L3;60S ribosomal protein L3-like																			+	+	+		+		+	+	+	+	+	+	+	+	+	+		+
DRIAKEEGA	SUMO3	P39023	RPL3	60S ribosomal protein L3			+	+	+	+	+	+		+		+		+			+	+	+	+	+	+	+	+	+	+	+	+	+	+	+	+	+	+	+	+
IAKEEGA	SUMO3	P39023	RPL3	60S ribosomal protein L3	+	+	+	+	+	+	+	+		+	+	+			+	+	+	+	+	+	+	+	+	+	+	+	+	+	+	+	+	+	+	+	+
ALEKIDLK	SUMO3	P39023	RPL3	60S ribosomal protein L3																											+
AFMGPLKK	SUMO3	P39023	RPL3	60S ribosomal protein L3									+	+	+	+									+		+	+							+	+	+	+	+	+
DIKWDFTPCK	SUMO3	P38606-2;P38606	ATP6V1A	V-type proton ATPase catalytic subunit A															+	+	+		+	+	+	+	+			+	+				+	+	+			+
TKAEPISSSISNMELELNIHNSK	SUMO3	P38398-4;P38398;P38398-7	BRCA1	Breast cancer type 1 susceptibility protein																																+
SVESNIEDKIFGK	SUMO3	P38398-4;P38398;P38398-7	BRCA1	Breast cancer type 1 susceptibility protein																									+	+			+
KVDLNADPLCER	SUMO3	P38398-4;P38398;P38398-7	BRCA1	Breast cancer type 1 susceptibility protein										+													+	+	+	+	+			+			+
IDLLASDPHEALICKSER	SUMO3	P38398-4;P38398;P38398-7	BRCA1	Breast cancer type 1 susceptibility protein																										+	+
AIKVEQATKPSFESGR	SUMO3	P38159-2;P38159	RBMX	RNA-binding motif protein, X chromosome;RNA-binding motif protein, X chromosome, N-terminally processed																								+
IIINYSLEQPSQLQVVPQNLKK	SUMO3	P37275-3;P37275-4;P37275-5;P37275;P37275-2	ZEB1	Zinc finger E-box-binding homeobox 1																												+
VMPKMDQDSLSSSLK	SUMO3	P37268;P37268-5	FDFT1	Squalene synthase																												+
AFATGYGLKSHVR	SUMO3	P52747-2;P52747-3;P52747;P36508-2;P36508	ZNF143;ZNF76	Zinc finger protein 143;Zinc finger protein 76											+		+	+				+				+	+	+						+	+	+	+	+	+	+
KIEFSLPDLEGR	SUMO3	P35998;P35998-2	PSMC2	26S protease regulatory subunit 7																										+
IINADSEDPKYIINVK	SUMO3	P35998	PSMC2	26S protease regulatory subunit 7																												+
IDPTVTMMQVEEKPDVTYSDVGGCKEQIEK	SUMO3	P35998;P35998-2	PSMC2	26S protease regulatory subunit 7																				+	+	+		+	+		+	+			+			+
TEFKVDSDDQWGEYSCVFLPEPMGTANIQLHGPPR	SUMO3	P35613-2;P35613	BSG	Basigin																				+			+				+	+								+
SSEHINEGETAMLVCKSESVPPVTDWAWYK	SUMO3	P35613-2;P35613;P35613-3;P35613-4	BSG	Basigin																				+														+
ITDSEDKALMNGSESR	Deamidation (NQ);SUMO3	P35613-2;P35613;P35613-3;P35613-4	BSG	Basigin																						+	+	+	+	+	+	+	+	+
GGVVLKEDALPGQK	SUMO3	P35613-2;P35613	BSG	Basigin																									+		+	+	+
LKNEIPNSHILDQYR	SUMO3	P35520;P35520-2	CBS	Cystathionine beta-synthase																											+	+	+
GFLKEEDLTEK	SUMO3	P35520;P35520-2	CBS	Cystathionine beta-synthase																					+		+		+		+	+	+
LVPGLFKNEMK	SUMO3	P35226	BMI1	Polycomb complex protein BMI-1																					+	+	+			+						+	+
TKSQGGEPTYNVAVGR	SUMO3	P35080-2;P35080	PFN2	Profilin-2
MLAQPLKDSDVEVYNIIKK	SUMO3	P34896-2;P34896;P34896-3	SHMT1	Serine hydroxymethyltransferase, cytosolic																					+		+	+			+	+	+
VSEVKPK	SUMO3	P33993;P33993-2	MCM7	DNA replication licensing factor MCM7			+	+	+	+	+	+			+	+		+						+		+	+	+	+							+	+	+	+	+
RFELYFQGPSSNKPR	SUMO3	P33993;P33993-2	MCM7	DNA replication licensing factor MCM7									+													+	+							+
QPPSQFEPLDMKLMR	SUMO3	P33993;P33993-3	MCM7	DNA replication licensing factor MCM7											+										+	+													+
QFKYGNQLVR	SUMO3	P33993;P33993-2	MCM7	DNA replication licensing factor MCM7										+	+	+		+	+		+	+	+	+	+	+	+	+		+	+	+	+	+	+	+	+	+	+	+
MVDVVEKEDVNEAIR	SUMO3	P33993;P33993-3	MCM7	DNA replication licensing factor MCM7				+					+	+	+	+	+	+			+	+	+	+	+		+	+		+	+	+		+	+	+	+		+	+
LMEMSKDSLLGDKGQTAR	SUMO3	P33993;P33993-3	MCM7	DNA replication licensing factor MCM7																				+		+		+			+	+
LAASIAPEIYGHEDVKK	SUMO3	P33993;P33993-3	MCM7	DNA replication licensing factor MCM7									+	+	+	+					+	+	+	+	+	+	+	+		+	+	+	+	+		+	+	+	+	+
MNKSEDDESGAGELTR	Oxidation (M);SUMO3	P33993;P33993-2;P33993-3	MCM7	DNA replication licensing factor MCM7																									+	+
MNKSEDDESGAGELTR	SUMO3	P33993;P33993-2;P33993-3	MCM7	DNA replication licensing factor MCM7	+	+	+	+	+	+	+	+	+	+	+	+	+	+	+	+	+	+		+	+	+	+	+	+	+	+	+	+	+	+	+	+	+	+	+
MNKSEDDESGAGELTREELR	SUMO3	P33993;P33993-2;P33993-3	MCM7	DNA replication licensing factor MCM7									+	+	+	+	+	+	+	+	+	+	+	+	+	+	+	+	+	+	+	+	+	+	+	+	+	+	+	+
MNKSEDDESGAGELTREELR	Oxidation (M);SUMO3	P33993;P33993-2;P33993-3	MCM7	DNA replication licensing factor MCM7																											+	+
MNKSEDDESGAGELTREELR	Phospho (STY);SUMO3	P33993;P33993-2;P33993-3	MCM7	DNA replication licensing factor MCM7
FLQEFYQDDELGKK	SUMO3	P33993;P33993-2	MCM7	DNA replication licensing factor MCM7																	+	+	+		+	+	+	+							+	+	+		+	+
FQEMKMQEHSDQVPVGNIPR	SUMO3	P33993;P33993-2;P33993-3	MCM7	DNA replication licensing factor MCM7									+		+	+	+	+	+	+	+	+	+	+	+	+			+	+			+	+	+	+	+	+	+	+
EVVNKDVLDVYIEHR	SUMO3	P33993;P33993-2	MCM7	DNA replication licensing factor MCM7																												+
DYALEKEK	SUMO3	P33993;P33993-2	MCM7	DNA replication licensing factor MCM7				+						+											+			+		+	+		+
ADSVGKLVTVR	SUMO3	P33993;P33993-2	MCM7	DNA replication licensing factor MCM7										+													+	+		+		+	+	+
WDETKGEDNIDFMPTILSR	SUMO3	P33992	MCM5	DNA replication licensing factor MCM5																										+
LHGLDEEAEQKLFSEK	SUMO3	P33991	MCM4	DNA replication licensing factor MCM4											+		+						+	+	+	+	+	+	+	+	+	+		+	+	+	+	+	+
RLHGLDEEAEQKLFSEK	SUMO3	P33991	MCM4	DNA replication licensing factor MCM4									+			+			+				+	+	+	+	+	+	+	+	+	+	+	+	+	+		+	+	+
LASALAPSIYEHEDIKK	SUMO3	P33991	MCM4	DNA replication licensing factor MCM4										+												+			+					+			+		+
FIDPLAKEEENVGIDITEPLYMQR	SUMO3	P33991	MCM4	DNA replication licensing factor MCM4																						+				+		+
FKNEDLTDELSLNK	SUMO3	P33981-2;P33981	TTK	Dual specificity protein kinase TTK									+										+			+	+			+		+		+	+		+	+
NKFKNEDLTDELSLNK	SUMO3	P33981-2;P33981	TTK	Dual specificity protein kinase TTK																				+							+
IYWQKEK	Deamidation (NQ);SUMO3	P33681-3;P33681-2;P33681	CD80	T-lymphocyte activation antigen CD80
KFLDGIYVSEK	SUMO3	P32969	RPL9	60S ribosomal protein L9																									+		+	+		+
FFSDCKIQNGAQGIR	Deamidation (NQ);SUMO3	P31943	HNRNPH1	Heterogeneous nuclear ribonucleoprotein H;Heterogeneous nuclear ribonucleoprotein H, N-terminally processed																					+	+	+	+	+	+	+	+	+	+		+	+	+		+
FFSDCKIQNGAQGIR	SUMO3	P31943	HNRNPH1	Heterogeneous nuclear ribonucleoprotein H;Heterogeneous nuclear ribonucleoprotein H, N-terminally processed																							+		+			+	+	+			+
SWLEPTPGALSFAGLPSSRPYGIKPEPLSAR	SUMO3	P31269	HOXA9	Homeobox protein Hox-A9										+									+	+					+	+				+		+	+	+	+
VVGVKSEGEVAR	SUMO3	P31150	GDI1	Rab GDP dissociation inhibitor alpha										+
TVIKEGEEQLQTQHQK	SUMO3	P30876	POLR2B	DNA-directed RNA polymerase II subunit RPB2																											+	+
VLSQQAASVVKQEGGDNDLIER	SUMO3	P30566	ADSL	Adenylosuccinate lyase				+	+				+	+	+	+		+				+	+	+	+	+	+	+	+	+	+	+	+	+	+	+	+	+	+	+
VKAELCL	SUMO3	P30566;P30566-2	ADSL	Adenylosuccinate lyase																								+
LLGCSPALKR	SUMO3	P30304-2;P30304	CDC25A	M-phase inducer phosphatase 1																					+	+	+	+					+	+
IGPILDTNALQGEVKPVLQK	SUMO3	P30154-4;P30154;P30154-3;P30154-2;P30154-5	PPP2R1B	Serine/threonine-protein phosphatase 2A 65 kDa regulatory subunit A beta isoform																							+
TDGFDEFKVR	SUMO3	P29590;P29590-2;P29590-5;P29590-9;P29590-3;P29590-8;P29590-11;P29590-4;P29590-12;P29590-13;P29590-14;P29590-10	PML	Protein PML									+	+	+	+	+	+	+	+	+	+	+	+	+	+	+	+	+	+	+	+	+	+	+	+	+	+	+	+
LQDLSSCITQGKDAAVSK	SUMO3	P29590;P29590-2;P29590-5;P29590-9;P29590-3;P29590-8;P29590-11;P29590-4;P29590-12;P29590-13;P29590-14;P29590-10	PML	Protein PML									+														+
VIKMESEEGK	SUMO3	P29590;P29590-2;P29590-5;P29590-9;P29590-3;P29590-8;P29590-11;P29590-4;P29590-12;P29590-13	PML	Protein PML	+	+	+	+						+															+	+		+	+	+		+	+	+
VIKMESEEGKEAR	SUMO3	P29590;P29590-2;P29590-5;P29590-9;P29590-3;P29590-8;P29590-11;P29590-4;P29590-12;P29590-13	PML	Protein PML											+
CQQCQAEAKCPK	SUMO3	P29590;P29590-2;P29590-5;P29590-9;P29590-3;P29590-8;P29590-11;P29590-4;P29590-12;P29590-13;P29590-14;P29590-10	PML	Protein PML				+	+			+			+	+									+		+	+								+	+		+
CFEAHQWFLKHEAR	SUMO3	P29590;P29590-2;P29590-5;P29590-9;P29590-3;P29590-8;P29590-11;P29590-4;P29590-12;P29590-13;P29590-14;P29590-10	PML	Protein PML																			+	+	+	+	+	+	+					+	+	+	+	+	+
CFEAHQWFLKHEARPLAELR	SUMO3	P29590;P29590-2;P29590-5;P29590-9;P29590-3;P29590-8;P29590-11;P29590-4;P29590-12;P29590-13;P29590-14;P29590-10	PML	Protein PML									+	+	+	+	+	+	+	+	+	+	+	+	+	+	+	+	+		+	+	+	+	+	+	+	+	+	+
APKSEKEMDPEYEEK	SUMO3	P28370-2;P28370	SMARCA1	Probable global transcription activator SNF2L1									+														+
LPEDALVKAESPEKPER	Phospho (STY);SUMO3	P28360	MSX1	Homeobox protein MSX-1									+	+	+	+	+	+			+	+	+	+	+	+	+	+	+	+	+	+	+	+	+	+	+	+	+	+
LPEDALVKAESPEKPER	SUMO3	P28360	MSX1	Homeobox protein MSX-1																					+				+		+	+
TPTGDEFVKTSVR	SUMO3	P28340	POLD1	DNA polymerase delta catalytic subunit																					+					+	+		+	+
QAMHEGLLMPVVKSEGGEDYTGATVIEPLK	SUMO3	P28340	POLD1	DNA polymerase delta catalytic subunit																										+
EVLEKQPVLSQTEAR	SUMO3	P28070	PSMB4	Proteasome subunit beta type-4																											+
LNATNIELATVQPGQNFHMFTKEELEEVIK	SUMO3	P28066-2;P28066	PSMA5	Proteasome subunit alpha type-5										+	+									+	+	+	+					+					+			+
SMTLKEAIK	SUMO3	P28066-2;P28066	PSMA5	Proteasome subunit alpha type-5																												+
YCKNKPYPK	SUMO3	P27635;Q96L21	RPL10;RPL10L	60S ribosomal protein L10;60S ribosomal protein L10-like														+					+	+			+										+	+	+
SCGKDGFHIR	SUMO3	P27635	RPL10	60S ribosomal protein L10											+										+	+	+	+		+		+
INKMLSCAGADR	SUMO3	P27635;Q96L21	RPL10;RPL10L	60S ribosomal protein L10;60S ribosomal protein L10-like									+	+											+	+	+	+	+	+	+	+	+		+	+	+		+	+
GVPDAKIR	SUMO3	P27635;Q96L21	RPL10;RPL10L	60S ribosomal protein L10;60S ribosomal protein L10-like			+	+	+	+	+	+	+	+	+	+	+	+			+	+	+	+	+	+	+	+	+	+	+	+	+	+	+	+	+	+	+	+
GPLDKWR	SUMO3	P27635;Q96L21	RPL10;RPL10L	60S ribosomal protein L10;60S ribosomal protein L10-like																					+	+	+			+	+	+	+	+					+
GAFGKPQGTVAR	SUMO3	P27635;Q96L21	RPL10;RPL10L	60S ribosomal protein L10;60S ribosomal protein L10-like									+		+	+	+	+	+		+	+	+	+	+	+	+	+	+	+	+	+	+	+	+	+	+	+	+	+
FNADEFEDMVAEKR	SUMO3	P27635	RPL10	60S ribosomal protein L10									+											+	+	+	+	+			+	+				+	+		+	+
AKVDEFPLCGHMVSDEYEQLSSEALEAAR	SUMO3	P27635	RPL10	60S ribosomal protein L10									+	+	+	+						+	+	+		+	+	+	+	+	+	+	+	+		+	+	+		+
SKQAEEEF	SUMO3	P26639;P26639-2	TARS	Threonine--tRNA ligase, cytoplasmic
IDFSKLTSLNVK	SUMO3	P26599;P26599-2;P26599-3;O95758-1;O95758-6;O95758-2;O95758;O95758-5;O95758-4;O95758-7	PTBP1;PTBP3	Polypyrimidine tract-binding protein 1;Polypyrimidine tract-binding protein 3									+	+	+		+	+			+	+	+	+	+	+	+	+	+	+		+	+	+	+			+		+
IKEEEAAKD	SUMO3	P26358;P26358-2;P26358-3	DNMT1	DNA (cytosine-5)-methyltransferase 1				+							+									+		+	+	+								+	+	+	+
ACQLSVVVDDKK	SUMO3	P26358;P26358-2;P26358-3	DNMT1	DNA (cytosine-5)-methyltransferase 1
ESLKEEDESDDDNM	Phospho (STY);SUMO3	P25788-2;P25788	PSMA3	Proteasome subunit alpha type-3
SVHKVEPITK	SUMO3	P25787	PSMA2	Proteasome subunit alpha type-2					+
IKEDDAPR	SUMO3	P25490	YY1	Transcriptional repressor protein YY1	+		+	+	+		+	+			+				+		+				+		+					+			+				+
GCTKMFR	SUMO3	P25490	YY1	Transcriptional repressor protein YY1																						+				+			+
TLPHFIKDDYGPESR	SUMO3	P24928	POLR2A	DNA-directed RNA polymerase II subunit RPB1																					+				+	+	+	+	+	+			+
GKNICEGGEEMDNKFGVEQPEGDEDLTK	SUMO3	P24928;P24928-2	POLR2A	DNA-directed RNA polymerase II subunit RPB1																												+
TLEEFSAGEQKTER	SUMO3	P24522	GADD45A	Growth arrest and DNA damage-inducible protein GADD45 alpha			+	+					+	+	+	+					+	+	+	+	+	+	+	+	+	+	+	+	+	+	+	+	+	+	+	+
AMLKAEETCAPSVSYFK	SUMO3	P24385	CCND1	G1/S-specific cyclin-D1																										+		+
ACPATQALEEHQKPPVSIKQER	SUMO3	P24278	ZBTB25	Zinc finger and BTB domain-containing protein 25									+	+	+		+	+				+	+	+			+	+	+	+	+		+	+	+	+	+	+	+	+
LTGIKHELQANCYEEVKDR	SUMO3	P23528	CFL1	Cofilin-1									+	+		+								+	+	+	+	+		+	+	+		+	+	+	+	+	+	+
KPLPDHVSIVEPKDEILPTTPISEQK	Phospho (STY);SUMO3	P23396;P23396-2	RPS3	40S ribosomal protein S3									+	+	+	+	+	+			+	+	+	+	+	+	+	+	+	+	+	+	+	+	+	+	+	+	+	+
KPLPDHVSIVEPKDEILPTTPISEQK	SUMO3	P23396;P23396-2	RPS3	40S ribosomal protein S3									+	+	+	+	+	+			+	+	+	+	+	+	+	+	+	+	+	+	+	+	+	+	+	+	+	+
KFVADGIFK	SUMO3	P23396;P23396-2	RPS3	40S ribosomal protein S3																									+	+			+	+
GGKPEPPAMPQPVPTA	SUMO3	P23396;P23396-2	RPS3	40S ribosomal protein S3									+	+											+		+	+			+	+		+
LFVGGIKEDTEEHHLR	SUMO3	P22626-2;P22626	HNRNPA2B1	Heterogeneous nuclear ribonucleoproteins A2/B1																								+		+	+
IKAEYEGDGIPTVFVAVAGR	SUMO3	P22234;P22234-2	PAICS	Multifunctional protein ADE2;Phosphoribosylaminoimidazole-succinocarboxamide synthase;Phosphoribosylaminoimidazole carboxylase																																+				+
ICWVKEE	SUMO3	P22102	GART	Trifunctional purine biosynthetic protein adenosine-3;Phosphoribosylamine--glycine ligase;Phosphoribosylformylglycinamidine cyclo-ligase;Phosphoribosylglycinamide formyltransferase																					+	+	+			+	+	+							+
MQQENMKPQEQLTLEPYER	SUMO3	P22087	FBL	rRNA 2'-O-methyltransferase fibrillarin
LKMEKEK	SUMO3	Q9UQ88-5;Q9UQ88-10;P21127-12;P21127-4;P21127-5;P21127-10;P21127-6;P21127-9;Q9UQ88-4;P21127-8;Q9UQ88-3;Q9UQ88-2;P21127-3;P21127-2;Q9UQ88;P21127;Q9UQ88-9	CDK11A;CDK11B	Cyclin-dependent kinase 11A;Cyclin-dependent kinase 11B																					+			+											+
ISAEDGLKHEYFR	SUMO3	Q9UQ88-5;Q9UQ88-10;P21127-12;P21127-4;P21127-5;P21127-10;P21127-6;P21127-9;Q9UQ88-4;P21127-8;Q9UQ88-3;Q9UQ88-2;P21127-3;P21127-2;Q9UQ88;P21127;Q9UQ88-8	CDK11A;CDK11B	Cyclin-dependent kinase 11A;Cyclin-dependent kinase 11B									+	+	+			+			+	+	+	+	+	+	+	+	+	+	+	+	+	+	+	+	+	+	+	+
RISAEDGLKHEYFR	SUMO3	Q9UQ88-5;Q9UQ88-10;P21127-12;P21127-4;P21127-5;P21127-10;P21127-6;P21127-9;Q9UQ88-4;P21127-8;Q9UQ88-3;Q9UQ88-2;P21127-3;P21127-2;Q9UQ88;P21127;Q9UQ88-8	CDK11A;CDK11B	Cyclin-dependent kinase 11A;Cyclin-dependent kinase 11B																												+		+
ETPLPIDPSMFPTWPAKSEQQR	SUMO3	Q9UQ88-5;Q9UQ88-10;P21127-12;P21127-4;P21127-5;P21127-10;P21127-6;P21127-9;Q9UQ88-4;P21127-8;Q9UQ88-3;Q9UQ88-2;P21127-3;P21127-2;Q9UQ88;P21127;Q9UQ88-8	CDK11A;CDK11B	Cyclin-dependent kinase 11A;Cyclin-dependent kinase 11B																			+	+					+							+		+
DSPKCYK	SUMO3	P20618	PSMB1	Proteasome subunit beta type-1																						+
AGGSASAMLQPLLDNQVGFKNMQNVEHVPLSLDR	SUMO3	P20618	PSMB1	Proteasome subunit beta type-1													+						+	+	+			+		+	+	+	+				+
NDSVNPDINIDLKPTAVLRPYQEK	SUMO3	P19447	ERCC3	TFIIH basal transcription factor complex helicase XPB subunit																									+	+
HTVYPKPEEWPK	SUMO3	P19387	POLR2C	DNA-directed RNA polymerase II subunit RPB3									+										+	+	+	+	+	+		+						+	+	+	+	+
EHAKWNPTAGVAFEYDPDNALR	SUMO3	P19387	POLR2C	DNA-directed RNA polymerase II subunit RPB3																						+			+	+	+		+				+	+
VFGNEIKLEKPK	SUMO3	P19338	NCL	Nucleolin																								+			+	+	+	+
VKEEDESANSLRPGALFFSR	SUMO3	P18887	XRCC1	DNA repair protein XRCC1																					+		+	+	+		+			+		+		+
EVKEEEPGAPGK	SUMO3	P18858-2;P18858-3;P18858	LIG1	DNA ligase 1																							+
EVKEEEPGAPGKEGAAEGPLDPSGYNPAK	SUMO3	P18858-2;P18858-3;P18858	LIG1	DNA ligase 1																								+				+
DIKAEPQPLSPASSSYSVSSPR	SUMO3	P18850	ATF6	Cyclic AMP-dependent transcription factor ATF-6 alpha;Processed cyclic AMP-dependent transcription factor ATF-6 alpha																				+	+	+	+	+	+	+	+	+		+
PKPYDPPGEKMVAAK	SUMO3	P18848	ATF4	Cyclic AMP-dependent transcription factor ATF-4											+			+	+				+	+	+	+	+	+		+		+			+	+	+	+	+	+
[truncated: 12,018 more rows]

## Sheet: Reprod
					DMSO									MG132
					Bio 1			Bio 2			Bio 3			Bio 1			Bio 2			Bio 3
Sequence SUMO Peptides (<1% FDR at the SUMO site Level)	Modifications	Uniprot IDs	Gene Names	Protein Names	T1	T2	T3	T1	T2	T3	T1	T2	T3	T1	T2	T3	T1	T2	T3	T1	T2	T3
TPSSDVLVFDYTKHPAKPDPSGECNPDLR	SUMO3	Q16576;Q16576-2	RBBP7	Histone-binding protein RBBP7	+	+	+	+	+	+	+	+	+	+	+	+	+	+	+	+	+	+
GVPVISVKTSGSKER	Phospho (STY);SUMO3	Q15424-2;Q15424;Q15424-4;Q15424-3	SAFB	Scaffold attachment factor B1	+	+	+	+	+	+		+
NQSVEPKKEEPEPETEAVSSSQEIPTMPQPIEK	SUMO3	Q15326-4;Q15326-5;Q15326-2;Q15326-6;Q15326-3;Q15326	ZMYND11	Zinc finger MYND domain-containing protein 11	+	+	+	+	+	+	+	+	+	+	+	+	+	+	+	+		+
NQSVEPKKEEPEPETEAVSSSQEIPTMPQPIEK	Phospho (STY);SUMO3	Q15326-4;Q15326-5;Q15326-2;Q15326-6;Q15326-3;Q15326	ZMYND11	Zinc finger MYND domain-containing protein 11	+	+	+		+				+		+		+			+
VKKEAGENAPVLSDDELVSMSVR	SUMO3	O60675	MAFK	Transcription factor MafK	+	+	+	+		+			+			+	+	+		+		+
KPGEKTFTQR	SUMO3	Q15233	NONO	Non-POU domain-containing octamer-binding protein													+	+	+	+		+
CSEGSFLLTTFPRPVTVEPMDQLDDEEGLPEKLVIK	SUMO3	Q15233;Q15233-2	NONO	Non-POU domain-containing octamer-binding protein										+	+	+	+	+	+		+
FKVNLDSEQAVKEEK	SUMO3	Q15054-3;Q15054-2;Q15054	POLD3	DNA polymerase delta subunit 3								+		+	+		+	+	+	+
VNLDSEQAVKEEKIVEQPTVSVTEPK	SUMO3	Q15054-3;Q15054-2;Q15054	POLD3	DNA polymerase delta subunit 3													+	+	+		+	+
SHNEKKPFACSECGK	SUMO3	Q14592-2;Q14592	ZNF460	Zinc finger protein 460	+			+	+				+			+			+
NLLKKEYNVNDDSMK	SUMO3	Q14527-2;Q14527	HLTF	Helicase-like transcription factor										+		+	+	+			+	+
VVAKEDSEKTCEVYCPDIPLPR	SUMO3	Q14159-2;Q14159-3;Q14159	KIAA0146	Uncharacterized protein KIAA0146													+		+		+	+
SEPVKEESSELEQPFAQDTSSVGPDRK	SUMO3	Q14151;Q15424-2;Q15424;Q15424-4;Q15424-3	SAFB2;SAFB	Scaffold attachment factor B2;Scaffold attachment factor B1	+	+	+	+	+	+	+	+	+	+					+		+	+
ILDILGETCKSEPVKEESSELEQPFAQDTSSVGPDR	Phospho (STY);SUMO3	Q14151;Q15424-2;Q15424;Q15424-4;Q15424-3	SAFB2;SAFB	Scaffold attachment factor B2;Scaffold attachment factor B1	+	+	+		+	+		+
ILDILGETCKSEPVKEESSELEQPFAQDTSSVGPDR	SUMO3	Q14151;Q15424-2;Q15424;Q15424-4;Q15424-3	SAFB2;SAFB	Scaffold attachment factor B2;Scaffold attachment factor B1	+	+	+	+	+		+	+	+							+
ILDILGETCKSEPVKEESSELEQPFAQDTSSVGPDR	Deamidation (NQ);SUMO3	Q14151;Q15424-2;Q15424;Q15424-4;Q15424-3	SAFB2;SAFB	Scaffold attachment factor B2;Scaffold attachment factor B1		+	+				+		+
DIKPIIKDEK	SUMO3	Q14151	SAFB2	Scaffold attachment factor B2	+	+	+	+	+	+	+	+	+
AENDVDNELLDYEDDEVETAAGGDGAEAPAKKDVK	Acetyl (Protein N-term);SUMO3	Q13838;Q13838-2	DDX39B	Spliceosome RNA helicase DDX39B			+
KVIKTEPEDSR	SUMO3	Q13506;Q13506-2	NAB1	NGFI-A-binding protein 1		+	+	+	+	+	+	+		+		+	+	+			+	+
VKGHFGPINSVAFHPDGK	SUMO3	Q13347	EIF3I	Eukaryotic translation initiation factor 3 subunit I				+						+	+		+	+	+	+	+
VKGHFGPINSVAFHPDGKSYSSGGEDGYVR	SUMO3	Q13347	EIF3I	Eukaryotic translation initiation factor 3 subunit I										+	+	+	+	+	+	+	+	+
DNTAKLFDSTTLEHQK	SUMO3	Q13347	EIF3I	Eukaryotic translation initiation factor 3 subunit I										+	+	+	+	+	+	+	+	+
DMTMFVTASKDNTAKLFDSTTLEHQK	SUMO3	Q13347	EIF3I	Eukaryotic translation initiation factor 3 subunit I												+	+		+			+
QFNKLTEDKADVQSIIGLQR	SUMO3	Q13263;Q13263-2	TRIM28	Transcription intermediary factor 1-beta	+	+	+	+	+	+	+	+	+	+	+	+	+	+	+	+	+	+
QFNKLTEDKADVQSIIGLQR	Deamidation (NQ);SUMO3	Q13263;Q13263-2	TRIM28	Transcription intermediary factor 1-beta	+	+	+	+	+	+	+	+	+	+		+					+	+
SKKVEEAEPEEFVVEK	SUMO3	Q13185	CBX3	Chromobox protein homolog 3	+	+	+	+	+	+	+	+	+	+		+	+	+		+	+	+
VKPAPDETSFSEALLK	SUMO3	Q12905	ILF2	Interleukin enhancer-binding factor 2										+		+	+		+	+		+
VKPAPDETSFSEALLKR	SUMO3	Q12905	ILF2	Interleukin enhancer-binding factor 2					+					+	+	+	+	+	+	+	+	+
VKPAPDETSFSEALLKR	GlyGly (K);SUMO3	Q12905	ILF2	Interleukin enhancer-binding factor 2										+		+			+	+		+
TPSSDVLVFDYTKHPSKPDPSGECNPDLR	SUMO3	Q09028-3;Q09028-2;Q09028;Q09028-4	RBBP4	Histone-binding protein RBBP4	+	+	+	+	+	+	+	+	+		+	+	+	+	+	+	+	+
LSELKSENESLWK	SUMO3	Q03933-2;Q03933	HSF2	Heat shock factor protein 2									+	+	+	+	+	+	+	+	+	+
LSELKSENESLWKEVSELR	SUMO3	Q03933-2;Q03933	HSF2	Heat shock factor protein 2										+	+	+		+		+	+	+
IIHTGEKPYKCEECGK	SUMO3	A8MTY0;Q9Y2Q1-4;Q9Y2Q1-3;Q9Y2Q1-2;Q9Y2Q1;Q8TD23;Q5JVG8-2;Q5JVG8;Q15928;O75373;Q03923-2;Q6ZN08;Q96N22-2;Q8N7Q3;Q03923;A6NNF4-3;Q96N22;O75437;A6NNF4;A6NN14;A8MXY4;Q05481-2;Q05481;Q8IYN0;Q96N38-3;Q9P255;A6NK75;Q68DY1-2;Q68DY1;P0DKX0;Q6ZR52;Q9H8G1;Q96N38-2;Q96N38;Q8TF32;P17019;Q03936-2;Q03936-3;B4DXR9	ZNF724P;ZNF257;ZNF675;ZNF506;ZNF141;ZNF737;ZNF85;ZNF66;ZNF681;ZNF676;ZNF726;ZNF254;ZNF729;ZNF99;ZNF91;ZNF100;ZNF714;ZNF492;ZNF98;ZNF626;ZNF728;ZNF493;ZNF430;ZNF431;ZNF708;ZNF732	Putative zinc finger protein 724;Zinc finger protein 257;Zinc finger protein 675;Zinc finger protein 506;Zinc finger protein 141;Zinc finger protein 737;Zinc finger protein 85;Putative zinc finger protein 66;Zinc finger protein 681;Zinc finger protein 676;Zinc finger protein 726;Zinc finger protein 254;Zinc finger protein 729;Zinc finger protein 99;Zinc finger protein 91;Zinc finger protein 100;Z…	+			+	+	+				+	+	+	+	+	+	+	+	+
KIDQKAVDSQILPK	SUMO3	Q02878	RPL6	60S ribosomal protein L6										+	+	+	+	+	+	+	+	+
QFHDSKIKFPLPHR	SUMO3	Q02543	RPL18A	60S ribosomal protein L18a	+									+						+	+	+
AHSIQIMKVEEIAASK	SUMO3	Q02543	RPL18A	60S ribosomal protein L18a				+		+			+	+	+	+	+	+	+	+	+	+
LTWHSYPSEDDDKKDDK	GlyGly (K);SUMO3	P83916	CBX1	Chromobox protein homolog 1	+	+	+	+	+	+	+	+	+	+	+		+	+		+	+	+
KKVEEVLEEEEEEYVVEK	SUMO3	P83916	CBX1	Chromobox protein homolog 1	+			+	+		+									+
TDGKVFQFLNAK	SUMO3	P83731	RPL24	60S ribosomal protein L24												+	+	+	+	+	+	+
KQEIEKPVAVSELFTTLPIVQGK	SUMO3	P78346;P78346-2	RPP30	Ribonuclease P protein subunit p30											+					+		+
YLLVPAFQGALTMKQVNPSKR	2 Phospho (STY);2 Deamidation (NQ);SUMO3	P78318	IGBP1	Immunoglobulin-binding protein 1		+	+	+	+		+		+	+	+		+	+		+
DHPFGFVAVPTKNPDGTMNLMNWECAIPGKK	SUMO3	P63279	UBE2I	SUMO-conjugating enzyme UBC9	+	+	+	+	+	+	+	+	+	+	+	+	+	+	+	+	+	+
NPDGTMNLMNWECAIPGKK	SUMO3	P63279	UBE2I	SUMO-conjugating enzyme UBC9	+	+	+	+	+	+	+	+	+	+	+	+	+	+	+	+	+	+
NPDGTMNLMNWECAIPGKK	Oxidation (M);SUMO3	P63279	UBE2I	SUMO-conjugating enzyme UBC9	+	+		+	+	+			+	+			+	+		+	+	+
LVKVWNLANCK	SUMO3	P63244	GNB2L1	Guanine nucleotide-binding protein subunit beta-2-like 1										+	+	+	+	+	+	+	+	+
TIKLWNTLGVCK	SUMO3	P63244	GNB2L1	Guanine nucleotide-binding protein subunit beta-2-like 1										+						+	+	+
DKTIKLWNTLGVCK	SUMO3	P63244	GNB2L1	Guanine nucleotide-binding protein subunit beta-2-like 1										+	+	+	+	+	+	+	+	+
LKQSLPPGLAVK	SUMO3	P63173	RPL38	60S ribosomal protein L38											+			+		+	+	+
LKQSLPPGLAVKELK	SUMO3	P63173	RPL38	60S ribosomal protein L38				+		+				+	+	+	+	+	+	+	+	+
KIEEIKDFLLTAR	SUMO3	P63173	RPL38	60S ribosomal protein L38										+	+	+	+	+	+	+	+	+
KIEEIKDFLLTAR	2 SUMO3	P63173	RPL38	60S ribosomal protein L38										+	+	+	+	+	+	+	+	+
VIGQDSSEIHFKVK	SUMO3	P63165	SUMO1	Small ubiquitin-related modifier 1	+		+	+	+		+	+	+	+	+	+	+	+	+	+	+	+
VKMTTHLKK	SUMO3	P63165;P63165-2	SUMO1	Small ubiquitin-related modifier 1	+		+	+	+	+		+	+	+	+	+	+	+	+	+	+	+
KLKESYCQR	SUMO3	P63165;P63165-2	SUMO1	Small ubiquitin-related modifier 1	+		+	+	+	+	+	+	+	+	+	+	+	+	+	+	+	+
LKVIGQDSSEIHFK	SUMO3	P63165	SUMO1	Small ubiquitin-related modifier 1	+	+	+	+	+		+	+		+	+	+	+	+	+	+	+	+
GAKAEEILEK	SUMO3	P62913;P62913-2	RPL11	60S ribosomal protein L11					+					+	+	+	+	+	+	+	+	+
GAKAEEILEKGLK	SUMO3	P62913;P62913-2	RPL11	60S ribosomal protein L11												+		+	+		+	+
AAKVLEQLTGQTPVFSK	SUMO3	P62913;P62913-2	RPL11	60S ribosomal protein L11										+	+	+		+	+	+	+	+
KYDAFLASESLIK	SUMO3	P62906	RPL10A	60S ribosomal protein L10a										+	+			+	+	+	+	+
KYDAFLASESLIKQIPR	SUMO3	P62906	RPL10A	60S ribosomal protein L10a		+					+			+		+	+	+	+	+	+	+
GGKGLGK	SUMO3	P62805	HIST1H4A	Histone H4	+	+	+	+	+	+	+	+	+			+	+		+	+		+
GKGGKGLGK	SUMO3	P62805	HIST1H4A	Histone H4	+	+	+	+	+	+	+		+	+	+	+	+	+		+	+
KIFVGTK	SUMO3	P62701	RPS4X	40S ribosomal protein S4, X isoform													+			+	+
KIFVGTKGIPHLVTHDAR	SUMO3	P62701	RPS4X	40S ribosomal protein S4, X isoform										+		+		+	+	+	+
LSNIFVIGKGNKPWISLPR	SUMO3	P62701	RPS4X	40S ribosomal protein S4, X isoform	+			+	+	+	+		+	+	+	+	+	+		+	+
VLLGETGKEK	SUMO3	P62280	RPS11	40S ribosomal protein S11											+	+		+		+		+
VLLGETGKEKLPR	SUMO3	P62280	RPS11	40S ribosomal protein S11				+	+	+			+	+	+	+	+	+	+	+	+	+
YYKNIGLGFK	SUMO3	P62280	RPS11	40S ribosomal protein S11				+			+		+	+	+	+	+	+	+	+	+	+
YYKNIGLGFKTPK	SUMO3	P62280	RPS11	40S ribosomal protein S11										+	+	+		+	+	+
NIGLGFKTPK	SUMO3	P62280	RPS11	40S ribosomal protein S11		+		+	+	+				+	+	+	+	+	+	+	+	+
TPKEAIEGTYIDK	SUMO3	P62280	RPS11	40S ribosomal protein S11											+		+	+	+	+		+
TPKEAIEGTYIDKK	SUMO3	P62280	RPS11	40S ribosomal protein S11				+	+	+	+	+		+	+	+	+	+	+	+	+	+
EAIEGTYIDKK	SUMO3	P62280	RPS11	40S ribosomal protein S11										+	+	+	+	+	+	+		+
EAIEGTYIDKKCPFTGNVSIR	SUMO3	P62280	RPS11	40S ribosomal protein S11										+	+	+	+	+	+	+	+	+
EAIEGTYIDKKCPFTGNVSIR	GlyGly (K);SUMO3	P62280	RPS11	40S ribosomal protein S11										+	+	+	+	+	+	+	+	+
DVKDGKYSQVLANGLDNK	Deamidation (NQ);SUMO3	P62269	RPS18	40S ribosomal protein S18			+			+			+	+	+	+	+	+	+	+	+	+
DGKYSQVLANGLDNK	Deamidation (NQ);SUMO3	P62269	RPS18	40S ribosomal protein S18	+	+	+				+	+	+	+	+	+	+	+	+	+	+	+
DGKYSQVLANGLDNK	SUMO3	P62269	RPS18	40S ribosomal protein S18	+	+								+			+		+	+	+	+
ANPFGGASHAKGIVLEK	SUMO3	P62266	RPS23	40S ribosomal protein S23					+										+	+
KAHLGTALK	SUMO3	P62266	RPS23	40S ribosomal protein S23												+	+	+	+	+		+
AHLGTALKANPFGGASHAK	SUMO3	P62266	RPS23	40S ribosomal protein S23										+		+	+	+	+	+	+	+
VTGGMKVK	SUMO3	P62263	RPS14	40S ribosomal protein S14										+	+	+	+	+	+	+	+	+
TLQYKLLEPVLLLGK	SUMO3	P62249	RPS16	40S ribosomal protein S16																+
KKTATAVAHCK	SUMO3	P62249	RPS16	40S ribosomal protein S16													+			+	+
KQPIKEEFTEAEIH	SUMO3	O15350-6;O15350-5;O15350-13;O15350-11;O15350-8;O15350	TP73	Tumor protein p73	+	+	+	+	+	+	+	+	+	+	+	+	+	+	+	+	+	+
FDVQLKDLEKWQNNLLPSR	SUMO3	P62244	RPS15A	40S ribosomal protein S15a										+	+	+			+		+	+
LTPEEEEILNKKR	SUMO3	P62241	RPS8	40S ribosomal protein S8										+	+		+			+
ADEKPKEGVK	Acetyl (Protein N-term);SUMO3	P61956-2;P61956	SUMO2	Small ubiquitin-related modifier 2	+	+	+	+	+	+	+	+	+	+	+	+	+	+	+	+	+	+
ADEKPKEGVK	Acetyl (Protein N-term);GlyGly (K);SUMO3	P61956-2;P61956	SUMO2	Small ubiquitin-related modifier 2	+			+	+	+	+	+		+	+	+	+	+	+	+	+	+
ADEKPKEGVK	Acetyl (Protein N-term);2 SUMO3	P61956-2;P61956	SUMO2	Small ubiquitin-related modifier 2												+	+	+			+	+
SAEEAYKQQIKEDNIGNQLLR	SUMO3	O15226;O15226-2	NKRF	NF-kappa-B-repressing factor										+	+	+	+	+	+	+	+	+
KGVAINMVTEEDKR	SUMO3	P60842	EIF4A1	Eukaryotic initiation factor 4A-I											+	+	+	+	+	+	+	+
MQKEITALAPSTMK	SUMO3	P63261;P60709;P63267;P68133;P68032;P62736;P63267-2	ACTG1;ACTB;ACTG2;ACTA1;ACTC1;ACTA2	Actin, cytoplasmic 2;Actin, cytoplasmic 2, N-terminally processed;Actin, cytoplasmic 1;Actin, cytoplasmic 1, N-terminally processed;Actin, gamma-enteric smooth muscle;Actin, alpha skeletal muscle;Actin, alpha cardiac muscle 1;Actin, aortic smooth muscle										+	+		+	+	+	+	+	+
MQKEITALAPSTMKIK	SUMO3	P63261;P60709;P63267;P68133;P68032;P62736;P63267-2	ACTG1;ACTB;ACTG2;ACTA1;ACTC1;ACTA2	Actin, cytoplasmic 2;Actin, cytoplasmic 2, N-terminally processed;Actin, cytoplasmic 1;Actin, cytoplasmic 1, N-terminally processed;Actin, gamma-enteric smooth muscle;Actin, alpha skeletal muscle;Actin, alpha cardiac muscle 1;Actin, aortic smooth muscle				+						+		+	+	+	+	+	+	+
EITALAPSTMKIK	SUMO3	P63261;P60709;P63267;P68133;P68032;P62736;P63267-2	ACTG1;ACTB;ACTG2;ACTA1;ACTC1;ACTA2	Actin, cytoplasmic 2;Actin, cytoplasmic 2, N-terminally processed;Actin, cytoplasmic 1;Actin, cytoplasmic 1, N-terminally processed;Actin, gamma-enteric smooth muscle;Actin, alpha skeletal muscle;Actin, alpha cardiac muscle 1;Actin, aortic smooth muscle			+	+	+		+	+			+	+	+	+	+	+	+	+
HTPLSKLMK	SUMO3	P61956-2;P61956;P55854;P55854-2	SUMO2;SUMO3	Small ubiquitin-related modifier 2;Small ubiquitin-related modifier 3	+	+	+	+	+	+	+	+	+	+	+	+	+	+	+	+	+	+
HTPLSKLMK	Oxidation (M);SUMO3	P61956-2;P61956;P55854;P55854-2	SUMO2;SUMO3	Small ubiquitin-related modifier 2;Small ubiquitin-related modifier 3	+	+	+	+	+	+			+	+	+	+	+	+	+	+	+	+
RHTPLSKLMK	SUMO3	P61956-2;P61956;P55854;P55854-2	SUMO2;SUMO3	Small ubiquitin-related modifier 2;Small ubiquitin-related modifier 3	+	+	+		+	+	+	+	+	+	+	+	+	+	+	+	+	+
VAGQDGSVVQFKIK	SUMO3	P61956-2;P61956;P55854;P55854-2;Q6EEV6	SUMO2;SUMO3;SUMO4	Small ubiquitin-related modifier 2;Small ubiquitin-related modifier 3;Small ubiquitin-related modifier 4	+	+	+	+	+	+	+	+	+	+	+	+	+	+	+	+	+	+
VAGQDGSVVQFKIKR	SUMO3	P61956-2;P61956;P55854;P55854-2;Q6EEV6	SUMO2;SUMO3;SUMO4	Small ubiquitin-related modifier 2;Small ubiquitin-related modifier 3;Small ubiquitin-related modifier 4	+	+	+	+	+	+	+	+	+	+	+	+	+	+	+	+	+	+
VAGQDGSVVQFKIKR	GlyGly (K);SUMO3	P61956-2;P61956;P55854;P55854-2;Q6EEV6	SUMO2;SUMO3;SUMO4	Small ubiquitin-related modifier 2;Small ubiquitin-related modifier 3;Small ubiquitin-related modifier 4										+	+	+		+	+	+	+	+
TENDHINLKVAGQDGSVVQFK	SUMO3	P55854;P55854-2	SUMO3	Small ubiquitin-related modifier 3	+	+	+	+					+	+	+	+	+	+	+		+	+
TENDHINLKVAGQDGSVVQFK	Deamidation (NQ);SUMO3	P55854;P55854-2	SUMO3	Small ubiquitin-related modifier 3																+
SEEKPKEGVK	Acetyl (Protein N-term);SUMO3	P55854;P55854-2	SUMO3	Small ubiquitin-related modifier 3			+	+						+	+	+	+	+	+	+	+	+
SEEKPKEGVK	SUMO3	P55854;P55854-2	SUMO3	Small ubiquitin-related modifier 3												+	+	+	+			+
SEEKPKEGVK	Acetyl (Protein N-term);GlyGly (K);SUMO3	P55854;P55854-2	SUMO3	Small ubiquitin-related modifier 3										+		+		+		+		+
EGVKTENDHINLKVAGQDGSVVQFK	SUMO3	P55854;P55854-2	SUMO3	Small ubiquitin-related modifier 3		+	+				+	+		+	+	+	+	+	+	+	+	+
EGVKTENDHINLKVAGQDGSVVQFK	Deamidation (NQ);SUMO3	P55854;P55854-2	SUMO3	Small ubiquitin-related modifier 3										+		+	+		+	+	+	+
EGVKTENDHINLK	Deamidation (NQ);SUMO3	P55854;P55854-2	SUMO3	Small ubiquitin-related modifier 3	+	+	+	+	+	+	+	+	+	+	+	+	+	+	+	+	+	+
EGVKTENDHINLK	SUMO3	P55854;P55854-2	SUMO3	Small ubiquitin-related modifier 3	+	+	+	+	+	+	+	+	+	+	+	+	+	+	+	+	+	+
GVKIDKTDYMVGSYGPR	SUMO3	P52565	ARHGDIA	Rho GDP-dissociation inhibitor 1	+	+	+	+	+	+	+	+	+	+	+	+	+	+	+	+	+	+
GVKIDKTDYMVGSYGPR	Oxidation (M);SUMO3	P52565	ARHGDIA	Rho GDP-dissociation inhibitor 1	+		+	+		+	+		+	+
PLKVKEDPDGEHAR	SUMO3	P52272-2;P52272	HNRNPM	Heterogeneous nuclear ribonucleoprotein M						+				+	+		+	+	+	+	+	+
KLKEVFSMAGVVVR	SUMO3	P52272-2;P52272	HNRNPM	Heterogeneous nuclear ribonucleoprotein M										+	+	+	+	+	+	+	+	+
INEILSNALKRGEIIAK	SUMO3	P52272-2;P52272	HNRNPM	Heterogeneous nuclear ribonucleoprotein M											+	+	+	+	+	+	+
GCAVVEFKMEESMKK	SUMO3	P52272-2;P52272	HNRNPM	Heterogeneous nuclear ribonucleoprotein M							+	+		+	+	+	+	+	+	+	+	+
IKQENSGPPENYDFPVVIVK	SUMO3	O15164-2;O15164	TRIM24	Transcription intermediary factor 1-alpha	+	+	+	+	+	+	+	+	+								+
AFITNIPFDVKWQSLK	SUMO3	P52272-2;P52272	HNRNPM	Heterogeneous nuclear ribonucleoprotein M										+	+	+	+	+	+	+	+	+
AFITNIPFDVKWQSLKDLVK	SUMO3	P52272-2;P52272	HNRNPM	Heterogeneous nuclear ribonucleoprotein M								+		+	+	+	+	+	+	+	+	+
LPPPPDIKKEISEGDEVEVYSR	SUMO3	P51114-2;P51114	FXR1	Fragile X mental retardation syndrome-related protein 1											+		+	+	+	+	+	+
VAASNIVQMKDDHDKMFK	SUMO3	P49721	PSMB2	Proteasome subunit beta type-2										+	+	+	+	+	+	+		+
SAVPPGADKKAEAGAGSATEFQFR	SUMO3	P46783	RPS10	40S ribosomal protein S10					+			+		+	+	+		+	+	+	+	+
MTEWETAAPAVAETPDIKLFGK	Acetyl (Protein N-term);SUMO3	P46782	RPS5	40S ribosomal protein S5;40S ribosomal protein S5, N-terminally processed											+	+	+	+	+	+	+	+
TEWETAAPAVAETPDIKLFGK	Acetyl (Protein N-term);SUMO3	P46782	RPS5	40S ribosomal protein S5;40S ribosomal protein S5, N-terminally processed						+				+	+	+	+	+	+	+	+	+
TEWETAAPAVAETPDIKLFGK	Acetyl (Protein N-term);Phospho (STY);SUMO3	P46782	RPS5	40S ribosomal protein S5;40S ribosomal protein S5, N-terminally processed										+				+			+
TTTGNKVFGALK	SUMO3	P46777	RPL5	60S ribosomal protein L5					+					+	+	+		+		+		+
TTTGNKVFGALKGAVDGGLSIPHSTK	SUMO3	P46777	RPL5	60S ribosomal protein L5										+	+						+
LVIQDKNKYNTPK	SUMO3	P46777	RPL5	60S ribosomal protein L5										+	+	+	+	+		+	+	+
VKEEVWEETTVKGEEIEPR	SUMO3	O15015;O15015-2	ZNF646	Zinc finger protein 646	+	+	+	+	+	+	+	+	+	+	+		+	+	+	+	+
VKEEVWEETTVKGEEIEPR	2 SUMO3	O15015;O15015-2	ZNF646	Zinc finger protein 646	+	+	+	+	+	+	+	+	+				+	+	+	+	+	+
AIKTEKLEEPPEDSPPVEEVR	SUMO3	P41970	ELK3	ETS domain-containing protein Elk-3									+		+	+	+	+	+	+
QLQQAQAAGAEQEVEKFTKR	SUMO3	P39748-2;P39748	FEN1	Flap endonuclease 1										+	+	+	+	+	+	+	+	+
ERLEQQVPVNQVFGQDEMIDVIGVTKGK	SUMO3	P39023	RPL3	60S ribosomal protein L3											+			+				+
ALEKIDLKFIDTTSK	SUMO3	P39023	RPL3	60S ribosomal protein L3										+	+		+	+	+	+	+	+
IDLKFIDTTSK	SUMO3	P39023	RPL3	60S ribosomal protein L3							+				+	+	+	+	+	+	+	+
KAFMGPLKK	SUMO3	P39023	RPL3	60S ribosomal protein L3	+	+			+	+			+	+	+	+	+	+	+	+	+	+
QIAEEDFYEKLAASIAPEIYGHEDVKK	SUMO3	P33993;P33993-3	MCM7	DNA replication licensing factor MCM7													+		+		+	+
KFLQEFYQDDELGKK	SUMO3	P33993;P33993-2	MCM7	DNA replication licensing factor MCM7										+	+	+	+	+	+	+	+	+
FLQEFYQDDELGKKQFK	SUMO3	P33993;P33993-2	MCM7	DNA replication licensing factor MCM7				+						+	+	+		+	+	+
FLQEFYQDDELGKK	SUMO3	P33993;P33993-2	MCM7	DNA replication licensing factor MCM7		+	+	+	+	+	+	+	+	+	+		+	+	+	+	+	+
FIKFQEMK	SUMO3	P33993;P33993-2;P33993-3	MCM7	DNA replication licensing factor MCM7										+	+	+	+	+	+	+	+	+
ALKDYALEKEK	Acetyl (Protein N-term);SUMO3	P33993;P33993-2	MCM7	DNA replication licensing factor MCM7				+				+		+	+	+	+	+	+	+	+	+
KVIKMESEEGK	SUMO3	P29590-4;P29590-12;P29590-2;P29590-5;P29590-9;P29590-13;P29590-3;P29590-8;P29590-11;P29590	PML	Protein PML	+	+	+	+	+	+	+	+	+	+	+	+	+	+	+	+	+	+
AIGSASEGAQSSLQEVYHKSMTLK	SUMO3	P28066-2;P28066	PSMA5	Proteasome subunit alpha type-5												+	+		+		+	+
YMVKSCGK	SUMO3	P27635	RPL10	60S ribosomal protein L10										+	+	+	+	+	+	+	+	+
ICANKYMVK	SUMO3	P27635;Q96L21	RPL10;RPL10L	60S ribosomal protein L10;60S ribosomal protein L10-like										+	+	+	+	+	+	+	+
WGFTKFNADEFEDMVAEK	SUMO3	P27635	RPL10	60S ribosomal protein L10										+	+					+		+
WGFTKFNADEFEDMVAEKR	SUMO3	P27635	RPL10	60S ribosomal protein L10										+	+		+	+	+	+	+	+
VITEEEKNFK	SUMO3	P26373-2;P26373	RPL13	60S ribosomal protein L13	+	+	+				+	+	+	+	+	+		+			+	+
VITEEEKNFKAFASLR	SUMO3	P26373-2;P26373	RPL13	60S ribosomal protein L13	+			+	+		+		+	+	+	+	+	+		+	+	+
KIKEDDAPR	SUMO3	P25490	YY1	Transcriptional repressor protein YY1		+		+	+	+	+	+	+	+	+	+	+	+	+	+	+	+
KFVADGIFK	SUMO3	P23396;P23396-2	RPS3	40S ribosomal protein S3										+	+		+	+	+	+	+	+
KFVADGIFKAELNEFLTR	SUMO3	P23396;P23396-2	RPS3	40S ribosomal protein S3										+	+	+	+	+	+	+
KKEVPAVPETLK	SUMO3	P18124	RPL7	60S ribosomal protein L7											+	+	+				+	+
MEGVEEKKK	Acetyl (Protein N-term);SUMO3	P18124	RPL7	60S ribosomal protein L7														+	+	+	+	+
GYWGNKIGKPHTVPCK	SUMO3	P15880	RPS2	40S ribosomal protein S2																+	+	+
AEDKEWMPVTK	SUMO3	P15880	RPS2	40S ribosomal protein S2											+		+	+	+	+	+	+
AEDKEWMPVTKLGR	SUMO3	P15880	RPS2	40S ribosomal protein S2										+			+			+	+
VKKEEEEEENFPGQASSQQVHSENIK	SUMO3	P13682	ZNF35	Zinc finger protein 35	+	+		+	+		+			+	+		+		+	+	+	+
NLQLLVPKTEICEEAEKPLIISER	SUMO3	P13682	ZNF35	Zinc finger protein 35	+			+			+			+	+	+	+	+	+	+		+
KLKTEQGGAHFSVSSLAEGSVTSVGSVNPAENFR	SUMO3	P13010	XRCC5	X-ray repair cross-complementing protein 5	+	+	+	+	+	+		+	+	+	+	+	+	+	+	+	+	+
KDEKTDTLEDLFPTTK	SUMO3	P13010	XRCC5	X-ray repair cross-complementing protein 5													+	+		+
SQIPLSKIK	SUMO3	P13010	XRCC5	X-ray repair cross-complementing protein 5	+	+	+	+	+	+
DVICEDDKGKIMEEVMR	SUMO3	P12757-3;P12757-5;P12757	SKIL	Ski-like protein	+		+		+		+		+			+	+	+	+		+	+
SHIITGNKIPLSGPVPK	SUMO3	O00311	CDC7	Cell division cycle 7-related protein kinase										+	+	+	+	+	+	+	+	+
KIKNENTEGSPQEDGVELEGLK	SUMO3	P11388;P11388-2;P11388-3;P11388-4	TOP2A	DNA topoisomerase 2-alpha	+	+	+	+		+					+	+					+	+
CYNKTKIPK	Phospho (STY);Deamidation (NQ);2 SUMO3	P11274	BCR	Breakpoint cluster region protein	+		+	+	+	+	+		+	+							+
VLEDSDLKKSDIDEIVLVGGSTR	SUMO3	P11021	HSPA5	78 kDa glucose-regulated protein	+	+	+	+	+	+	+	+	+	+	+	+	+	+	+	+		+
TLTGKTITLEVEPSDTIENVK	SUMO3	P62987;P62979;P0CG47;P0CG48	UBA52;RPS27A;UBB;UBC	Ubiquitin-60S ribosomal protein L40;Ubiquitin;60S ribosomal protein L40;Ubiquitin-40S ribosomal protein S27a;Ubiquitin;40S ribosomal protein S27a;Polyubiquitin-B;Ubiquitin;Polyubiquitin-C;Ubiquitin	+	+	+	+	+	+	+	+	+	+	+	+	+	+	+	+	+	+
TLTGKTITLEVEPSDTIENVKAK	SUMO3	P62987;P62979;P0CG47;P0CG48	UBA52;RPS27A;UBB;UBC	Ubiquitin-60S ribosomal protein L40;Ubiquitin;60S ribosomal protein L40;Ubiquitin-40S ribosomal protein S27a;Ubiquitin;40S ribosomal protein S27a;Polyubiquitin-B;Ubiquitin;Polyubiquitin-C;Ubiquitin		+		+	+	+	+	+		+	+	+	+	+	+	+	+	+
MQIFVKTLTGK	SUMO3	P62987;P62979;P0CG47;P0CG48	UBA52;RPS27A;UBB;UBC	Ubiquitin-60S ribosomal protein L40;Ubiquitin;60S ribosomal protein L40;Ubiquitin-40S ribosomal protein S27a;Ubiquitin;40S ribosomal protein S27a;Polyubiquitin-B;Ubiquitin;Polyubiquitin-C;Ubiquitin				+			+			+	+	+	+	+	+	+	+	+
LIFAGKQLEDGRTLSDYNIQK	SUMO3	P62987;P62979;P0CG47;P0CG48	UBA52;RPS27A;UBB;UBC	Ubiquitin-60S ribosomal protein L40;Ubiquitin;60S ribosomal protein L40;Ubiquitin-40S ribosomal protein S27a;Ubiquitin;40S ribosomal protein S27a;Polyubiquitin-B;Ubiquitin;Polyubiquitin-C;Ubiquitin					+	+				+	+	+	+	+	+	+	+	+
GFSLLATEDKEALKK	SUMO3	P09874	PARP1	Poly [ADP-ribose] polymerase 1	+	+		+		+		+		+			+		+			+
TQTPNRKEWVTPK	SUMO3	P09874	PARP1	Poly [ADP-ribose] polymerase 1	+	+	+	+	+	+			+			+			+			+
SHIITGNKIPLSGPVPKELDQQSTTK	SUMO3	O00311	CDC7	Cell division cycle 7-related protein kinase											+		+	+	+	+		+
AQNDLIWNIKDELKK	SUMO3	P09874	PARP1	Poly [ADP-ribose] polymerase 1	+	+	+	+	+	+	+	+	+	+	+	+	+	+	+	+	+	+
QAVEMKNDKSEEEQSSSSVK	SUMO3	P07910-2;P07910;P07910-4;P07910-3	HNRNPC	Heterogeneous nuclear ribonucleoproteins C1/C2	+	+	+	+	+	+	+	+	+			+	+	+	+	+	+	+
QAVEMKNDKSEEEQSSSSVK	Deamidation (NQ);SUMO3	P07910-2;P07910;P07910-4;P07910-3	HNRNPC	Heterogeneous nuclear ribonucleoproteins C1/C2	+	+	+			+	+	+
YGKIVGCSVHK	SUMO3	P07910-2;P07910;P07910-4;Q86SE5;Q86SE5-3	HNRNPC;RALYL	Heterogeneous nuclear ribonucleoproteins C1/C2;RNA-binding Raly-like protein	+	+		+	+	+		+	+	+							+
TPKGPSSVEDIKAK	SUMO3	P06748;P06748-2;P06748-3	NPM1	Nucleophosmin											+	+	+	+	+	+		+
GGSLPKVEAK	SUMO3	P06748;P06748-2	NPM1	Nucleophosmin		+	+	+	+		+			+	+	+	+	+	+	+	+	+
MQASIEKGGSLPKVEAK	SUMO3	P06748;P06748-2	NPM1	Nucleophosmin												+	+	+	+			+
MEDYTKIEK	Acetyl (Protein N-term);SUMO3	P06493;P06493-2	CDK1	Cyclin-dependent kinase 1				+		+			+	+	+	+	+	+	+	+	+	+
MEDYTKIEK	Acetyl (Protein N-term);Oxidation (M);SUMO3	P06493;P06493-2	CDK1	Cyclin-dependent kinase 1													+	+	+	+	+	+
IEKIGEGTYGVVYK	SUMO3	P06493;P06493-2	CDK1	Cyclin-dependent kinase 1										+	+	+	+	+	+	+	+	+
NTFPKWKPGSLASHVK	SUMO3	P06493;P06493-2	CDK1	Cyclin-dependent kinase 1										+	+	+		+	+	+		+
ALGTPNNEVWPEVESLQDYKNTFPK	SUMO3	P06493;P06493-2	CDK1	Cyclin-dependent kinase 1										+	+	+		+	+	+	+	+
TEVQGEDGQVVLIKQEKDR	SUMO3	P05423	POLR3D	DNA-directed RNA polymerase III subunit RPC4	+		+	+		+	+	+
LGFLHSGTAKSVTCTYSPALNK	SUMO3	P04637-4;P04637;P04637-5;P04637-6;P04637-2;P04637-3	TP53	Cellular tumor antigen p53		+		+			+			+	+
KKPLDGEYFTLQIR	SUMO3	P04637-4;P04637;P04637-7	TP53	Cellular tumor antigen p53			+	+	+					+	+	+	+	+	+	+	+	+
AVVPQQELLDKIKEEPDNAQEYGCVQQPK	SUMO3	O95789-2;O95789-4;O95789-1;O95789	ZMYM6	Zinc finger MYM-type protein 6	+	+	+	+	+	+	+	+	+		+	+	+	+	+	+	+	+
KLKPEQIR	SUMO3	O95785-2;O95785-4;O95785-3;O95785	WIZ	Protein Wiz					+	+							+		+
AAGAEEKKVEAPPK	SUMO3	O00257	CBX4	E3 SUMO-protein ligase CBX4										+		+	+	+				+
ALIKEKLTADPDSEVATTSLR	SUMO3	Q9Y6X2	PIAS3	E3 SUMO-protein ligase PIAS3										+		+	+	+	+	+	+
QVDPVQKKEEPK	GlyGly (K);Deamidation (NQ);SUMO3	Q9Y6V0-2;Q9Y6V0-6;Q9Y6V0;Q9Y6V0-5	PCLO	Protein piccolo		+			+		+			+		+		+			+
HCFLQKPSVAHFGSEKSNLYK	SUMO3	Q9Y4E5-2;Q9Y4E5	ZNF451	Zinc finger protein 451		+		+		+	+	+	+	+	+	+				+
HCFLQKPSVAHFGSEK	SUMO3	Q9Y4E5-2;Q9Y4E5	ZNF451	Zinc finger protein 451				+	+	+					+	+	+	+		+	+	+
KHCFLQKPSVAHFGSEK	SUMO3	Q9Y4E5-2;Q9Y4E5	ZNF451	Zinc finger protein 451	+	+	+			+	+	+		+	+	+	+			+	+	+
DHIDYQKDK	SUMO3	Q9Y4E5-2;Q9Y4E5	ZNF451	Zinc finger protein 451										+	+		+		+	+	+
DHIDYQKDKVALTLAR	SUMO3	Q9Y4E5-2;Q9Y4E5	ZNF451	Zinc finger protein 451												+						+
KDHIDYQKDK	SUMO3	Q9Y4E5-2;Q9Y4E5	ZNF451	Zinc finger protein 451												+	+	+	+	+	+	+
VPPVPPNVAFKAEKEPEGTSHEFK	SUMO3	Q9Y483;Q9Y483-2;Q9Y483-3	MTF2	Metal-response element-binding transcription factor 2		+	+	+				+								+
KPACKFEEGQDVLAR	SUMO3	Q9Y483;Q9Y483-4	MTF2	Metal-response element-binding transcription factor 2										+	+	+			+		+	+
VKKETVNSPAIYK	Deamidation (NQ);SUMO3	Q9Y3A2	UTP11L	Probable U3 small nucleolar RNA-associated protein 11										+	+	+	+	+	+	+	+	+
VKKETVNSPAIYK	SUMO3	Q9Y3A2	UTP11L	Probable U3 small nucleolar RNA-associated protein 11			+	+	+	+		+	+	+	+	+	+	+	+	+	+	+
VKKETVNSPAIYK	Phospho (STY);SUMO3	Q9Y3A2	UTP11L	Probable U3 small nucleolar RNA-associated protein 11				+			+			+	+	+	+	+	+	+	+	+
KHIKEEPLSEEEPCTSTAIASPEK	2 Phospho (STY);SUMO3	Q9Y2X3	NOP58	Nucleolar protein 58	+	+	+	+		+	+	+	+	+	+		+	+	+	+	+	+
KHIKEEPLSEEEPCTSTAIASPEK	Phospho (STY);SUMO3	Q9Y2X3	NOP58	Nucleolar protein 58	+	+	+	+	+	+	+	+	+	+	+	+		+	+	+	+	+
TEKYEHKSEVK	SUMO3	Q9Y2X3	NOP58	Nucleolar protein 58	+	+	+		+	+	+		+	+	+	+	+	+		+	+	+
ALAKTEKYEHK	SUMO3	Q9Y2X3	NOP58	Nucleolar protein 58	+	+	+	+	+	+	+	+	+	+	+	+	+	+	+	+	+	+
ALAKTEK	SUMO3	Q9Y2X3	NOP58	Nucleolar protein 58										+
KGFSCVKNELLPSHPLELSEK	SUMO3	Q9Y244	POMP	Proteasome maturation protein											+	+		+				+
LLIVSTTPYSEKDTKQILR	SUMO3	Q9Y230-2;Q9Y230	RUVBL2	RuvB-like 2													+	+	+		+	+
MQGVGEKFSTWEPTKR	SUMO3	Q9UPT9;Q9UPT9-2	USP22	Ubiquitin carboxyl-terminal hydrolase 22												+	+	+	+	+
VKQEPGTEDEICSFSGGVK	SUMO3	Q9UPN9-2;Q9UPN9	TRIM33	E3 ubiquitin-protein ligase TRIM33	+	+	+	+	+	+	+	+	+	+	+	+	+	+	+	+	+	+
VKQEPGTEDEICSFSGGVKQEK	SUMO3	Q9UPN9-2;Q9UPN9	TRIM33	E3 ubiquitin-protein ligase TRIM33	+	+	+	+	+	+	+	+	+	+	+	+	+	+	+	+	+	+
VKQEPGTEDEICSFSGGVKQEK	2 SUMO3	Q9UPN9-2;Q9UPN9	TRIM33	E3 ubiquitin-protein ligase TRIM33	+	+	+	+	+	+	+	+	+	+	+		+	+	+	+		+
LEVEEKKQAMLLLQR	Deamidation (NQ);2 SUMO3	Q9UPN4-3;Q9UPN4-2;Q9UPN4	AZI1	5-azacytidine-induced protein 1	+	+	+				+		+	+			+	+	+	+		+
GKYKEELIEK	SUMO3	Q9UNX3	RPL26L1	60S ribosomal protein L26-like 1		+	+	+	+	+			+	+	+	+	+	+	+	+	+	+
VKTEPETPGPSCLSQEGQTAVK	SUMO3	Q9ULM3	YEATS2	YEATS domain-containing protein 2	+	+	+	+	+	+	+	+	+	+			+	+	+		+	+
VKTEPETPGPSCLSQEGQTAVKTEESSELGNYVIK	SUMO3	Q9ULM3	YEATS2	YEATS domain-containing protein 2	+	+	+	+		+	+		+		+				+		+
IKKEPEEAGQDTPSTLPMLAVPQIPSYR	SUMO3	Q9ULD4-3;Q9ULD4-2;Q9ULD4	BRPF3	Bromodomain and PHD finger-containing protein 3	+	+	+	+	+	+	+	+	+	+
EAPILKEFKEEGEEIPR	SUMO3	Q9UKV3-5;Q9UKV3	ACIN1	Apoptotic chromatin condensation inducer in the nucleus	+	+	+	+	+	+	+	+	+	+		+			+	+		+
IIHTGEKPYKYEECGK	SUMO3	Q9UII5	ZNF107	Zinc finger protein 107												+		+		+	+	+
TITFTSSKNEELQGNDSK	SUMO3	Q9UBW7-2;Q9UBW7	ZMYM2	Zinc finger MYM-type protein 2				+			+	+		+	+		+		+	+	+
TITFTSSKNEELQGNDSKITPSSK	SUMO3	Q9UBW7-2;Q9UBW7	ZMYM2	Zinc finger MYM-type protein 2	+		+		+			+			+			+	+			+
KWSHQDTFKCEAVNK	SUMO3	Q9UBT6-8;Q9UBT6;Q9UBT6-3	POLK	DNA polymerase kappa				+							+	+	+	+	+	+	+	+
ANVGKLLK	SUMO3	Q9UBQ5-2;Q9UBQ5	EIF3K	Eukaryotic translation initiation factor 3 subunit K										+	+	+	+	+	+	+	+	+
GLEEKPGGDKLSTVGWASQK	SUMO3	Q9NZJ0	DTL	Denticleless protein homolog				+						+	+	+	+	+	+	+	+	+
SKKEVQEVSASYNGVDGCLSSTLEHQVASHHQSSNK	Deamidation (NQ);SUMO3	O75925;O75925-2	PIAS1	E3 SUMO-protein ligase PIAS1										+	+	+	+	+	+		+	+
LLASTLVHSVKK	SUMO3	Q9NYF8-2;Q9NYF8;Q9NYF8-3;Q9NYF8-4	BCLAF1	Bcl-2-associated transcription factor 1	+	+	+	+	+	+	+	+	+	+	+		+	+		+	+	+
LLASTLVHSVKKEQEFR	SUMO3	Q9NYF8-2;Q9NYF8;Q9NYF8-3;Q9NYF8-4	BCLAF1	Bcl-2-associated transcription factor 1	+	+	+	+	+	+	+	+	+		+	+	+		+	+	+	+
TKIKADPDGPEAQAEACSGER	SUMO3	Q9NX24	NHP2	H/ACA ribonucleoprotein complex subunit 2	+	+	+	+	+	+	+	+	+	+	+	+	+	+	+	+	+	+
VLHQVKSESTK	SUMO3	Q9NWK9;Q9NWK9-2	ZNHIT6	Box C/D snoRNA protein 1	+	+	+	+	+	+	+	+	+	+	+	+	+	+	+	+	+	+
VLHQVKSESTKNVGNEN	SUMO3	Q9NWK9;Q9NWK9-2	ZNHIT6	Box C/D snoRNA protein 1										+	+	+	+	+	+	+	+	+
EIVDDTKVKEEPPINHPVGCK	SUMO3	Q9NWK9;Q9NWK9-2	ZNHIT6	Box C/D snoRNA protein 1										+	+		+	+	+	+	+	+
IIINPSSSLLASQDETKLPK	SUMO3	Q9NWF9;Q9NWF9-1	RNF216	E3 ubiquitin-protein ligase RNF216										+		+	+	+	+	+	+	+
IIINPSSSLLASQDETKLPKIDFFDYSK	SUMO3	Q9NWF9;Q9NWF9-1	RNF216	E3 ubiquitin-protein ligase RNF216										+	+			+	+	+	+	+
ALIKEKLTADPDSEIATTSLR	SUMO3	O75925;O75925-2;O75928-2;O75928;O75928-3	PIAS1;PIAS2	E3 SUMO-protein ligase PIAS1;E3 SUMO-protein ligase PIAS2	+	+	+	+	+	+	+	+	+	+	+	+	+	+	+	+	+	+
IAEEEAKAKEEEGVPDEEGWVK	SUMO3	Q9NSQ0;Q9Y3A4	RRP7B;RRP7A	Putative ribosomal RNA-processing protein 7 homolog B;Ribosomal RNA-processing protein 7 homolog A	+	+	+	+	+	+			+	+	+	+	+	+	+	+	+	+
LQQLVENIDKKATDPNECIICHR	SUMO3	Q9NSC2-2;Q9NSC2	SALL1	Sal-like protein 1	+	+	+	+	+	+	+	+									+
TVTITKEDESTEK	SUMO3	Q9NS91	RAD18	E3 ubiquitin-protein ligase RAD18	+	+	+	+	+	+	+		+	+	+	+	+	+	+	+	+	+
TVTITKEDESTEKLSSVCMGQEDNMTSVTNHFSQSK	SUMO3	Q9NS91	RAD18	E3 ubiquitin-protein ligase RAD18													+	+	+		+	+
MRLEASKLNESVMVFTK	SUMO3	Q9NS91	RAD18	E3 ubiquitin-protein ligase RAD18													+		+
NKKENEDENSSSTNLCVEDLQK	SUMO3	Q9NRZ9-6;Q9NRZ9-5;Q9NRZ9-4;Q9NRZ9-3;Q9NRZ9-2;Q9NRZ9;Q9NRZ9-8;Q9NRZ9-7	HELLS	Lymphoid-specific helicase										+	+		+	+	+	+
VKKELDPDDSHLNLDETTK	SUMO3	Q9H8M2-2;Q9H8M2-3;Q9H8M2-1;Q9H8M2-6;Q9H8M2	BRD9	Bromodomain-containing protein 9	+	+		+	+	+	+	+	+	+	+	+	+	+			+
NGLKTEALSVSASEEEGLNFLNEYDETKPELPSGK	Deamidation (NQ);SUMO3	Q9H582-2;Q9H582	ZNF644	Zinc finger protein 644		+	+	+	+		+	+	+		+	+	+	+	+	+	+	+
VSCKKTAQQR	Phospho (STY);GlyGly (K);SUMO3	Q9H4I2;Q9H4I2-2	ZHX3	Zinc fingers and homeoboxes protein 3	+	+	+	+				+	+		+						+	+
TLDAEVVEKPAKEETVVENATPDYAAGLVSTQK	SUMO3	Q9H3P2-7;Q9H3P2	NELFA	Negative elongation factor A										+		+	+		+	+	+
KLDDDSDSPSFFEEKPEEPVVLALDPK	SUMO3	Q9H2P0	ADNP	Activity-dependent neuroprotector homeobox protein	+	+			+	+	+		+							+		+
TILKTLKDEQTR	Phospho (STY);Deamidation (NQ);SUMO3	Q9H2K8	TAOK3	Serine/threonine-protein kinase TAO3	+	+	+		+	+			+			+	+	+	+		+	+
IKLEKEFDLPPAAMPNTENVYSQWLAGYAASR	SUMO3	Q9H165;Q9H165-2;Q9H165-4;Q9H165-6	BCL11A	B-cell lymphoma/leukemia 11A	+	+	+	+	+	+	+	+	+
IKVKFEQNGSSK	Deamidation (NQ);SUMO3	Q9H040	SPRTN	SprT-like domain-containing protein Spartan				+						+	+	+	+	+	+	+	+	+
TLKKDEDIPLFPVQTK	SUMO3	Q9GZR7-2;Q9GZR7	DDX24	ATP-dependent RNA helicase DDX24										+			+	+	+		+
KKQEQLTPGVVYVR	SUMO3	Q9BYG3	MKI67IP	MKI67 FHA domain-interacting nucleolar phosphoprotein														+		+
IKDLSTVEALQNLK	SUMO3	Q9BTT0;Q9BTT0-3	ANP32E	Acidic leucine-rich nuclear phosphoprotein 32 family member E											+	+		+	+	+		+
IKDLSTVEALQNLKNLK	SUMO3	Q9BTT0;Q9BTT0-3	ANP32E	Acidic leucine-rich nuclear phosphoprotein 32 family member E										+	+		+	+		+		+
IKKEEDSAIPITVPGR	SUMO3	Q99856	ARID3A	AT-rich interactive domain-containing protein 3A	+	+	+	+	+	+	+	+	+		+		+	+	+	+	+	+
IKKEEDSAIPITVPGR	2 SUMO3	Q99856	ARID3A	AT-rich interactive domain-containing protein 3A	+	+	+	+	+	+		+
NLLHDNELSDLKEDKPR	SUMO3	Q99728-2;Q99728	BARD1	BRCA1-associated RING domain protein 1		+	+		+			+			+	+		+	+	+	+	+
KTKVEPYSLTAQQSSLIR	SUMO3	Q96T88;Q96T88-2	UHRF1	E3 ubiquitin-protein ligase UHRF1													+	+		+		+
KGGKEFVEAVLELR	SUMO3	O75367-2;O75367-3;O75367	H2AFY	Core histone macro-H2A.1	+	+	+	+		+	+	+	+								+
TKDFQESSIK	SUMO3	Q96RL1;Q96RL1-3	UIMC1	BRCA1-A complex subunit RAP80										+					+	+	+	+
TKDFQESSIKSLK	SUMO3	Q96RL1;Q96RL1-3	UIMC1	BRCA1-A complex subunit RAP80											+		+	+		+	+	+
LLSFLEQSEHKTSDADIK	SUMO3	Q96RL1;Q96RL1-2;Q96RL1-3;Q96RL1-4	UIMC1	BRCA1-A complex subunit RAP80										+				+				+
QGEVSKAASADSTTEGTPADGFTVLSTK	SUMO3	O75367-2;O75367-3;O75367	H2AFY	Core histone macro-H2A.1	+	+	+	+	+	+	+	+	+
QLKKCWENIK	GlyGly (K);Deamidation (NQ);SUMO3	Q96H12-2;Q96H12	MSANTD3	Myb/SANT-like DNA-binding domain-containing protein 3						+									+
FNEIFTEKEVKQEK	SUMO3	O75164;O75164-2	KDM4A	Lysine-specific demethylase 4A				+		+						+	+		+	+	+
KIELKEEETIMDCQK	SUMO3	Q92782-3;Q92782;Q92782-2	DPF1	Zinc finger protein neuro-d4	+	+	+	+	+	+	+	+	+	+	+	+	+		+	+	+	+
ILKPQLKSESSTSAFSTPTR	SUMO3	Q8WWQ0	PHIP	PH-interacting protein	+	+	+	+	+	+	+	+	+									+
KSQCPIGVFGNGFKSGSMR	2 Phospho (STY);2 SUMO3	Q8TE76-3;Q8TE76	MORC4	MORC family CW-type zinc finger protein 4	+		+	+	+	+	+	+	+				+	+	+	+	+	+
KLPGKIDPSMLPAR	SUMO3	Q8TE76-3;Q8TE76;Q8TE76-2	MORC4	MORC family CW-type zinc finger protein 4											+		+		+	+		+
TLLPHDPTADVFVTPAEEKPIEIQWVKPEPK	SUMO3	Q8TDN6	BRIX1	Ribosome biogenesis protein BRX1 homolog	+	+	+	+	+	+	+	+		+	+	+	+	+		+	+	+
TLLPHDPTADVFVTPAEEKPIEIQWVKPEPK	2 SUMO3	Q8TDN6	BRIX1	Ribosome biogenesis protein BRX1 homolog											+	+		+	+	+	+	+
TGMKEEKNLQEGNEVDSQSSIR	SUMO3	O75152	ZC3H11A	Zinc finger CCCH domain-containing protein 11A											+	+	+	+		+	+
SILLGSGDSEVTEPDHPVLASIKK	SUMO3	Q8N680	ZBTB2	Zinc finger and BTB domain-containing protein 2	+	+	+	+	+	+	+	+	+	+	+	+	+	+	+	+	+	+
SILLGSGDSEVTEPDHPVLASIKKEQETVLLD	SUMO3	Q8N680	ZBTB2	Zinc finger and BTB domain-containing protein 2	+	+	+		+	+	+	+	+	+	+	+		+	+	+	+	+
KTSIKSEESSICDPSSENSVAGR	SUMO3	Q8N3X6	LCORL	Ligand-dependent nuclear receptor corepressor-like protein										+			+		+	+
SKSGLKHELVTR	SUMO3	Q8N2W9	PIAS4	E3 SUMO-protein ligase PIAS4				+	+	+				+	+	+	+	+	+	+	+	+
SQVDAQLLTVQKLEEKER	SUMO3	O75150-4;O75150	RNF40	E3 ubiquitin-protein ligase BRE1B										+		+	+	+	+	+	+	+
MIHTGEKPYKCEECGK	SUMO3	Q8IYN0;Q96N38-3;Q9P255;A6NK75;Q6ZR52;Q9NZL3;Q96N38-2;Q96N38;Q8TF32	ZNF100;ZNF714;ZNF492;ZNF98;ZNF493;ZNF224;ZNF431	Zinc finger protein 100;Zinc finger protein 714;Zinc finger protein 492;Zinc finger protein 98;Zinc finger protein 493;Zinc finger protein 224;Zinc finger protein 431										+	+	+	+	+	+	+	+
LQLLEEKTDEDEKTILNLENSNK	SUMO3	Q8IX12-2;Q8IX12	CCAR1	Cell division cycle and apoptosis regulator protein 1	+	+	+			+	+
KLGATKQEEEALLSEMDVTGQAFEDMQEQNGR	Deamidation (NQ);SUMO3	O75150-4;O75150;O75150-3	RNF40	E3 ubiquitin-protein ligase BRE1B										+	+	+	+	+	+	+	+	+
MKVKHDDHYELIVDGR	SUMO3	Q86T24	ZBTB33	Transcriptional regulator Kaiso	+	+	+	+	+	+		+	+		+	+	+	+	+	+	+	+
NTNDPGVGSKHLMEGQK	SUMO3	Q86T24	ZBTB33	Transcriptional regulator Kaiso	+		+	+			+	+			+		+		+	+
VASLPGDFKQEEVGGVKEEAGGLLQCPEVAK	SUMO3	Q7Z5J4-3;Q7Z5J4-2;Q7Z5J4;Q7Z5J4-4	RAI1	Retinoic acid-induced protein 1	+		+		+		+	+	+
MGTIQEAGKKTDVGVR	Acetyl (Protein N-term);SUMO3	Q7Z465	BNIPL	Bcl-2/adenovirus E1B 19 kDa-interacting protein 2-like protein			+					+
ADNTIEGDNNEQNYIKDVKLEDHLLAGSCLK	SUMO3	Q7Z333-3;Q7Z333;Q7Z333-4	SETX	Probable helicase senataxin											+	+	+	+	+	+	+
SKHTGILKEAEAEMQER	SUMO3	Q7L590-2;Q7L590	MCM10	Protein MCM10 homolog													+	+	+			+
GTFNPEKGKQK	2 SUMO3	B2RTY4-5;B2RTY4-2;B2RTY4;B2RTY4-4	MYO9A	Unconventional myosin-IXa
AADEVLAEAKKPR	SUMO3	Q6P1J9	CDC73	Parafibromin										+	+	+	+	+	+	+	+	+
EKKFGLIDHLHYSR	SUMO3	Q6NSI4;Q6NSI4-3;Q6NSI4-4	CXorf57	Uncharacterized protein CXorf57										+	+	+	+		+	+	+
TENNNHINLKVAGQDGSVVQFK	Deamidation (NQ);SUMO3	Q6EEV6	SUMO4	Small ubiquitin-related modifier 4																		+
ANEKPTEEVKTENNNHINLK	Deamidation (NQ);SUMO3	Q6EEV6	SUMO4	Small ubiquitin-related modifier 4		+	+						+				+	+	+	+	+
ANEKPTEEVKTENNNHINLK	SUMO3	Q6EEV6	SUMO4	Small ubiquitin-related modifier 4													+
AASVVQPQPLVVVKEEK	SUMO3	O60885	BRD4	Bromodomain-containing protein 4	+	+	+	+	+	+	+	+	+		+	+	+	+		+	+	+
AASVVQPQPLVVVKEEKIHSPIIR	Phospho (STY);SUMO3	O60885	BRD4	Bromodomain-containing protein 4		+		+	+	+	+	+				+		+	+	+		+
IKEEPLDDEYDKAMAPQQGLLDK	Oxidation (M);SUMO3	Q5VZL5-2;Q5VZL5-4;Q5VZL5	ZMYM4	Zinc finger MYM-type protein 4	+	+	+	+	+	+	+	+	+	+	+	+	+	+	+	+	+	+
IKEEPLDDEYDKAMAPQQGLLDK	SUMO3	Q5VZL5-2;Q5VZL5-4;Q5VZL5	ZMYM4	Zinc finger MYM-type protein 4	+	+	+	+	+	+	+	+	+	+	+	+	+	+	+	+	+	+
AMAPQQGLLDKIKDEPDNAQEYSHGQQQK	SUMO3	Q5VZL5-2;Q5VZL5-4;Q5VZL5	ZMYM4	Zinc finger MYM-type protein 4	+	+	+	+	+	+	+	+	+	+	+	+	+	+	+	+	+	+
AMAPQQGLLDKIKDEPDNAQEYSHGQQQK	Oxidation (M);SUMO3	Q5VZL5-2;Q5VZL5-4;Q5VZL5	ZMYM4	Zinc finger MYM-type protein 4	+	+	+	+	+	+	+	+	+				+		+
IYEYHVKPLQTKHLK	Phospho (STY);Deamidation (NQ);2 SUMO3	Q5VXD3-3;Q5VXD3-4;Q5VXD3-2;Q5VXD3	SAMD13	Sterile alpha motif domain-containing protein 13												+		+
SPPAVVEEKWKPQAQR	SUMO3	Q5T7W0-2;Q5T7W0-4;Q5T7W0	ZNF618	Zinc finger protein 618	+	+	+		+	+		+	+		+			+			+
LTNELQNLKKK	Deamidation (NQ);2 SUMO3	Q5T655	CCDC147	Coiled-coil domain-containing protein 147	+		+
NFQNIYPKPVTEIAKPVILNTTQIPK	SUMO3	Q5T3J3	LRIF1	Ligand-dependent nuclear receptor-interacting factor 1											+	+	+		+	+	+	+
IKEQLMAEKIR	Oxidation (M);2 SUMO3	Q5T0B9	ZNF362	Zinc finger protein 362		+	+	+	+	+	+		+	+		+		+	+	+	+	+
VKTEPPVK	SUMO3	Q5PSV4-2;Q5PSV4	BRMS1L	Breast cancer metastasis-suppressor 1-like protein	+	+	+	+	+	+	+	+
VKTEPPVKLEK	SUMO3	Q5PSV4-2;Q5PSV4	BRMS1L	Breast cancer metastasis-suppressor 1-like protein	+	+	+	+	+	+	+	+	+	+	+	+	+	+	+	+	+	+
VKTEPPVKLEK	2 SUMO3	Q5PSV4-2;Q5PSV4	BRMS1L	Breast cancer metastasis-suppressor 1-like protein	+	+	+	+		+	+	+	+			+		+	+
VKMEKVDGDVVFNLATCFR	SUMO3	Q5H9F3-3;Q5H9F3-2;Q5H9F3	BCORL1	BCL-6 corepressor-like protein 1					+		+	+		+	+	+		+		+	+	+
KPKAEALITSQQPTPETLPVINK	SUMO3	Q52LR7	EPC2	Enhancer of polycomb homolog 2		+	+	+			+	+
LLLPGELAKHAVSEGTK	SUMO3	Q8N257;Q99879;Q96A08;P57053;P06899;O60814;Q16778;P62807;Q93079;P23527;Q99877;P33778;Q5QNW6;Q5QNW6-2;P58876;Q99880	HIST3H2BB;HIST1H2BM;HIST1H2BA;H2BFS;HIST1H2BJ;HIST1H2BK;HIST2H2BE;HIST1H2BC;HIST1H2BH;HIST1H2BO;HIST1H2BN;HIST1H2BB;HIST2H2BF;HIST1H2BD;HIST1H2BL	Histone H2B type 3-B;Histone H2B type 1-M;Histone H2B type 1-A;Histone H2B type F-S;Histone H2B type 1-J;Histone H2B type 1-K;Histone H2B type 2-E;Histone H2B type 1-C/E/F/G/I;Histone H2B type 1-H;Histone H2B type 1-O;Histone H2B type 1-N;Histone H2B type 1-B;Histone H2B type 2-F;Histone H2B type 1-D;Histone H2B type 1-L	+	+	+		+	+		+	+	+	+	+	+	+	+		+	+
HAVSEGTKAVTK	SUMO3	Q8N257;Q99879;Q96A08;P57053;P06899;O60814;Q16778;P62807;Q93079;P23527;Q99877;P33778;Q5QNW6;Q5QNW6-2;P58876;Q99880	HIST3H2BB;HIST1H2BM;HIST1H2BA;H2BFS;HIST1H2BJ;HIST1H2BK;HIST2H2BE;HIST1H2BC;HIST1H2BH;HIST1H2BO;HIST1H2BN;HIST1H2BB;HIST2H2BF;HIST1H2BD;HIST1H2BL	Histone H2B type 3-B;Histone H2B type 1-M;Histone H2B type 1-A;Histone H2B type F-S;Histone H2B type 1-J;Histone H2B type 1-K;Histone H2B type 2-E;Histone H2B type 1-C/E/F/G/I;Histone H2B type 1-H;Histone H2B type 1-O;Histone H2B type 1-N;Histone H2B type 1-B;Histone H2B type 2-F;Histone H2B type 1-D;Histone H2B type 1-L	+	+	+	+	+	+	+	+	+	+	+		+	+	+	+		+
IIHTGEKPYK	SUMO3	A8MTY0;Q9Y2Q1-4;Q9Y2Q1-3;Q9Y2Q1-2;Q9Y2Q1;Q8TD23;Q5JVG8-2;Q5JVG8;Q15928;O75373;Q03923-2;Q6ZN08;Q96N22-2;Q8N7Q3;Q03923;A6NNF4-3;Q96N22;O75437;A6NNF4;A6NN14;P0CB33;Q96JC4;Q9BRH9;Q6ZNG1;A8MXY4;Q05481-2;Q05481;Q96N58;Q8IYN0;Q96N38-3;Q9P255;A6NK75;Q68DY1-2;Q68DY1;P0DKX0;Q6ZR52;Q9H8G1;Q8IYX0;Q8N4W9-2;Q8N4W9;Q96N38-2;Q96N38;Q8TF32;P17019;Q03936-2;Q03936-3;B4DXR9;Q9UII5;A2RRD8	ZNF724P;ZNF257;ZNF675;ZNF506;ZNF141;ZNF737;ZNF85;ZNF66;ZNF681;ZNF676;ZNF726;ZNF254;ZNF729;ZNF735;ZNF479;ZNF251;ZNF600;ZNF99;ZNF91;ZNF578;ZNF100;ZNF714;ZNF492;ZNF98;ZNF626;ZNF728;ZNF493;ZNF430;ZNF679;ZNF808;ZNF431;ZNF708;ZNF732;ZNF107;ZNF320	Putative zinc finger protein 724;Zinc finger protein 257;Zinc finger protein 675;Zinc finger protein 506;Zinc finger protein 141;Zinc finger protein 737;Zinc finger protein 85;Putative zinc finger protein 66;Zinc finger protein 681;Zinc finger protein 676;Zinc finger protein 726;Zinc finger protein 254;Zinc finger protein 729;Putative zinc finger protein 735;Zinc finger protein 479;Zinc finger pr…										+	+	+	+		+	+	+	+
LCPLPGYLPPTKNGAEPK	Deamidation (NQ);SUMO3	Q9Y6X2	PIAS3	E3 SUMO-protein ligase PIAS3	+	+	+	+	+	+	+	+	+	+	+	+	+	+	+	+	+	+
EKLTADPDSEVATTSLR	SUMO3	Q9Y6X2	PIAS3	E3 SUMO-protein ligase PIAS3										+	+	+	+	+		+	+	+
VKEIIDER	SUMO3	Q9Y6K1;Q9Y6K1-2	DNMT3A	DNA (cytosine-5)-methyltransferase 3A	+	+	+	+	+	+	+	+	+							+
TSSQLVTMHDLKQGLGPSGTSGAR	SUMO3	Q9Y5Q8-2;Q9Y5Q8;Q9Y5Q8-3	GTF3C5	General transcription factor 3C polypeptide 5														+
FDVKKEPLGR	SUMO3	Q9Y5Q3	MAFB	Transcription factor MafB	+	+	+		+		+	+								+	+
LRLEEDKPAVER	SUMO3	Q9Y5J1	UTP18	U3 small nucleolar RNA-associated protein 18 homolog						+	+		+		+	+	+	+	+	+		+
LKEEFQHAMGGVPAWAETTK	SUMO3	Q9Y5J1	UTP18	U3 small nucleolar RNA-associated protein 18 homolog										+		+	+	+	+	+		+
LKEEFQHAMGGVPAWAETTKR	SUMO3	Q9Y5J1	UTP18	U3 small nucleolar RNA-associated protein 18 homolog		+		+	+		+			+	+	+	+	+	+	+	+	+
NVGIFLKNEDEEEEEEEKDEAEDLLGR	SUMO3	Q9Y5B9	SUPT16H	FACT complex subunit SPT16											+	+	+	+	+	+	+	+
LTEQKGEQQIQK	SUMO3	Q9Y5B9	SUPT16H	FACT complex subunit SPT16										+	+		+		+	+	+	+
RLTEQKGEQQIQK	SUMO3	Q9Y5B9	SUPT16H	FACT complex subunit SPT16				+						+	+	+	+	+	+		+
EILTNPKSLDKL	Phospho (STY);SUMO3	Q9Y586	MAB21L2	Protein mab-21-like 2	+	+	+	+	+	+	+	+	+		+	+	+	+	+		+	+
VTAEAVKPR	SUMO3	Q9Y546	LRRC42	Leucine-rich repeat-containing protein 42										+			+	+			+	+
VPLKEFDHSNCKTEGWADQIVLQWER	SUMO3	Q9Y546	LRRC42	Leucine-rich repeat-containing protein 42															+		+
APDCHGPVLKHEAISSQESK	SUMO3	Q9Y546	LRRC42	Leucine-rich repeat-containing protein 42										+	+	+	+	+			+	+
APDCHGPVLKHEAISSQESKK	SUMO3	Q9Y546	LRRC42	Leucine-rich repeat-containing protein 42					+						+		+			+
EKAPDCHGPVLKHEAISSQESK	SUMO3	Q9Y546	LRRC42	Leucine-rich repeat-containing protein 42										+		+	+	+		+	+	+
AEAPLKCPLADTHMNSSEK	SUMO3	Q9Y546	LRRC42	Leucine-rich repeat-containing protein 42										+	+			+	+	+		+
YFYSHDQKAHYHNR	SUMO3	Q9Y4E5-4	ZNF451	Zinc finger protein 451						+				+	+	+	+	+		+	+
SSQNFQTLPSSPLLVPQESLASSEVKENLR	Phospho (STY);SUMO3	Q9Y4E5-4	ZNF451	Zinc finger protein 451					+					+			+	+	+	+	+	+
SSQNFQTLPSSPLLVPQESLASSEVKENLR	SUMO3	Q9Y4E5-4	ZNF451	Zinc finger protein 451											+	+	+		+	+	+	+
RVTLQSEAESCEGKPDCVTSK	SUMO3	Q9Y4E5-4	ZNF451	Zinc finger protein 451										+		+	+	+	+	+	+	+
VTLQSEAESCEGKPDCVTSK	SUMO3	Q9Y4E5-4	ZNF451	Zinc finger protein 451				+		+				+	+	+	+	+	+	+	+	+
IATTEVFKDPADCHPSSFMGHR	SUMO3	Q9Y4E5-4	ZNF451	Zinc finger protein 451										+	+	+		+		+		+
GYSKGDWYKPR	SUMO3	Q9Y4E5-4	ZNF451	Zinc finger protein 451											+		+	+	+	+	+	+
TMSIKESSSLECIAIPK	SUMO3	Q9Y4E5-2;Q9Y4E5	ZNF451	Zinc finger protein 451					+						+	+	+	+		+	+	+
TGTINCGTKSSFR	SUMO3	Q9Y4E5-2;Q9Y4E5	ZNF451	Zinc finger protein 451	+						+			+	+		+	+	+	+
TETSIKTEDDFPVIETSNQLTCGCR	SUMO3	Q9Y4E5-2;Q9Y4E5	ZNF451	Zinc finger protein 451	+	+	+	+	+	+	+	+	+	+	+	+	+	+	+	+	+	+
TETSIKTEDDFPVIETSNQLTCGCR	Deamidation (NQ);SUMO3	Q9Y4E5-2;Q9Y4E5	ZNF451	Zinc finger protein 451
MNLKDKSHEGVACVQK	SUMO3	Q9Y4E5-2;Q9Y4E5	ZNF451	Zinc finger protein 451												+		+			+	+
LGDNKGIAHPISFPSFAK	SUMO3	Q9Y4E5-2;Q9Y4E5	ZNF451	Zinc finger protein 451		+	+		+			+		+	+	+	+	+	+	+	+	+
LCVDQWLKMPGLK	SUMO3	Q9Y4E5-2;Q9Y4E5	ZNF451	Zinc finger protein 451				+		+				+	+	+		+		+	+	+
KPFHKIETLYR	SUMO3	Q9Y4E5-2;Q9Y4E5	ZNF451	Zinc finger protein 451					+					+			+			+	+
HCQDEHDNEIKIK	SUMO3	Q9Y4E5-2;Q9Y4E5	ZNF451	Zinc finger protein 451	+	+	+	+	+	+	+	+	+	+	+	+	+	+	+	+	+	+
SNLYKFTASASHTER	SUMO3	Q9Y4E5-2;Q9Y4E5	ZNF451	Zinc finger protein 451	+	+	+	+	+	+	+	+	+	+	+	+	+	+	+	+	+	+
MLHVLPSTIKK	SUMO3	Q9Y4C8	RBM19	Probable RNA-binding protein 19		+				+	+					+	+	+	+	+	+	+
AAFAMVTHVKQEPR	SUMO3	Q9Y4A5-2;Q9Y4A5	TRRAP	Transformation/transcription domain-associated protein	+	+	+	+	+	+	+	+	+		+	+		+	+	+	+	+
VQLFKDDPM	SUMO3	Q9Y3Z3-3;Q9Y3Z3-4;Q9Y3Z3-2;Q9Y3Z3	SAMHD1	Deoxynucleoside triphosphate triphosphohydrolase SAMHD1			+	+	+					+	+	+	+	+	+	+	+	+
IKREDYESLPK	SUMO3	Q9Y3Z3-3;Q9Y3Z3-4;Q9Y3Z3-2;Q9Y3Z3	SAMHD1	Deoxynucleoside triphosphate triphosphohydrolase SAMHD1										+		+	+	+	+		+	+
AKQTEVKSEEGPGWTILR	SUMO3	Q9Y3B9	RRP15	RRP15-like protein	+	+	+			+	+										+
NLPYKITAEEMYDIFGK	SUMO3	Q9Y3B4	SF3B14	Pre-mRNA branch site protein p14	+	+	+		+			+	+	+	+	+	+	+	+	+	+	+
AMQAAKR	Acetyl (Protein N-term);SUMO3	Q9Y3B4	SF3B14	Pre-mRNA branch site protein p14										+	+	+	+	+		+		+
VKGVTNQTGLKR	SUMO3	Q9Y3A2	UTP11L	Probable U3 small nucleolar RNA-associated protein 11											+		+	+	+	+	+
TQDVKYIEMK	SUMO3	Q9Y3A2;Q9Y3A2-2	UTP11L	Probable U3 small nucleolar RNA-associated protein 11										+	+	+	+	+	+	+
TQDVKYIEMKR	SUMO3	Q9Y3A2;Q9Y3A2-2	UTP11L	Probable U3 small nucleolar RNA-associated protein 11										+			+			+	+
KLFVIAQK	SUMO3	Q9Y3A2	UTP11L	Probable U3 small nucleolar RNA-associated protein 11										+	+	+	+		+
ETVNSPAIYKFQSR	SUMO3	Q9Y3A2	UTP11L	Probable U3 small nucleolar RNA-associated protein 11										+	+	+	+	+	+	+	+	+
RPKPESQGIK	SUMO3	Q9Y2X9-2;Q9Y2X9	ZNF281	Zinc finger protein 281											+	+	+	+	+	+	+
VKVEEEEEEKVAEEEETSVK	SUMO3	Q9Y2X3	NOP58	Nucleolar protein 58	+	+	+	+	+	+	+	+	+	+	+	+	+	+	+	+	+	+
KIEQVDKEDEITEK	SUMO3	Q9Y2X3	NOP58	Nucleolar protein 58	+	+	+	+	+	+	+	+	+	+	+	+	+	+	+	+	+	+
HIKEEPLSEEEPCTSTAIASPEK	2 Phospho (STY);SUMO3	Q9Y2X3	NOP58	Nucleolar protein 58	+	+	+	+	+	+	+	+	+	+	+	+	+	+	+	+	+	+
HIKEEPLSEEEPCTSTAIASPEK	SUMO3	Q9Y2X3	NOP58	Nucleolar protein 58	+	+	+	+		+	+	+	+		+	+	+		+			+
HIKEEPLSEEEPCTSTAIASPEK	Phospho (STY);SUMO3	Q9Y2X3	NOP58	Nucleolar protein 58	+	+	+	+	+	+	+	+	+	+	+	+	+	+	+	+	+	+
HIKEEPLSEEEPCTSTAIASPEKK	2 Phospho (STY);SUMO3	Q9Y2X3	NOP58	Nucleolar protein 58	+	+	+	+	+	+	+	+	+	+	+	+	+	+	+	+	+	+
HIKEEPLSEEEPCTSTAIASPEKK	Phospho (STY);SUMO3	Q9Y2X3	NOP58	Nucleolar protein 58	+	+	+	+	+	+	+	+	+	+	+	+	+	+	+	+	+	+
HIKEEPLSEEEPCTSTAIASPEKK	SUMO3	Q9Y2X3	NOP58	Nucleolar protein 58		+	+	+			+		+	+	+			+	+	+
KTEELEEESFPER	SUMO3	Q9Y2W1	THRAP3	Thyroid hormone receptor-associated protein 3	+	+	+	+	+	+	+	+	+				+	+		+
EPGYKAEGK	SUMO3	Q9Y2W1	THRAP3	Thyroid hormone receptor-associated protein 3	+	+	+	+	+	+	+	+
KYDFDSSEVLQGLDFFGNKK	SUMO3	Q9Y2R4	DDX52	Probable ATP-dependent RNA helicase DDX52																+		+
AITFFTEDDKPLLR	SUMO3	Q9Y2R4	DDX52	Probable ATP-dependent RNA helicase DDX52											+	+	+	+	+	+	+	+
CDSLKEECIPEHMVR	SUMO3	Q9Y2M0-2;Q9Y2M0	FAN1	Fanconi-associated nuclease 1										+			+	+	+	+		+
SVPQDPDFAEVSDLKGMVQR	SUMO3	Q9Y2L8	ZKSCAN5	Zinc finger protein with KRAB and SCAN domains 5										+	+			+		+	+
KQGIPMKEILGQPSSK	SUMO3	Q9Y2L8	ZKSCAN5	Zinc finger protein with KRAB and SCAN domains 5										+		+	+	+	+	+
IIIKMEPEDIPTDELKDFNIIK	SUMO3	Q9Y2K1-2;Q9Y2K1	ZBTB1	Zinc finger and BTB domain-containing protein 1	+	+	+	+	+		+	+	+	+	+	+	+	+	+	+	+	+
DGKDSNIKAEFGEK	SUMO3	Q9Y2K1-2;Q9Y2K1	ZBTB1	Zinc finger and BTB domain-containing protein 1											+		+	+		+	+
VDKSAADGPR	SUMO3	Q9Y285;Q9Y285-2	FARSA	Phenylalanine--tRNA ligase alpha subunit										+	+		+	+	+	+	+	+
GSAFSTSISKQETELSPEMISSGSWR	SUMO3	Q9Y285	FARSA	Phenylalanine--tRNA ligase alpha subunit										+			+	+	+	+		+
LLLNHASDNIPKADEIR	SUMO3	Q9Y248	GINS2	DNA replication complex GINS protein PSF2	+	+	+	+	+	+	+	+	+	+		+	+		+	+
TQGFLALFSGDTGEIKSEVR	SUMO3	Q9Y230-2;Q9Y230	RUVBL2	RuvB-like 2											+					+	+	+
TQGFLALFSGDTGEIKSEVREQINAK	SUMO3	Q9Y230-2;Q9Y230	RUVBL2	RuvB-like 2										+	+		+			+		+
IKEETEIIEGEVVEIQIDRPATGTGSK	SUMO3	Q9Y230-2;Q9Y230	RUVBL2	RuvB-like 2												+	+	+	+		+
KYTQFNPK	SUMO3	Q9Y223-5;Q9Y223-3;Q9Y223;Q9Y223-2;Q9Y223-4	GNE	Bifunctional UDP-N-acetylglucosamine 2-epimerase/N-acetylmannosamine kinase;UDP-N-acetylglucosamine 2-epimerase (hydrolyzing);N-acetylmannosamine kinase	+	+	+	+	+	+	+	+	+	+	+	+		+			+
VKDEYMVAEYAVEMPHSSVGGSHLEDASGEIHPPK	SUMO3	Q9UQR1	ZNF148	Zinc finger protein 148	+	+	+	+	+	+	+	+	+	+	+	+	+		+	+
NIAKTESSPSEASQHSMQSPQK	SUMO3	Q9UQR0	SCML2	Sex comb on midleg-like protein 2			+	+					+				+
EYASEGEPLFAGGSAIPKEENLSEDSK	SUMO3	Q9UQR0	SCML2	Sex comb on midleg-like protein 2		+	+	+	+			+	+				+	+	+	+		+
TKEYASEGEPLFAGGSAIPKEENLSEDSK	SUMO3	Q9UQR0	SCML2	Sex comb on midleg-like protein 2	+	+	+	+	+		+	+	+	+	+	+	+		+		+	+
ITSGPFEPDLYKSEMEVQDAELK	SUMO3	Q9UQ80-2;Q9UQ80	PA2G4	Proliferation-associated protein 2G4										+	+	+		+
SGSPDVKGPPPVK	Phospho (STY);SUMO3	Q9UPW6;Q9UPW6-2	SATB2	DNA-binding protein SATB2	+	+	+	+	+	+	+	+	+	+		+	+	+		+	+	+
IQLQSCSKLEDLPAEQWNHATVR	SUMO3	Q9UPW6	SATB2	DNA-binding protein SATB2		+	+	+	+	+	+		+
AVKPEPTNSSVEVSPDIYQQVR	SUMO3	Q9UPW6;Q9UPW6-2	SATB2	DNA-binding protein SATB2	+	+	+	+	+	+	+	+	+		+		+		+	+	+	+
AVKPEPTNSSVEVSPDIYQQVRDELK	SUMO3	Q9UPW6;Q9UPW6-2	SATB2	DNA-binding protein SATB2		+	+	+	+	+	+	+
IKCSGCHSYQESTK	SUMO3	Q9UPT9;Q9UPT9-2	USP22	Ubiquitin carboxyl-terminal hydrolase 22										+	+	+				+	+	+
FSTWEPTKR	SUMO3	Q9UPT9;Q9UPT9-2	USP22	Ubiquitin carboxyl-terminal hydrolase 22						+				+	+	+	+	+	+	+	+	+
SFKEELLCAVCYDPFRDAVTLR	SUMO3	Q9UPQ4-2;Q9UPQ4	TRIM35	Tripartite motif-containing protein 35															+	+
ICPLHISVKEELDG	SUMO3	Q9UPQ4-2;Q9UPQ4	TRIM35	Tripartite motif-containing protein 35											+		+	+	+	+	+	+
QADCKMK	SUMO3	Q9UPP1-4;Q9UPP1-3;Q9UPP1-2;Q9UPP1;Q9UPP1-5	PHF8	Histone lysine demethylase PHF8										+	+	+	+	+	+	+	+	+
LSNLVETPKIVR	SUMO3	Q9UPP1-4;Q9UPP1-3;Q9UPP1-2;Q9UPP1;Q9UPP1-5	PHF8	Histone lysine demethylase PHF8													+	+	+	+	+	+
GKPVKTGSPTFVR	Phospho (STY);SUMO3	Q9UPP1-4;Q9UPP1-3;Q9UPP1-2;Q9UPP1;Q9UPP1-5	PHF8	Histone lysine demethylase PHF8												+	+	+
FWDFELVKDENSTQKR	SUMO3	Q9UNX4	WDR3	WD repeat-containing protein 3	+		+			+	+				+	+		+	+	+	+	+
DVIGFNMAGLDYLKR	SUMO3	Q9UNX4	WDR3	WD repeat-containing protein 3										+	+				+	+		+
KGEFLPGTR	SUMO3	Q9UNW9	NOVA2	RNA-binding protein Nova-2										+	+			+		+		+
GGQTIVQLQKETGATIK	SUMO3	Q9UNW9;P51513-5;P51513-3;P51513-4;P51513;P51513-2	NOVA2;NOVA1	RNA-binding protein Nova-2;RNA-binding protein Nova-1										+	+	+		+	+	+	+	+
GGKTLVEYQELTGAR	SUMO3	Q9UNW9;P51513-5;P51513-3;P51513-4;P51513	NOVA2;NOVA1	RNA-binding protein Nova-2;RNA-binding protein Nova-1										+	+	+		+		+		+
EIPQAMTKPEVVNILQPQTTMNPDR	SUMO3	Q9UNW9	NOVA2	RNA-binding protein Nova-2										+	+	+	+	+		+	+	+
VREIPQAMTKPEVVNILQPQTTMNPDR	SUMO3	Q9UNW9	NOVA2	RNA-binding protein Nova-2											+	+	+			+	+	+
AVMEQSGAWVQLSQKPEGINLQER	SUMO3	Q9UNW9	NOVA2	RNA-binding protein Nova-2							+			+	+	+	+	+	+	+	+	+
AVMEQSGAWVQLSQKPEGINLQER	Oxidation (M);SUMO3	Q9UNW9	NOVA2	RNA-binding protein Nova-2										+	+	+	+	+	+	+		+
NNFRPPPKVESSVVR	SUMO3	Q9UNQ2	DIMT1	Probable dimethyladenosine transferase											+		+	+			+
LRAEVAQAKR	SUMO3	Q9ULW3	ABT1	Activator of basal transcription 1			+							+			+	+	+	+	+	+
FVEHVKSQGHKDK	SUMO3	Q9ULV3-5;Q9ULV3-3;Q9ULV3-4;Q9ULV3-2;Q9ULV3	CIZ1	Cip1-interacting zinc finger protein	+	+		+		+	+		+							+
MHPQSLAEEEIKTEQEVVEGMDISTR	SUMO3	Q9ULU4-17;Q9ULU4-15;Q9ULU4-8;Q9ULU4-18;Q9ULU4-14;Q9ULU4-12;Q9ULU4-22;Q9ULU4-16;Q9ULU4-5;Q9ULU4-13;Q9ULU4-10;Q9ULU4-7			+	+	+	+	+	+	+	+	+			+			+	+	+	+
MHPQSLAEEEIKTEQEVVEGMDISTR	Acetyl (Protein N-term);SUMO3	Q9ULU4-17;Q9ULU4-15;Q9ULU4-8;Q9ULU4-18;Q9ULU4-14;Q9ULU4-12;Q9ULU4-22;Q9ULU4-16;Q9ULU4-5;Q9ULU4-13;Q9ULU4-10;Q9ULU4-7			+	+	+	+	+	+	+	+	+	+	+		+	+		+		+
MHPQSLAEEEIKTEQEVVEGMDISTR	Acetyl (Protein N-term);Oxidation (M);Deamidation (NQ);SUMO3	Q9ULU4-17;Q9ULU4-15;Q9ULU4-8;Q9ULU4-18;Q9ULU4-14;Q9ULU4-12;Q9ULU4-22;Q9ULU4-16;Q9ULU4-5;Q9ULU4-13;Q9ULU4-10;Q9ULU4-7
MHPQSLAEEEIKTEQEVVEGMDISTR	Oxidation (M);SUMO3	Q9ULU4-17;Q9ULU4-15;Q9ULU4-8;Q9ULU4-18;Q9ULU4-14;Q9ULU4-12;Q9ULU4-22;Q9ULU4-16;Q9ULU4-5;Q9ULU4-13;Q9ULU4-10;Q9ULU4-7									+		+
VIIKQEPGEAPHVPATGAASQSPLPQYVTVK	SUMO3	Q9ULM3	YEATS2	YEATS domain-containing protein 2		+	+	+		+	+	+	+	+		+		+		+	+	+
TIKETDPDYEDVSVALPNKR	SUMO3	Q9ULM3	YEATS2	YEATS domain-containing protein 2	+	+	+	+	+		+	+	+		+					+
IHGSSFVTSTVKQEDSLFASMPPLCPIGSHPK	SUMO3	Q9ULM3	YEATS2	YEATS domain-containing protein 2	+	+	+	+	+	+	+	+	+	+	+	+	+	+		+	+	+
IQVKEEPVEEAEEEAPEASTAPK	SUMO3	Q9ULJ3-2;Q9ULJ3	ZBTB21	Zinc finger and BTB domain-containing protein 21	+	+	+	+	+	+	+	+	+	+	+	+	+	+	+	+	+	+
IKTEPSSPLSDPSDIIR	Phospho (STY);SUMO3	Q9ULJ3-2;Q9ULJ3	ZBTB21	Zinc finger and BTB domain-containing protein 21	+	+	+	+	+	+	+	+	+	+	+	+	+	+	+	+	+	+
IKTEPSSPLSDPSDIIR	SUMO3	Q9ULJ3-2;Q9ULJ3	ZBTB21	Zinc finger and BTB domain-containing protein 21
IKTEPSSPLSDPSDIIR	2 Phospho (STY);SUMO3	Q9ULJ3-2;Q9ULJ3	ZBTB21	Zinc finger and BTB domain-containing protein 21	+		+	+	+	+			+	+					+	+	+	+
GQLCDVLLIVGDQKFR	SUMO3	Q9ULJ3-2;Q9ULJ3	ZBTB21	Zinc finger and BTB domain-containing protein 21	+	+	+	+	+	+	+	+	+	+	+	+	+	+	+	+	+	+
LKGQLCDVLLIVGDQKFR	SUMO3	Q9ULJ3-2;Q9ULJ3	ZBTB21	Zinc finger and BTB domain-containing protein 21	+	+	+	+	+	+	+	+	+	+	+	+	+			+	+	+
DLSLKTEDDQKDMSR	SUMO3	Q9ULJ3-2;Q9ULJ3	ZBTB21	Zinc finger and BTB domain-containing protein 21	+	+	+	+	+		+		+	+	+		+		+		+	+
SQVPAAQPTAETKPATAAVPTSQSVKHETALVNPDSFGIR	SUMO3	Q9UKY1	ZHX1	Zinc fingers and homeoboxes protein 1		+				+	+		+	+	+	+	+				+
VKPEEMMDERPK	SUMO3	Q9UKV3-5;Q9UKV3	ACIN1	Apoptotic chromatin condensation inducer in the nucleus	+	+	+	+	+	+	+		+							+
SAQPLPLKIEELALAK	SUMO3	Q9UKV3-5;Q9UKV3	ACIN1	Apoptotic chromatin condensation inducer in the nucleus	+	+	+	+	+	+	+	+	+							+
EFKEEGEEIPR	SUMO3	Q9UKV3-5;Q9UKV3	ACIN1	Apoptotic chromatin condensation inducer in the nucleus	+	+	+	+	+	+	+	+	+	+	+		+		+	+	+
SLSSLKIDDTPVDDPSLK	SUMO3	Q9UKT7	FBXL3	F-box/LRR-repeat protein 3													+	+		+
QLLETLKCESIPACTTEELVSGVASPCPK	Phospho (STY);SUMO3	Q9UKL3	CASP8AP2	CASP8-associated protein 2										+
TVKKEPEDR	SUMO3	Q9UK58	CCNL1	Cyclin-L1	+	+		+	+	+		+	+	+	+	+	+	+		+
GQVKNEALR	SUMO3	Q9UJX2-3;Q9UJX2	CDC23	Cell division cycle protein 23 homolog	+	+	+	+	+	+	+	+	+	+	+	+	+	+	+	+	+
IFDEEPANGVKIER	Deamidation (NQ);SUMO3	Q9UJW8-2;Q9UJW8-3;Q9UJW8-4;Q9UJW8	ZNF180	Zinc finger protein 180		+				+				+	+	+	+	+	+	+	+	+
KADVDAIHEYLLLK	SUMO3	Q9UJV9	DDX41	Probable ATP-dependent RNA helicase DDX41	+	+	+	+	+	+		+	+				+			+
AGAASLDVIQEVEYVKEEAK	SUMO3	Q9UJV9	DDX41	Probable ATP-dependent RNA helicase DDX41										+		+			+		+	+
KSSCFIEWGLPGTK	SUMO3	Q9UJ78-2;Q9UJ78-3;Q9UJ78-1;Q9UJ78	ZMYM5	Zinc finger MYM-type protein 5										+			+	+	+	+	+	+
TAQPDHTQAPTKQEAGGGFVLPPPGTDLVFLR	SUMO3	Q9UIS9-4;Q9UIS9-11;Q9UIS9-8;Q9UIS9-7;Q9UIS9-6;Q9UIS9-5;Q9UIS9-10;Q9UIS9-2;Q9UIS9;Q9UIS9-9;Q9UIS9-12	MBD1	Methyl-CpG-binding domain protein 1	+	+	+	+	+	+	+	+	+			+	+		+
HHLGPTLKPTLATR	SUMO3	Q9UIS9-4;Q9UIS9-11;Q9UIS9-8;Q9UIS9-7;Q9UIS9-6;Q9UIS9-5;Q9UIS9-10;Q9UIS9-2;Q9UIS9;Q9UIS9-9;Q9UIS9-12	MBD1	Methyl-CpG-binding domain protein 1	+	+	+	+	+	+	+	+	+		+						+
EAPRDETKADTDTAPASFPAPGCCENCGISFSGDGTQR	SUMO3	Q9UIS9-4;Q9UIS9-11;Q9UIS9-8;Q9UIS9-7;Q9UIS9-6;Q9UIS9-5;Q9UIS9-10;Q9UIS9-2;Q9UIS9;Q9UIS9-9;Q9UIS9-12	MBD1	Methyl-CpG-binding domain protein 1	+	+	+	+		+	+	+	+		+					+
VISLEKLK	SUMO3	Q9UIG0-2;Q9UIG0	BAZ1B	Tyrosine-protein kinase BAZ1B	+	+		+	+	+	+	+	+
EIVKFEPQVDTEAEDMISAVK	SUMO3	Q9UIG0-2;Q9UIG0	BAZ1B	Tyrosine-protein kinase BAZ1B		+	+	+	+				+
ATATIALGTDSIKMENGQSTAAK	Acetyl (Protein N-term);Deamidation (NQ);SUMO3	Q9UHX1-6;Q9UHX1-5
TVKEVLPALENNKEQIQK	GlyGly (K);Deamidation (NQ);SUMO3	Q9UHV9	PFDN2	Prefoldin subunit 2	+	+		+	+	+		+	+	+	+		+	+	+	+	+	+
IIETLTQQLQAKGK	Deamidation (NQ);SUMO3	Q9UHV9	PFDN2	Prefoldin subunit 2	+	+	+	+	+		+	+	+	+	+		+	+	+	+	+	+
TKIEFVTGTK	SUMO3	Q9UHR5-2;Q9UHR5	SAP30BP	SAP30-binding protein										+	+	+			+	+	+	+
LIQSLQEFKEDIHNR	SUMO3	Q9UHQ7	WBP5	WW domain-binding protein 5				+						+	+	+	+	+	+	+	+	+
ELKQEAPSCPLAPSDLGLSR	SUMO3	Q9UHL9-2;Q9UHL9;Q9UHL9-3	GTF2IRD1	General transcription factor II-I repeat domain-containing protein 1	+	+	+	+	+	+	+	+	+	+		+		+	+			+
ELKQEAPSCPLAPSDLGLSRPMPEPK	SUMO3	Q9UHL9-2;Q9UHL9;Q9UHL9-3	GTF2IRD1	General transcription factor II-I repeat domain-containing protein 1	+	+	+	+	+	+	+	+	+	+	+	+	+	+	+	+	+	+
DTTKLEPASPPEDTSAEVSR	Phospho (STY);SUMO3	Q9UHL9-2;Q9UHL9;Q9UHL9-3	GTF2IRD1	General transcription factor II-I repeat domain-containing protein 1		+	+	+	+		+		+	+		+	+	+		+	+	+
DTTKLEPASPPEDTSAEVSR	SUMO3	Q9UHL9-2;Q9UHL9;Q9UHL9-3	GTF2IRD1	General transcription factor II-I repeat domain-containing protein 1			+		+		+			+			+	+		+
YEVPCVLDLKMGTR	SUMO3	Q9UHH9	IP6K2	Inositol hexakisphosphate kinase 2													+	+		+
MGEPVSESVVKR	SUMO3	Q9UHF7;Q9UHF7-3;Q9UHF7-2	TRPS1	Zinc finger transcription factor Trps1	+	+	+	+	+	+	+	+	+							+		+
VAHPGSQEPPSESKPFLAPMISNQR	SUMO3	Q9UHB4-3;Q9UHB4-4;Q9UHB4;Q9UHB4-2	NDOR1	NADPH-dependent diflavin oxidoreductase 1											+		+		+	+		+
LKSQSGQIKEEDFEQSK	SUMO3	Q9UGU0-2;Q9UGU0	TCF20	Transcription factor 20		+			+
SQSGQIKEEDFEQSK	SUMO3	Q9UGU0-2;Q9UGU0	TCF20	Transcription factor 20	+	+
STKLESLSDLER	SUMO3	Q9UGL1;Q9UGL1-2	KDM5B	Lysine-specific demethylase 5B										+			+	+		+	+
SSIKQEPIER	SUMO3	Q9UGL1;Q9UGL1-2	KDM5B	Lysine-specific demethylase 5B	+	+	+	+	+	+	+	+	+	+		+	+
SSIKQEPIERK	SUMO3	Q9UGL1;Q9UGL1-2	KDM5B	Lysine-specific demethylase 5B	+		+	+	+	+								+	+		+
AEAMNIKIEPEETTEAR	SUMO3	Q9UGL1	KDM5B	Lysine-specific demethylase 5B	+	+	+	+	+	+	+	+	+
MRAEAMNIKIEPEETTEAR	SUMO3	Q9UGL1	KDM5B	Lysine-specific demethylase 5B	+	+	+	+	+	+	+	+	+	+	+	+	+	+	+	+	+	+
SRPAKLYVYINELCTVLK	SUMO3	Q9UER7-5;Q9UER7-4;Q9UER7-2;Q9UER7;Q9UER7-3	DAXX	Death domain-associated protein 6																+
LINKPGPDTFPDYGDVLR	SUMO3	Q9UER7-5;Q9UER7-4;Q9UER7-2;Q9UER7;Q9UER7-3	DAXX	Death domain-associated protein 6												+	+	+	+	+	+	+
LDEVISKYAMLQDKSEEGER	SUMO3	Q9UER7-5;Q9UER7-4;Q9UER7-2;Q9UER7;Q9UER7-3	DAXX	Death domain-associated protein 6										+				+		+
LCELKDCSSLTGR	SUMO3	Q9UER7-5;Q9UER7-4;Q9UER7-2;Q9UER7;Q9UER7-3	DAXX	Death domain-associated protein 6											+		+	+	+	+	+	+
KLNLAPAATTSNEPSGNNPPTHLSLDPTNAENTASQSPR	SUMO3	Q9UER7-5;Q9UER7-4;Q9UER7-2;Q9UER7;Q9UER7-3	DAXX	Death domain-associated protein 6										+	+	+	+		+		+
CYKLENEKLFEEFLELCK	SUMO3	Q9UER7-5;Q9UER7-4;Q9UER7-2;Q9UER7	DAXX	Death domain-associated protein 6										+	+		+	+				+
AVEKAAAR	SUMO3	Q9UER7-5;Q9UER7-4;Q9UER7-2;Q9UER7;Q9UER7-3	DAXX	Death domain-associated protein 6										+			+	+		+	+	+
ATAEECLKHPWLTQSSIQEPSFR	SUMO3	Q9UEE5	STK17A	Serine/threonine-protein kinase 17A												+	+		+
EIPMDPEAGAEPLVPAQDASSQVKR	SUMO3	Q9UDV7-2;Q9UDV7	ZNF282	Zinc finger protein 282										+	+		+	+	+	+	+	+
EIPMDPEAGAEPLVPAQDASSQVKREDTLCVR	SUMO3	Q9UDV7-2;Q9UDV7	ZNF282	Zinc finger protein 282											+	+	+	+	+	+	+
ELLKTEIDADFPHPLR	SUMO3	Q9UBT6-8;Q9UBT6	POLK	DNA polymerase kappa																+	+
MHIFSMNMKSR	SUMO3	Q9UBT2-2;Q9UBT2	UBA2	SUMO-activating enzyme subunit 2	+		+	+			+	+								+	+
LFTKLFKDDIR	SUMO3	Q9UBT2-2;Q9UBT2	UBA2	SUMO-activating enzyme subunit 2	+		+				+	+								+
GVTECYECHPKPTQR	SUMO3	Q9UBT2-2;Q9UBT2	UBA2	SUMO-activating enzyme subunit 2	+	+	+	+	+	+	+	+	+	+	+	+	+	+		+	+	+
KGVTECYECHPKPTQR	SUMO3	Q9UBT2-2;Q9UBT2	UBA2	SUMO-activating enzyme subunit 2	+	+		+	+		+	+			+	+			+			+
ASNEDGDIKR	SUMO3	Q9UBT2-2;Q9UBT2	UBA2	SUMO-activating enzyme subunit 2	+	+	+	+	+	+	+	+	+	+	+	+	+	+	+	+	+	+
LLKGIDRYNPENLATLER	SUMO3	Q9UBQ5-2;Q9UBQ5	EIF3K	Eukaryotic translation initiation factor 3 subunit K										+		+				+		+
VSQGVEDGPDTKR	SUMO3	Q9UBE0-2;Q9UBE0-3;Q9UBE0	SAE1	SUMO-activating enzyme subunit 1;SUMO-activating enzyme subunit 1, N-terminally processed					+					+	+	+	+	+	+	+	+	+
VGKYVASEVCEESIAVGTVKHEGNIK	SUMO3	Q9UBC3-7;Q9UBC3-4;Q9UBC3-8;Q9UBC3-3;Q9UBC3-5;Q9UBC3-2;Q9UBC3-6;Q9UBC3	DNMT3B	DNA (cytosine-5)-methyltransferase 3B										+		+	+	+		+	+	+
YVASEVCEESIAVGTVKHEGNIK	SUMO3	Q9UBC3-7;Q9UBC3-4;Q9UBC3-8;Q9UBC3-3;Q9UBC3-5;Q9UBC3-2;Q9UBC3-6;Q9UBC3	DNMT3B	DNA (cytosine-5)-methyltransferase 3B	+	+	+	+	+		+	+	+	+	+	+	+	+	+	+	+	+
KNPVSFHPLFEGGLCQTCR	SUMO3	Q9UBC3-7;Q9UBC3-4;Q9UBC3-8;Q9UBC3-3;Q9UBC3-5;Q9UBC3-2;Q9UBC3-6;Q9UBC3	DNMT3B	DNA (cytosine-5)-methyltransferase 3B													+			+
FLECNPVMIDAIKVSAAHR	SUMO3	Q9UBC3-7;Q9UBC3-4;Q9UBC3-8;Q9UBC3-3;Q9UBC3-5;Q9UBC3-2;Q9UBC3-6;Q9UBC3	DNMT3B	DNA (cytosine-5)-methyltransferase 3B							+
AQEALGDREPKPTR	SUMO3	Q9UBC1-2;Q9UBC1-3;Q9UBC1	NFKBIL1	NF-kappa-B inhibitor-like protein 1											+		+	+		+
IHTEEKPYLCNECGESFR	SUMO3	Q9P2J8-2;Q9P2J8	ZNF624	Zinc finger protein 624										+				+	+	+
IFHQATDLLEHQCVQAEQKPFVCGVCK	SUMO3	Q9P2F9	ZNF319	Zinc finger protein 319	+	+	+	+	+	+	+	+	+			+	+	+		+	+	+
VKLEGSK	SUMO3	Q9P258	RCC2	Protein RCC2											+	+	+	+	+	+	+	+
MESTAYPLNLSLKEEEEEEEIQSR	Acetyl (Protein N-term);SUMO3	Q9P215	POGK	Pogo transposable element with KRAB domain	+	+	+	+	+	+	+		+			+		+	+			+
MESTAYPLNLSLKEEEEEEEIQSR	Acetyl (Protein N-term);Oxidation (M);SUMO3	Q9P215	POGK	Pogo transposable element with KRAB domain
GLFCDVTLIAGDTKFPAHR	SUMO3	Q9P1Z0	ZBTB4	Zinc finger and BTB domain-containing protein 4	+	+	+	+	+	+	+	+	+	+	+	+	+	+	+	+	+	+
KMNVAFEEQNAVLQR	SUMO3	Q9P0W2-3;Q9P0W2;Q9P0W2-2	HMG20B	SWI/SNF-related matrix-associated actin-dependent regulator of chromatin subfamily E member 1-related										+	+		+	+	+	+	+	+
IKKEDSSSGLMNTLLNGHK	Deamidation (NQ);SUMO3	Q9P0W2-3;Q9P0W2;Q9P0W2-2	HMG20B	SWI/SNF-related matrix-associated actin-dependent regulator of chromatin subfamily E member 1-related				+						+	+	+	+	+	+	+	+	+
APGQHGGFVVTVKQER	SUMO3	Q9P0W2-3;Q9P0W2	HMG20B	SWI/SNF-related matrix-associated actin-dependent regulator of chromatin subfamily E member 1-related	+	+	+		+		+	+	+		+		+	+	+	+	+	+
AGGKEFLETVK	SUMO3	Q9P0M6	H2AFY2	Core histone macro-H2A.2	+		+	+	+	+	+		+				+		+	+
AGGKEFLETVKELR	SUMO3	Q9P0M6	H2AFY2	Core histone macro-H2A.2	+	+		+	+	+	+	+
NLSSHWLMKSEPESR	SUMO3	Q9P016-2;Q9P016	THYN1	Thymocyte nuclear protein 1										+	+	+	+	+	+	+	+
KVEEEGSPGDPDHEASTQGR	SUMO3	Q9NZT2-2;Q9NZT2	OGFR	Opioid growth factor receptor										+	+	+	+	+	+	+	+	+
IKQEAGLSK	SUMO3	Q9NZM4-2;Q9NZM4	GLTSCR1	Glioma tumor suppressor candidate region gene 1 protein	+	+	+	+	+	+	+	+	+	+
IATCSDDNTLKIWR	SUMO3	Q9NZJ0	DTL	Denticleless protein homolog										+	+	+	+				+	+
FWDVKAGELIGTCK	SUMO3	Q9NZJ0;Q9NZJ0-2	DTL	Denticleless protein homolog													+		+		+	+
TFLVNSAFDGHQPLPKGEK	SUMO3	Q9NYW8	RBAK	RB-associated KRAB zinc finger protein					+						+			+			+
SHSEEKPYGCSECGK	SUMO3	Q9NYW8	RBAK	RB-associated KRAB zinc finger protein										+	+	+	+	+	+	+	+	+
VFKEENQK	SUMO3	Q9NYF8-2;Q9NYF8;Q9NYF8-3;Q9NYF8-4	BCLAF1	Bcl-2-associated transcription factor 1	+	+	+	+	+	+	+	+	+									+
VFKEENQKGDK	SUMO3	Q9NYF8-2;Q9NYF8;Q9NYF8-3;Q9NYF8-4	BCLAF1	Bcl-2-associated transcription factor 1	+	+	+	+	+	+	+	+	+	+	+	+	+	+	+	+	+	+
RPKEEEWDPEYTPK	SUMO3	Q9NYF8-2;Q9NYF8;Q9NYF8-4	BCLAF1	Bcl-2-associated transcription factor 1	+	+	+	+	+	+	+	+	+	+	+	+	+	+	+	+	+	+
ITVKKETQSPEQVK	Phospho (STY);SUMO3	Q9NYF8-2;Q9NYF8;Q9NYF8-3	BCLAF1	Bcl-2-associated transcription factor 1	+	+	+	+		+	+	+	+		+			+
TPDLPEEEYVKEEIQENEEAVKK	SUMO3	Q9NYB0	TERF2IP	Telomeric repeat-binding factor 2-interacting protein 1	+		+		+		+		+	+		+	+	+		+	+	+
LGPASAADTGSEAKPGALAEGAAEPEPQR	SUMO3	Q9NYB0	TERF2IP	Telomeric repeat-binding factor 2-interacting protein 1	+					+	+	+	+	+		+	+		+	+	+	+
LKEIKEELLHSEK	SUMO3	Q9NY93-2;Q9NY93	DDX56	Probable ATP-dependent RNA helicase DDX56				+						+	+	+	+			+	+	+
KLEMEDYPSFMAK	SUMO3	Q9NY61	AATF	Protein AATF										+	+	+	+	+	+		+	+
FKSEALLSTLTSDASK	SUMO3	Q9NXR8	ING3	Inhibitor of growth protein 3
FKSEALLSTLTSDASKENTLGCR	SUMO3	Q9NXR8	ING3	Inhibitor of growth protein 3				+	+		+			+	+	+	+	+	+	+	+	+
IKADPDGPEAQAEACSGER	SUMO3	Q9NX24	NHP2	H/ACA ribonucleoprotein complex subunit 2	+	+	+	+	+	+	+	+	+	+	+	+	+	+	+	+	+	+
LVEGPPPPPEPPKTAVAHAK	SUMO3	Q9NWU5-2;Q9NWU5-3;Q9NWU5	MRPL22	39S ribosomal protein L22, mitochondrial										+	+	+	+	+	+	+	+	+
VGEPEVKEEK	SUMO3	Q9NWK9;Q9NWK9-2	ZNHIT6	Box C/D snoRNA protein 1	+	+			+	+		+	+	+	+	+	+	+	+	+	+
LAGQWVEQEVEDRPEVKDENAGVLEVK	SUMO3	Q9NWK9	ZNHIT6	Box C/D snoRNA protein 1										+		+	+	+			+	+
VKEEPPINHPVGCK	SUMO3	Q9NWK9;Q9NWK9-2	ZNHIT6	Box C/D snoRNA protein 1								+	+	+	+	+	+	+	+	+	+	+
CETCGTEEAKYR	SUMO3	Q9NWK9;Q9NWK9-2	ZNHIT6	Box C/D snoRNA protein 1													+		+			+
NYYDLNVLCNFLLENPDYPKREDR	SUMO3	Q9NWF9;Q9NWF9-1	RNF216	E3 ubiquitin-protein ligase RNF216														+		+
KAEEEVAAAYADELVR	SUMO3	Q9NWF9;Q9NWF9-1;Q9NWF9-3	RNF216	E3 ubiquitin-protein ligase RNF216														+		+
CGTGLIKSEGCNR	SUMO3	Q9NWF9;Q9NWF9-1;Q9NWF9-3	RNF216	E3 ubiquitin-protein ligase RNF216										+			+	+	+	+	+	+
LKQETVEMDIR	SUMO3	Q9NWB7	IFT57	Intraflagellar transport protein 57 homolog										+	+	+	+	+	+	+	+	+
IKGEFMTCSNDATVR	SUMO3	Q9NW82	WDR70	WD repeat-containing protein 70										+		+	+	+	+	+		+
QVLLEIFSKNYR	SUMO3	Q9NVU0-5;Q9NVU0	POLR3E	DNA-directed RNA polymerase III subunit RPC5	+	+		+	+	+	+	+	+	+		+				+	+	+
IKEEPVSEEGEEDEEQEAEEEPMDTSPSGLHSK	Phospho (STY);SUMO3	Q9NVU0-5;Q9NVU0;Q9NVU0-3;Q9NVU0-2;Q9NVU0-4	POLR3E	DNA-directed RNA polymerase III subunit RPC5	+	+	+	+			+	+	+						+
IKEEPVSEEGEEDEEQEAEEEPMDTSPSGLHSK	SUMO3	Q9NVU0-5;Q9NVU0;Q9NVU0-3;Q9NVU0-2;Q9NVU0-4	POLR3E	DNA-directed RNA polymerase III subunit RPC5	+	+	+		+	+	+				+			+		+	+
RQEEFEHKEEVLQELNMFPQLDDEATR	SUMO3	Q9NVN8	GNL3L	Guanine nucleotide-binding protein-like 3-like protein										+	+		+		+	+	+
ALDVTDKEGEEREDADVSVTQR	SUMO3	Q9NVI1-2;Q9NVI1-1;Q9NVI1	FANCI	Fanconi anemia group I protein	+		+		+		+
SQKFATEK	SUMO3	Q9NVC6	MED17	Mediator of RNA polymerase II transcription subunit 17	+	+	+	+	+	+	+	+	+			+
LSNLPGWSLKDGNAFLDKELK	SUMO3	Q9NV88-3;Q9NV88	INTS9	Integrator complex subunit 9	+	+		+			+	+	+	+
FLSPQDTFEALKR	SUMO3	Q9NTZ6	RBM12	RNA-binding protein 12											+			+		+	+	+
EIEKNPPAQGKK	SUMO3	Q9NTZ6	RBM12	RNA-binding protein 12										+	+	+	+	+	+	+	+	+
AKEEEGVPDEEGWVK	SUMO3	Q9NSQ0;Q9Y3A4	RRP7B;RRP7A	Putative ribosomal RNA-processing protein 7 homolog B;Ribosomal RNA-processing protein 7 homolog A			+							+	+	+	+	+		+		+
TVYNLLSDRDLKK	SUMO3	Q9NS91	RAD18	E3 ubiquitin-protein ligase RAD18						+				+	+	+	+	+	+		+	+
SVEEIAPDPSEAKRPEPPSTSTLK	SUMO3	Q9NS91	RAD18	E3 ubiquitin-protein ligase RAD18				+	+					+	+	+	+	+	+	+	+	+
QSLKQGSR	SUMO3	Q9NS91	RAD18	E3 ubiquitin-protein ligase RAD18										+	+		+			+	+	+
NLAVKVYTPVASR	SUMO3	Q9NS91	RAD18	E3 ubiquitin-protein ligase RAD18										+	+	+	+	+	+	+	+	+
LNESVMVFTKDQTEKEIDEIHSK	SUMO3	Q9NS91	RAD18	E3 ubiquitin-protein ligase RAD18													+	+	+		+	+
EMSGSTSELLIKENK	SUMO3	Q9NS91	RAD18	E3 ubiquitin-protein ligase RAD18							+			+	+	+	+	+	+	+	+	+
LQSPIKEENTTAVEEIGR	SUMO3	Q9NS73-3;Q9NS73-2;Q9NS73-5;Q9NS73	MBIP	MAP3K12-binding inhibitory protein 1	+	+	+	+	+	+	+	+	+					+	+		+	+
YKWEYTYYSR	SUMO3	Q9NS56-2;Q9NS56	TOPORS	E3 ubiquitin-protein ligase Topors	+	+	+	+			+	+	+	+	+	+	+	+	+	+	+	+
KIQEQDIINFR	SUMO3	Q9NS56-2;Q9NS56	TOPORS	E3 ubiquitin-protein ligase Topors											+	+	+	+	+	+	+	+
KIQEQDIINFRR	SUMO3	Q9NS56-2;Q9NS56	TOPORS	E3 ubiquitin-protein ligase Topors										+	+		+	+	+	+	+	+
EFKMDNFSPK	SUMO3	Q9NS56-2;Q9NS56	TOPORS	E3 ubiquitin-protein ligase Topors								+		+	+	+	+	+	+	+	+	+
QNTKFFFDPVR	SUMO3	Q9NRZ9-6;Q9NRZ9-5;Q9NRZ9-4;Q9NRZ9-3;Q9NRZ9-2;Q9NRZ9;Q9NRZ9-8;Q9NRZ9-7	HELLS	Lymphoid-specific helicase											+		+	+	+	+	+	+
QNTKFFFDPVRK	SUMO3	Q9NRZ9-6;Q9NRZ9-5;Q9NRZ9-4;Q9NRZ9-3;Q9NRZ9-2;Q9NRZ9;Q9NRZ9-8;Q9NRZ9-7	HELLS	Lymphoid-specific helicase										+	+	+	+	+	+	+	+
LVTANTIDQKIVER	SUMO3	Q9NRZ9-6;Q9NRZ9-5;Q9NRZ9-4;Q9NRZ9-3;Q9NRZ9-2;Q9NRZ9	HELLS	Lymphoid-specific helicase												+	+	+	+	+	+	+
KQEIFYTAIVNR	SUMO3	Q9NRZ9-6;Q9NRZ9-5;Q9NRZ9-4;Q9NRZ9-3;Q9NRZ9-2;Q9NRZ9	HELLS	Lymphoid-specific helicase										+	+	+	+	+	+	+	+	+
GREDESYNISEVMSKEEILSVAK	SUMO3	Q9NRZ9-6;Q9NRZ9-5;Q9NRZ9-4;Q9NRZ9-3;Q9NRZ9-2;Q9NRZ9;Q9NRZ9-8;Q9NRZ9-7	HELLS	Lymphoid-specific helicase										+	+	+	+	+	+	+	+	+
GKNSIDASEEKPVMR	SUMO3	Q9NRZ9-6;Q9NRZ9-5;Q9NRZ9-4;Q9NRZ9-3;Q9NRZ9-2;Q9NRZ9;Q9NRZ9-8;Q9NRZ9-7	HELLS	Lymphoid-specific helicase										+	+	+	+	+	+	+	+	+
NSIDASEEKPVMR	SUMO3	Q9NRZ9-6;Q9NRZ9-5;Q9NRZ9-4;Q9NRZ9-3;Q9NRZ9-2;Q9NRZ9;Q9NRZ9-8;Q9NRZ9-7	HELLS	Lymphoid-specific helicase										+	+	+	+	+	+	+	+	+
HQDVPSQDDSKPTQR	SUMO3	Q9NRN7	AASDHPPT	L-aminoadipate-semialdehyde dehydrogenase-phosphopantetheinyl transferase													+			+		+
VIATKSSEQSR	SUMO3	Q9NRL2-2;Q9NRL2	BAZ1A	Bromodomain adjacent to zinc finger domain protein 1A											+		+	+	+	+		+
DKLLKQEEMK	SUMO3	Q9NRL2-2;Q9NRL2	BAZ1A	Bromodomain adjacent to zinc finger domain protein 1A				+						+	+		+	+	+	+	+
QKHPALPSNRPQQQVLVLAEPR	Phospho (STY);4 Deamidation (NQ);SUMO3	Q9NR80-3;Q9NR80	ARHGEF4	Rho guanine nucleotide exchange factor 4	+	+	+		+	+	+	+	+		+					+
HLLTLKDDAVKK	SUMO3	Q9NQZ2	UTP3	Something about silencing protein 10	+	+	+	+	+	+		+		+	+					+	+
AVPGTDLKIPVFDAGHER	SUMO3	Q9NPF5	DMAP1	DNA methyltransferase 1-associated protein 1		+				+	+		+	+	+	+	+		+
YKQEIGFGNWGH	SUMO3	Q9NPA3	MID1IP1	Mid1-interacting protein 1										+	+	+				+	+	+
MVKVDPETR	SUMO3	Q9NNW5	WDR6	WD repeat-containing protein 6										+	+	+	+	+	+	+	+	+
VVKLENGEIETIAR	Deamidation (NQ);SUMO3	Q9HDC9-2;Q9HDC9	APMAP	Adipocyte plasma membrane-associated protein										+	+		+	+	+	+
VVKLENGEIETIAR	SUMO3	Q9HDC9-2;Q9HDC9	APMAP	Adipocyte plasma membrane-associated protein										+				+	+	+	+
LQKCLEPLEQKLQEITR	Phospho (STY);GlyGly (K);Deamidation (NQ);SUMO3	Q9HCM9-2;Q9HCM9	TRIM39	E3 ubiquitin-protein ligase TRIM39																	+
VKEERGEDEASEPPAGGLHPAPLQLGLGR	SUMO3	Q9HCM7	FBRSL1	Fibrosin-1-like protein								+	+	+	+	+	+	+	+	+	+	+
EQMKIEAAERGDR	SUMO3	Q9HCK8;Q9HCK8-2	CHD8	Chromodomain-helicase-DNA-binding protein 8										+	+	+		+	+		+	+
AGRPDDKAIAAEHR	SUMO3	Q9HCK8;Q9HCK8-2	CHD8	Chromodomain-helicase-DNA-binding protein 8												+			+	+
GPTLGASAPVTVKR	SUMO3	Q9HCI7-2;Q9HCI7	MSL2	E3 ubiquitin-protein ligase MSL2	+		+	+	+	+	+	+	+	+	+	+	+	+	+	+	+	+
VKTDTENNEVSK	SUMO3	Q9HCI6-2;Q9HCI6	KIAA1586	Uncharacterized protein KIAA1586										+	+	+			+	+	+	+
AKEPHFEYIEQPIIEEKPSLSSK	SUMO3	Q9HCI6-2;Q9HCI6	KIAA1586	Uncharacterized protein KIAA1586				+						+	+	+	+	+	+	+	+	+
IQTLVGNIHIKQEMEDDYDYYGQQR	SUMO3	Q9HC78-2;Q9HC78	ZBTB20	Zinc finger and BTB domain-containing protein 20	+		+	+	+	+	+	+							+
DVKPILPMPK	SUMO3	Q9HAZ2-4;Q9HAZ2-2;Q9HAZ2-3;Q9HAZ2	PRDM16	PR domain zinc finger protein 16	+										+	+	+	+	+		+	+
ALAHNLLVKAEPK	SUMO3	Q9HAZ2-4;Q9HAZ2-2;Q9HAZ2-3;Q9HAZ2	PRDM16	PR domain zinc finger protein 16		+								+				+	+	+	+	+
NASRPMVIQESKSLLR	SUMO3	Q9HAW4-2;Q9HAW4;Q9HAW4-3	CLSPN	Claspin													+	+		+
HLKTDDSTSGLTR	SUMO3	Q9HAW4-2;Q9HAW4	CLSPN	Claspin										+			+		+
DLVKNEELEIQEK	SUMO3	Q9HAW4-2;Q9HAW4;Q9HAW4-3	CLSPN	Claspin								+		+	+	+	+	+	+	+	+	+
SSVTSAAAVSALAGVQDQLIEKR	SUMO3	Q9HAF1-2;Q9HAF1;Q9HAF1-4;Q9HAF1-3	MEAF6	Chromatin modification-related protein MEAF6	+	+	+	+	+	+	+	+
RLPTPEQIFQNIKQEYSR	SUMO3	Q9H9L7-2;Q9H9L7	AKIRIN1	Akirin-1												+		+
METPKSR	SUMO3	Q9H9B1-4;Q9H9B1-3;Q9H9B1	EHMT1	Histone-lysine N-methyltransferase EHMT1	+	+	+	+	+	+	+	+	+	+	+	+	+	+	+	+	+	+
LLSSVTAELPEDKPR	SUMO3	Q9H974;Q9H974-4;Q9H974-2;Q9H974-3	QTRTD1	Queuine tRNA-ribosyltransferase subunit QTRTD1										+	+	+	+	+	+	+	+	+
KYQEDFNPLVR	SUMO3	Q9H974;Q9H974-4;Q9H974-2;Q9H974-3	QTRTD1	Queuine tRNA-ribosyltransferase subunit QTRTD1										+	+	+	+	+	+	+	+	+
TCCPDLNSFIEIKVEKDE	SUMO3	Q9H972-2;Q9H972	C14orf93	Uncharacterized protein C14orf93	+	+	+	+	+	+		+	+				+	+
IAAFDSCTFTKK	SUMO3	Q9H6U6-2;Q9H6U6-7;Q9H6U6;Q9H6U6-3;Q9H6U6-8	BCAS3	Breast carcinoma-amplified sequence 3	+	+	+	+	+	+	+	+	+	+	+	+	+	+	+	+	+	+
VKPESTDEDLESVDAFQHLIYNPDK	SUMO3	Q9H582-2;Q9H582	ZNF644	Zinc finger protein 644	+	+	+	+	+		+	+	+	+					+	+		+
SSVDQKPK	SUMO3	Q9H582-2;Q9H582	ZNF644	Zinc finger protein 644	+	+	+	+	+	+	+	+	+	+	+	+	+	+	+	+	+	+
TEALSVSASEEEGLNFLNEYDETKPELPSGKK	SUMO3	Q9H582-2;Q9H582	ZNF644	Zinc finger protein 644	+							+
ILKALNSR	Deamidation (NQ);SUMO3	Q9H582-2;Q9H582	ZNF644	Zinc finger protein 644	+	+	+	+	+	+	+	+	+	+		+		+	+			+
ILKALNSR	SUMO3	Q9H582-2;Q9H582	ZNF644	Zinc finger protein 644	+	+	+	+	+	+	+	+	+	+	+	+	+	+	+	+	+	+
ILKALNSRR	SUMO3	Q9H582-2;Q9H582	ZNF644	Zinc finger protein 644								+	+		+	+				+
GIAHGAVVKCPMVTSDIAQR	SUMO3	Q9H582-2;Q9H582	ZNF644	Zinc finger protein 644										+	+			+	+	+
AIEKSETTSEHTCQLCGGWFDTK	SUMO3	Q9H582-2;Q9H582	ZNF644	Zinc finger protein 644		+											+		+	+
TKTEQFQAR	SUMO3	Q9H501	ESF1	ESF1 homolog										+	+	+	+		+	+	+	+
MKEEQVQGPVELLSIPEDAPEKDWTSR	SUMO3	Q9H501	ESF1	ESF1 homolog										+	+				+	+	+	+
GGTTMKEEPLGSGMNPVR	SUMO3	Q9H4W6-2;Q9H4W6	EBF3	Transcription factor COE3	+	+	+				+	+	+	+	+	+	+	+	+	+
LKLEQDMTTVDEGDEGSMPADIATLLK	SUMO3	Q9H4L7;Q9H4L7-2;Q9H4L7-3	SMARCAD1	SWI/SNF-related matrix-associated actin-dependent regulator of chromatin subfamily A containing DEAD/H box 1	+						+	+	+	+	+	+	+	+	+	+	+	+
KASISYFK	SUMO3	Q9H4L7;Q9H4L7-2	SMARCAD1	SWI/SNF-related matrix-associated actin-dependent regulator of chromatin subfamily A containing DEAD/H box 1	+	+	+	+	+	+	+	+	+	+	+	+	+	+	+	+	+	+
VKIEPGVDPDDTYNETPYEK	SUMO3	Q9H4A4	RNPEP	Aminopeptidase B						+				+		+	+	+	+	+	+	+
SEIIDEKGPVMSK	SUMO3	Q9H410	DSN1	Kinetochore-associated protein DSN1 homolog										+	+	+	+	+	+	+	+	+
ITEVKVEPMTYLGSSQNEVLNTKPDYQK	SUMO3	Q9H410;Q9H410-3;Q9H410-2;Q9H410-4	DSN1	Kinetochore-associated protein DSN1 homolog	+	+	+	+		+		+	+	+	+	+	+	+	+	+	+	+
DTKGFSLESFR	SUMO3	Q9H410;Q9H410-3;Q9H410-2;Q9H410-4	DSN1	Kinetochore-associated protein DSN1 homolog												+	+	+	+	+	+
KVSCMFIPDGR	SUMO3	Q9H3M7-2;Q9H3M7	TXNIP	Thioredoxin-interacting protein										+	+	+	+	+	+	+	+	+
FKQESTVATER	SUMO3	Q9H307-2;Q9H307	PNN	Pinin	+	+	+	+		+		+			+	+			+
YKDGIPVSVAETQTVISSIKGSK	SUMO3	Q9H2Y7-2;Q9H2Y7	ZNF106	Zinc finger protein 106	+	+	+	+	+		+	+		+		+			+	+	+	+
LSLPESTESFHEPSQELKFSVEQR	SUMO3	Q9H2Y7-2;Q9H2Y7	ZNF106	Zinc finger protein 106	+	+	+	+	+	+	+	+	+	+	+	+	+	+	+	+	+	+
IYKGHNHAVTVVNILGK	SUMO3	Q9H2Y7-2;Q9H2Y7	ZNF106	Zinc finger protein 106	+	+	+	+	+	+	+	+	+	+	+	+	+	+	+	+	+	+
ATMHLKQEVTPR	SUMO3	Q9H2Y7-2;Q9H2Y7	ZNF106	Zinc finger protein 106	+	+	+	+	+	+	+	+	+	+	+	+	+	+	+	+	+	+
ATMHLKQEVTPR	Oxidation (M);SUMO3	Q9H2Y7-2;Q9H2Y7	ZNF106	Zinc finger protein 106	+	+		+	+	+	+		+		+	+		+	+	+
LKIEPSSNWDMTGYGSHSK	SUMO3	Q9H2X6-2;Q9H2X6-3;Q9H2X6	HIPK2	Homeodomain-interacting protein kinase 2						+						+	+	+		+	+	+
NLDREMKPDPTPLLTSR	SUMO3	Q9H1I8-3;Q9H1I8	ASCC2	Activating signal cointegrator 1 complex subunit 2											+		+	+		+	+	+
VKVQPPDADPVEIENR	SUMO3	Q9H1D9	POLR3F	DNA-directed RNA polymerase III subunit RPC6	+	+	+	+	+	+	+	+	+	+		+		+	+		+	+
VLNNDIKTE	SUMO3	Q9H165;Q9H165-6	BCL11A	B-cell lymphoma/leukemia 11A		+		+	+	+	+	+	+	+	+	+	+	+	+	+	+	+
VLNNDIKTE	Deamidation (NQ);SUMO3	Q9H165;Q9H165-6	BCL11A	B-cell lymphoma/leukemia 11A
SAHGALIPTPGMSAEYAPQGICKDEPSSYTCTTCK	SUMO3	Q9H165;Q9H165-2;Q9H165-4;Q9H165-3;Q9H165-5	BCL11A	B-cell lymphoma/leukemia 11A		+				+	+		+				+	+				+
ASNPVEVGIQVTPEDDDCLSTSSRGICPKQEHIADK	2 Phospho (STY);SUMO3	Q9H165;Q9H165-2;Q9H165-4;Q9H165-3;Q9H165-5	BCL11A	B-cell lymphoma/leukemia 11A	+	+			+
GICPKQEHIADK	SUMO3	Q9H165;Q9H165-2;Q9H165-4;Q9H165-3;Q9H165-5	BCL11A	B-cell lymphoma/leukemia 11A	+	+	+	+	+	+	+	+	+					+
GICPKQEHIADKLLHWR	SUMO3	Q9H165;Q9H165-2;Q9H165-4;Q9H165-3;Q9H165-5	BCL11A	B-cell lymphoma/leukemia 11A			+	+					+
LTHELPGIKR	SUMO3	Q9H147	DNTTIP1	Deoxynucleotidyltransferase terminal-interacting protein 1										+	+	+	+	+	+	+	+	+
LLFSDGEKVIPR	SUMO3	Q9H147	DNTTIP1	Deoxynucleotidyltransferase terminal-interacting protein 1										+	+	+	+	+	+	+	+	+
LKCLDLSETCFQLKK	SUMO3	Q9H116	GZF1	GDNF-inducible zinc finger protein 1														+		+
SASELTAGAEAEAEEVKTGK	SUMO3	Q9H0U9	TSPYL1	Testis-specific Y-encoded-like protein 1							+		+	+	+	+	+	+	+	+	+	+
GHVAIKAGQEEGQPPAEGLAAASVVMAADR	SUMO3	Q9H0U9	TSPYL1	Testis-specific Y-encoded-like protein 1											+	+		+		+
FAALSTSSEPAAKPEVDPVENEAVAPEFTNRNPR	SUMO3	Q9H0U6	MRPL18	39S ribosomal protein L18, mitochondrial												+		+	+	+	+
LIDHLENTKGFNLR	SUMO3	Q9H0S4-2;Q9H0S4	DDX47	Probable ATP-dependent RNA helicase DDX47										+	+	+	+	+	+	+	+	+
DKPVPLPAPEMTVKQER	SUMO3	Q9H0E9-3;Q9H0E9-4;Q9H0E9-2;Q9H0E9	BRD8	Bromodomain-containing protein 8	+	+	+	+	+	+	+	+	+	+	+	+	+	+	+	+	+	+
SLLVKAEK	SUMO3	Q9H0E3-2;Q9H0E3;Q9H0E3-3	SAP130	Histone deacetylase complex subunit SAP130	+	+	+	+	+	+	+	+	+	+				+	+	+	+	+
KAMLQEIANQK	SUMO3	Q9H0E3-2;Q9H0E3;Q9H0E3-3	SAP130	Histone deacetylase complex subunit SAP130	+	+	+	+	+	+	+	+	+				+		+	+
NLTVILSDASAPGEGEHKIMDYIR	SUMO3	Q9H0D6-2;Q9H0D6	XRN2	5'-3' exoribonuclease 2										+		+	+	+		+	+	+
ASKEGMEAAVEKQR	SUMO3	Q9H0D6-2;Q9H0D6	XRN2	5'-3' exoribonuclease 2										+	+	+	+	+	+	+	+	+
EGMEAAVEKQR	SUMO3	Q9H0D6-2;Q9H0D6	XRN2	5'-3' exoribonuclease 2					+	+				+	+		+	+	+	+	+	+
VSFANQKAFR	SUMO3	Q9H040	SPRTN	SprT-like domain-containing protein Spartan										+		+	+		+	+	+	+
VKSEESL	SUMO3	Q9H040	SPRTN	SprT-like domain-containing protein Spartan			+	+	+		+			+	+	+	+	+	+	+	+	+
SSGNDPKYSTTTAQNSSSSSSQSK	SUMO3	Q9H040	SPRTN	SprT-like domain-containing protein Spartan										+	+				+	+
LEDKTVFDNFFIKK	SUMO3	Q9H040	SPRTN	SprT-like domain-containing protein Spartan				+		+				+	+	+	+	+	+	+	+	+
TVFDNFFIKK	SUMO3	Q9H040	SPRTN	SprT-like domain-containing protein Spartan				+						+	+	+	+	+	+	+	+	+
VKFEQNGSSK	Deamidation (NQ);SUMO3	Q9H040	SPRTN	SprT-like domain-containing protein Spartan				+		+	+			+	+	+	+	+	+	+	+	+
IKEPENYSK	SUMO3	Q9H040;Q9H040-3;Q9H040-2	SPRTN	SprT-like domain-containing protein Spartan										+				+
LKPDPEPDDKNQEPSSCK	SUMO3	Q9GZU8	FAM192A	Protein FAM192A												+					+	+
WHGEHLLTNDVKIEQAERS	SUMO3	Q9C0K0-2;Q9C0K0	BCL11B	B-cell lymphoma/leukemia 11B	+		+			+		+		+						+
TVLQHIEATPKIVHYAILGIQK	SUMO3	Q9C091-3;Q9C091	GREB1L	GREB1-like protein	+			+	+	+		+		+	+	+
LAGVKQEVIK	SUMO3	Q9C091-3;Q9C091	GREB1L	GREB1-like protein	+	+	+		+				+					+		+	+	+
VKTEACDR	SUMO3	Q9BZE4;Q9BZE4-3;Q9BZE4-2	GTPBP4	Nucleolar GTP-binding protein 1	+	+	+	+	+	+	+	+	+	+	+	+	+	+	+	+	+	+
SLGVDMDDKDDAHYAVQAR	SUMO3	Q9BZE4;Q9BZE4-3;Q9BZE4-2	GTPBP4	Nucleolar GTP-binding protein 1	+	+	+			+	+		+	+	+	+	+	+	+	+	+	+
QPISCVKEEIQETQTPTHSR	SUMO3	Q9BYG3	MKI67IP	MKI67 FHA domain-interacting nucleolar phosphoprotein	+	+	+		+		+		+
GLEVPKPAVPQPVPSSK	SUMO3	Q9BYE7	PCGF6	Polycomb group RING finger protein 6	+	+	+	+	+	+	+	+	+	+	+	+	+	+	+	+		+
KVELPVPTHR	SUMO3	Q9BYD3-2;Q9BYD3	MRPL4	39S ribosomal protein L4, mitochondrial										+	+	+	+		+			+
KCVGHEEDVEGALAGLK	SUMO3	Q9BXL8	CDCA4	Cell division cycle-associated protein 4														+	+	+	+
SLKQEFEMQA	SUMO3	Q9BWT1-3;Q9BWT1-5;Q9BWT1;Q9BWT1-6;Q9BWT1-2	CDCA7	Cell division cycle-associated protein 7	+	+	+	+	+	+	+	+		+	+	+	+	+
ILGSLDALPMEEEEEEDKYMLVR	SUMO3	Q9BWT1-3;Q9BWT1-5;Q9BWT1;Q9BWT1-6;Q9BWT1-2	CDCA7	Cell division cycle-associated protein 7	+				+		+		+						+
ASKDQVLSEPETKTMGK	Phospho (STY);SUMO3	Q9BWN1	PRR14	Proline-rich protein 14
VQDIKYEPQLLADDDAR	SUMO3	Q9BWL3-5;Q9BWL3-3;Q9BWL3-4;Q9BWL3-2;Q9BWL3	C1orf43	Uncharacterized protein C1orf43														+	+	+
VKLFIGNLPR	SUMO3	Q9BWF3-3;Q9BWF3-4;Q9BWF3-2;Q9BWF3;Q9BQ04	RBM4;RBM4B	RNA-binding protein 4;RNA-binding protein 4B										+	+	+	+	+	+	+	+	+
LHVGNISPTCTNKELR	SUMO3	Q9BWF3-3;Q9BWF3-4;Q9BWF3-2;Q9BWF3	RBM4	RNA-binding protein 4										+	+	+	+	+	+	+	+	+
VVTKPGHIINPIKAEDVGYR	SUMO3	Q9BVJ6-2;Q9BVJ6-3;Q9BVJ6	UTP14A	U3 small nucleolar RNA-associated protein 14 homolog A		+	+	+	+	+	+	+	+	+	+	+	+	+	+	+	+	+
LWCVETGEIKR	SUMO3	Q9BVC4-3;Q9BVC4-5;Q9BVC4	MLST8	Target of rapamycin complex subunit LST8										+	+	+	+	+	+	+	+	+
TSEVIEDEKQFYSK	Acetyl (Protein N-term);SUMO3	Q9BV86-2;Q9BV86	NTMT1	N-terminal Xaa-Pro-Lys N-methyltransferase 1;N-terminal Xaa-Pro-Lys N-methyltransferase 1, N-terminally processed										+	+	+	+	+	+	+		+
QNQFYDTQVIKQENESGYER	SUMO3	Q9BUJ2-3;Q9BUJ2-4;Q9BUJ2-2;Q9BUJ2	HNRNPUL1	Heterogeneous nuclear ribonucleoprotein U-like protein 1	+	+	+	+	+	+	+	+	+	+	+	+	+	+	+	+	+	+
WKEPPGEEPVR	SUMO3	Q9BUA3	C11orf84	Uncharacterized protein C11orf84										+	+		+	+		+	+
WKEPPGEEPVRK	SUMO3	Q9BUA3	C11orf84	Uncharacterized protein C11orf84										+	+		+	+				+
MEQANPLRPDGESKGGVLAHLER	Acetyl (Protein N-term);SUMO3	Q9BU64	CENPO	Centromere protein O												+		+		+	+	+
KRDAEDDGEEEDD	SUMO3	Q9BTT0;Q9BTT0-3;Q9BTT0-2	ANP32E	Acidic leucine-rich nuclear phosphoprotein 32 family member E										+	+					+
KLELSDNIISGGLEVLAEK	SUMO3	Q9BTT0;Q9BTT0-3	ANP32E	Acidic leucine-rich nuclear phosphoprotein 32 family member E										+	+	+	+	+		+	+	+
ELYLSAKVEALEPEVSLPAALPSDPR	SUMO3	Q9BTL4	IER2	Immediate early response gene 2 protein							+			+	+		+	+	+	+	+
QIKEETLEQR	SUMO3	Q9BTF0-2;Q9BTF0	THUMPD2	THUMP domain-containing protein 2										+	+	+	+	+	+	+	+	+
DFTTKSEKFQEEEFQNDIEK	SUMO3	Q9BTF0-2;Q9BTF0	THUMPD2	THUMP domain-containing protein 2											+		+	+			+
YHEWMKSEELQR	SUMO3	Q9BTE0-2;Q9BTE0	NAT9	N-acetyltransferase 9										+	+	+	+	+	+	+		+
HHSLALTSFKR	SUMO3	Q9BSV6	TSEN34	tRNA-splicing endonuclease subunit Sen34					+					+	+	+	+	+	+	+	+	+
YCPMCNIKIHETQPLLNLK	SUMO3	Q9BSM1	PCGF1	Polycomb group RING finger protein 1	+	+	+							+					+			+
AKVEVNIPR	SUMO3	Q9BRX2	PELO	Protein pelota homolog										+					+	+	+	+
MQCEVKDEKDDMK	SUMO3	Q9BRT6	LLPH	Protein LLP homolog	+	+	+	+	+	+		+	+					+
ALLKHESVGSQPLQDR	SUMO3	Q9BRR0-2;Q9BRR0	ZKSCAN3	Zinc finger protein with KRAB and SCAN domains 3			+	+		+		+	+	+					+		+	+
FCKYEHDDIVSTVSVLSSGTQAVSGSK	SUMO3	Q9BQA1	WDR77	Methylosome protein 50											+	+	+		+	+		+
ITDVLAKSEPKPGLPEDLQK	SUMO3	Q9BQ75-2;Q9BQ75	CMSS1	Protein CMSS1															+	+
AAKPEQIQK	SUMO3	Q99986	VRK1	Serine/threonine-protein kinase VRK1										+		+	+	+	+	+	+
PELAKSAPAPK	SUMO3	Q99880	HIST1H2BL	Histone H2B type 1-L	+	+	+	+	+	+	+	+	+
PEPSKSAPAPK	SUMO3	Q99877;P33778	HIST1H2BN;HIST1H2BB	Histone H2B type 1-N;Histone H2B type 1-B	+	+	+		+	+	+		+
SEEEEKLAELAR	SUMO3	Q99871;Q99871-2;Q99871-3	HAUS7	HAUS augmin-like complex subunit 7													+	+
LFKQEGTCYQQAK	SUMO3	Q99741	CDC6	Cell division control protein 6 homolog										+	+		+			+	+	+
VLDQKEHR	SUMO3	Q99729-3;Q99729-4;Q99729-2;Q99729	HNRNPAB	Heterogeneous nuclear ribonucleoprotein A/B	+	+	+	+	+	+	+	+	+								+
ASVQTQPAIKK	SUMO3	Q99728-2;Q99728;Q99728-3	BARD1	BRCA1-associated RING domain protein 1		+								+	+	+	+	+	+	+	+	+
GYIKEDLDPCPRPK	SUMO3	Q99708;Q99708-2	RBBP8	DNA endonuclease RBBP8	+		+		+		+	+		+	+	+	+	+	+	+	+	+
SPTPAPFSPFNPTSLIKMEPHDI	SUMO3	Q99607	ELF4	ETS-related transcription factor Elf-4										+	+	+	+	+	+	+	+	+
SPTPAPFSPFNPTSLIKMEPHDI	Phospho (STY);SUMO3	Q99607	ELF4	ETS-related transcription factor Elf-4										+		+	+	+	+	+	+
HMLADVFSVKTEMIDQEEGIS	SUMO3	Q99598	TSNAX	Translin-associated protein X										+	+	+	+		+		+	+
YIKTSGNATVDHLSK	SUMO3	Q99496-2;Q99496	RNF2	E3 ubiquitin-protein ligase RING2	+	+		+		+		+		+	+			+	+		+
KPALGFYDTSEENYQALDADFRK	SUMO3	Q99459	CDC5L	Cell division cycle 5-like protein						+			+									+
TAEQSCDQKLTNTNR	SUMO3	Q96T88;Q96T88-2	UHRF1	E3 ubiquitin-protein ligase UHRF1													+	+	+	+	+
TKVEPYSLTAQQSSLIR	SUMO3	Q96T88;Q96T88-2	UHRF1	E3 ubiquitin-protein ligase UHRF1										+	+		+	+	+		+
ALALNCFAPINDQEGAEAKDWR	SUMO3	Q96T88;Q96T88-2	UHRF1	E3 ubiquitin-protein ligase UHRF1													+	+	+
AKMASATSSSQR	SUMO3	Q96T88;Q96T88-2	UHRF1	E3 ubiquitin-protein ligase UHRF1													+		+	+	+	+
QPIKQELICK	SUMO3	Q96T25	ZIC5	Zinc finger protein ZIC 5	+	+	+	+	+	+	+	+	+		+	+	+		+	+	+	+
YMRQPIKQELICK	SUMO3	Q96T25	ZIC5	Zinc finger protein ZIC 5	+		+	+	+	+	+	+	+	+	+	+	+	+	+		+	+
VAPNFKTEPIETK	SUMO3	Q96T23-3;Q96T23-2;Q96T23	RSF1	Remodeling and spacing factor 1	+	+	+	+	+	+	+	+	+	+	+	+	+	+	+	+	+	+
STANVLEETTVKK	SUMO3	Q96T23-3;Q96T23-2;Q96T23	RSF1	Remodeling and spacing factor 1	+	+	+	+	+	+	+	+	+	+	+	+	+	+	+	+	+	+
MKSEEQPMDLENR	SUMO3	Q96T23-3;Q96T23-2;Q96T23	RSF1	Remodeling and spacing factor 1	+	+	+	+	+	+	+	+	+	+	+		+		+	+
LPVIVKLEKPLPENEEK	SUMO3	Q96T23-3;Q96T23-2;Q96T23	RSF1	Remodeling and spacing factor 1	+	+	+	+	+	+	+	+	+
FYETKEESYSPSKDR	Phospho (STY);SUMO3	Q96T23-3;Q96T23-2;Q96T23	RSF1	Remodeling and spacing factor 1	+	+	+	+	+	+	+	+								+		+
EIKLSDDFDSPVKGPLCK	SUMO3	Q96T23-3;Q96T23-2;Q96T23	RSF1	Remodeling and spacing factor 1	+	+	+	+	+	+	+	+
SLKIEAENKYDAIK	SUMO3	Q96SB8;Q96SB8-2	SMC6	Structural maintenance of chromosomes protein 6	+	+	+	+	+	+	+	+	+	+	+	+	+	+	+	+	+	+
VLITENDVKEGLQR	SUMO3	Q96S55-4;Q96S55-3;Q96S55-2;Q96S55	WRNIP1	ATPase WRNIP1										+	+	+	+	+	+	+	+	+
VLITENDVKEGLQR	Deamidation (NQ);SUMO3	Q96S55-4;Q96S55-3;Q96S55-2;Q96S55	WRNIP1	ATPase WRNIP1										+			+	+	+	+	+	+
LLDADDAAAVAAKCPR	SUMO3	Q96RU8	TRIB1	Tribbles homolog 1										+	+		+	+	+		+	+
AYEKSGVEAALSEAFHEEYSR	SUMO3	Q96RU2-2			+		+				+						+		+
TKSDSGTAAQTSLDIDKNEK	SUMO3	Q96RL1;Q96RL1-2;Q96RL1-3;Q96RL1-4	UIMC1	BRCA1-A complex subunit RAP80										+		+	+			+	+	+
TSDADIKSSETGAFRVPSPGMEEAGCSR	Phospho (STY);SUMO3	Q96RL1;Q96RL1-2;Q96RL1-3;Q96RL1-4	UIMC1	BRCA1-A complex subunit RAP80												+	+	+	+	+		+
IAQMTEEEQFALALKMSEQEAR	SUMO3	Q96RL1;Q96RL1-2;Q96RL1-5	UIMC1	BRCA1-A complex subunit RAP80		+	+		+			+	+	+	+	+	+	+	+	+	+	+
KIAQMTEEEQFALALKMSEQEAR	SUMO3	Q96RL1;Q96RL1-2;Q96RL1-5	UIMC1	BRCA1-A complex subunit RAP80								+	+	+	+	+	+	+	+	+	+	+
GSAFLKAVQGSGDTSR	SUMO3	Q96RL1;Q96RL1-3	UIMC1	BRCA1-A complex subunit RAP80											+		+		+	+
EYQCHVDSCLQLAKADQGDGPEGSGR	SUMO3	Q96RL1;Q96RL1-2;Q96RL1-3;Q96RL1-4	UIMC1	BRCA1-A complex subunit RAP80										+	+		+	+	+	+	+	+
SLVPFREYQCHVDSCLQLAKADQGDGPEGSGR	SUMO3	Q96RL1;Q96RL1-2;Q96RL1-3;Q96RL1-4	UIMC1	BRCA1-A complex subunit RAP80										+						+
ACSTVEGKWQQR	SUMO3	Q96RL1;Q96RL1-2;Q96RL1-3;Q96RL1-4	UIMC1	BRCA1-A complex subunit RAP80			+	+		+		+			+	+	+	+	+	+	+	+
VKTEQQESDSVQCMPVAK	SUMO3	Q96RE7	NACC1	Nucleus accumbens-associated protein 1	+	+	+	+	+	+	+	+	+	+	+	+	+	+	+	+	+	+
VKTEQQESDSVQCMPVAK	Oxidation (M);Deamidation (NQ);SUMO3	Q96RE7	NACC1	Nucleus accumbens-associated protein 1
IGDEILEINGETTKNMKHSR	Oxidation (M);2 Deamidation (NQ);SUMO3	Q96QZ7-4;Q96QZ7-3;Q96QZ7-5;Q96QZ7-7;Q96QZ7-6;Q96QZ7-2;Q96QZ7	MAGI1	Membrane-associated guanylate kinase, WW and PDZ domain-containing protein 1		+		+	+
ITMEPNPHWHPVLRTLKNR	Oxidation (M);Phospho (STY);Deamidation (NQ);SUMO3	Q96Q83	ALKBH3	Alpha-ketoglutarate-dependent dioxygenase alkB homolog 3																+
LLKEVLQAR	SUMO3	Q96PV6;Q96PV6-2	LENG8	Leukocyte receptor cluster member 8										+	+	+	+	+	+	+	+	+
VNTLKTCSDDVVDYFKR	SUMO3	Q96P11-3;Q96P11-5;Q96P11;Q96P11-2;Q96P11-4	NSUN5	Putative methyltransferase NSUN5										+			+	+	+	+		+
KLEEMHQR	Oxidation (M);Deamidation (NQ);SUMO3	Q96NL6	SCLT1	Sodium channel and clathrin linker 1
IHTGEKPYLCNECGK	SUMO3	Q96NJ6	ZFP3	Zinc finger protein 3 homolog		+	+	+	+	+		+		+	+	+		+	+		+	+
ACFKEEIITHEEPLFDEREQEYK	SUMO3	Q96NI8	ZNF570	Zinc finger protein 570										+	+	+	+	+	+
FGPHGIPVTVFPKR	SUMO3	Q96N64-3;Q96N64-2;Q96N64	PWWP2A	PWWP domain-containing protein 2A	+	+	+	+	+	+	+	+	+									+
YGNLGHVNIGAIQEPLAFILPKR	SUMO3	Q96MW5	COG8	Conserved oligomeric Golgi complex subunit 8																+
NSDADFQNNEKFVQFK	SUMO3	Q96MF7	NSMCE2	E3 SUMO-protein ligase NSE2				+						+	+		+	+	+	+	+
IVKVEEDPIWDQETHLR	SUMO3	Q96LW9	ZSCAN31	Zinc finger and SCAN domain-containing protein 31	+			+		+				+	+	+	+	+	+	+	+
CSSCNVKFESESELQNHIQTIHR	SUMO3	Q96K83	ZNF521	Zinc finger protein 521	+	+	+	+	+	+	+	+	+			+	+	+
SQTLVKTEEETAQAVAAEK	SUMO3	Q96JS3	PGBD1	PiggyBac transposable element-derived protein 1				+			+			+		+	+		+	+		+
SEGPDVSVKIELDPQGEAAQSANESKNE	SUMO3	Q96JN0	LCOR	Ligand-dependent corepressor	+		+	+			+	+					+	+	+	+
LLPTVAGIPASKVSK	SUMO3	Q96JM7-2;Q96JM7	L3MBTL3	Lethal(3)malignant brain tumor-like protein 3	+	+	+	+	+	+	+	+	+	+								+
KHVQYGNVPAVSAAVKQEADDPAHLFLDGLEAAK	SUMO3	Q96JM2-2	ZNF462	Zinc finger protein 462	+	+		+					+
APSYEDLKAHIQDVHTAFLQPTDVAEDNVNELR	SUMO3	Q96JM2;Q96JM2-3	ZNF462	Zinc finger protein 462	+	+	+	+	+	+	+	+	+	+	+	+	+	+	+	+	+	+
LLAAIDDIDRPKR	SUMO3	Q96JG6-3;Q96JG6	CCDC132	Coiled-coil domain-containing protein 132	+	+	+	+	+	+	+	+	+						+	+
VNSCVKSDEHVLEELETEGER	SUMO3	Q96IZ5-3;Q96IZ5-2;Q96IZ5	RBM41	RNA-binding protein 41																+
QYHPVVHPLDLKYDPDPAPHMENLK	SUMO3	Q96IY1	NSL1	Kinetochore-associated protein NSL1 homolog											+	+		+	+			+
IHLQPDRLQPVEKR	SUMO3	Q96IT1;Q96IT1-2	ZNF496	Zinc finger protein 496							+	+	+	+				+	+		+
LQPVEKR	SUMO3	Q96IT1;Q96IT1-2	ZNF496	Zinc finger protein 496									+				+	+	+		+	+
STHGSLSGLGLMGIKEEEESAGPGLCS	SUMO3	Q96IC2-2;Q96IC2	44M2.3	Putative RNA exonuclease NEF-sp										+	+	+	+	+	+	+		+
LMTSKPAEVVK	SUMO3	Q96HW7-4;Q96HW7	INTS4	Integrator complex subunit 4	+	+	+	+	+	+	+	+	+					+		+
TWIKDEPLCAK	SUMO3	Q96HI0-2;Q96HI0	SENP5	Sentrin-specific protease 5											+		+	+			+
VKVEKSELEMAK	SUMO3	Q96GY3	LIN37	Protein lin-37 homolog	+	+	+	+	+	+	+	+	+	+	+	+	+	+	+	+	+	+
TIDTKTVCR	SUMO3	Q96GN5-5;Q96GN5-4;Q96GN5-2;Q96GN5	CDCA7L	Cell division cycle-associated 7-like protein											+			+		+
KQVCGDSIKPEETEQEVAADETR	SUMO3	Q96GM8-2;Q96GM8	TOE1	Target of EGR1 protein 1													+		+		+
QVCGDSIKPEETEQEVAADETR	SUMO3	Q96GM8-2;Q96GM8	TOE1	Target of EGR1 protein 1	+	+	+					+	+							+	+	+
DIKPENLLLGLKGELK	SUMO3	Q96GD4-4;Q96GD4-2;Q96GD4;Q96GD4-5	AURKB	Aurora kinase B												+				+	+	+
VLLPTQKIDNEER	SUMO3	Q96GA3	LTV1	Protein LTV1 homolog										+	+	+	+	+	+	+	+
KQAIKEER	SUMO3	Q96GA3	LTV1	Protein LTV1 homolog												+	+	+		+		+
YLETKPADLGPR	SUMO3	Q96G46-2;Q96G46	DUS3L	tRNA-dihydrouridine(47) synthase [NAD(P)(+)]-like										+	+	+	+	+		+
LKEEVINK	SUMO3	Q96G28;Q96G28-2	CCDC104	Coiled-coil domain-containing protein 104										+	+	+		+	+	+	+	+
TKPDPEVEEQEK	SUMO3	Q96G25-3;Q96G25;Q96G25-2	MED8	Mediator of RNA polymerase II transcription subunit 8										+	+	+	+	+	+
TKPDPEVEEQEKQLTTDAAR	SUMO3	Q96G25-3;Q96G25;Q96G25-2	MED8	Mediator of RNA polymerase II transcription subunit 8				+						+	+	+	+	+	+	+	+	+
QPYFIYFPQIKTEK	SUMO3	Q96FZ2	C3orf37	UPF0361 protein C3orf37	+		+	+	+			+		+	+	+	+	+	+	+	+	+
NNTPECLAPVDLVVKK	SUMO3	Q96FZ2	C3orf37	UPF0361 protein C3orf37				+	+	+				+	+	+	+	+	+	+	+	+
NNTPECLAPVDLVVKK	Deamidation (NQ);SUMO3	Q96FZ2	C3orf37	UPF0361 protein C3orf37										+	+	+	+	+	+	+	+
GTAGLLEQWLKR	SUMO3	Q96FZ2	C3orf37	UPF0361 protein C3orf37				+	+	+				+	+	+	+	+	+	+	+	+
RGTAGLLEQWLKR	SUMO3	Q96FZ2	C3orf37	UPF0361 protein C3orf37										+	+	+	+	+	+	+	+	+
ESDPSKLQFNTTNCR	SUMO3	Q96FZ2	C3orf37	UPF0361 protein C3orf37										+		+		+		+	+
EKEEEPVAK	SUMO3	Q96FZ2	C3orf37	UPF0361 protein C3orf37										+	+	+	+	+	+	+	+	+
TSDTKPTR	SUMO3	Q96FV9	THOC1	THO complex subunit 1	+	+	+	+	+	+	+	+	+							+	+
NIKPLLSTFSQVPGSENEKK	SUMO3	Q96FV9;Q96FV9-2	THOC1	THO complex subunit 1	+	+	+	+	+		+	+	+
ILAPYLEMKDSEIR	Oxidation (M);SUMO3	Q96FV9	THOC1	THO complex subunit 1	+	+	+	+	+	+	+	+	+
ILAPYLEMKDSEIR	SUMO3	Q96FV9	THOC1	THO complex subunit 1	+	+	+	+	+	+	+	+	+	+	+	+	+	+	+	+	+	+
ILAPYLEMKDSEIRQIECDSEDMK	SUMO3	Q96FV9	THOC1	THO complex subunit 1	+		+		+		+	+	+	+							+
VWDVRPFAPKER	SUMO3	Q96DI7;Q96DI7-2	SNRNP40	U5 small nuclear ribonucleoprotein 40 kDa protein	+			+	+	+	+	+	+	+	+		+	+		+	+	+
GRGLEDGEAGEEEEKEPLPSLDVFLSR	SUMO3	Q96DF8	DGCR14	Protein DGCR14											+		+				+	+
NIVLSNPKK	Deamidation (NQ);SUMO3	Q96DC8	ECHDC3	Enoyl-CoA hydratase domain-containing protein 3, mitochondrial
NISIKQEPK	SUMO3	Q96CB8	INTS12	Integrator complex subunit 12	+	+		+		+			+	+	+	+	+	+	+	+	+	+
MKSDITEGVDIPK	SUMO3	Q96CB8	INTS12	Integrator complex subunit 12										+	+		+	+		+	+	+
VKLESPTVSTLTPSSPGK	SUMO3	Q96C36	PYCR2	Pyrroline-5-carboxylate reductase 2										+	+	+	+	+	+		+	+
IFYIKQEPFEPK	SUMO3	Q96C00	ZBTB9	Zinc finger and BTB domain-containing protein 9		+	+		+	+	+			+			+	+	+	+	+	+
IFYIKQEPFEPKEEISGSGTQPGGAK	SUMO3	Q96C00	ZBTB9	Zinc finger and BTB domain-containing protein 9	+	+	+	+	+	+	+	+				+			+		+
SQQGWLEIDKSPEGQFTQLMTLPK	Oxidation (M);Deamidation (NQ);SUMO3	Q96BW9-2;Q96BW9-3;Q96BW9	TAMM41	Mitochondrial translocator assembly and maintenance protein 41 homolog												+
SQQGWLEIDKSPEGQFTQLMTLPK	Oxidation (M);2 Deamidation (NQ);SUMO3	Q96BW9-2;Q96BW9-3;Q96BW9	TAMM41	Mitochondrial translocator assembly and maintenance protein 41 homolog	+	+	+				+							+		+	+
NTQQPLAKHEPR	SUMO3	Q96BR9-2;Q96BR9	ZBTB8A	Zinc finger and BTB domain-containing protein 8A	+	+	+			+	+	+	+			+		+	+	+	+	+
VKHEAMELPPAGPGLAPK	SUMO3	Q96BF6	NACC2	Nucleus accumbens-associated protein 2		+	+	+				+	+	+			+		+	+
NLIVKQEQPDKFQIQPLPQSENK	SUMO3	Q96BD5-2;Q96BD5;Q96BD5-3	PHF21A	PHD finger protein 21A			+			+	+	+	+						+	+		+
SAADNKDLILDPCCQLPAYLSTCPGQSSSLAVTK	SUMO3	Q96AY2;Q96AY2-2	EME1	Crossover junction endonuclease EME1										+		+		+	+	+	+
SAADNKDLILDPCCQLPAYLSTCPGQSSSLAVTK	Deamidation (NQ);SUMO3	Q96AY2;Q96AY2-2	EME1	Crossover junction endonuclease EME1
LLKQDIEASSLK	SUMO3	Q96AP4-2;Q96AP4	ZUFSP	Zinc finger with UFM1-specific peptidase domain protein										+		+		+		+	+
VKEEHLDVASPDK	SUMO3	Q969R5	L3MBTL2	Lethal(3)malignant brain tumor-like protein 2	+	+	+	+	+	+	+	+	+	+			+	+		+
ASSPELPVSVENIKQETDD	SUMO3	Q969R5	L3MBTL2	Lethal(3)malignant brain tumor-like protein 2	+	+	+	+
MEKGEPYMSIQPAEDPDDYDDGFSMK	SUMO3	Q969G3-6;Q969G3-5;Q969G3-3;Q969G3-2;Q969G3-4;Q969G3	SMARCE1	SWI/SNF-related matrix-associated actin-dependent regulator of chromatin subfamily E member 1	+		+		+		+	+	+
ASNPDLKLWEIGK	SUMO3	Q969G3-6;Q969G3-5;Q969G3-3;Q969G3-2;Q969G3-4;Q969G3	SMARCE1	SWI/SNF-related matrix-associated actin-dependent regulator of chromatin subfamily E member 1	+	+	+	+	+	+	+	+	+					+	+	+
DLLQFFKPR	SUMO3	Q93009-3;Q93009	USP7	Ubiquitin carboxyl-terminal hydrolase 7	+	+	+	+	+	+	+	+	+
KLEEVEGEISSYQDAIEIELENSRPK	SUMO3	Q92994-9;Q92994-3;Q92994-7;Q92994-8;Q92994-5;Q92994	BRF1	Transcription factor IIIB 90 kDa subunit										+					+	+	+	+
SQKEEDEQEDLTKDMEDPTPVPNIEEVVLPK	SUMO3	Q92922	SMARCC1	SWI/SNF complex subunit SMARCC1	+	+	+		+		+		+
EKPVDLQNFGLR	SUMO3	Q92922	SMARCC1	SWI/SNF complex subunit SMARCC1	+	+		+	+		+		+
KVEEDEAGGR	SUMO3	Q92890;Q92890-1	UFD1L	Ubiquitin fusion degradation protein 1 homolog										+	+	+	+	+	+	+		+
KVEEDEAGGRFVAFSGEGQSLR	SUMO3	Q92890;Q92890-1	UFD1L	Ubiquitin fusion degradation protein 1 homolog											+	+		+			+	+
WDLSELPKFEK	SUMO3	Q92841-1;Q92841-3;Q92841-2;Q92841	DDX17	Probable ATP-dependent RNA helicase DDX17	+	+	+	+	+		+		+	+					+	+
SYGEIEGKFLGPREEVTSEPR	Acetyl (Protein N-term);SUMO3	Q92802;Q92802-2	N4BP2L2	NEDD4-binding protein 2-like 2											+		+	+	+		+
VVKTESVLIK	SUMO3	Q92797-2;Q92797	SYMPK	Symplekin	+	+	+	+	+	+	+	+
VVKTESVLIKR	SUMO3	Q92797-2;Q92797	SYMPK	Symplekin	+	+	+	+	+	+	+	+	+
QCKEEPKEEK	SUMO3	Q92797-2;Q92797	SYMPK	Symplekin		+		+	+	+	+			+						+
MKLEPNLGEDDEDKDLEPGPSGTSK	SUMO3	Q92797-2;Q92797	SYMPK	Symplekin	+	+	+	+	+	+	+	+	+		+	+	+	+	+	+	+	+
ELEEQPTREDVKEEPGVQESFLDANMQK	SUMO3	Q92794	KAT6A	Histone acetyltransferase KAT6A	+	+	+				+	+	+
LSFPSIKPDTDQTLKK	SUMO3	Q92785-2;Q92785	DPF2	Zinc finger protein ubi-d4	+	+	+	+	+	+	+	+	+	+	+	+	+	+	+	+	+	+
LLEIKPEVELPLKK	SUMO3	Q92784-4;Q92784-2;Q92784-5;Q92784;Q92784-3	DPF3	Zinc finger protein DPF3	+	+	+	+	+	+	+	+	+	+	+	+		+	+		+	+
IKQEITEGELK	SUMO3	Q92766-5;Q92766-3;Q92766;Q92766-2	RREB1	Ras-responsive element-binding protein 1	+	+	+	+	+	+	+	+	+	+	+	+	+	+		+	+	+
GPTQPPPPHVSIKLEPASSFAVDFNEPLDFSQK	SUMO3	Q92766-5;Q92766-3;Q92766;Q92766-2	RREB1	Ras-responsive element-binding protein 1	+	+		+	+	+	+	+										+
ITDNVKYEEDCEDRHDGSSNGNPR	Deamidation (NQ);SUMO3	Q92754	TFAP2C	Transcription factor AP-2 gamma	+	+	+	+	+	+	+	+	+	+	+	+	+		+	+	+
MPAFHPKQEVPVPGDGVEFPSSTGAEGQTGHPAEK	SUMO3	Q92618	ZNF516	Zinc finger protein 516	+			+						+			+				+
GDAALQAQPGVAGAPPVLHSIKQEPVAEGHEK	SUMO3	Q92618	ZNF516	Zinc finger protein 516	+	+	+	+	+	+			+	+	+	+	+	+	+	+	+	+
IKTEEEAFSSKR	SUMO3	Q92564-2;Q92564;Q92564-3	DCUN1D4	DCN1-like protein 4										+	+	+	+	+		+	+	+
GFCQDESIYKTEPRPEAK	SUMO3	Q92547	TOPBP1	DNA topoisomerase 2-binding protein 1											+	+		+	+		+
INIKQESADVNVIGNKDVVTEEDLDVFK	SUMO3	Q8WYB5-3;Q8WYB5-2;Q8WYB5	KAT6B	Histone acetyltransferase KAT6B	+	+			+		+		+
NFEALQIDDIMAIKMEDPKEIR	SUMO3	Q8WY36-2;Q8WY36	BBX	HMG box transcription factor BBX										+						+
NAFVKALQQEQEIEQR	SUMO3	Q8WXI9	GATAD2B	Transcriptional repressor p66-beta										+	+		+	+	+	+	+	+
LQQQAALSPTTAPAVSSVSKQETIMR	SUMO3	Q8WXI9	GATAD2B	Transcriptional repressor p66-beta	+	+		+							+	+			+	+		+
ALKAEHTNR	SUMO3	Q8WXI9	GATAD2B	Transcriptional repressor p66-beta				+		+				+	+	+		+	+	+		+
KNPSVVIKPEACSPQFGK	SUMO3	Q8WXE1-5;Q8WXE1-3;Q8WXE1-2;Q8WXE1	ATRIP	ATR-interacting protein						+				+	+		+	+	+		+	+
KFDKWQEPPPVK	SUMO3	Q8WWY3-3;Q8WWY3-4;Q8WWY3	PRPF31	U4/U6 small nuclear ribonucleoprotein Prp31										+		+	+	+		+
SILLDMATRPAGQNLQGIEDKITK	SUMO3	Q8WWQ0	PHIP	PH-interacting protein				+		+
LKTEEGEIDYSAEEGENRR	SUMO3	Q8WVV9-3;Q8WVV9-2;Q8WVV9-5;Q8WVV9-4;Q8WVV9	HNRNPLL	Heterogeneous nuclear ribonucleoprotein L-like										+			+		+		+
RVEPAPAANPDDEMEMQDLVIELKPEPDAQPQQAPR	SUMO3	Q8WUU4	ZNF296	Zinc finger protein 296	+	+	+	+	+	+	+	+	+	+	+			+	+	+		+
RVEPAPAANPDDEMEMQDLVIELKPEPDAQPQQAPR	Oxidation (M);SUMO3	Q8WUU4	ZNF296	Zinc finger protein 296		+		+		+		+
IGADEEIDDFKGR	SUMO3	Q8WUA2	PPIL4	Peptidyl-prolyl cis-trans isomerase-like 4					+		+			+	+	+	+	+	+	+	+	+
KVSPDPQK	Phospho (STY);SUMO3	Q8TF72	SHROOM3	Protein Shroom3												+	+		+
KALSQLWELCNQWLRPDIHTK	SUMO3	Q8TF39-2;Q8TF39	ZNF483	Zinc finger protein 483	+	+		+	+			+
DLWPEQDIKDSFQQVILR	SUMO3	Q96N38-2;Q96N38;Q8TF32	ZNF714;ZNF431	Zinc finger protein 714;Zinc finger protein 431										+			+		+		+
DLWPEQDIKDSFQQVILRR	SUMO3	Q96N38-2;Q96N38;Q8TF32	ZNF714;ZNF431	Zinc finger protein 714;Zinc finger protein 431										+	+	+		+	+		+
YKWILGEEPVEK	SUMO3	Q8TE76-3;Q8TE76;Q8TE76-2	MORC4	MORC family CW-type zinc finger protein 4													+	+			+
YKWILGEEPVEKR	SUMO3	Q8TE76-3;Q8TE76;Q8TE76-2	MORC4	MORC family CW-type zinc finger protein 4										+		+	+	+	+	+	+
QAEFQILKAELER	SUMO3	Q8TE76-3;Q8TE76;Q8TE76-2	MORC4	MORC family CW-type zinc finger protein 4																+
ESDVYKSTYADEELVIKAEGLAR	SUMO3	Q8TD17-2;Q8TD17	ZNF398	Zinc finger protein 398										+		+	+	+	+	+
STYADEELVIKAEGLAR	SUMO3	Q8TD17-2;Q8TD17	ZNF398	Zinc finger protein 398										+	+	+	+	+	+	+	+	+
VTNQLLGRKVPWD	SUMO3	Q8TCU4	ALMS1	Alstrom syndrome protein 1	+	+	+	+	+			+	+		+		+	+	+	+
SPGWSWIKTEDGWKR	SUMO3	Q8TCJ0-2;Q8TCJ0	FBXO25	F-box only protein 25												+		+	+		+	+
HKLDHVIGELEDTKESLR	SUMO3	Q8TBB0-2;Q8TBB0	THAP6	THAP domain-containing protein 6											+		+	+	+
VNISPTISSESKLFSPAHK	SUMO3	Q8TAT5	NEIL3	Endonuclease 8-like 3													+	+		+		+
ACDACLTSRPIDSVLKSEENSTVFSHLMK	SUMO3	Q8TAT5	NEIL3	Endonuclease 8-like 3										+	+		+		+	+	+	+
MKEEVPTALVEAHVR	SUMO3	Q8TAQ2-2;Q8TAQ2-3;Q8TAQ2	SMARCC2	SWI/SNF complex subunit SMARCC2	+	+	+	+	+	+	+	+	+	+			+			+
VKQEREDHPR	SUMO3	Q8TAD8	SNIP1	Smad nuclear-interacting protein 1		+		+						+	+			+	+	+	+	+
DGDVVLPAGVVVKQERLSPEVAPPAHR	Phospho (STY);SUMO3	Q8TAD8	SNIP1	Smad nuclear-interacting protein 1	+	+	+	+	+	+	+	+	+	+	+	+	+	+	+	+		+
HRDGDVVLPAGVVVKQER	SUMO3	Q8TAD8	SNIP1	Smad nuclear-interacting protein 1			+	+	+	+	+	+	+	+	+	+	+	+	+		+	+
SDFCLKLEEGLVNNKYDTALNLLK	SUMO3	Q8NI36	WDR36	WD repeat-containing protein 36												+				+
LKLEKDNWLLAK	SUMO3	Q8NI27	THOC2	THO complex subunit 2										+			+	+	+	+	+	+
FKQEPEDELPEAPPK	SUMO3	Q8NHM5-4;Q8NHM5-2;Q8NHM5-3;Q8NHM5	KDM2B	Lysine-specific demethylase 2B	+		+	+	+	+	+	+	+	+	+	+	+	+	+	+	+	+
KFCYQETPGPR	SUMO3	Q8NF99-3;Q8NF99-2;Q8NF99	ZNF397	Zinc finger protein 397	+				+	+	+	+		+	+		+	+		+
LHTGEKPYQCK	SUMO3	Q8NEP9-2;Q8NEP9-4;Q8NEP9	ZNF555	Zinc finger protein 555									+			+	+	+	+	+	+
VVNQYQELVQNEAKCPVK	SUMO3	Q8NEM7-2;Q8NEM7;Q8NEM7-3	SUPT20H	Transcription factor SPT20 homolog										+	+		+	+		+	+
KLEGSINDIKSDVCISSLVLK	SUMO3	Q8NEM0-2;Q8NEM0-3;Q8NEM0	MCPH1	Microcephalin											+				+	+	+	+
ELKEQYSDAPEEIRDAR	SUMO3	Q8NEJ9-2;Q8NEJ9	NGDN	Neuroguidin										+	+	+	+	+		+	+	+
IKPKPQQGDDITVVDVEK	SUMO3	Q8NDZ2-4;Q8NDZ2-3;Q8NDZ2	SIMC1	SUMO-interacting motif-containing protein 1										+		+	+			+	+
QLLLYDRPLKVEPVYLR	SUMO3	Q8NDT2	RBM15B	Putative RNA-binding protein 15B										+			+			+
MDDDKPFQPK	Acetyl (Protein N-term);SUMO3	Q8ND82	ZNF280C	Zinc finger protein 280C	+			+			+	+					+
KVEETQDEDDDELIFVGEISSSKPAISNILNR	SUMO3	Q8ND82	ZNF280C	Zinc finger protein 280C	+	+	+	+		+	+	+	+							+		+
HCCPDMITKFLGVIVK	SUMO3	Q8ND82	ZNF280C	Zinc finger protein 280C	+	+	+	+	+	+	+	+	+			+		+	+	+	+
GIKSEPHSPGIPEIFR	SUMO3	Q8ND82	ZNF280C	Zinc finger protein 280C	+	+	+	+	+	+	+	+	+	+	+	+	+	+	+	+	+	+
GIKSEPHSPGIPEIFR	Phospho (STY);SUMO3	Q8ND82	ZNF280C	Zinc finger protein 280C	+	+	+	+	+	+	+	+	+	+	+	+	+	+	+	+	+	+
LQEEKPSEDQIHK	SUMO3	Q8NCN4	RNF169	E3 ubiquitin-protein ligase RNF169											+	+		+	+
LNSKVER	SUMO3	Q8NCN4	RNF169	E3 ubiquitin-protein ligase RNF169										+		+	+	+	+		+	+
GHTDDKPFR	SUMO3	Q8NCN2	ZBTB34	Zinc finger and BTB domain-containing protein 34	+	+	+	+	+	+	+	+	+	+	+	+	+	+	+	+	+	+
LFPLKIR	SUMO3	Q8NCF5	NFATC2IP	NFATC2-interacting protein										+	+	+	+	+		+	+	+
TGLKLEK	SUMO3	Q8NCD3-3;Q8NCD3-2;Q8NCD3	HJURP	Holliday junction recognition protein				+						+	+	+	+	+	+	+	+	+
GGSGSHNWGTVKDELTESPK	SUMO3	Q8NC51-2;Q8NC51	SERBP1	Plasminogen activator inhibitor 1 RNA-binding protein		+		+				+	+							+
AKSTANIKTEQEGEASEK	SUMO3	Q8NB50-3;Q8NB50;Q8NB50-2	ZFP62	Zinc finger protein 62 homolog		+		+		+	+										+
STANIKTEQEGEASEK	SUMO3	Q8NB50-3;Q8NB50;Q8NB50-2	ZFP62	Zinc finger protein 62 homolog	+	+	+	+	+	+	+	+	+		+	+		+	+		+	+
GVVKEEK	SUMO3	Q8NAP3	ZBTB38	Zinc finger and BTB domain-containing protein 38	+	+	+		+		+		+			+
GVVKEEKNEK	SUMO3	Q8NAP3	ZBTB38	Zinc finger and BTB domain-containing protein 38	+	+	+	+	+	+	+	+	+	+	+		+		+	+		+
KWLYEQIEIEGGEIIHNK	SUMO3	Q8N8R7	ARL14EP	ARL14 effector protein											+		+	+	+		+
IKQEIPEDYYIVANAELTGGVDGPALSLTQMAK	SUMO3	Q8N8K9;Q8N8K9-2;Q8N8K9-3	KIAA1958	Uncharacterized protein KIAA1958	+		+	+	+	+	+	+	+					+
IKQEIPEDYYIVANAELTGGVDGPALSLTQMAK	Deamidation (NQ);SUMO3	Q8N8K9;Q8N8K9-2;Q8N8K9-3	KIAA1958	Uncharacterized protein KIAA1958
YEEALSQLEESVKEER	SUMO3	Q8N8A6	DDX51	ATP-dependent RNA helicase DDX51										+	+		+	+	+	+	+	+
KGLPEQQSPELENMTKYVSK	Oxidation (M);SUMO3	Q8N807	PDILT	Protein disulfide-isomerase-like protein of the testis						+						+	+		+	+
LKHDITQVPETR	SUMO3	Q8N720;Q8N720-3	ZNF655	Zinc finger protein 655										+	+		+	+		+	+	+
EVYKSEDRLER	SUMO3	Q8N720;Q8N720-3	ZNF655	Zinc finger protein 655				+						+		+				+
TLTSQDDKPLNYGHALLPGEGAAMAEYVK	SUMO3	Q8N5F7	NKAP	NF-kappa-B-activating protein												+		+	+		+
TKAEEPSDLIGPEAPK	SUMO3	Q8N5F7	NKAP	NF-kappa-B-activating protein						+				+	+	+	+	+	+	+	+	+
LKVEEETSK	SUMO3	Q8N5C6	SRBD1	S1 RNA-binding domain-containing protein 1	+	+	+		+	+	+		+		+		+	+	+	+	+
TSIKSEESSICDPSSENSVAGR	SUMO3	Q8N3X6	LCORL	Ligand-dependent nuclear receptor corepressor-like protein									+						+	+	+
VSLICPLVKMR	SUMO3	Q8N2W9	PIAS4	E3 SUMO-protein ligase PIAS4														+	+
TLKPEVR	SUMO3	Q8N2W9	PIAS4	E3 SUMO-protein ligase PIAS4										+	+	+	+	+	+	+	+	+
SGLKHELVTR	SUMO3	Q8N2W9	PIAS4	E3 SUMO-protein ligase PIAS4										+		+	+		+	+		+
KNSEPAPQPHRPLDPLTMHSTYDR	SUMO3	Q8N2W9	PIAS4	E3 SUMO-protein ligase PIAS4	+									+		+	+	+	+	+	+
IKELYETR	SUMO3	Q8N2W9	PIAS4	E3 SUMO-protein ligase PIAS4										+			+	+	+	+		+
EKLRLDPDSEIATTGVR	SUMO3	Q8N2W9	PIAS4	E3 SUMO-protein ligase PIAS4							+			+	+	+	+	+	+	+	+	+
ALQLVQFDCSPELFKK	SUMO3	Q8N2W9	PIAS4	E3 SUMO-protein ligase PIAS4										+	+	+	+	+	+	+	+	+
PDPSKSAPAPK	SUMO3	Q8N257	HIST3H2BB	Histone H2B type 3-B	+	+		+	+	+		+	+	+
VPVCQPLKEEDDDEGPVDK	SUMO3	Q8N1G0-2;Q8N1G0	ZNF687	Zinc finger protein 687	+	+	+		+	+			+
SLLSTKQETTHPEVK	SUMO3	Q8N184-1;Q8N184;Q8N184-2	ZNF567	Zinc finger protein 567				+			+		+	+		+					+	+
MEVAVPVKQEAEGLALDSPWHR	Acetyl (Protein N-term);SUMO3	Q8N0Y2-2;Q8N0Y2	ZNF444	Zinc finger protein 444	+	+	+	+	+	+	+	+	+	+	+	+	+	+	+	+	+	+
MEVAVPVKQEAEGLALDSPWHR	Acetyl (Protein N-term);Oxidation (M);SUMO3	Q8N0Y2-2;Q8N0Y2	ZNF444	Zinc finger protein 444							+		+
IQPEEKPVEVSPAVTK	SUMO3	Q8N0X7	SPG20	Spartin										+		+	+	+		+	+	+
YLTPKSQFGSASHSEAVQEVR	SUMO3	Q8IYW5	RNF168	E3 ubiquitin-protein ligase RNF168												+	+		+	+
SYKWEECGKDFNQSLSLIK	SUMO3	Q8IYN0	ZNF100	Zinc finger protein 100										+	+	+	+	+	+	+	+	+
LCDDTKPETFNQLWTVEEQK	SUMO3	Q8IYH5-3;Q8IYH5-2;Q8IYH5	ZZZ3	ZZ-type zinc finger-containing protein 3	+	+		+			+
VGASAHDDSLEEKGLFFCQICQK	SUMO3	Q8IY92	SLX4	Structure-specific endonuclease subunit SLX4										+		+				+		+
LFAKPPPVIKVESR	SUMO3	Q8IY37	DHX37	Probable ATP-dependent RNA helicase DHX37										+	+	+	+		+	+	+	+
YKQDVER	SUMO3	Q8IY18	SMC5	Structural maintenance of chromosomes protein 5			+	+	+					+	+	+	+	+	+	+	+	+
LSKIELLEATEK	SUMO3	Q8IY18	SMC5	Structural maintenance of chromosomes protein 5										+		+	+	+	+		+	+
TRPLKAENPYLFLR	SUMO3	Q8IXT5	RBM12B	RNA-binding protein 12B	+	+	+	+					+			+			+	+
LGLDILEVVPISKSEALQR	SUMO3	Q8IX18-4;Q8IX18-3;Q8IX18-2;Q8IX18	DHX40	Probable ATP-dependent RNA helicase DHX40																+	+
GLKVEPEEPSQMPPLPQSHQK	SUMO3	Q8IX15;Q8IX15-3	HOMEZ	Homeobox and leucine zipper protein Homez	+	+	+	+	+	+	+	+	+	+	+	+	+	+	+	+	+	+
LLLPTPTVKQESK	SUMO3	Q8IX12-2;Q8IX12	CCAR1	Cell division cycle and apoptosis regulator protein 1	+	+	+	+	+	+	+	+	+		+	+		+	+		+
GADQKPTSADCAVR	SUMO3	Q8IX01-4;Q8IX01-3;Q8IX01	SUGP2	SURP and G-patch domain-containing protein 2		+								+			+	+	+	+		+
AQEEEDVRDYNLTEEQKAIK	Acetyl (Protein N-term);SUMO3	Q8IWT0-2;Q8IWT0	ZBTB8OS	Protein archease														+			+	+
VLKTECDSWSR	SUMO3	Q8IWI9-3;Q8IWI9;Q8IWI9-4;Q8IWI9-2	MGA	MAX gene-associated protein	+	+	+	+	+	+	+	+	+	+	+	+	+		+	+	+	+
LGDVKVEQQK	SUMO3	Q8IWI9-3;Q8IWI9;Q8IWI9-4;Q8IWI9-2	MGA	MAX gene-associated protein	+	+	+	+	+	+	+	+	+		+				+			+
ILDDSKDSVGDSLSGKEDLGR	SUMO3	Q8IWI9-3;Q8IWI9;Q8IWI9-4	MGA	MAX gene-associated protein				+	+				+	+			+		+		+	+
SPEEKLTPTSK	SUMO3	Q8IWA0	WDR75	WD repeat-containing protein 75	+	+	+	+	+	+	+	+
LKIEPSGWDVSGQSSNDKYYTHSK	SUMO3	Q86Z02-2;Q86Z02	HIPK1	Homeodomain-interacting protein kinase 1				+							+	+	+	+			+
ITPLKTLNHQFVTMTHLLDFPHSNHVK	SUMO3	Q86Z02-2;Q86Z02;Q86Z02-4;Q86Z02-3	HIPK1	Homeodomain-interacting protein kinase 1										+			+			+	+	+
TSHSDMKSER	SUMO3	Q86YP4-2;Q86YP4;Q86YP4-3	GATAD2A	Transcriptional repressor p66-alpha	+	+		+	+	+	+	+	+	+			+	+		+	+
LLQQGTAPAQAKAEPTAAPHPVLK	SUMO3	Q86YP4-2;Q86YP4;Q86YP4-3	GATAD2A	Transcriptional repressor p66-alpha	+	+		+	+	+	+	+	+		+	+		+	+	+	+	+
ALKVEHTSR	SUMO3	Q86YP4-2;Q86YP4;Q86YP4-3	GATAD2A	Transcriptional repressor p66-alpha				+	+					+	+	+	+	+	+	+		+
VKAEVATELPK	SUMO3	Q86WJ1-3;Q86WJ1-4;Q86WJ1-2;Q86WJ1	CHD1L	Chromodomain-helicase-DNA-binding protein 1-like										+	+	+	+	+	+	+	+	+
KSFEQLVNLQK	SUMO3	Q86WJ1-3;Q86WJ1-4;Q86WJ1-2;Q86WJ1;Q86WJ1-5	CHD1L	Chromodomain-helicase-DNA-binding protein 1-like
IKEEQVSPSQYGGSELPSAK	SUMO3	Q86UZ6	ZBTB46	Zinc finger and BTB domain-containing protein 46	+	+	+	+	+	+		+	+				+	+	+	+	+	+
GYSKTDTDSSMER	Oxidation (M);3 Phospho (STY);SUMO3	Q86UW6-2;Q86UW6	N4BP2	NEDD4-binding protein 2
VLQEASSPVPQETNSNTDNKPYK	SUMO3	Q86UP3;Q86UP3-4;Q86UP3-2;Q86UP3-5	ZFHX4	Zinc finger homeobox protein 4	+		+	+				+	+
LCDLFMVKPSKK	SUMO3	Q86U86-5;Q86U86-4;Q86U86-7;Q86U86-3;Q86U86-9;Q86U86-2;Q86U86-8;Q86U86;Q86U86-6	PBRM1	Protein polybromo-1	+	+	+	+		+	+		+
KPIVPQK	SUMO3	Q86U86-5;Q86U86-4;Q86U86-7;Q86U86-3;Q86U86-9;Q86U86-2;Q86U86-8;Q86U86	PBRM1	Protein polybromo-1	+	+	+		+	+
KPIVPQKEPSPLLEK	SUMO3	Q86U86-5;Q86U86-4;Q86U86-7;Q86U86-3;Q86U86-9;Q86U86-2;Q86U86-8;Q86U86	PBRM1	Protein polybromo-1	+	+	+	+	+	+	+	+	+		+	+	+	+	+	+	+	+
ELGPLPDDDDMASPKLK	SUMO3	Q86U86-5;Q86U86-4;Q86U86-7;Q86U86-3;Q86U86-9;Q86U86-2;Q86U86-8;Q86U86;Q86U86-6	PBRM1	Protein polybromo-1	+		+	+	+	+		+	+
DVHLSKEQESR	SUMO3	Q86U86-5;Q86U86-4;Q86U86-7;Q86U86-3;Q86U86-9;Q86U86-2;Q86U86-8;Q86U86	PBRM1	Protein polybromo-1	+	+	+	+	+	+	+	+	+
AVIKAQHPDYSFGELSR	SUMO3	Q86U86-5;Q86U86-4;Q86U86-7;Q86U86-3;Q86U86-9;Q86U86-2;Q86U86-8;Q86U86	PBRM1	Protein polybromo-1	+	+	+	+	+	+	+	+	+		+				+		+
FAAQELIEVKR	SUMO3	Q86U44	METTL3	N6-adenosine-methyltransferase 70 kDa subunit										+	+	+	+	+		+	+	+
TWKTEPVSGEENSPDISATR	SUMO3	Q86T82-2;Q86T82	USP37	Ubiquitin carboxyl-terminal hydrolase 37													+	+	+	+	+
YCEKVFPLAEYR	SUMO3	Q86T24	ZBTB33	Transcriptional regulator Kaiso										+	+	+	+	+	+	+	+	+
VYANIGEDTYDIVIPVKDDPDEGEAR	SUMO3	Q86T24	ZBTB33	Transcriptional regulator Kaiso	+	+	+	+	+	+	+	+	+	+	+		+	+	+	+	+	+
VYANIGEDTYDIVIPVKDDPDEGEARLENEIPK	SUMO3	Q86T24	ZBTB33	Transcriptional regulator Kaiso	+	+	+	+	+	+	+	+	+	+	+	+	+	+	+	+	+	+
VYANIGEDTYDIVIPVKDDPDEGEARLENEIPK	Deamidation (NQ);SUMO3	Q86T24	ZBTB33	Transcriptional regulator Kaiso	+		+	+		+	+			+	+	+	+	+	+		+	+
SVHSQDPSGDSKLYR	SUMO3	Q86T24	ZBTB33	Transcriptional regulator Kaiso	+	+		+	+	+		+		+	+		+	+	+		+	+
SSTIPAMKDDGIGYK	SUMO3	Q86T24	ZBTB33	Transcriptional regulator Kaiso		+	+	+	+		+	+	+		+		+	+	+	+		+
VKHDDHYELIVDGR	SUMO3	Q86T24	ZBTB33	Transcriptional regulator Kaiso	+	+	+	+	+	+	+	+	+	+	+	+	+	+	+	+	+	+
HLMEGQKIITLDTATEIEGLSTGCK	SUMO3	Q86T24	ZBTB33	Transcriptional regulator Kaiso										+	+	+	+	+	+	+		+
AKSEESFVLNETKK	SUMO3	Q7Z6K1-2;Q7Z6K1	THAP5	THAP domain-containing protein 5										+	+	+	+	+		+	+	+
SIEIKDELKK	SUMO3	Q7Z6I8-2;Q7Z6I8	C5orf24	UPF0461 protein C5orf24	+	+	+	+	+	+	+	+	+	+	+		+	+	+	+	+	+
GEQDLIEDLKLAR	SUMO3	Q7Z628-2;Q7Z628	NET1	Neuroepithelial cell-transforming gene 1 protein														+	+	+
GLKLEAIVQK	SUMO3	Q9UGU0-2;Q9UGU0;Q7Z5J4-3;Q7Z5J4-2;Q7Z5J4	TCF20;RAI1	Transcription factor 20;Retinoic acid-induced protein 1		+	+	+	+	+	+	+	+
APLICTKEEVEEVLDSK	SUMO3	Q7Z5J4-3;Q7Z5J4-2;Q7Z5J4;Q7Z5J4-4	RAI1	Retinoic acid-induced protein 1	+	+	+	+	+	+
TATKNDTEFQLHIPVQR	SUMO3	Q7Z353-2;Q7Z353	HDX	Highly divergent homeobox							+			+	+					+	+	+
TKLEPESYLDDMVTCSQIVYNYNPEK	SUMO3	Q7Z333-3;Q7Z333;Q7Z333-4	SETX	Probable helicase senataxin																+
NVSTLLIELGFQIKKK	SUMO3	Q7L622	G2E3	G2/M phase-specific E3 ubiquitin-protein ligase		+		+						+	+	+	+	+			+	+
SLNKLAQPLPMAHCANSR	SUMO3	Q7L5Y9-4;Q7L5Y9-3;Q7L5Y9-2;Q7L5Y9	MAEA	Macrophage erythroblast attacher										+	+	+	+	+	+		+
YFEPLVKK	SUMO3	Q7L590-2;Q7L590	MCM10	Protein MCM10 homolog				+		+	+		+	+	+	+	+	+	+	+	+	+
YFEPLVKKEQMEEK	SUMO3	Q7L590-2;Q7L590	MCM10	Protein MCM10 homolog	+		+	+		+				+	+	+	+	+	+	+	+	+
VTTIKQTASPAR	Phospho (STY);SUMO3	Q7L590-2;Q7L590	MCM10	Protein MCM10 homolog										+	+		+	+	+	+	+	+
TGPKIGGETLLPR	SUMO3	Q7L590-2;Q7L590	MCM10	Protein MCM10 homolog										+			+	+	+	+	+
SLSCSEEFKELMDLPTCGAR	SUMO3	Q7L590-2;Q7L590	MCM10	Protein MCM10 homolog												+	+				+	+
QKDPQDILEVKER	SUMO3	Q7L590-2;Q7L590	MCM10	Protein MCM10 homolog										+	+	+	+	+	+		+	+
LEGAPATMTPKLGR	SUMO3	Q7L590-2;Q7L590	MCM10	Protein MCM10 homolog											+	+	+	+	+
GEEHAKFLNSLK	SUMO3	Q7L590-2;Q7L590	MCM10	Protein MCM10 homolog										+	+	+	+	+	+	+	+	+
VKSECLEPEPELR	SUMO3	Q7L4P6-2;Q7L4P6	BEND5	BEN domain-containing protein 5	+	+	+	+	+		+		+
IKQEPLD	SUMO3	Q719H9;Q96SI1	KCTD1;KCTD15	BTB/POZ domain-containing protein KCTD1;BTB/POZ domain-containing protein KCTD15	+	+	+	+	+	+	+	+	+	+	+	+	+	+	+	+	+	+
IKLEPHEVDQFLNFSPK	SUMO3	Q70SY1-3;Q70SY1-2;Q70SY1	CREB3L2	Cyclic AMP-responsive element-binding protein 3-like protein 2;Processed cyclic AMP-responsive element-binding protein 3-like protein 2				+						+	+	+	+	+	+	+	+	+
LLDSNHSQSMISCVKQEGSSYNER	SUMO3	Q6ZU67-5;Q6ZU67-4;Q6ZU67-3;Q6ZU67-2;Q6ZU67	BEND4	BEN domain-containing protein 4	+	+	+	+			+					+	+	+	+	+
LLDSNHSQSMISCVKQEGSSYNERQEHCHIGK	SUMO3	Q6ZU67-5;Q6ZU67-4;Q6ZU67-3;Q6ZU67-2;Q6ZU67	BEND4	BEN domain-containing protein 4						+					+	+	+	+	+		+	+
KIDTEAPGLPGVPVTTDAMPR	SUMO3	Q6ZRI6-2;Q6ZRI6	C15orf39	Uncharacterized protein C15orf39										+				+	+	+	+	+
VDMKSEIPSDAPK	SUMO3	Q6ZNA4-2;Q6ZNA4;Q6ZNA4-4;Q6ZNA4-3	RNF111	E3 ubiquitin-protein ligase Arkadia											+	+	+	+	+	+	+	+
NALTSITNVEPKTEPACVSPIQNSAPVSDLTK	Phospho (STY);SUMO3	Q6ZN30-2;Q6ZN30	BNC2	Zinc finger protein basonuclin-2		+		+			+	+	+									+
TIMKMTHSELMEK	SUMO3	Q6W2J9-4;Q6W2J9-2;Q6W2J9	BCOR	BCL-6 corepressor										+			+	+	+	+
KEVTQATQPEAIPQGTNITEEKPGR	SUMO3	Q6W2J9-4;Q6W2J9-2;Q6W2J9	BCOR	BCL-6 corepressor										+					+		+	+
FHVTPLFGNVKK	SUMO3	Q6PIW4-2;Q6PIW4	FIGNL1	Fidgetin-like protein 1										+	+		+	+	+	+	+	+
NMKLFSGR	SUMO3	Q6PEW1;P0CG32	ZCCHC12;ZCCHC18	Zinc finger CCHC domain-containing protein 12;Putative zinc finger CCHC domain-containing protein 18										+	+		+	+	+		+	+
MVREEEDWDDAFIKR	SUMO3	Q6PEW1	ZCCHC12	Zinc finger CCHC domain-containing protein 12			+		+	+		+		+	+	+	+	+	+	+	+	+
AQFPSTSGGSGYKNNGPGEMRR	Deamidation (NQ);SUMO3	Q6PEW1	ZCCHC12	Zinc finger CCHC domain-containing protein 12											+			+	+
AMKLVFGESESSVTAHGK	SUMO3	Q6PEW1;P0CG32	ZCCHC12;ZCCHC18	Zinc finger CCHC domain-containing protein 12;Putative zinc finger CCHC domain-containing protein 18													+	+	+	+	+
WIEDVKDSQLR	SUMO3	Q6PCT2-2;Q6PCT2-3;Q6PCT2	FBXL19	F-box/LRR-repeat protein 19										+	+	+	+	+	+	+	+	+
ELLLPPPDTKPGQTESR	SUMO3	Q6PCT2-2;Q6PCT2-3;Q6PCT2	FBXL19	F-box/LRR-repeat protein 19										+	+	+	+		+	+	+
IKEEPVNVNIPEK	SUMO3	Q6PCB5-2;Q6PCB5	RSBN1L	Round spermatid basic protein 1-like protein				+		+	+	+		+		+	+			+	+	+
NLRTLYLKSSLSR	SUMO3	Q6P9F7	LRRC8B	Leucine-rich repeat-containing protein 8B	+	+	+	+	+	+		+	+	+	+	+	+	+	+	+	+	+
KADPDAAHRPR	SUMO3	Q6P6C2-3;Q6P6C2;Q6P6C2-1	ALKBH5	RNA demethylase ALKBH5										+	+	+	+	+		+	+	+
VTPDLKPTEASSSAFR	SUMO3	Q6P4R8-3;Q6P4R8;Q6P4R8-2	NFRKB	Nuclear factor related to kappa-B-binding protein											+	+		+	+	+	+	+
DQAFCKQENEDSSDATTPVPR	SUMO3	Q6P4R8-3;Q6P4R8;Q6P4R8-2	NFRKB	Nuclear factor related to kappa-B-binding protein	+	+	+	+	+	+	+						+			+
ALLYLKQEK	SUMO3	Q6P2D0-2;Q6P2D0	ZFP1	Zinc finger protein 1 homolog	+	+	+		+	+	+	+	+	+	+	+	+	+		+	+	+
IKQESSEEAQKR	SUMO3	Q6P1R3-2;Q6P1R3-3;Q6P1R3	MSANTD2	Myb/SANT-like DNA-binding domain-containing protein 2	+	+		+		+			+				+
TKQPIPAAYNR	SUMO3	Q6P1J9	CDC73	Parafibromin										+	+	+	+	+	+	+	+	+
STIKTDLDDDITALK	SUMO3	Q6P1J9	CDC73	Parafibromin	+	+			+	+		+	+	+	+	+	+	+	+	+	+	+
STIKTDLDDDITALKQR	SUMO3	Q6P1J9	CDC73	Parafibromin				+	+				+	+	+	+	+	+	+	+	+	+
STIKTDLDDDITALKQR	GlyGly (K);SUMO3	Q6P1J9	CDC73	Parafibromin										+	+	+	+	+	+	+		+
NIFAILQSVKAR	SUMO3	Q6P1J9	CDC73	Parafibromin										+		+					+	+
LEGHKEGIVQTEQIR	SUMO3	Q6P1J9	CDC73	Parafibromin										+	+	+	+		+	+	+
GKEETEGFKIDTMGTYHGMTLK	SUMO3	Q6P1J9	CDC73	Parafibromin											+			+	+
RNISDISENLKR	2 Deamidation (NQ);SUMO3	Q6P179-3;Q6P179	ERAP2	Endoplasmic reticulum aminopeptidase 2
HKPGFWSEVAAAVGSR	SUMO3	Q6P0N0	MIS18BP1	Mis18-binding protein 1										+	+	+	+	+	+	+	+	+
AIAGNDDVKDAIVR	SUMO3	Q6NXE6-2;Q6NXE6	ARMC6	Armadillo repeat-containing protein 6										+	+	+	+	+	+	+	+	+
QGANEIKTEALDDD	SUMO3	Q6NT76-3;Q6NT76;Q6NT76-5	HMBOX1	Homeobox-containing protein 1	+	+	+	+	+	+	+	+	+	+	+	+	+	+	+	+	+	+
MLKEHPEMAEAPQQQLGIPVVKLEK	Acetyl (Protein N-term);SUMO3	Q6NSZ9-2;Q6NSZ9;Q6NSZ9-4	ZSCAN25	Zinc finger and SCAN domain-containing protein 25		+	+	+	+	+	+
YSSSIKVESLLTAISEVR	SUMO3	Q6NSI4	CXorf57	Uncharacterized protein CXorf57													+		+
YSSSIKVESLLTAISEVRK	SUMO3	Q6NSI4	CXorf57	Uncharacterized protein CXorf57											+	+	+			+	+	+
QVKPEWR	SUMO3	Q6NSI4;Q6NSI4-3;Q6NSI4-4;Q6NSI4-2	CXorf57	Uncharacterized protein CXorf57										+	+	+	+	+	+	+	+	+
GQPYTYDAKVK	SUMO3	Q6NSI4;Q6NSI4-2	CXorf57	Uncharacterized protein CXorf57											+		+	+		+
KFGLIDHLHYSR	SUMO3	Q6NSI4;Q6NSI4-3;Q6NSI4-4	CXorf57	Uncharacterized protein CXorf57	+									+	+	+	+	+	+	+	+
KQEEQEPTGEEPAVLGGDKESTR	SUMO3	Q6NS38-2;Q6NS38	ALKBH2	Alpha-ketoglutarate-dependent dioxygenase alkB homolog 2											+	+	+	+	+	+	+	+
FLVKGAQGGLLR	SUMO3	Q6NS38-2;Q6NS38	ALKBH2	Alpha-ketoglutarate-dependent dioxygenase alkB homolog 2										+	+	+	+	+	+	+	+	+
TEGPIVKDEALQILALDPK	SUMO3	Q6IQ32	ADNP2	ADNP homeobox protein 2		+		+	+	+	+		+			+	+		+	+	+	+
ETPDPWQSLDPFDSLESKPFKK	SUMO3	Q6IBW4-2;Q6IBW4;Q6IBW4-4	NCAPH2	Condensin-2 complex subunit H2												+	+	+	+	+	+	+
KIPLVPENLLK	SUMO3	Q6DKI1-2;Q6DKI1	RPL7L1	60S ribosomal protein L7-like 1											+	+	+		+	+		+
TQTKSEDQSHVVQEHLSEEKDER	SUMO3	Q6AHZ1	ZNF518A	Zinc finger protein 518A	+	+	+	+	+	+	+	+		+		+
LEGVSAVKTEGAPAR	SUMO3	Q6AHZ1;Q6AHZ1-2	ZNF518A	Zinc finger protein 518A	+	+	+	+		+	+	+	+								+
DYDVKNEIVDR	SUMO3	Q6AHZ1	ZNF518A	Zinc finger protein 518A	+	+	+	+	+	+	+	+	+	+	+	+	+	+	+	+	+	+
AKSEIEEQYVLEK	SUMO3	Q6AHZ1;Q6AHZ1-2	ZNF518A	Zinc finger protein 518A	+	+	+	+	+	+	+	+	+	+		+			+	+		+
IKLECQPELSETSQTLPPKPFSCGR	SUMO3	Q68DK7-3;Q68DK7-2;Q68DK7	MSL1	Male-specific lethal 1 homolog	+	+	+	+	+		+		+							+	+
AEMYSEYLSTCSKLAR	SUMO3	Q68CP9-3;Q68CP9	ARID2	AT-rich interactive domain-containing protein 2	+	+		+	+
THLEEKPHVCQFCSR	SUMO3	Q66K89	E4F1	Transcription factor E4F1											+	+	+	+	+		+	+
TFKTGSILK	SUMO3	Q66K89	E4F1	Transcription factor E4F1				+	+					+	+	+	+	+	+	+	+	+
IKEEPLDDEYDK	SUMO3	Q5VZL5-2;Q5VZL5-4;Q5VZL5	ZMYM4	Zinc finger MYM-type protein 4	+	+	+	+	+	+	+	+	+	+	+	+	+	+	+	+	+	+
IKDEPDNAQEYSHGQQQK	SUMO3	Q5VZL5-2;Q5VZL5-4;Q5VZL5	ZMYM4	Zinc finger MYM-type protein 4	+	+	+	+	+	+	+	+	+	+	+	+	+	+	+	+	+	+
IKDEPDNAQEYSHGQQQK	Deamidation (NQ);SUMO3	Q5VZL5-2;Q5VZL5-4;Q5VZL5	ZMYM4	Zinc finger MYM-type protein 4	+		+	+		+	+
AAESHWGLPVQKLEK	SUMO3	Q5VYV7	SLX4IP	Protein SLX4IP	+			+						+	+	+		+				+
TGHNLQVKNEDKGTK	SUMO3	Q5VVJ2	MYSM1	Histone H2A deubiquitinase MYSM1										+	+	+	+	+	+	+	+	+
SIELNDQKFNELIK	SUMO3	Q5VVJ2;Q5VVJ2-2	MYSM1	Histone H2A deubiquitinase MYSM1											+					+
ASSLPSSAPAVKLESLEETNPEYAK	SUMO3	Q5VUA4-2;Q5VUA4	ZNF318	Zinc finger protein 318
EGKLNYEGLPIGK	SUMO3	Q5VTE6-2;Q5VTE6	ANGEL2	Protein angel homolog 2										+		+	+		+	+	+	+
VKTELPDDYIQEVIWQGEAK	SUMO3	Q5T7W0-2;Q5T7W0-4;Q5T7W0;Q5T7W0-3	ZNF618	Zinc finger protein 618	+	+	+	+	+	+	+	+	+			+					+	+
VKTELPDDYIQEVIWQGEAKEEK	SUMO3	Q5T7W0-2;Q5T7W0-4;Q5T7W0;Q5T7W0-3	ZNF618	Zinc finger protein 618	+	+	+	+	+	+	+	+	+	+	+	+		+		+	+
ADPFDQGVVATDEVKEEPPEPFQK	SUMO3	Q5T7W0-2;Q5T7W0-4;Q5T7W0;Q5T7W0-3	ZNF618	Zinc finger protein 618	+	+	+	+	+	+	+	+		+			+		+
ELKQIQADMDSR	Oxidation (M);SUMO3	Q5T655	CCDC147	Coiled-coil domain-containing protein 147	+	+	+	+	+	+	+	+	+		+	+	+	+	+	+	+	+
SITVKVETEAEDAALDCSVNSR	SUMO3	Q5T5X7	BEND3	BEN domain-containing protein 3	+	+	+	+	+	+	+	+	+	+	+		+	+	+		+
LLNEPQKR	SUMO3	Q5T5X7	BEND3	BEN domain-containing protein 3	+	+	+	+	+	+	+	+	+			+				+		+
KLGEQYSCYGDGGKQELDPQR	SUMO3	Q5T5X7	BEND3	BEN domain-containing protein 3	+	+	+	+	+	+	+	+	+									+
NKVEKPSPSTTNPHMNQSSNYLK	SUMO3	Q5T3J3	LRIF1	Ligand-dependent nuclear receptor-interacting factor 1															+			+
IKAENPGGPPVLVVPYPILASGETAK	SUMO3	Q5T0B9	ZNF362	Zinc finger protein 362	+	+	+	+	+	+	+	+	+						+
LAAFADALEFADEEKESPVEFTGHK	SUMO3	Q5SY16	NOL9	Polynucleotide 5'-hydroxyl-kinase NOL9										+				+			+	+
SSKAILIK	SUMO3	Q5SVZ6	ZMYM1	Zinc finger MYM-type protein 1					+	+		+					+	+	+	+	+	+
SMKISDELCHPK	SUMO3	Q5SVZ6	ZMYM1	Zinc finger MYM-type protein 1	+	+	+	+		+	+			+	+	+	+	+	+	+	+	+
AVASQLGLLDEIKTEPDNAQEYCHR	SUMO3	Q5SVZ6	ZMYM1	Zinc finger MYM-type protein 1	+	+	+	+	+	+	+	+	+	+	+	+	+	+	+	+		+
SSAVDPEPQVKLEDVLPLAFTR	SUMO3	Q5SSJ5-3;Q5SSJ5-2;Q5SSJ5	HP1BP3	Heterochromatin protein 1-binding protein 3	+	+	+	+	+	+	+	+			+		+	+		+	+
AVTKVQK	SUMO3	Q5QNW6;Q5QNW6-2	HIST2H2BF	Histone H2B type 2-F	+	+	+	+		+	+	+	+
TTAESQTTGKQSLIPR	SUMO3	Q5QJE6	DNTTIP2	Deoxynucleotidyltransferase terminal-interacting protein 2													+	+				+
SSQLKNLSELQDTSLQQLVSQR	SUMO3	Q5QJE6	DNTTIP2	Deoxynucleotidyltransferase terminal-interacting protein 2														+		+	+	+
SLSEINKPNFYNNDFDDDFSHR	SUMO3	Q5QJE6	DNTTIP2	Deoxynucleotidyltransferase terminal-interacting protein 2										+	+	+	+	+	+		+	+
NHCVPPYSESKYQLQK	SUMO3	Q5QJE6	DNTTIP2	Deoxynucleotidyltransferase terminal-interacting protein 2													+	+	+	+	+	+
DSKIVPGNEK	SUMO3	Q5QJE6	DNTTIP2	Deoxynucleotidyltransferase terminal-interacting protein 2										+			+	+				+
APEMTNELKNDLK	SUMO3	Q5QJE6	DNTTIP2	Deoxynucleotidyltransferase terminal-interacting protein 2										+	+	+		+	+		+	+
TEPPVKLEK	SUMO3	Q5PSV4-2;Q5PSV4	BRMS1L	Breast cancer metastasis-suppressor 1-like protein	+	+	+	+	+	+	+	+	+		+		+	+	+		+	+
VKQESVGVFACK	SUMO3	Q5H9F3-3;Q5H9F3-2;Q5H9F3	BCORL1	BCL-6 corepressor-like protein 1	+	+	+	+	+	+	+	+	+	+	+	+	+	+	+	+	+	+
LIVNKNAGETLLQR	SUMO3	Q5H9F3-3;Q6W2J9-4;Q6W2J9-2;Q6W2J9	BCORL1;BCOR	BCL-6 corepressor-like protein 1;BCL-6 corepressor										+			+	+	+
LAGDTKPK	SUMO3	Q5H9F3-3;Q5H9F3-2;Q5H9F3	BCORL1	BCL-6 corepressor-like protein 1													+	+		+	+	+
HLPKQEPISIIDQGEPK	SUMO3	Q5H9F3-3;Q5H9F3-2;Q5H9F3	BCORL1	BCL-6 corepressor-like protein 1		+							+	+		+	+	+	+	+	+	+
LEVSMVKPTPGLTPR	SUMO3	Q53HL2	CDCA8	Borealin										+	+	+	+		+	+	+
VKREFEPASAR	SUMO3	Q53GS9-3;Q53GS9	USP39	U4/U6.U5 tri-snRNP-associated protein 2		+	+		+	+	+		+	+		+			+	+		+
TKHPHHLSLKEEASDVVR	SUMO3	Q52LR7	EPC2	Enhancer of polycomb homolog 2	+	+	+		+	+		+	+				+		+	+	+
AKVEDQELPTQPEAPDEHQDMDADPGGPEFLK	SUMO3	Q4VC44-2;Q4VC44;Q4VC44-3;Q4VC44-4	FLYWCH1	FLYWCH-type zinc finger-containing protein 1		+	+						+	+	+	+	+	+	+	+
VKEENETEIK	SUMO3	Q4LE39-4;Q4LE39-3;Q4LE39-2;Q4LE39	ARID4B	AT-rich interactive domain-containing protein 4B		+	+	+	+	+			+							+
VKEENETEIKEIK	SUMO3	Q4LE39-4;Q4LE39-3;Q4LE39-2;Q4LE39	ARID4B	AT-rich interactive domain-containing protein 4B	+	+	+	+	+	+	+	+	+	+	+	+	+	+	+	+		+
TISQIKSESEMETDSGVPQNTGMK	SUMO3	Q4G0J3-2;Q4G0J3;Q4G0J3-3	LARP7	La-related protein 7	+	+	+		+	+	+		+							+
TISQIKSESEMETDSGVPQNTGMKNEK	SUMO3	Q4G0J3-2;Q4G0J3;Q4G0J3-3	LARP7	La-related protein 7		+			+	+	+	+	+	+		+				+	+
WTVVKTEEGR	SUMO3	Q9H869-7;Q9H869-5;Q9H869-6;Q9H869-4;Q9H869-3;Q9H869-2;Q9H869;Q9H869-8;Q9H869-9;Q3T8J9-2;Q3T8J9-3;Q3T8J9	YY1AP1;GON4L	YY1-associated protein 1;GON-4-like protein		+	+	+	+	+	+			+	+	+	+	+	+	+	+	+
FYKCEECGK	SUMO3	Q8IYN0;Q9P255;A6NK75;Q68DY1-2;Q68DY1;P0DKX0;Q8WTZ3;Q9NSJ1;Q9H8G1;Q3SXZ3-2;Q3SXZ3	ZNF100;ZNF492;ZNF98;ZNF626;ZNF728;ZNF355P;ZNF430;ZNF718	Zinc finger protein 100;Zinc finger protein 492;Zinc finger protein 98;Zinc finger protein 626;Zinc finger protein 728;Zinc finger protein ENSP00000375192;Putative zinc finger protein 355P;Zinc finger protein 430;Zinc finger protein 718										+			+	+	+	+	+	+
VKEEEEEHSCGPESGLSR	SUMO3	Q3MJ62	ZSCAN23	Zinc finger and SCAN domain-containing protein 23		+			+	+		+	+								+
SVEVKEEDSR	SUMO3	Q3L8U1-2;Q3L8U1-3;Q3L8U1	CHD9	Chromodomain-helicase-DNA-binding protein 9	+		+	+	+	+	+	+		+		+	+	+	+	+	+	+
LGMEVPGDIKGETCSAK	SUMO3	Q3KNV8;Q3KNV8-2	PCGF3	Polycomb group RING finger protein 3	+	+	+	+		+	+	+		+				+	+			+
IHTDEKPYECNECGK	SUMO3	Q3KNS6-2;Q3KNS6;Q8NA42	ZNF829;ZNF383	Zinc finger protein 829;Zinc finger protein 383										+	+		+	+	+	+	+
YFHDDDNLSLNDLVKNEK	SUMO3	Q2TBE0-3;Q2TBE0-2;Q2TBE0	CWF19L2	CWF19-like protein 2										+			+	+				+
VKVEPADSVESSPPSITHSPQNELK	SUMO3	Q2TB10	ZNF800	Zinc finger protein 800	+	+	+	+	+	+	+	+	+	+	+	+			+	+
VKVEPADSVESSPPSITHSPQNELK	Phospho (STY);SUMO3	Q2TB10	ZNF800	Zinc finger protein 800	+	+	+	+	+	+	+	+	+
EYIIKLEPIETNQNAVFQYISR	SUMO3	Q2TB10	ZNF800	Zinc finger protein 800	+	+	+	+	+	+	+	+	+	+	+	+	+	+	+	+	+	+
EYIIKLEPIETNQNAVFQYISR	Deamidation (NQ);SUMO3	Q2TB10	ZNF800	Zinc finger protein 800		+	+	+	+		+	+	+								+
TAEEKYIKGPSLSYR	SUMO3	Q2TAK8;Q2TAK8-2	MUM1	PWWP domain-containing protein MUM1												+		+	+	+	+
ADAKYVLCR	Acetyl (Protein N-term);SUMO3	Q2TAK8;Q2TAK8-3	MUM1	PWWP domain-containing protein MUM1										+		+	+	+	+	+		+
GHEQESLFKCEVCAERFPTHAK	SUMO3	Q2QGD7-3;Q2QGD7-2;Q2QGD7	ZXDC	Zinc finger protein ZXDC											+	+	+			+	+
KLDFTLSANFQNLSLLIEQMKK	Phospho (STY);GlyGly (K);3 Deamidation (NQ);SUMO3	Q2M2H8		Putative inactive maltase-glucoamylase-like protein LOC93432																+
CPECSVKFESAEDLESHMQVDHR	SUMO3	Q2M1K9	ZNF423	Zinc finger protein 423	+		+	+	+	+	+		+
VKEEPKEGESLSTTLPR	SUMO3	Q17R98-3;Q17R98-2;Q17R98	ZNF827	Zinc finger protein 827	+	+	+	+		+	+	+		+	+	+						+
VKEEIPDPDVK	SUMO3	Q17R98-3;Q17R98-2;Q17R98	ZNF827	Zinc finger protein 827	+	+	+	+	+	+	+	+	+				+
IKEEPMEVDIQDSHVSISPSR	SUMO3	Q17R98-3;Q17R98-2;Q17R98	ZNF827	Zinc finger protein 827	+	+	+	+	+	+	+	+	+
QFVPIKVEQIEAGTPGR	SUMO3	Q16881-7;Q16881-5;Q16881-2;Q16881-4;Q16881-3;Q16881-6;Q16881	TXNRD1	Thioredoxin reductase 1, cytoplasmic										+	+	+	+	+	+	+	+	+
FQIIKQEPMELESYTR	SUMO3	Q16649	NFIL3	Nuclear factor interleukin-3-regulated protein	+	+	+	+		+	+	+	+	+	+	+	+	+	+	+	+	+
FQIIKQEPMELESYTREPR	SUMO3	Q16649	NFIL3	Nuclear factor interleukin-3-regulated protein	+	+	+	+	+	+	+		+		+	+	+	+		+	+	+
AMQIKVEAFDNEFEATQK	SUMO3	Q16649	NFIL3	Nuclear factor interleukin-3-regulated protein	+				+	+	+	+								+	+	+
AVPSQQQGICKEEPAQEPIMERPLGGAQAWGR	SUMO3	Q16587-4;Q16587-2;Q16587-3;Q16587	ZNF74	Zinc finger protein 74				+								+		+		+
VHIPNDDAQFDASHCDSDKGEFGGFGSVTGK	SUMO3	Q16576;Q16576-2	RBBP7	Histone-binding protein RBBP7		+	+	+	+	+		+						+	+		+
ASKEMFEDTVEER	Acetyl (Protein N-term);SUMO3	Q16576	RBBP7	Histone-binding protein RBBP7				+						+	+	+	+			+	+
TVTHVVVVSAPSAIALPVTMKTEGLVTCEK	SUMO3	Q15723-4;Q15723-2;Q15723-3;Q15723-1;Q15723	ELF2	ETS-related transcription factor Elf-2										+	+	+				+	+	+
LVDSKAVSK	SUMO3	Q15723-4;Q15723-2;Q15723-3;Q15723-1;Q15723;Q99607	ELF2;ELF4	ETS-related transcription factor Elf-2;ETS-related transcription factor Elf-4										+	+					+	+
GPEVKSEAVAK	SUMO3	Q15723-4;Q15723-2;Q15723-3;Q15723-1;Q15723	ELF2	ETS-related transcription factor Elf-2										+	+		+	+	+	+		+
VISAVIKGPEVKSEAVAK	SUMO3	Q15723-4;Q15723-2;Q15723-3;Q15723-1;Q15723	ELF2	ETS-related transcription factor Elf-2				+			+			+	+	+	+	+	+	+	+	+
GILAKVEGQR	SUMO3	Q15723-4;Q15723-2;Q15723-3;Q15723-1;Q15723;P32519-2;P32519;Q99607	ELF2;ELF1;ELF4	ETS-related transcription factor Elf-2;ETS-related transcription factor Elf-1;ETS-related transcription factor Elf-4										+	+	+	+	+	+	+	+	+
TSPCQDSSVNYGITKVEGQPLHTELNR	SUMO3	Q15699	ALX1	ALX homeobox protein 1										+	+	+	+	+	+	+	+	+
KFIWNHGITLPLK	SUMO3	Q15545	TAF7	Transcription initiation factor TFIID subunit 7										+	+	+		+	+			+
SKDQDDQKPGPSER	SUMO3	Q15424-2;Q15424;Q15424-4;Q15424-3	SAFB	Scaffold attachment factor B1	+	+	+	+	+	+	+	+	+
ESSTSEGADQKMSSPEDDSDTKR	SUMO3	Q15424-2;Q15424;Q15424-4;Q15424-3	SAFB	Scaffold attachment factor B1		+	+						+
AKNEPVGKK	SUMO3	Q15424-2;Q15424;Q15424-4;Q15424-3	SAFB	Scaffold attachment factor B1	+	+		+			+	+
LISSDGHEFIVKR	SUMO3	Q15369-2;Q15369	TCEB1	Transcription elongation factor B polypeptide 1	+	+		+	+	+	+	+	+		+	+	+	+	+	+	+	+
LVVPASQCGSLIGKGGCK	SUMO3	Q15366-6;Q15366-3;Q15366;Q15366-2;Q15366-7;Q15366-8;Q15366-4;Q15366-5	PCBP2	Poly(rC)-binding protein 2						+				+		+	+	+	+		+	+
GVTIPYRPKPSSSPVIFAGGQDR	Phospho (STY);SUMO3	Q15366-6;Q15366-3;Q15366;Q15366-2	PCBP2	Poly(rC)-binding protein 2										+				+		+		+
STQESLTAGGTDLKR	SUMO3	Q15345-3;Q15345	LRRC41	Leucine-rich repeat-containing protein 41										+		+	+			+	+
SKNEDRGEEEAESSISSTSNEQLK	SUMO3	Q15326-4;Q15326-5;Q15326-2;Q15326-6;Q15326-3;Q15326	ZMYND11	Zinc finger MYND domain-containing protein 11	+	+	+	+	+	+	+	+	+	+	+	+		+	+		+
KEEPEPETEAVSSSQEIPTMPQPIEK	SUMO3	Q15326-4;Q15326-5;Q15326-2;Q15326-6;Q15326-3;Q15326	ZMYND11	Zinc finger MYND domain-containing protein 11	+	+	+	+	+	+	+		+
TLAEIAKVELDNMPLR	SUMO3	Q15233;Q15233-2	NONO	Non-POU domain-containing octamer-binding protein										+	+	+	+	+	+	+	+	+
TLAEIAKVELDNMPLRGK	SUMO3	Q15233;Q15233-2	NONO	Non-POU domain-containing octamer-binding protein										+	+	+	+	+	+	+	+	+
QQQDQVDRNIKEAR	SUMO3	Q15233;Q15233-2	NONO	Non-POU domain-containing octamer-binding protein										+	+	+	+		+	+	+
QQEGFKGTFPDAR	SUMO3	Q15233;Q15233-2	NONO	Non-POU domain-containing octamer-binding protein				+	+	+		+		+	+	+	+	+	+	+	+	+
RQQEGFKGTFPDAR	SUMO3	Q15233;Q15233-2	NONO	Non-POU domain-containing octamer-binding protein				+	+	+	+			+	+	+	+	+	+	+	+
MQSNKTFNLEK	Acetyl (Protein N-term);SUMO3	Q15233	NONO	Non-POU domain-containing octamer-binding protein											+	+	+	+	+	+
KLFEKYGK	SUMO3	Q15233;Q15233-2	NONO	Non-POU domain-containing octamer-binding protein					+					+	+	+	+		+	+	+	+
LFEKYGK	SUMO3	Q15233;Q15233-2	NONO	Non-POU domain-containing octamer-binding protein										+	+	+	+	+	+	+	+	+
YGKAGEVFIHK	SUMO3	Q15233;Q15233-2	NONO	Non-POU domain-containing octamer-binding protein												+	+	+	+	+	+	+
YGKAGEVFIHKDK	SUMO3	Q15233;Q15233-2	NONO	Non-POU domain-containing octamer-binding protein										+	+	+	+	+	+	+	+
GIVEFSGKPAAR	SUMO3	Q15233;Q15233-2	NONO	Non-POU domain-containing octamer-binding protein		+	+	+	+	+	+	+		+	+	+	+	+	+	+	+	+
EKLEMEMEAAR	SUMO3	Q15233;Q15233-2	NONO	Non-POU domain-containing octamer-binding protein							+			+	+	+	+	+	+	+	+	+
EKLEMEMEAARHEHQVMLMR	SUMO3	Q15233;Q15233-2	NONO	Non-POU domain-containing octamer-binding protein										+	+	+	+	+	+	+	+	+
LVIKNQQFHK	SUMO3	Q15233;Q15233-2	NONO	Non-POU domain-containing octamer-binding protein													+	+	+			+
LVIKNQQFHKER	SUMO3	Q15233;Q15233-2	NONO	Non-POU domain-containing octamer-binding protein											+	+	+	+		+	+
ALIEMEKQQQDQVDR	SUMO3	Q15233;Q15233-2	NONO	Non-POU domain-containing octamer-binding protein										+		+	+	+	+	+	+
AAPGAEFAPNKR	SUMO3	Q15233;Q15233-2	NONO	Non-POU domain-containing octamer-binding protein					+	+				+	+	+		+	+	+	+	+
KGESGQSWPR	SUMO3	Q15185-3;Q15185-4;Q15185	PTGES3	Prostaglandin E synthase 3															+
LQAKESPQR	Phospho (STY);SUMO3	Q15061	WDR43	WD repeat-containing protein 43	+	+		+		+	+	+	+		+	+				+
DISNCWAPKVETAITK	SUMO3	Q15061	WDR43	WD repeat-containing protein 43	+	+	+	+	+	+	+	+	+	+	+	+	+	+	+	+	+	+
SNLQNCSKFSAIQCAAAVPR	SUMO3	Q15054-3;Q15054-2;Q15054	POLD3	DNA polymerase delta subunit 3										+				+				+
SGQLIKTEWEGTWWK	SUMO3	Q15047-3;Q15047;Q15047-2	SETDB1	Histone-lysine N-methyltransferase SETDB1										+	+	+	+	+		+		+
NYGYNPSPVKPEGLR	SUMO3	Q15047-3;Q15047	SETDB1	Histone-lysine N-methyltransferase SETDB1	+	+	+	+	+		+	+			+	+	+	+	+	+	+
NYGYNPSPVKPEGLR	Phospho (STY);SUMO3	Q15047-3;Q15047	SETDB1	Histone-lysine N-methyltransferase SETDB1										+	+	+			+
ASTSGLGIKDEGDIK	SUMO3	Q15047-3;Q15047	SETDB1	Histone-lysine N-methyltransferase SETDB1	+	+	+	+	+	+	+	+	+	+	+	+	+		+		+	+
ASTSGLGIKDEGDIKQAK	SUMO3	Q15047-3;Q15047	SETDB1	Histone-lysine N-methyltransferase SETDB1			+	+	+	+	+	+		+	+		+	+	+		+	+
NSESLHQENKPGSVKPTQTIAVK	SUMO3	Q15022	SUZ12	Polycomb protein SUZ12	+	+		+	+	+	+		+
LSETDFKVMAR	SUMO3	Q15007-2;Q15007	WTAP	Pre-mRNA-splicing regulator WTAP											+	+					+	+
LPPKVESLESLYFTPIPAR	SUMO3	Q14980-5;Q14980-2;Q14980	NUMA1	Nuclear mitotic apparatus protein 1		+	+	+	+	+			+
HHLNPLADSYVLKQEIQEGKDK	SUMO3	Q14865-2;Q14865	ARID5B	AT-rich interactive domain-containing protein 5B											+	+	+	+	+		+
YGIKPEWMMIHR	SUMO3	Q14839;Q14839-2;Q8TDI0	CHD4;CHD5	Chromodomain-helicase-DNA-binding protein 4;Chromodomain-helicase-DNA-binding protein 5	+			+	+					+	+	+	+	+	+	+	+	+
WSMPELAEVEENKK	SUMO3	Q14839;Q14839-2	CHD4	Chromodomain-helicase-DNA-binding protein 4	+	+	+	+		+	+	+	+	+		+			+	+	+
STAPETAIECTQAPAPASEDEKVVVEPPEGEEKVEK	SUMO3	Q14839;Q14839-2	CHD4	Chromodomain-helicase-DNA-binding protein 4	+	+		+			+						+				+
GAADVEKVEEK	SUMO3	Q14839;Q14839-2	CHD4	Chromodomain-helicase-DNA-binding protein 4	+	+	+		+	+	+	+	+
EEEMGEEEEVEREIIKQEESVDPDYWEK	SUMO3	Q14839;Q14839-2	CHD4	Chromodomain-helicase-DNA-binding protein 4	+	+	+	+	+	+	+	+	+
EIIKQEESVDPDYWEK	SUMO3	Q14839;Q14839-2	CHD4	Chromodomain-helicase-DNA-binding protein 4	+	+	+	+	+		+	+									+
APSGGAVEQKVGNTGGPPHTHGASR	SUMO3	Q14781	CBX2	Chromobox protein homolog 2										+	+	+	+	+	+	+	+	+
VTLFSDSKPLGSEDIDNQGLMMPKEEK	SUMO3	Q14692	BMS1	Ribosome biogenesis protein BMS1 homolog	+	+		+	+	+	+	+	+	+	+	+	+	+	+	+	+	+
SGPNTQNEDIEKEVKEEIDPDEEESAK	SUMO3	Q14692	BMS1	Ribosome biogenesis protein BMS1 homolog	+	+	+	+	+							+				+
SKVEDPEINSIQDIKEGQLLR	SUMO3	Q14690	PDCD11	Protein RRP5 homolog														+		+
EMVKAEEDTQFNYHR	SUMO3	Q14683	SMC1A	Structural maintenance of chromosomes protein 1A										+	+	+	+	+	+	+	+
SAVKNEEYFMFPEPK	SUMO3	Q14680-3;Q14680-4;Q14680-5;Q14680-2;Q14680-8;Q14680-7;Q14680-6;Q14680	MELK	Maternal embryonic leucine zipper kinase											+	+	+	+	+	+	+	+
SSGKTPETLVPTAPKLEPSTSTDQPVTPEPTSQATR	SUMO3	Q14676-2;Q14676	MDC1	Mediator of DNA damage checkpoint protein 1			+	+
KSQLPAEGDAGAEWAAAVLKQER	SUMO3	Q14676-2;Q14676;Q14676-3;Q14676-4	MDC1	Mediator of DNA damage checkpoint protein 1	+		+		+			+	+
VHSGEKPFVCNECGK	SUMO3	Q14592-2;Q14592	ZNF460	Zinc finger protein 460											+	+	+		+	+		+
HQWIHTGEKPYVCIQCGK	SUMO3	Q14592-2;Q14592	ZNF460	Zinc finger protein 460										+	+			+	+	+		+
KVFIQHITLSDEER	SUMO3	Q14527-2;Q14527	HLTF	Helicase-like transcription factor										+	+	+	+		+		+
KVFIQHITLSDEERK	SUMO3	Q14527-2;Q14527	HLTF	Helicase-like transcription factor										+	+	+	+		+	+	+	+
VLGVPIIVQASQAEKNR	SUMO3	Q14498-2;Q14498;Q14498-3	RBM39	RNA-binding protein 39										+	+	+	+	+	+	+	+	+
IGLPHSIKLSR	SUMO3	Q14498-2;Q14498	RBM39	RNA-binding protein 39												+	+	+	+	+	+	+
KLDLEGIGRPVVPEFPTPK	SUMO3	Q14209	E2F2	Transcription factor E2F2										+	+	+	+		+	+	+
NAVSFPNLDSPNVSSTLKPPSNNAIKR	SUMO3	Q14207	NPAT	Protein NPAT																	+	+
KLETTAQQR	SUMO3	Q14191	WRN	Werner syndrome ATP-dependent helicase											+	+	+	+	+	+	+	+
FAINKEEEILLSDMNK	SUMO3	Q14191	WRN	Werner syndrome ATP-dependent helicase										+	+	+	+	+	+	+	+	+
TVIKKEEK	SUMO3	Q14151	SAFB2	Scaffold attachment factor B2	+	+	+	+	+	+	+	+	+		+		+	+	+	+	+	+
QLPAQPPEHAVDGEGFKNTLETSSLNFK	SUMO3	Q14151	SAFB2	Scaffold attachment factor B2	+	+		+	+	+		+	+
MSSFKEEK	SUMO3	Q14151	SAFB2	Scaffold attachment factor B2	+	+	+	+	+	+	+	+	+		+			+		+	+	+
KLAEEEDLFDSAHPEEGDLDLASESTAHAQSSK	SUMO3	Q14151;Q15424-2;Q15424;Q15424-4;Q15424-3	SAFB2;SAFB	Scaffold attachment factor B2;Scaffold attachment factor B1	+	+	+	+	+		+	+	+			+
KFDFDACNEVPPAPK	SUMO3	Q14151;Q15424-2;Q15424;Q15424-4;Q15424-3	SAFB2;SAFB	Scaffold attachment factor B2;Scaffold attachment factor B1	+	+	+	+	+	+	+	+
SEPVKEESSELEQPFAQDTSSVGPDR	SUMO3	Q14151;Q15424-2;Q15424;Q15424-4;Q15424-3	SAFB2;SAFB	Scaffold attachment factor B2;Scaffold attachment factor B1	+	+	+	+	+	+	+	+	+	+			+	+			+	+
HHSVEIKIEK	SUMO3	Q14151	SAFB2	Scaffold attachment factor B2	+	+	+	+	+	+	+	+	+	+	+	+	+	+	+	+	+	+
HHSVEIKIEK	Phospho (STY);SUMO3	Q14151	SAFB2	Scaffold attachment factor B2	+	+	+	+	+	+	+	+	+						+
LSSVDRHHSVEIKIEK	SUMO3	Q14151	SAFB2	Scaffold attachment factor B2	+	+	+	+	+	+	+	+	+	+	+	+	+		+	+	+	+
LSSVDRHHSVEIKIEK	Phospho (STY);SUMO3	Q14151	SAFB2	Scaffold attachment factor B2	+	+	+	+	+	+	+	+	+	+		+		+	+		+	+
AVKEEGQDPDEIGIELEATSK	SUMO3	Q14151;Q14151-2	SAFB2	Scaffold attachment factor B2	+	+	+	+	+	+	+	+
AVKEEGQDPDEIGIELEATSKK	SUMO3	Q14151;Q14151-2	SAFB2	Scaffold attachment factor B2	+	+	+	+	+	+	+	+	+				+		+		+
ADSLLAVVKR	SUMO3	Q14151;Q15424-2;Q15424;Q15424-4;Q15424-3	SAFB2;SAFB	Scaffold attachment factor B2;Scaffold attachment factor B1	+	+	+	+	+	+	+	+	+	+	+	+	+	+	+	+	+	+
ADSLLAVVKREPAEQPGDGER	SUMO3	Q14151;Q15424-2;Q15424;Q15424-4;Q15424-3	SAFB2;SAFB	Scaffold attachment factor B2;Scaffold attachment factor B1	+	+	+	+	+	+	+	+	+	+	+	+	+	+	+	+	+	+
SQCEELKTEVEQLK	SUMO3	Q14149	MORC3	MORC family CW-type zinc finger protein 3										+	+				+		+
ILEMNDKYVKK	SUMO3	Q14149	MORC3	MORC family CW-type zinc finger protein 3	+	+	+		+	+	+	+	+	+	+	+	+	+	+	+	+	+
ILEMNDKYVKK	Deamidation (NQ);SUMO3	Q14149	MORC3	MORC family CW-type zinc finger protein 3	+	+	+	+	+	+	+	+	+	+	+	+	+	+	+	+	+	+
YKADLATDQKEALLELLR	SUMO3	Q13895	BYSL	Bystin										+	+	+	+	+	+	+	+	+
SDIKGQHTETLLAGSLAK	SUMO3	Q13889-2;Q13889	GTF2H3	General transcription factor IIH subunit 3											+	+		+	+	+	+	+
[truncated: 2,771 more rows]

## Sheet: 2DLC
					2DLC
[truncated: 13,261 more rows]

## Sheet: Kinetic
					Kinetic										B2
[truncated: 4,145 more rows]
