# Supplementary material for: Uncovering the SUMOylation and ubiquitylation crosstalk in human cells using sequential peptide immunopurification
Source: Nat Commun. 2017 Jan 18;8:14109. doi: 10.1038/ncomms14109 (PMC5253644; doi:10.1038/ncomms14109)
Supplement: Supplementary Data 2 — List of identified SUMO sites [file ncomms14109-s3.xlsx]

## Sheet: Description
Supplementary Data 2: List of identified SUMO sites
	The summary worksheet contains a brief recap of all the 10394 SUMOylation sites identified in this study
	The other worksheets contain details of all identified SUMOylation sites per experimental workflow used in this article
	For Summary:
	Leading Uniprot ID	Leading identifier corresponding to the Uniprot/SwissProt Database with isoforms released on March 2015
	Leading Protein Name	Protein description of the leading Uniprot ID as defined from Uniprot/SwissProt Database
	Leading Gene Name	Name of the gene coding for the leading protein
	Leading Site	Position of the SUMOylation site on the leading protein
	Leading Sequence Window	Sequence window around the SUMOylation site on the leading protein
	Best Localization Confidence	Best localization confidence across all the experimental workflow
	Best Score	Best identification score confidence across all the experimental workflow
	Identified in Optimization	"+" if idenified in the optimization workflow
	Identified in 2DLC	"+" if idenified in the 2DLC workflow
	Identified in Reproducibility	"+" if idenified in the reproducibility workflow
	Identified in Kinetic	"+" if idenified in the kinetic workflow
	For Opti, 2DLC, Reprod and Kinetic
	Uniprot IDs	All possible identifier for the identified peptide corresponding to the Uniprot/SwissProt Database with isoforms released on March 2015
	Protein Names	Protein descriptions of all possible match as defined from Uniprot/SwissProt Database
	Gene Name	Names of the genes coding for all the possible matches
	Sites	Positions of the SUMOylation site on the different matches
	Sequence Window	Sequence window around the SUMOylation site for all the possible matches
	Localization Confidence	Localization confidence in the given workflow
	Score	Identification score confidence in the given workflow

## Sheet: Summary
Leading Uniprot ID	Leading Protein Name	Leading Gene Name	Leading Site	Leading Sequence Window	Best Localization Confidence	Best Score	Identified in Optimization	Identified in 2DLC	Identified in Reproducibility	Identified in Kinetic
Q96IC2	Putative RNA exonuclease NEF-sp	44M2.3	46	AMKAGWDLEESQPEAKKARLSTILFTDNCEV	1	48.527		+
Q96IC2	Putative RNA exonuclease NEF-sp	44M2.3	289	SFSGITKKILNPVTTKLKDVQRQLKALLPPD	1	57.434		+
Q96IC2	Putative RNA exonuclease NEF-sp	44M2.3	762	KSTHGSLSGLGLMGIKEEEESAGPGLCS___	1	246.53	+	+	+	+
Q9NRG9	Aladin	AAAS	56	QWINLPVLQLTKDPLKTPGRLDHGTRTAFIH	1	88.338		+
Q9NRG9	Aladin	AAAS	425	RLAVLMKGKPRVQDGKPVILLFRTRNSPVFE	1	110.38		+		+
Q7RTV5	Thioredoxin-like protein AAED1	AAED1	80	HFLCYICKEYVEDLAKIPRSFLQEANVTLIV	1	86.014		+
Q13685	Angio-associated migratory cell protein	AAMP	115	DPKTNTLAVTGGEDDKAFVWRLSDGELLFEC	1	122.44	+	+
Q13685	Angio-associated migratory cell protein	AAMP	209	ADGNTWMWKVPNGDCKTFQGPNCPATCGRVL	1	56.081		+
Q13685	Angio-associated migratory cell protein	AAMP	245	AVVGYEDGTIRIWDLKQGSPIHVLKGTEGHQ	1	56.424		+
Q13685	Angio-associated migratory cell protein	AAMP	423	LSKDASLVVTTSGDHKAKVFCVQRPDR____	1	143.93		+
Q4L235	Acyl-CoA synthetase family member 4	AASDH	745	KSKDPSCVAKVSEEGKPAIGTQKMELHVRWR	1	49.298		+
Q9NRN7	L-aminoadipate-semialdehyde dehydrogenase-phosphopantetheinyl transferase	AASDHPPT	45	RAEWLLAVRSIQPEEKERIGQFVFARDAKAA	1	63.624		+
Q9NRN7	L-aminoadipate-semialdehyde dehydrogenase-phosphopantetheinyl transferase	AASDHPPT	58	EEKERIGQFVFARDAKAAMAGRLMIRKLVAE	1	74.841		+
Q9NRN7	L-aminoadipate-semialdehyde dehydrogenase-phosphopantetheinyl transferase	AASDHPPT	263	PDGSRHQDVPSQDDSKPTQRQFTILNFNDLM	1	171.07	+	+	+
Q9NY61	Protein AATF	AATF	58	GEDGEGDFLVVGSIRKLASASLLDTDKRYCG	0.999995	58.723		+
Q9NY61	Protein AATF	AATF	69	GSIRKLASASLLDTDKRYCGKTTSRKAWNED	1	66.246		+
Q9NY61	Protein AATF	AATF	145	CGDHRESKKSRSHSAKTPGFSVQSISDFEKF	1	60.134		+
Q9NY61	Protein AATF	AATF	159	AKTPGFSVQSISDFEKFTKGMDDLGSSEEEE	1	47.222		+
Q9NY61	Protein AATF	AATF	223	VVMTFSSVKVSEEVEKGRAVKNQIALWDQLL	1	139.46		+
Q9NY61	Protein AATF	AATF	228	SSVKVSEEVEKGRAVKNQIALWDQLLEGRIK	1	104.2		+
Q9NY61	Protein AATF	AATF	246	IALWDQLLEGRIKLQKALLTTNQLPQPDVFP	1	53.033		+
Q9NY61	Protein AATF	AATF	264	LTTNQLPQPDVFPLFKDKGGPEFSSALKNSH	1	100.28		+
Q9NY61	Protein AATF	AATF	266	TNQLPQPDVFPLFKDKGGPEFSSALKNSHKA	1	64.104		+
Q9NY61	Protein AATF	AATF	342	VEEKKQQRRRVPAKRKLEMEDYPSFMAKRFA	1	137.8	+	+	+
Q9NY61	Protein AATF	AATF	380	RTLQKWHDKTKLASGKLGKGFGAFERSILTQ	1	101.38		+
Q9NY61	Protein AATF	AATF	383	QKWHDKTKLASGKLGKGFGAFERSILTQIDH	1	75.819		+
Q9NY61	Protein AATF	AATF	422	LRRTQTKRSVYRVLGKPEPAAQPVPESLPGE	1	106.37		+
Q9NY61	Protein AATF	AATF	496	PNDQVAMGRQWLAIQKLRSKIHKKVDRKASK	1	77.062		+
Q8WWZ4	ATP-binding cassette sub-family A member 10	ABCA10	398	PEFHGKEAIRIRNVIKEYNGKTGKVEALQGS	1	70.056		+
P61221	ATP-binding cassette sub-family E member 1	ABCE1	165	SELQNYFTKILEDDLKAIIKPQYVDQIPKAA	1	237.32	+	+	+	+
P61221	ATP-binding cassette sub-family E member 1	ABCE1	343	SLVFKVAETANEEEVKKMCMYKYPGMKKKMG	1	87.647		+
Q9UG63	ATP-binding cassette sub-family F member 2	ABCF2	203	KLMELYERLEELDADKAEMRASRILHGLGFT	1	82.59		+
Q9NUJ1	Mycophenolic acid acyl-glucuronide esterase, mitochondrial	ABHD10	194	ADTLVTKFNQLPVELKKEVEMKGVWSMPSKY	1	105.46		+
Q5VST6	Alpha/beta hydrolase domain-containing protein 17B	ABHD17B	206	HSPLTSGMRVAFPDTKKTYCFDAFPK_____	1	88.596		+
Q8WU67	Abhydrolase domain-containing protein 3	ABHD3	102	WEGRGQTLLRPFITSKPPVQYRNELIKTADG	1	50.178		+
Q8N0Z2	Actin-binding Rho-activating protein	ABRA	111	EKAPEVSHIKKKEVSKTVVSKTYERGGDVSH	1	86.898		+
Q9ULW3	Activator of basal transcription 1	ABT1	179	RQVRRQRLRAEVAQAKRETDFYLQSVERGQR	1	50.088			+
Q9ULW3	Activator of basal transcription 1	ABT1	247	ERARLATAQDKARSNKGLLARIFGAPPPSES	1	63.216		+
Q9H3P7	Golgi resident protein GCP60	ACBD3	473	EENIGCEEKAKKNANKPLLDEIVPVYRRDCH	1	64.52		+
Q9BR61	Acyl-CoA-binding domain-containing protein 6	ACBD6	120	SSPSQAMQEYIAVVKKLDPGWNPQIPEKKGK	0.999948	55.66		+
Q9BR61	Acyl-CoA-binding domain-containing protein 6	ACBD6	188	HITKAIKSKNVDVNVKDEEGRALLHWACDRG	1	130.29		+
Q9UKV3	Apoptotic chromatin condensation inducer in the nucleus	ACIN1	302	EGDDEGQKSREAPILKEFKEEGEEIPRVKPE	0.97654	136.68	+	+	+	+
Q9UKV3	Apoptotic chromatin condensation inducer in the nucleus	ACIN1	305	DEGQKSREAPILKEFKEEGEEIPRVKPEEMM	1	215.15	+	+	+	+
Q9UKV3	Apoptotic chromatin condensation inducer in the nucleus	ACIN1	315	ILKEFKEEGEEIPRVKPEEMMDERPKTRSQE	1	96.866			+	+
Q9UKV3	Apoptotic chromatin condensation inducer in the nucleus	ACIN1	532	DLEPESDRSAQPLPLKIEELALAKGITEECL	1	131.09		+	+	+
P53396	ATP-citrate synthase	ACLY	4	____________MSAKAISEQTGKELLYKFI	1	233.48		+
P53396	ATP-citrate synthase	ACLY	12	____MSAKAISEQTGKELLYKFICTTSAIQN	1	50.897		+
P53396	ATP-citrate synthase	ACLY	97	KSWLKPRLGQEATVGKATGFLKNFLIEPFVP	1	72.315		+
P53396	ATP-citrate synthase	ACLY	230	LDLAAKVDATADYICKVKWGDIEFPPPFGRE	1	59.673		+
P53396	ATP-citrate synthase	ACLY	272	DAKSGASLKLTLLNPKGRIWTMVAGGGASVV	1	91.961		+
O00154	Cytosolic acyl coenzyme A thioester hydrolase	ACOT7	198	RQEQEEEGRKRYEAQKLERMETKWRNGDIVQ	1	100.04		+
O14734	Acyl-coenzyme A thioesterase 8	ACOT8	188	LALNRIAAQEVPIEIKPVNPSPLSQLQRMEP	1	46.558		+
P24666	Low molecular weight phosphotyrosine protein phosphatase	ACP1	113	RDLNRKSNQVKTCKAKIELLGSYDPQKQLII	1	82.651		+
Q6NUN0	Acyl-coenzyme A synthetase ACSM5, mitochondrial	ACSM5	541	SHDPEALTRELQEHVKRVTAPYKYPRKVAFV	1	88.385		+
P62736	Actin, aortic smooth muscle	ACTA2	70	YVGDEAQSKRGILTLKYPIEHGIITNWDDME	1	165.47		+
P60709	Actin, cytoplasmic 1	ACTB	18	DDIAALVVDNGSGMCKAGFAGDDAPRAVFPS	1	48.634		+
P60709	Actin, cytoplasmic 1	ACTB	50	VGRPRHQGVMVGMGQKDSYVGDEAQSKRGIL	1	74.364		+
P60709	Actin, cytoplasmic 2, N-terminally processed	ACTB	61	GMGQKDSYVGDEAQSKRGILTLKYPIEHGIV	1	315.41	+	+	+	+
P60709	Actin, cytoplasmic 2, N-terminally processed	ACTB	113	PEEHPVLLTEAPLNPKANREKMTQIMFETFN	1	206.32	+	+	+	+
P60709	Actin, cytoplasmic 2, N-terminally processed	ACTB	284	MESCGIHETTFNSIMKCDVDIRKDLYANTVL	1	130.33	+
P60709	Actin, cytoplasmic 2, N-terminally processed	ACTB	291	ETTFNSIMKCDVDIRKDLYANTVLSGGTTMY	1	146.25	+	+	+
P60709	Actin, cytoplasmic 2, N-terminally processed	ACTB	315	SGGTTMYPGIADRMQKEITALAPSTMKIKII	1	160.3	+	+	+
P60709	Actin, cytoplasmic 2, N-terminally processed	ACTB	326	DRMQKEITALAPSTMKIKIIAPPERKYSVWI	1	230.69	+	+	+	+
P60709	Actin, cytoplasmic 2, N-terminally processed	ACTB	328	MQKEITALAPSTMKIKIIAPPERKYSVWIGG	1	122.46	+	+	+	+
Q562R1	Beta-actin-like protein 2	ACTBL2	329	MQKEIITLAPSTMKIKIIAPPERKYSVWIGG	1	112.44	+
Q9NZ32	Actin-related protein 10	ACTR10	211	PSVMGSVPEGVLEDIKARTCFVSDLKRGLKI	1	42.384		+
P61163	Alpha-centractin	ACTR1A	230	KAIKERACYLSINPQKDETLETEKAQYYLPD	1	110.74		+
P42025	Beta-centractin	ACTR1B	61	RVMAGALEGDLFIGPKAEEHRGLLTIRYPME	1	93.371		+
P61160	Actin-related protein 2	ACTR2	7	_________MDSQGRKVVVCDNGTGFVKCGY	1	87.083		+
P61160	Actin-related protein 2	ACTR2	46	IFPALVGRPIIRSTTKVGNIEIKDLMVGDEA	1	77.124		+
P61160	Actin-related protein 2	ACTR2	53	RPIIRSTTKVGNIEIKDLMVGDEASELRSML	1	87.352		+		+
P61160	Actin-related protein 2	ACTR2	106	YTFGPEKLNIDTRNCKILLTEPPMNPTKNRE	1	81.656	+	+
P61160	Actin-related protein 2	ACTR2	118	RNCKILLTEPPMNPTKNREKIVEVMFETYQF	1	94.09		+
P61160	Actin-related protein 2	ACTR2	219	FNHSADFETVRMIKEKLCYVGYNIEQEQKLA	1	47.548		+
P61160	Actin-related protein 2	ACTR2	253	TVLVESYTLPDGRIIKVGGERFEAPEALFQP	1	102.4		+
P61160	Actin-related protein 2	ACTR2	322	STMYPGLPSRLERELKQLYLERVLKGDVEKL	1	118.28		+
P61160	Actin-related protein 2	ACTR2	331	RLERELKQLYLERVLKGDVEKLSKFKIRIED	1	98.182	+	+	+
P61160	Actin-related protein 2	ACTR2	388	MTRQEYQEKGVRVLEKLGVTVR_________	1	148.48	+	+		+
P61158	Actin-related protein 3	ACTR3	244	ERYSYVCPDLVKEFNKYDTDGSKWIKQYTGI	1	56.205		+
P61158	Actin-related protein 3	ACTR3	264	GSKWIKQYTGINAISKKEFSIDVGYERFLGP	1	74.853		+
P61158	Actin-related protein 3	ACTR3	398	MLASTPEFYQVCHTKKDYEEIGPSICRHNPV	1	74.987		+
Q9H9F9	Actin-related protein 5	ACTR5	283	YYENNVHKMQLPFSSKLLGSTLTSEEKQERR	1	53.625		+
Q9H9F9	Actin-related protein 5	ACTR5	294	PFSSKLLGSTLTSEEKQERRQQQLRRLQELN	1	43.03		+
Q9GZN1	Actin-related protein 6	ACTR6	226	YVSQDFYRDMDIAKLKGEENTVMIDYVLPDF	0.999939	45.885		+
Q9H981	Actin-related protein 8	ACTR8	225	VIWSHAIQKYLEIPLKDLKYYRCILLIPDIY	1	100.22		+
Q9H981	Actin-related protein 8	ACTR8	385	PDSPALLYQFRLGDEKLQAPMALFYPATFGI	1	61.039		+
Q9H981	Actin-related protein 8	ACTR8	447	QEQSAKATADRKSASKPIGFEGDLRGQSSDL	1	77.776		+
Q9H981	Actin-related protein 8	ACTR8	507	TALMSRKTAISLFEGKALGLDKAILHSIDCC	1	77.871		+
P00813	Adenosine deaminase	ADA	232	EVGSAEVVKEAVDILKTERLGHGYHTLEDQA	1	70.889		+
P00813	Adenosine deaminase	ADA	284	TGAWKPDTEHAVIRLKNDQANYSLNTDDPLI	1	42.123		+
P78536	Disintegrin and metalloproteinase domain-containing protein 17	ADAM17	173	DTKDKRMLVYKSEDIKNVSRLQSPKVCGYLK	1	141.58		+
Q9UHI8	A disintegrin and metalloproteinase with thrombospondin motifs 1	ADAMTS1	648	SKASFGSGPAVEWIPKYAGVSPKDRCKLICQ	1	48.616		+
Q9UHI8	A disintegrin and metalloproteinase with thrombospondin motifs 1	ADAMTS1	655	GPAVEWIPKYAGVSPKDRCKLICQAKGIGYF	1	98.902		+
P55265	Double-stranded RNA-specific adenosine deaminase	ADAR	384	TNSVPETAPAAIPETKRNAEFLTCNIPTSNA	1	73.928		+
P55265	Double-stranded RNA-specific adenosine deaminase	ADAR	418	MVTTEKVENGQEPVIKLENRQEARPEPARLK	1	197.72	+	+	+	+
P55265	Double-stranded RNA-specific adenosine deaminase	ADAR	715	ESLDNLESMMPNKVRKIGELVRYLNTNPVGG	1	93.162		+
P55265	Double-stranded RNA-specific adenosine deaminase	ADAR	944	KYNSQTAKDSIFEPAKGGEKLQIKKTVSFHL	1	70.197		+
P55265	Double-stranded RNA-specific adenosine deaminase	ADAR	1003	HYPVFENPKQGKLRTKVENGEGTIPVESSDI	1	76.161		+
P78563	Double-stranded RNA-specific editase 1	ADARB1	523	ADRHPNRKARGQLRTKIESGEGTIPVRSNAS	1	73.834		+
Q9BUB4	tRNA-specific adenosine deaminase 1	ADAT1	252	VEGLATVTRIAPGSAKVIDVYRTGAKCVPGE	1	66.004		+
Q7Z6V5	tRNA-specific adenosine deaminase 2	ADAT2	172	GYRAEEAVEMLKTFYKQENPNAPKSKVRKKE	1	67.997		+
P35611	Alpha-adducin	ADD1	348	ASAGGPDNLVLLNPEKYKAKSRSPGSPVGEG	1	43.696		+
P11766	Alcohol dehydrogenase class-3	ADH5	7	_________MANEVIKCKAAVAWEAGKPLSI	1	121.73		+
P11766	Alcohol dehydrogenase class-3	ADH5	18	NEVIKCKAAVAWEAGKPLSIEEIEVAPPKAH	1	50.752		+
Q9BV57	1,2-dihydroxy-3-keto-5-methylthiopentene dioxygenase	ADI1	45	QLRRLGVLYWKLDADKYENDPELEKIRRERN	1	121.01	+	+
Q9BV57	1,2-dihydroxy-3-keto-5-methylthiopentene dioxygenase	ADI1	73	ERNYSWMDIITICKDKLPNYEEKIKMFYEEH	1	97.734		+
Q9BV57	1,2-dihydroxy-3-keto-5-methylthiopentene dioxygenase	ADI1	140	VTLPAGIYHRFTVDEKNYTKAMRLFVGEPVW	1	94.09		+
Q9BV57	1,2-dihydroxy-3-keto-5-methylthiopentene dioxygenase	ADI1	173	YNRPADHFEARGQYVKFLAQTA_________	1	148.52		+
P55263	Adenosine kinase	ADK	9	_______MAAAEEEPKPKKLKVEAPQALREN	1	147.91		+	+
P55263	Adenosine kinase	ADK	14	__MAAAEEEPKPKKLKVEAPQALRENILFGM	1	94.767		+
P55263	Adenosine kinase	ADK	162	DNRSLIANLAAANCYKKEKHLDLEKNWMLVE	1	130.29	+	+
P55263	Adenosine kinase	ADK	256	IAEAATFAREQGFETKDIKEIAKKTQALPKM	1	77.776		+
Q9H2P0	Activity-dependent neuroprotector homeobox protein	ADNP	144	HAPNASAPSSSLSTFKDKNKNDGLKPKQADS	1	45.347		+
Q9H2P0	Activity-dependent neuroprotector homeobox protein	ADNP	367	GGNAPVSIPQQSQSVKQLLPSGNGRSYGLGS	1	216.51		+		+
Q9H2P0	Activity-dependent neuroprotector homeobox protein	ADNP	408	SLQSANASSLSSGQLKSPSLSQSQASRVLGQ	1	116.49		+		+
Q9H2P0	Activity-dependent neuroprotector homeobox protein	ADNP	427	LSQSQASRVLGQSSSKPAAAATGPPPGNTSS	1	50.029		+
Q9H2P0	Activity-dependent neuroprotector homeobox protein	ADNP	600	NNPPVPPKPQPKVQEKADIPVKSSPQAAVPY	1	111.12		+
Q9H2P0	Activity-dependent neuroprotector homeobox protein	ADNP	616	ADIPVKSSPQAAVPYKKDVGKTLCPLCFSIL	1	83.856		+
Q9H2P0	Activity-dependent neuroprotector homeobox protein	ADNP	621	KSSPQAAVPYKKDVGKTLCPLCFSILKGPIS	1	86.548		+
Q9H2P0	Activity-dependent neuroprotector homeobox protein	ADNP	716	NAPSRLNQSPSLAPVKRTYEQMEFPLLKKRK	1	168.41		+
Q9H2P0	Activity-dependent neuroprotector homeobox protein	ADNP	728	APVKRTYEQMEFPLLKKRKLDDDSDSPSFFE	1	71.98		+
Q9H2P0	Activity-dependent neuroprotector homeobox protein	ADNP	731	KRTYEQMEFPLLKKRKLDDDSDSPSFFEEKP	1	126.42		+	+	+
Q9H2P0	Activity-dependent neuroprotector homeobox protein	ADNP	745	RKLDDDSDSPSFFEEKPEEPVVLALDPKGHE	0.997206	97.469			+	+
Q9H2P0	Activity-dependent neuroprotector homeobox protein	ADNP	829	DCEKYKPGVLLGFNMKELNKVKHEMDFDAEW	1	145.52				+
Q9H2P0	Activity-dependent neuroprotector homeobox protein	ADNP	1035	QGDREQLKWKNSSYGKVEGFWSKDQSQWKNA	1	57.288		+		+
Q6IQ32	ADNP homeobox protein 2	ADNP2	146	VRKVQNYTVNILGETKSSRSDVISFTCLKCN	1	44.998		+
Q6IQ32	ADNP homeobox protein 2	ADNP2	726	HMEVAHKHSESKSGEKLEPEKLAACAPFLKW	1	77.062		+
Q6IQ32	ADNP homeobox protein 2	ADNP2	731	HKHSESKSGEKLEPEKLAACAPFLKWMREKT	0.929899	92.264		+
Q6IQ32	ADNP homeobox protein 2	ADNP2	740	EKLEPEKLAACAPFLKWMREKTVRCLSCKCL	1	66.267		+
Q6IQ32	ADNP homeobox protein 2	ADNP2	798	KGLSEHSRNRHLGKKKLPMDYSNRGFQLDVD	1	82.417		+
Q6IQ32	ADNP homeobox protein 2	ADNP2	858	ILAGIHSKSLVPVYVKVRPQAEGTPGSTGKR	1	44.848		+
Q6IQ32	ADNP homeobox protein 2	ADNP2	979	VSGEVMHDSSFSVKRKLPDGHLGAEDQRHGE	1	63.185		+
Q6IQ32	ADNP homeobox protein 2	ADNP2	1018	DAAPGPEKVTSVVPFKRQRNESRTEGPIVKD	1	147.24	+	+		+
Q6IQ32	ADNP homeobox protein 2	ADNP2	1032	FKRQRNESRTEGPIVKDEALQILALDPKKYE	1	254.75		+	+	+
Q3LIE5	Manganese-dependent ADP-ribose/CDP-alcohol diphosphatase	ADPRM	4	____________MDDKPNPEALSDSSERLFS	1	68.41		+
P30566	Adenylosuccinate lyase	ADSL	75	EQIQEMKSNLENIDFKMAAEEEKRLRHDVMA	0.925173	52.72		+
P30566	Adenylosuccinate lyase	ADSL	170	LGFTHFQPAQLTTVGKRCCLWIQDLCMDLQN	1	45.042		+
P30566	Adenylosuccinate lyase	ADSL	218	GTQASFLQLFEGDDHKVEQLDKMVTEKAGFK	1	81.477		+
P30566	Adenylosuccinate lyase	ADSL	415	HEKIRVLSQQAASVVKQEGGDNDLIERIQVD	1	350.53	+	+	+	+
P30566	Adenylosuccinate lyase	ADSL	479	EVYPLLKPYESVMKVKAELCL__________	1	171.85	+	+		+
P30520	Adenylosuccinate synthetase isozyme 2	ADSS	164	QQRQEQAGKNLGTTKKGIGPVYSSKAARSGL	1	75.088		+
P30520	Adenylosuccinate synthetase isozyme 2	ADSS	419	TLPGWNTDISNARAFKELPVNAQNYVRFIED	1	58.32		+
Q8WTP8	Apoptosis-enhancing nuclease	AEN	109	SRRPAPGKASGPLPSKCVAIDCEMVGTGPRG	1	43.233		+
Q8WTP8	Apoptosis-enhancing nuclease	AEN	170	DYRTRWSGITRQHMRKAVPFQVAQKEILKLL	1	73.499		+
Q08117	Amino-terminal enhancer of split	AES	19	PQSRHSGSSHLPQQLKFTTSDSCDRIKDEFQ	1	68.42	+	+
P51826	AF4/FMR2 family member 3	AFF3	80	LSNRIQNTLGNYDEMKDFLTDRSNQSHLVGV	1	77.871		+
Q9UHB7	AF4/FMR2 family member 4	AFF4	583	KKAEKAAAEEPRGGLKIESETPVDLASSMPS	1	69.088		+		+
Q53H12	Acylglycerol kinase, mitochondrial	AGK	196	AIVKGETVPLDVLQIKGEKEQPVFAMTGLRW	1	49.595		+
Q9UKV8	Protein argonaute-2	AGO2	248	FVCEVLDFKSIEEQQKPLTDSQRVKFTKEIK	1	124.62		+
P23526	Adenosylhomocysteinase	AHCY	4	____________MSDKLPYKVADIGLAAWGR	1	50.04		+
P23526	Adenosylhomocysteinase	AHCY	43	EMPGLMRMRERYSASKPLKGARIAGCLHMTV	1	97.813		+
P23526	Adenosylhomocysteinase	AHCY	204	FDNLYGCRESLIDGIKRATDVMIAGKVAVVA	1	126.12		+
P23526	Adenosylhomocysteinase	AHCY	322	DVKWLNENAVEKVNIKPQVDRYRLKNGRRII	1	111.79		+
P23526	Adenosylhomocysteinase	AHCY	389	THPDKYPVGVHFLPKKLDEAVAEAHLGKLNV	1	52.527		+
P35869	Aryl hydrocarbon receptor	AHR	24	TYASRKRRKPVQKTVKPIPAEGIKSNPSKRH	1	68.972		+
P35869	Aryl hydrocarbon receptor	AHR	88	SVSYLRAKSFFDVALKSSPTERNGGQDNCRA	1	52.527		+
P35869	Aryl hydrocarbon receptor	AHR	303	RTKHKLDFTPIGCDAKGRIVLGYTEAELCTR	1	85.536		+
A9YTQ3	Aryl hydrocarbon receptor repressor	AHRR	307	LRAKPRADTAATADAKVKATTSLCESELHGK	1	49.595		+
A9YTQ3	Aryl hydrocarbon receptor repressor	AHRR	660	EQSCTCRAAEAAPVVKREPLDSPQWATHSQG	1	141.13		+
O95433	Activator of 90 kDa heat shock protein ATPase homolog 1	AHSA1	3	_____________MAKWGEGDPRWIVEERAD	1	90.05		+
O95433	Activator of 90 kDa heat shock protein ATPase homolog 1	AHSA1	182	TMNGESVDPVGQPALKTEERKAKPAPSKTQA	1	76.573		+
Q12904-2	Aminoacyl tRNA synthase complex-interacting multifunctional protein 1	AIMP1	24	EPVVLRFMIFCRLLAKMANNDAVLKRLEQKG	1	62.162				+
O00170	AH receptor-interacting protein	AIP	112	LYPLVAKSLRNIAVGKDPLEGQRHCCGVAQM	1	47.774		+
P54819	Adenylate kinase 2, mitochondrial, N-terminally processed	AK2	181	DITGEPLIRRSDDNEKALKIRLQAYHTQTTP	1	73.885		+
Q02040	A-kinase anchor protein 17A	AKAP17A	118	LSGFSDILKVRAAEFKIDFPTRHDWDSFFRD	1	148.57	+	+	+	+
Q9ULX6	A-kinase anchor protein 8-like	AKAP8L	423	LDSKFHKEHFKYVGTKLPKQTADFLQEYVTN	1	73.885		+
Q9ULX6	A-kinase anchor protein 8-like	AKAP8L	426	KFHKEHFKYVGTKLPKQTADFLQEYVTNKTK	1	44.391		+
Q9H9L7	Akirin-1	AKIRIN1	81	SERRLPTPEQIFQNIKQEYSRYQRWRHLEVV	1	177.4		+	+	+
Q53H80	Akirin-2	AKIRIN2	86	DVSSRLTTEQILYNIKQEYKRMQKRRHLETS	1	82.609		+
P14550	Alcohol dehydrogenase [NADP(+)]	AKR1A1	23	LHTGQKMPLIGLGTWKSEPGQVKAAVKYALS	1	99.344		+
O43488	Aflatoxin B1 aldehyde reductase member 2	AKR7A2	115	VKIATKANPWDGKSLKPDSVRSQLETSLKRL	1	91.961		+
P31749	RAC-alpha serine/threonine-protein kinase	AKT1	112	EEWTTAIQTVADGLKKQEEEEMDFRSGSPSD	1	91.961		+
P31749	RAC-alpha serine/threonine-protein kinase	AKT1	189	RYYAMKILKKEVIVAKDEVAHTLTENRVLQN	1	46.249		+
P13196	5-aminolevulinate synthase, nonspecific, mitochondrial	ALAS1	157	KEVAETSAGPSVVSVKTDGGDPSGLLKNFQD	1	173.86		+		+
P13196	5-aminolevulinate synthase, nonspecific, mitochondrial	ALAS1	353	NHASMIQGIRNSRVPKYIFRHNDVSHLRELL	1	83.647		+
Q8IZ83	Aldehyde dehydrogenase family 16 member A1	ALDH16A1	50	TQDRCLGHYVNGKWLKPEHRNSVPCQDPITG	1	107.79		+
P54886	Glutamate 5-kinase	ALDH18A1	662	GPKFASYLTFSPSEVKSLRTEYGDLELCIEV	1	40.493		+
O94788	Retinal dehydrogenase 2	ALDH1A2	384	NKILELIQSGVAEGAKLECGGKGLGRKGFFI	1	96.379		+
P47895	Aldehyde dehydrogenase family 1 member A3	ALDH1A3	409	KPTVFSEVTDNMRIAKEEIFGPVQPILKFKS	1	51.771		+
P51648	Fatty aldehyde dehydrogenase	ALDH3A2	274	WKIKETVKEFYGENIKESPDYERIINLRHFK	1	42.314		+
P49419	Alpha-aminoadipic semialdehyde dehydrogenase	ALDH7A1	109	KAREAWKIWADIPAPKRGEIVRQIGDALREK	1	52.814		+
P49419	Alpha-aminoadipic semialdehyde dehydrogenase	ALDH7A1	537	CTINYSKDLPLAQGIKFQ_____________	1	138.89		+
P49189	4-trimethylaminobutyraldehyde dehydrogenase	ALDH9A1	316	LDKFTEEVVKQTQRIKIGDPLLEDTRMGPLI	1	79.875		+
P04075	Fructose-bisphosphate aldolase A	ALDOA	13	___MPYQYPALTPEQKKELSDIAHRIVAPGK	1	118.21		+
P04075	Fructose-bisphosphate aldolase A	ALDOA	28	KKELSDIAHRIVAPGKGILAADESTGSIAKR	1	81.016		+
P04075	Fructose-bisphosphate aldolase A	ALDOA	42	GKGILAADESTGSIAKRLQSIGTENTEENRR	1	102.52		+
P04075	Fructose-bisphosphate aldolase A	ALDOA	101	QKADDGRPFPQVIKSKGGVVGIKVDKGVVPL	1	70.028		+
P04075	Fructose-bisphosphate aldolase A	ALDOA	108	PFPQVIKSKGGVVGIKVDKGVVPLAGTNGET	1	113.22		+
P04075	Fructose-bisphosphate aldolase A	ALDOA	140	TQGLDGLSERCAQYKKDGADFAKWRCVLKIG	1	77.662		+
P04075	Fructose-bisphosphate aldolase A	ALDOA	200	PIVEPEILPDGDHDLKRCQYVTEKVLAAVYK	1	56.688		+
P04075	Fructose-bisphosphate aldolase A	ALDOA	330	GGKKENLKAAQEEYVKRALANSLACQGKYTP	1	125.82		+
Q9NP73	UDP-N-acetylglucosamine transferase subunit ALG13 homolog	ALG13	411	RNNAVTGSEDAHTDYKSSNQNRMEEWGACYN	1	82.265		+
Q9NP73	UDP-N-acetylglucosamine transferase subunit ALG13 homolog	ALG13	458	SPENPSKMPFPYKVLKALDPEIYRNVEFDVW	1	63.473		+
Q13686	Alkylated DNA repair protein alkB homolog 1	ALKBH1	64	AHAARGKGPGAQKVIKSQLNVSSVSEQNAYR	1	51.524		+
Q6NS38	Alpha-ketoglutarate-dependent dioxygenase alkB homolog 2	ALKBH2	7	_________MDRFLVKGAQGGLLRKQEEQEP	1	159.52	+	+	+	+
Q6NS38	Alpha-ketoglutarate-dependent dioxygenase alkB homolog 2	ALKBH2	16	MDRFLVKGAQGGLLRKQEEQEPTGEEPAVLG	1	155.17	+	+	+	+
Q96Q83	Alpha-ketoglutarate-dependent dioxygenase alkB homolog 3	ALKBH3	162	TMEPNPHWHPVLRTLKNRIEENTGHTFNSLL	1	42.863			+
Q9NXW9	Alpha-ketoglutarate-dependent dioxygenase alkB homolog 4	ALKBH4	121	KQDYGPKVNFRKQKLKTEGFCGLPSFSREVV	1	67.418		+
Q6P6C2	RNA demethylase ALKBH5	ALKBH5	24	DLREKLKSMTSRDNYKAGSREAAAAAAAAVA	1	63.944		+
Q6P6C2	RNA demethylase ALKBH5	ALKBH5	57	AAAAAAAEPYPVSGAKRKYQEDSDPERSDYE	1	129.51		+
Q6P6C2	RNA demethylase ALKBH5	ALKBH5	102	SGIRQMRLFSQDECAKIEARIDEVVSRAEKG	1	62.162		+
Q6P6C2	RNA demethylase ALKBH5	ALKBH5	235	FFSDSALCFGCKFQFKPIRVSEPVLSLPVRR	1	80.688		+
Q6P6C2	RNA demethylase ALKBH5	ALKBH5	295	IILRKTRLDAPRLETKSLSSSVLPPSYASDR	1	45.347		+
Q6P6C2	RNA demethylase ALKBH5	ALKBH5	328	GNNRDPALKPKRSHRKADPDAAHRPRILEMD	1	86.911			+
Q8TCU4	Alstrom syndrome protein 1	ALMS1	3709	SKVLSHHRAGRSNQIKIEQIKFDKYILSKQP	1	105.03		+
Q8TCU4	Alstrom syndrome protein 1	ALMS1	4163	AQLYKKRVTNQLLGRKVPWD___________	1	59.227		+	+
Q15699	ALX homeobox protein 1	ALX1	11	_____MEFLSEKFALKSPPSKNSDFYMGAGG	1	67.334		+
Q15699	ALX homeobox protein 1	ALX1	48	ETLDNESFYSKASAGKCVQAFGPLPRAEHHV	1	68.044		+
Q15699	ALX homeobox protein 1	ALX1	82	RTSPCQDSSVNYGITKVEGQPLHTELNRAMD	1	197.01	+	+	+	+
Q15699	ALX homeobox protein 1	ALX1	122	VKGMQEKGELDELGDKCDSNVSSSKKRRHRT	1	77.08		+
Q15699	ALX homeobox protein 1	ALX1	149	RHRTTFTSLQLEELEKVFQKTHYPDVYVREQ	1	153.75		+
Q9H161	Homeobox protein aristaless-like 4	ALX4	231	RNRTTFTSYQLEELEKVFQKTHYPDVYAREQ	1	104.26		+
Q9C0C7	Activating molecule in BECN1-regulated autophagy protein 1	AMBRA1	2	______________MKVVPEKNAVRILWGRE	1	61.962		+
Q9C0C7	Activating molecule in BECN1-regulated autophagy protein 1	AMBRA1	36	RAMGAQRLLQELVEDKTRWMKWEGKRVELPD	1	107.35		+
P17707	S-adenosylmethionine decarboxylase proenzyme	AMD1	96	TCGTTLLLKALVPLLKLARDYSGFDSIQSFF	1	78.705		+
P17707	S-adenosylmethionine decarboxylase proenzyme	AMD1	201	PAVMDQFYMKDGVTAKDVTRESGIRDLIPGS	1	84.173		+
P17707	S-adenosylmethionine decarboxylase proenzyme	AMD1	301	VNQSSKCRTVLASPQKIEGFKRLDCQSAMFN	1	127.83		+
Q6DCA0	AMME syndrome candidate gene 1 protein	AMMECR1	22	_______MAAGCCGVKKQKLSSSPPSGSGGG	1	113.71		+
Q6DCA0	AMME syndrome candidate gene 1 protein	AMMECR1	176	NLHSGLREYTLTSALKDSRFPPMTRDELPRL	1	161.19		+
Q01433	AMP deaminase 2	AMPD2	172	EERRQRLERQISQDVKLEPDILLRAKQDFLK	1	51.771		+
Q9H1A4	Anaphase-promoting complex subunit 1	ANAPC1	275	DAVQNVHSVWTLRRVKSEEENVVLKFSEQGG	1	77.597		+
Q96DE5	Anaphase-promoting complex subunit 16	ANAPC16	33	VTGSGFSVSDLAPPRKALFTYPKGAGEMLED	1	114.51		+
Q9UJX6	Anaphase-promoting complex subunit 2	ANAPC2	51	ALGLVSSRTSGAVPPKEEELRAAVEVLRGHG	1	90.412		+
Q9UJX6	Anaphase-promoting complex subunit 2	ANAPC2	546	FSFSPEREIRNVELLKLRFGEAPMHFCEVML	1	77.662		+
Q9UJX5	Anaphase-promoting complex subunit 4	ANAPC4	772	SSDEEEEASNKPVKIKEEVLSESEAENQQAG	1	106.28	+	+		+
Q9UJX4	Anaphase-promoting complex subunit 5	ANAPC5	229	FFLSQQASLLKNDETKALTPASLQKELNNLL	1	134.14		+
Q9UJX4	Anaphase-promoting complex subunit 5	ANAPC5	289	LLHYFDRLILTGAESKSNGEEGYGRSLRYAA	1	101.05		+
Q9UJX4	Anaphase-promoting complex subunit 5	ANAPC5	683	AKCQVASAASYDQPKKAEALEAAIENLNEAK	1	189.87		+		+
Q9UJX4	Anaphase-promoting complex subunit 5	ANAPC5	698	KAEALEAAIENLNEAKNYFAKVDCKERIRDV	1	128.01		+
Q9UJX3	Anaphase-promoting complex subunit 7	ANAPC7	139	ASTPQSQCLPSEIEVKYKMAECYTMLKQDKD	1	149.62	+
Q9UJX3	Anaphase-promoting complex subunit 7	ANAPC7	288	LLGSLADLYFRAGDNKNSVLKFEQAQMLDPY	1	101.43		+
Q9UJX3	Anaphase-promoting complex subunit 7	ANAPC7	293	ADLYFRAGDNKNSVLKFEQAQMLDPYLIKGM	1	193.54		+
Q9UJX3	Anaphase-promoting complex subunit 7	ANAPC7	482	KALTQRPDYIKAVVKKAELLSREQKYEDGIA	1	90.15		+
Q9UJX3	Anaphase-promoting complex subunit 7	ANAPC7	491	IKAVVKKAELLSREQKYEDGIALLRNALANQ	1	73.927		+
Q5VTE6	Protein angel homolog 2	ANGEL2	143	QGVIKRNWEYICSHDKEKTKILGDKNVDPKC	1	60.157		+
Q5VTE6	Protein angel homolog 2	ANGEL2	147	KRNWEYICSHDKEKTKILGDKNVDPKCEDSE	1	72.928		+
Q5VTE6	Protein angel homolog 2	ANGEL2	368	NSVPGSPLYSFIKEGKLNYEGLPIGKVSGQE	1	55.724		+	+
Q5VTE6	Protein angel homolog 2	ANGEL2	378	FIKEGKLNYEGLPIGKVSGQEQSSRGQRILS	1	101.17		+
Q5VTE6	Protein angel homolog 2	ANGEL2	419	SQNCVYEVQQVPKVEKTDSDLTQTQLKQTEV	1	157.22		+
Q12955-4	Ankyrin-3	ANK3	6	__________MSEEPKEKNAKPAHRKRKGKK	1	63.681	+
Q12955-4	Ankyrin-3	ANK3	8	________MSEEPKEKNAKPAHRKRKGKKSD	1	63.681	+
Q9P2G1	Ankyrin repeat and IBR domain-containing protein 1	ANKIB1	158	NKKNTPLHYAAASGMKACVELLVKHGGDLFA	1	58.024		+
Q9H9E1	Ankyrin repeat family A protein 2	ANKRA2	70	ILPNRFDMNVCSRFVKSLNEEDSKNIQDQVN	1	62.088		+
Q96NW4	Ankyrin repeat domain-containing protein 27	ANKRD27	257	ITRSLQDLQQKDIGVKPEFSFNIPRAKRELA	1	74.732		+
Q9BXX2	Ankyrin repeat domain-containing protein 30B	ANKRD30B	1111	LEVATLKHQHQVKENKYFEDIKILQEKNAEL	0.997872	61.265	+
Q9BQI6	Ankyrin repeat domain-containing protein 32	ANKRD32	36	EALVKLLLKLDCTFIKSEKYKNCTHLIAERL	1	119.96		+
Q9BQI6	Ankyrin repeat domain-containing protein 32	ANKRD32	78	AGKWILTKDYIIHSAKSGRWLDETTYEWGYK	1	64.52		+
Q9BQI6	Ankyrin repeat domain-containing protein 32	ANKRD32	235	ETNKDFRKDAGFLEMKGALRETMYRTQKEMQ	1	66.004		+
Q9BQI6	Ankyrin repeat domain-containing protein 32	ANKRD32	365	SIFAEYAKESKAMAIKTDVDVVEIKNTLRKH	1	53.3		+
A6QL64	Ankyrin repeat domain-containing protein 36A	ANKRD36	1427	KDNHCEQLRVKIRKLKNKASVLQKRISEKEE	0.970147	53.237			+
Q8N9B4-2	Ankyrin repeat domain-containing protein 42	ANKRD42	40	VHFGSIHDAVRAGDVKQLSEIVVRGASINEL	1	46.318		+
Q6NXT1	Ankyrin repeat domain-containing protein 54	ANKRD54	142	QQLLEDGADPCAADDKGRTALHFASCNGNDQ	1	56.68		+
Q9NQW6	Actin-binding protein anillin	ANLN	254	SSASGASARINSSSVKQEATFCSQRDGDASL	1	112.34	+	+
Q9NQW6	Actin-binding protein anillin	ANLN	539	LFLEEDKSLKVTSDPKVEQKIEVIREIEMSV	1	56.569		+
Q9NQW6	Actin-binding protein anillin	ANLN	1092	RDTLCVTKNWLSADTKEERDLWMQKLNQVLV	1	91.812		+
Q75V66	Anoctamin-5	ANO5	97	FVLSYVDDVKKDAELKAERRKEFETNLRKTG	1	133.05		+
P39687	Acidic leucine-rich nuclear phosphoprotein 32 family member A	ANP32A	20	RRIHLELRNRTPSDVKELVLDNSRSNEGKLE	1	72.433		+
P39687	Acidic leucine-rich nuclear phosphoprotein 32 family member A	ANP32A	68	GLTSIANLPKLNKLKKLELSDNRVSGGLEVL	1	86.898		+
Q9BTT0	Acidic leucine-rich nuclear phosphoprotein 32 family member E	ANP32E	6	__________MEMKKKINLELRNRSPEEVTE	1	140.35	+	+		+
Q9BTT0	Acidic leucine-rich nuclear phosphoprotein 32 family member E	ANP32E	65	ANVELSSLARLPSLNKLRKLELSDNIISGGL	1	126.12	+	+		+
Q9BTT0	Acidic leucine-rich nuclear phosphoprotein 32 family member E	ANP32E	68	ELSSLARLPSLNKLRKLELSDNIISGGLEVL	1	136.96	+	+	+	+
Q9BTT0	Acidic leucine-rich nuclear phosphoprotein 32 family member E	ANP32E	99	AEKCPNLTYLNLSGNKIKDLSTVEALQNLKN	1	139.81		+
Q9BTT0	Acidic leucine-rich nuclear phosphoprotein 32 family member E	ANP32E	101	KCPNLTYLNLSGNKIKDLSTVEALQNLKNLK	1	228.76	+	+	+	+
Q9BTT0	Acidic leucine-rich nuclear phosphoprotein 32 family member E	ANP32E	113	NKIKDLSTVEALQNLKNLKSLDLFNCEITNL	1	145.69		+	+	+
Q9BTT0	Acidic leucine-rich nuclear phosphoprotein 32 family member E	ANP32E	256	EEEEEEEGGLRGEKRKRDAEDDGEEEDD___	1	138.91		+	+
P50995	Annexin A11	ANXA11	378	ELYAAGENRLGTDESKFNAVLCSRSRAHLVA	1	41.695		+
P08758	Annexin A5	ANXA5	26	DFPGFDERADAETLRKAMKGLGTDEESILTL	0.793439	229.46				+
P08758	Annexin A5	ANXA5	29	GFDERADAETLRKAMKGLGTDEESILTLLTS	1	215.36		+		+
P08758	Annexin A5	ANXA5	193	ALFQAGELKWGTDEEKFITIFGTRSVSHLRK	1	41.695		+
Q10567	AP-1 complex subunit beta-1	AP1B1	5	___________MTDSKYFTTTKKGEIFELKA	1	41.242		+
O75843	AP-1 complex subunit gamma-like 2	AP1G2	600	MPLVERDGPQADEEAKESKEAAQLSEAAPVP	1	54.898		+
P61966	AP-1 complex subunit sigma-1A	AP1S1	133	LMGGDVQDTSKKSVLKAIEQADLLQEEDESP	1	51.469		+
P56377	AP-1 complex subunit sigma-2	AP1S2	132	LLGGEVQETSKKNVLKAIEQADLLQEEAETP	1	112.58		+
P53680	AP-2 complex subunit sigma	AP2S1	18	RFILIQNRAGKTRLAKWYMQFDDDEKQKLIE	0.999507	49.595		+
P53680	AP-2 complex subunit sigma	AP2S1	130	DEMFLAGEIRETSQTKVLKQLLMLQSLE___	1	107.09		+
P53680	AP-2 complex subunit sigma	AP2S1	133	FLAGEIRETSQTKVLKQLLMLQSLE______	1	208.39		+
O14617	AP-3 complex subunit delta-1	AP3D1	44	KEDEAKYISQCIDEIKQELKQDNIAVKANAV	1	52.527		+
O14617	AP-3 complex subunit delta-1	AP3D1	176	YIRKKAVLIMYKVFLKYPESLRPAFPRLKEK	1	65.627	+
Q9Y2T2	AP-3 complex subunit mu-1	AP3M1	366	LPSLKGLVNLQSGAPKPEENPSLNIQFKIQQ	1	126.9		+		+
Q9Y2T2	AP-3 complex subunit mu-1	AP3M1	406	RLDMYGEKYKPFKGVKYVTKAGKFQVRT___	1	101.43		+
P53677	AP-3 complex subunit mu-2	AP3M2	135	GFPLATESNILKELIKPPTILRSVVNSITGS	1	120.06		+
P53677	AP-3 complex subunit mu-2	AP3M2	388	LNIQFKIQQLAISGLKVNRLDMYGEKYKPFK	1	127.71		+
P53677	AP-3 complex subunit mu-2	AP3M2	413	KYKPFKGVKYVTKAGKFQVRT__________	1	95.531		+
Q92572	AP-3 complex subunit sigma-1	AP3S1	18	KAILIFNNHGKPRLSKFYQPYSEDTQQQIIR	1	60.334		+
P59780	AP-3 complex subunit sigma-2	AP3S2	149	MNEIVAQIEAQNRLEKSEGGLSAAPARAVSA	1	95.57		+
P59780	AP-3 complex subunit sigma-2	AP3S2	166	EGGLSAAPARAVSAVKNINLPEIPRNINIGD	1	77.324		+
Q9Y6B7	AP-4 complex subunit beta-1	AP4B1	606	TSSFAASGPLIPEENKERVQELPDSGALMLV	1	133.78	+	+
Q9H0R1	AP-5 complex subunit mu-1	AP5M1	66	FLKALLFELRLLDDDKDFVESRDSCSRINKT	1	110.38		+
O14727	Apoptotic protease-activating factor 1	APAF1	756	GHTNSVNHCRFSPDDKLLASCSADGTLKLWD	1	41.513		+
P27695	DNA-(apurinic or apyrimidinic site) lyase	APEX1	85	DGLRAWIKKKGLDWVKEEAPDILCLQETKCS	1	152		+	+	+
Q9UBZ4	DNA-(apurinic or apyrimidinic site) lyase 2	APEX2	430	LPLMSALMTPKTPEEKAVAKVVKGQAKTSEA	1	73.435		+
Q9HDC9	Adipocyte plasma membrane-associated protein	APMAP	123	IGDVMFTGTADGRVVKLENGEIETIARFGSG	1	189.1		+	+	+
Q9HDC9	Adipocyte plasma membrane-associated protein	APMAP	141	NGEIETIARFGSGPCKTRDDEPVCGRPLGIR	1	58.098		+
Q9BQE5	Apolipoprotein L2	APOL2	193	RAQARNLDQSGTNVAKVMKEFVGGNTPNVLT	1	55.66		+
P05067	Beta-amyloid protein 42	APP	662	DRGLTTRPGSGLTNIKTEEISEVKMDAEFRH	1	124.08				+
Q8NEU8	DCC-interacting protein 13-beta	APPL2	6	__________MPAVDKLLLEEALQDSPQTRS	1	105.06		+
P07741	Adenine phosphoribosyltransferase	APRT	34	FPTPGVVFRDISPVLKDPASFRAAIGLLARH	1	74.141		+
P07741	Adenine phosphoribosyltransferase	APRT	114	ASYSLEYGKAELEIQKDALEPGQRVVVVDDL	1	115.8		+
Q7Z2E3	Aprataxin	APTX	62	TKITDKKCSRQQVQLKAECNKGYVKVKQVGV	1	92.939		+
Q7Z2E3	Aprataxin	APTX	166	GLEPGSNSGQCSVPLKKGKDAPIKMQVYKDE	1	87.739		+
Q7Z2E3	Aprataxin	APTX	174	GQCSVPLKKGKDAPIKKESLGHWSQGLKISM	1	109.16	+
Q7Z2E3	Aprataxin	APTX	198	PLKKGKDAPIKMQVYKDEQVVVIKDKYPKAR	1	63.185		+
Q7Z2E3	Aprataxin	APTX	328	EAGRVTVRDGMPELLKLPLRCHECQQLLPSI	1	90.707		+
Q7LC44	Activity-regulated cytoskeleton-associated protein	ARC	70	KQVERELKGLHRSVGKLESNLDGYVPTSDSQ	1	49.188		+
P48444	Coatomer subunit delta	ARCN1	142	LAQIRTFTEMDSHEEKVFRAVRETQEREAKA	1	145.69	+
P48444	Coatomer subunit delta	ARCN1	336	DKKGVQLQTHPNVDKKLFTAESLIGLKNPEK	1	120.84		+
Q3KRB8	Rho GTPase-activating protein 11A	ARHGAP11A	152	LHEALLKAQQLGTEEKNKATLLLSCLLADHT	1	61.344		+
Q6P4F7	Rho GTPase-activating protein 11A	ARHGAP11A	490	ESVKTGLLFSPDVDEKLPKKGSEKISKSEET	1	160.55		+
Q6P4F7	Rho GTPase-activating protein 11A	ARHGAP11A	501	DVDEKLPKKGSEKISKSEETLLTPERLVGTN	1	110.74		+
Q6P4F7	Rho GTPase-activating protein 11A	ARHGAP11A	598	PLSGDENNMTKETLVKVQKAFSESGSNLHAL	1	90.05		+
Q6P4F7	Rho GTPase-activating protein 11A	ARHGAP11A	897	SCIESASKDSSVSCIKSGPKEQKSMSCEESN	1	106.14		+
Q6P4F7	Rho GTPase-activating protein 11A	ARHGAP11A	1019	SPKHPIGKTQLLPTSKPVDL___________	1	67.234		+
Q14CB8	Rho GTPase-activating protein 19	ARHGAP19	212	FNAHLKIADLMQFDDKGNKTNIPDKDRQIEA	1	66.004		+
Q8N264	Rho GTPase-activating protein 24	ARHGAP24	352	SKPQDGVSNNNEIQKKATMGQLQNKENNNTK	0.853015	50.957				+
P52565	Rho GDP-dissociation inhibitor 1	ARHGDIA	52	EIQELDKDDESLRKYKEALLGRVAVSADPNV	1	82.287		+
P52565	Rho GDP-dissociation inhibitor 1	ARHGDIA	138	VSGMKYIQHTYRKGVKIDKTDYMVGSYGPRA	0.999979	206.34	+	+	+	+
O15013	Rho guanine nucleotide exchange factor 10	ARHGEF10	315	RSNHKKQLSHDLTRLKEHYEKKMRDLMASTV	0.999986	89.047	+
Q92974	Rho guanine nucleotide exchange factor 2	ARHGEF2	29	______________MKEAKDARYTNGHLFTT	1	68.355	+			+
Q92974	Rho guanine nucleotide exchange factor 2	ARHGEF2	32	___________MKEAKDARYTNGHLFTTISV	1	68.355	+			+
Q96DR7	Rho guanine nucleotide exchange factor 26	ARHGEF26	477	IRMFKNSKELSDTMTKTERHHLFSNITDVCE	1	58.814		+
Q9NR80	Rho guanine nucleotide exchange factor 4	ARHGEF4	652	GKPKAVGRPCYLTRQKHPALPSNRPQQQVLV	1	78.708			+	+
Q68CP9	AT-rich interactive domain-containing protein 2	ARID2	555	VSRAEMYSEYLSTCSKLARGGILTSTGFYKC	1	80.738			+
Q99856	AT-rich interactive domain-containing protein 3A	ARID3A	398	AASTNGSSITPAPKIKKEEDSAIPITVPGRL	1	198.6	+	+	+	+
Q99856	AT-rich interactive domain-containing protein 3A	ARID3A	399	ASTNGSSITPAPKIKKEEDSAIPITVPGRLP	1	127.58	+	+	+
Q99856	AT-rich interactive domain-containing protein 3A	ARID3A	452	AAVAAQAAALEQLREKLESAEPPEKKMALVA	1	94.122		+
Q99856	AT-rich interactive domain-containing protein 3A	ARID3A	461	LEQLREKLESAEPPEKKMALVADEQQRLMQR	1	67.997		+
Q99856	AT-rich interactive domain-containing protein 3A	ARID3A	462	EQLREKLESAEPPEKKMALVADEQQRLMQRA	1	149.23		+
P29374	AT-rich interactive domain-containing protein 4A	ARID4A	109	DDGDERTLRRTSLCLKGERHFAESETLDQLP	1	78.324		+
Q4LE39	AT-rich interactive domain-containing protein 4B	ARID4B	429	NKQCKECENVKEIKVKEENETEIKEIKMEEE	1	153.92	+	+	+	+
Q4LE39	AT-rich interactive domain-containing protein 4B	ARID4B	440	EIKVKEENETEIKEIKMEEERNIIPREEKPI	1	118.71		+
Q4LE39	AT-rich interactive domain-containing protein 4B	ARID4B	1239	LENMTSAERITILQEKLQEIRKHYLSLKSEV	1	77.185				+
Q03989	AT-rich interactive domain-containing protein 5A	ARID5A	6	__________MAAPVKGNRKQSTEGDALDPP	1	99.136		+
Q03989	AT-rich interactive domain-containing protein 5A	ARID5A	197	AKEERRMDQMMPGKTKADAADPAPLPSQEPP	1	46.461		+
Q03989	AT-rich interactive domain-containing protein 5A	ARID5A	269	IMSPLAKKKLLAQVSKVEALQCQEEGCRHGA	1	114.46		+
Q14865	AT-rich interactive domain-containing protein 5B	ARID5B	105	HGEDEVIAVSEKVIVKLEDLVKWVHSDFSKW	1	139.46		+
Q14865	AT-rich interactive domain-containing protein 5B	ARID5B	145	KTEALGRNGQKEALLKYRQSTLNSGLNFKDV	1	113.62		+
Q14865	AT-rich interactive domain-containing protein 5B	ARID5B	308	KPKNNHNCKKVSNEEKPKVAIGEECRADEQA	1	66.267		+
Q14865	AT-rich interactive domain-containing protein 5B	ARID5B	445	QENENKTKVSGTKRIKHEIPKSKKEKENAPK	1	75.197		+
Q14865	AT-rich interactive domain-containing protein 5B	ARID5B	494	ISQKSIPEPLPAADMKKKIEGYQEFSAKPLA	1	72.433		+
Q14865	AT-rich interactive domain-containing protein 5B	ARID5B	803	FSKHHLNPLADSYVLKQEIQEGKDKLLEKRA	1	206	+	+	+	+
Q14865	AT-rich interactive domain-containing protein 5B	ARID5B	810	PLADSYVLKQEIQEGKDKLLEKRALPHSHMP	0.851105	89.663				+
Q14865	AT-rich interactive domain-containing protein 5B	ARID5B	935	KVLGLAHSTTGPQESKGISQFQVLGSQSRDC	1	77.169				+
Q14865	AT-rich interactive domain-containing protein 5B	ARID5B	988	SRSGKPHHVRLENFRKMEGMVHPILHRKMSP	1	61.11		+
Q9Y4X5	E3 ubiquitin-protein ligase ARIH1	ARIH1	293	APDCHHVVKVQYPDAKPVRCKCGRQFCFNCG	1	74.987		+
Q9Y4X5	E3 ubiquitin-protein ligase ARIH1	ARIH1	398	GSAWYNCNRYNEDDAKAARDAQERSRAALQR	1	65.295		+
Q8N8R7	ARL14 effector protein	ARL14EP	83	FEDLQKSCCDPFNIHKKLAKKNLHVIDLDDA	1	60.255		+
Q8N8R7	ARL14 effector protein	ARL14EP	88	KSCCDPFNIHKKLAKKNLHVIDLDDATFLSA	1	123.14		+
Q8N8R7	ARL14 effector protein	ARL14EP	104	NLHVIDLDDATFLSAKFGRQLVPGWKLCPKC	1	166.28		+
Q8N8R7	ARL14 effector protein	ARL14EP	114	TFLSAKFGRQLVPGWKLCPKCTQIINGSVDV	1	59.198		+
Q8N8R7	ARL14 effector protein	ARL14EP	118	AKFGRQLVPGWKLCPKCTQIINGSVDVDTED	1	46.953		+
Q8N8R7	ARL14 effector protein	ARL14EP	169	FTNPGRQTEFAPETGKREKRRLTKNATAGSD	1	112.62		+
Q8N8R7	ARL14 effector protein	ARL14EP	177	EFAPETGKREKRRLTKNATAGSDRQVIPAKS	1	88.561		+
Q8N8R7	ARL14 effector protein	ARL14EP	191	TKNATAGSDRQVIPAKSKVYDSQGLLIFSGM	1	81.525		+
Q8N8R7	ARL14 effector protein	ARL14EP	240	ACGSTKCGAECRCDRKWLYEQIEIEGGEIIH	1	217.4	+	+	+	+
Q96KC2	ADP-ribosylation factor-like protein 5B	ARL5B	103	ILVVDSIDRERLAITKEELYRMLAHEDLRKA	1	146.79		+
Q96KC2	ADP-ribosylation factor-like protein 5B	ARL5B	117	TKEELYRMLAHEDLRKAAVLIFANKQDMKGC	1	118.28		+
Q9NVJ2	ADP-ribosylation factor-like protein 8B	ARL8B	141	LVLGNKRDLPNALDEKQLIEKMNLSAIQDRE	1	62.94		+
Q6NXE6	Armadillo repeat-containing protein 6	ARMC6	208	DLTCSGIRCVRHACLKHEQNRQDLVKAGVLP	1	79.676	+
Q6NXE6	Armadillo repeat-containing protein 6	ARMC6	274	FGHAHNHAKMIVQENKGLKVLIEATKAFLDN	1	76.326		+
Q6NXE6	Armadillo repeat-containing protein 6	ARMC6	361	QVLSTLRAIAGNDDVKDAIVRAGGTESIVAA	1	168.62	+	+	+	+
Q6NXE6	Armadillo repeat-containing protein 6	ARMC6	422	IIVEGGGAVAALQAMKAHPQKAGVQKQACML	1	51.566		+
Q6NXE6	Armadillo repeat-containing protein 6	ARMC6	476	IMQARSAHRDCEDVAKAALRDLGCHVELREL	1	51.798		+
Q6P1M9	Armadillo repeat-containing X-linked protein 5	ARMCX5	13	___MVDSGTEARARGKAEAGLQDGISGPATA	1	51.566		+
Q6P1M9	Armadillo repeat-containing X-linked protein 5	ARMCX5	45	VNGKTQAEAVAEAELKTESVTQAKAGDGAMT	1	98.76	+
Q6P1M9	Armadillo repeat-containing X-linked protein 5	ARMCX5	79	TVTYREAMAVTREVIKVEDTTKTRVMVETKT	1	125.97		+
Q92747	Actin-related protein 2/3 complex subunit 1A	ARPC1A	179	FKCRVFSAYIKEVDEKPASTPWGSKMPFGQL	1	47.037		+
O15144	Actin-related protein 2/3 complex subunit 2	ARPC2	136	FASVFEKYFQFQEEGKEGENRAVIHYRDDET	1	52.527		+
O15144	Actin-related protein 2/3 complex subunit 2	ARPC2	275	AYIHTRMRAKTSDFLKVLNRARPDAEKKEMK	1	192.14		+
O15144	Actin-related protein 2/3 complex subunit 2	ARPC2	290	KVLNRARPDAEKKEMKTITGKTFSSR_____	1	80.231		+
O15145	Actin-related protein 2/3 complex subunit 3	ARPC3	14	__MPAYHSSLMDPDTKLIGNMALLPIRSQFK	1	260.97	+	+	+	+
O15145	Actin-related protein 2/3 complex subunit 3	ARPC3	29	KLIGNMALLPIRSQFKGPAPRETKDTDIVDE	1	93.203		+
O15145	Actin-related protein 2/3 complex subunit 3	ARPC3	37	LPIRSQFKGPAPRETKDTDIVDEAIYYFKAN	1	73.279		+
O15145	Actin-related protein 2/3 complex subunit 3	ARPC3	61	IYYFKANVFFKNYEIKNEADRTLIYITLYIS	1	117.08		+
O15145	Actin-related protein 2/3 complex subunit 3	ARPC3	147	YLQQLRQETGLRLCEKVFDPQNDKPSKWWTC	0.995301	44.925		+
O15145	Actin-related protein 2/3 complex subunit 3	ARPC3	155	TGLRLCEKVFDPQNDKPSKWWTCFVKRQFMN	1	75.764		+
O15511	Actin-related protein 2/3 complex subunit 5	ARPC5	3	_____________MSKNTVSSARFRKVDVDE	1	78.342		+
O15511	Actin-related protein 2/3 complex subunit 5	ARPC5	13	___MSKNTVSSARFRKVDVDEYDENKFVDEE	0.972837	190.44	+
O15511	Actin-related protein 2/3 complex subunit 5	ARPC5	60	CLRQGNMTAALQAALKNPPINTKSQAVKDRA	1	65.954		+
Q9BPX5	Actin-related protein 2/3 complex subunit 5-like protein	ARPC5L	89	KERAQGVVLKVLTNFKSSEIEQAVQSLDRNG	1	42.639		+
Q8NCT1	Arrestin domain-containing protein 4	ARRDC4	157	VRAVLERPKVPDQSVKRELQVVSHVDVNTPA	1	72.531		+
Q9HBK9	Arsenite methyltransferase	AS3MT	22	AEIQKDVQTYYGQVLKRSADLQTNGCVTTAR	1	60.157		+
P0C7U1	Putative neutral ceramidase C	ASAH2C	48	RAPKGRTFGDVLQPAKPEYRVGEVAEVIFVG	1	94.09		+
Q9H1I8	Activating signal cointegrator 1 complex subunit 2	ASCC2	101	TLQKCLDSYLRYVPRKFDEGVASAPEVVDMQ	1	53.554		+
Q9H1I8	Activating signal cointegrator 1 complex subunit 2	ASCC2	526	APTLSQLDRNLDREMKPDPTPLLTSRHNVFQ	1	139.69	+	+	+
Q9NVP2	Histone chaperone ASF1B	ASF1B	129	NNEYLNPELRENPPMKPDFSQLQRNILASNP	1	182.47	+	+
O95671	N-acetylserotonin O-methyltransferase-like protein	ASMTL	314	KGLLTACKLKVFDLLKDEAPQKAADIASKVD	1	92.856		+
O43681	ATPase ASNA1	ASNA1	89	DPAHNISDAFDQKFSKVPTKVKGYDNLFAME	1	69.672		+
P08243	Asparagine synthetase [glutamine-hydrolyzing]	ASNS	176	AKGLVTLKHSATPFLKVEPFLPGHYEVLDLK	1	173.96	+	+	+	+
P08243	Asparagine synthetase [glutamine-hydrolyzing]	ASNS	191	KVEPFLPGHYEVLDLKPNGKVASVEMVKYHH	1	94.384		+
P08243	Asparagine synthetase [glutamine-hydrolyzing]	ASNS	385	LTQGYIYFHKAPSPEKAEEESERLLRELYLF	1	68.972		+
P08243	Asparagine synthetase [glutamine-hydrolyzing]	ASNS	513	MANAAQKFPFNTPKTKEGYYYRQVFERHYPG	1	83.182		+
Q8IZT6	Abnormal spindle-like microcephaly-associated protein	ASPM	184	VSNIQNVNKTFSVSQKVDRVRSPLQACENLA	1	131.35		+
Q8IZT6	Abnormal spindle-like microcephaly-associated protein	ASPM	466	FEELVEMKSNYYSFIKQNNPKFSAVQDISSH	1	54.898		+
Q8IZT6	Abnormal spindle-like microcephaly-associated protein	ASPM	559	YLPIIDPILSKSKSYKNEVTPSSTTASVARK	1	125.45	+	+
Q8IZT6	Abnormal spindle-like microcephaly-associated protein	ASPM	639	ISKRISNREKLNLKKKTDLSIFRTPISKTNK	1	74.841		+
Q9NVM9	Protein asunder homolog	ASUN	507	LNCQKTIYNLVDMERKNDPLPISTVGTRGKG	1	85.006		+
Q9NVM9	Protein asunder homolog	ASUN	589	GRKREDKEDKSEKAVKDYEQEKSWQDSERLK	1	72.2		+
Q8IXJ9	Putative Polycomb group protein ASXL1	ASXL1	367	EKFFEDYYGQKLGLTKEESLQQNVGQEEAEI	1	171.06		+
Q8IXJ9	Putative Polycomb group protein ASXL1	ASXL1	1244	MDSKEQFSSFSCEDQKEVRAMSQDSNSNAAP	1	63.682		+
Q8IXJ9	Putative Polycomb group protein ASXL1	ASXL1	1368	REDWAPKPHAFVGSVKNEKTFVGGPLKANAE	0.999998	90.475	+	+
Q8IXJ9	Putative Polycomb group protein ASXL1	ASXL1	1371	WAPKPHAFVGSVKNEKTFVGGPLKANAENRK	1	57.175		+
Q76L83	Putative Polycomb group protein ASXL2	ASXL2	1232	RETLSTSDCLASKNVKAEIPLNEQTTLSKEN	1	117.18		+
Q76L83	Putative Polycomb group protein ASXL2	ASXL2	1259	SKENYLFTRGQTFDEKTLARDLIQAAQKQMA	1	109.1		+
Q8NBU5	ATPase family AAA domain-containing protein 1	ATAD1	274	QPALKQREAILKLILKNENVDRHVDLLEVAQ	1	114.7		+
Q6PL18	ATPase family AAA domain-containing protein 2	ATAD2	63	KPAATTAKAGDGSSVKEVETYHRTRALRSLR	1	47.082		+
Q6PL18	ATPase family AAA domain-containing protein 2	ATAD2	473	QPPRGCLFYGPPGTGKTLVARALANECSQGD	1	53.565		+
Q6PL18	ATPase family AAA domain-containing protein 2	ATAD2	926	FIRDYGEIFNVQLPDKEERTKFFEDLILKQA	1	41.695		+
Q6PL18	ATPase family AAA domain-containing protein 2	ATAD2	950	DLILKQAAKPPISKKKAVLQALEVLPVAPPP	1	68.639		+
Q6PL18	ATPase family AAA domain-containing protein 2	ATAD2	1011	VTHRLAIDKRFRVFTKPVDPDEVPDYVTVIK	1	49.188		+
Q6PL18	ATPase family AAA domain-containing protein 2	ATAD2	1148	LVGDKRSDPEQNEKLKTPSTPVACSTPAQLK	1	65.231		+
Q6PL18	ATPase family AAA domain-containing protein 2	ATAD2	1257	NSNTCNIENELEDSRKTTACTELRDKIACNG	1	96.229		+
Q96QE3	ATPase family AAA domain-containing protein 5	ATAD5	41	KRKKDDDTSTCKTITKYLSPLGKTRDRVFAP	1	63.091		+
Q96QE3	ATPase family AAA domain-containing protein 5	ATAD5	560	ANDDLLKVSSLCNNNKLSRKTSIPVKDIKLT	1	50.897		+
Q96QE3	ATPase family AAA domain-containing protein 5	ATAD5	573	NNKLSRKTSIPVKDIKLTQSKAESEASLLNV	1	94.692		+
Q96QE3	ATPase family AAA domain-containing protein 5	ATAD5	578	RKTSIPVKDIKLTQSKAESEASLLNVSTPKS	1	85.737	+	+
Q96QE3	ATPase family AAA domain-containing protein 5	ATAD5	678	STPKKSKKKSNKRSEKSEATDGGFTSQIRKA	1	70.783		+
Q96QE3	ATPase family AAA domain-containing protein 5	ATAD5	769	DSSPTALKHPEKNQKKLQCLNDVLGKKLNTS	1	98.105		+
Q96QE3	ATPase family AAA domain-containing protein 5	ATAD5	962	LLEEIRWSNPEFSLKKYFPLLLKKQIEHQVL	1	82.645		+
Q96QE3	ATPase family AAA domain-containing protein 5	ATAD5	969	SNPEFSLKKYFPLLLKKQIEHQVLSSECHSK	1	74.841		+
Q96QE3	ATPase family AAA domain-containing protein 5	ATAD5	1040	RKSEELSKRNNSSGIKLDSSKDSGTEDMLWT	1	48.899		+
Q96QE3	ATPase family AAA domain-containing protein 5	ATAD5	1074	QPQTASELIGNELAIKKLHSWLKDWKRRAEL	1	40.622		+
Q96QE3	ATPase family AAA domain-containing protein 5	ATAD5	1270	MLLENNKGIKNSFEQKQITQTKSTNATNSNV	1	76.759		+
Q96QE3	ATPase family AAA domain-containing protein 5	ATAD5	1438	SRNVQLVCSEHGLDNKIYPKNTKKKRVDLPK	1	43.794		+
O95260	Arginyl-tRNA--protein transferase 1	ATE1	103	KSHKKVLKKMLKFLAKGEVPKGSCEDEPMDS	1	105.03		+
O95260	Arginyl-tRNA--protein transferase 1	ATE1	148	KLDIQCDLKTLSDDIKESLESEGKNSKKEEP	1	83.823		+
P18846	Cyclic AMP-dependent transcription factor ATF-1	ATF1	215	VTLTSQTTKTDDPQLKREIRLMKNREAAREC	1	96.229		+
P18846	Cyclic AMP-dependent transcription factor ATF-1	ATF1	260	VAVLENQNKTLIEELKTLKDLYSNKSV____	1	58.274		+
P18847	Cyclic AMP-dependent transcription factor ATF-3	ATF3	78	ESVTVSDRPLGVSITKAEVAPEEDERKKRRR	1	177.92	+			+
P18847	Cyclic AMP-dependent transcription factor ATF-3	ATF3	120	NKKKEKTECLQKESEKLESVNAELKAQIEEL	1	44.44		+
P18847	Cyclic AMP-dependent transcription factor ATF-3	ATF3	175	GRTPEDERNLFIQQIKEGTLQS_________	1	228.76		+
P18848	Cyclic AMP-dependent transcription factor ATF-4	ATF4	259	RSLPSPGVLCGSARPKPYDPPGEKMVAAKVK	1	93.243		+
P18848	Cyclic AMP-dependent transcription factor ATF-4	ATF4	267	LCGSARPKPYDPPGEKMVAAKVKGEKLDKKL	1	145.52	+	+	+	+
P18848	Cyclic AMP-dependent transcription factor ATF-4	ATF4	311	RQKKRAEQEALTGECKELEKKNEALKERADS	1	146.78		+
P18848	Cyclic AMP-dependent transcription factor ATF-4	ATF4	329	EKKNEALKERADSLAKEIQYLKDLIEEVRKA	1	131.56		+
P18850	Cyclic AMP-dependent transcription factor ATF-6 alpha	ATF6	87	DIWDINNQICTVKDIKAEPQPLSPASSSYSV	1	203.79	+	+
P18850	Cyclic AMP-dependent transcription factor ATF-6 alpha	ATF6	160	AEPLKEDKPVTGPRNKTENGLTPKKKIQVNS	1	60.255		+
P18850	Cyclic AMP-dependent transcription factor ATF-6 alpha	ATF6	176	TENGLTPKKKIQVNSKPSIQPKPLLLPAAPK	1	65.374		+
P18850	Cyclic AMP-dependent transcription factor ATF-6 alpha	ATF6	182	PKKKIQVNSKPSIQPKPLLLPAAPKTQTNSS	0.786749	42.123		+
P18850	Cyclic AMP-dependent transcription factor ATF-6 alpha	ATF6	191	KPSIQPKPLLLPAAPKTQTNSSVPAKTIIIQ	1	56.817		+
P18850	Cyclic AMP-dependent transcription factor ATF-6 alpha	ATF6	290	APSANSPVNGKLSVTKPVLQSTMRNVGSDIA	1	64.313		+
P18850	Cyclic AMP-dependent transcription factor ATF-6 alpha	ATF6	349	LEARLKAALSENEQLKKENGTLKRQLDEVVS	1	68.355		+
P18850	Cyclic AMP-dependent transcription factor ATF-6 alpha	ATF6	424	VSPANQRRHLLGFSAKEAQDTSDGIIQKNSY	1	96.379		+
P18850	Cyclic AMP-dependent transcription factor ATF-6 alpha	ATF6	436	FSAKEAQDTSDGIIQKNSYRYDHSVSNDKAL	1	85.563		+
Q6VMQ6	Activating transcription factor 7-interacting protein 1	ATF7IP	33	MRVSDRQQLEAVYKVKEELLKTDVKLLNGNH	1	96.113	+	+
Q6VMQ6	Activating transcription factor 7-interacting protein 1	ATF7IP	480	PDLEEKMESSFGSPSKQESSESLPKEAFLVL	1	42.123		+
Q6VMQ6	Activating transcription factor 7-interacting protein 1	ATF7IP	558	ERPSEKNEFSRRKRSKSEDMDNVQSKRRRYM	1	80.96		+
Q6VMQ6	Activating transcription factor 7-interacting protein 1	ATF7IP	910	SGLYSPSTNRGPIQMKIPISAFSTSSAAEQN	1	139.19		+
Q6VMQ6	Activating transcription factor 7-interacting protein 1	ATF7IP	1246	TQFVSGSKYYFAVRAKDIYGRFGPFCDPQST	1	87.476		+
Q5U623	Activating transcription factor 7-interacting protein 2	ATF7IP2	672	QSKDIFGRYGPFCDIKSIPGFSENLT_____	1	69.422		+
Q9BSB4	Autophagy-related protein 101	ATG101	167	IINIVEVMNRHEYLPKMPTQSEVDNVFDTGL	1	71.651		+
Q9BSB4	Autophagy-related protein 101	ATG101	213	DALGTSVTTTMRRLIKDTLAL__________	1	140.78		+
Q2TAZ0	Autophagy-related protein 2 homolog A	ATG2A	720	YEDGGKPPVPCLRVSKALDPKSTGRKYFLPQ	1	61.344		+
Q9NT62	Ubiquitin-like-conjugating enzyme ATG3	ATG3	131	ITGITEAVKEITLENKDNIRLQDCSALCEEE	1	133.47		+
Q9H1Y0	Autophagy protein 5	ATG5	5	___________MTDDKDVLRDVWFGRIPTCF	1	68.657		+
P54259	Atrophin-1	ATN1	1183	HSVPLPAQEDYYSHLKKESDKPL________	1	142.22	+			+
P05023	Sodium/potassium-transporting ATPase subunit alpha-1	ATP1A1	671	NPRDAKACVVHGSDLKDMTSEQLDDILKYHT	1	44.863		+
P05023	Sodium/potassium-transporting ATPase subunit alpha-2	ATP1A2	773	IVTGVEEGRLIFDNLKKSIAYTLTSNIPEIT	1	97.734		+
P05023	Sodium/potassium-transporting ATPase subunit alpha-2	ATP1A2	843	ESDIMKRQPRNPKTDKLVNERLISMAYGQIG	1	110.08		+
P54709	Sodium/potassium-transporting ATPase subunit beta-3	ATP1B3	182	GNPCILVKMNRIIGLKPEGVPRIDCVSKTNN	1	121.24		+
P25705	ATP synthase subunit alpha, mitochondrial	ATP5A1	161	LLGRVVDALGNAIDGKGPIGSKTRRRVGLKA	1	48.907		+
P25705	ATP synthase subunit alpha, mitochondrial	ATP5A1	175	GKGPIGSKTRRRVGLKAPGIIPRISVREPMQ	1	51.286		+
P06576	ATP synthase subunit beta, mitochondrial	ATP5B	124	RTIAMDGTEGLVRGQKVLDSGAPIKIPVGPE	0.999979	65.833		+
P06576	ATP synthase subunit beta, mitochondrial	ATP5B	133	GLVRGQKVLDSGAPIKIPVGPETLGRIMNVI	1	43.696		+
P06576	ATP synthase subunit beta, mitochondrial	ATP5B	198	LVTGIKVVDLLAPYAKGGKIGLFGGAGVGKT	1	83.37		+
P06576	ATP synthase subunit beta, mitochondrial	ATP5B	201	GIKVVDLLAPYAKGGKIGLFGGAGVGKTVLI	1	77.191		+
P06576	ATP synthase subunit beta, mitochondrial	ATP5B	485	VAEVFTGHMGKLVPLKETIKGFQQILAGEYD	1	83.869		+
P06576	ATP synthase subunit beta, mitochondrial	ATP5B	522	FYMVGPIEEAVAKADKLAEEHSS________	1	91.549		+
P36542	ATP synthase subunit gamma, mitochondrial	ATP5C1	83	IYGLGSLALYEKADIKGPEDKKKHLLIGVSS	1	104.22		+
P61421	V-type proton ATPase subunit d 1	ATP6V0D1	265	EGLAQLARADDYEQVKNVADYYPEYKLLFEG	1	111.57	+	+
P61421	V-type proton ATPase subunit d 1	ATP6V0D1	275	DYEQVKNVADYYPEYKLLFEGAGSNPGDKTL	1	72.302		+
P61421	V-type proton ATPase subunit d 1	ATP6V0D1	288	EYKLLFEGAGSNPGDKTLEDRFFEHEVKLNK	1	92.39		+
P61421	V-type proton ATPase subunit d 1	ATP6V0D1	300	PGDKTLEDRFFEHEVKLNKLAFLNQFHFGVF	1	121.45	+
P38606	V-type proton ATPase catalytic subunit A	ATP6V1A	5	___________MDFSKLPKILDEDKESTFGY	1	95.502		+
P38606	V-type proton ATPase catalytic subunit A	ATP6V1A	132	YIPRGVNVSALSRDIKWDFTPCKNLRVGSHI	1	134.68	+	+	+
P38606	V-type proton ATPase catalytic subunit A	ATP6V1A	163	TGGDIYGIVSENSLIKHKIMLPPRNRGTVTY	1	72.99		+
P38606	V-type proton ATPase catalytic subunit A	ATP6V1A	393	LGARLASFYERAGRVKCLGNPEREGSVSIVG	1	86.014		+
P38606	V-type proton ATPase catalytic subunit A	ATP6V1A	516	LAETDKITLEVAKLIKDDFLQQNGYTPYDRF	1	42.633		+
P21283	V-type proton ATPase subunit C 1	ATP6V1C1	245	FRKAVDDFRHKARENKFIVRDFQYNEEEMKA	1	88.495		+
Q9Y5K8	V-type proton ATPase subunit D	ATP6V1D	240	AAGEVLEPANLLAEEKDEDLLFE________	1	140.41		+
P36543	V-type proton ATPase subunit E 1	ATP6V1E1	10	______MALSDADVQKQIKHMMAFIEQEANE	1	122.39		+
P36543	V-type proton ATPase subunit E 1	ATP6V1E1	138	GLYQLLEPRMIVRCRKQDFPLVKAAVQKAIP	1	82.287		+
P36543	V-type proton ATPase subunit E 1	ATP6V1E1	156	FPLVKAAVQKAIPMYKIATKNDVDVQIDQES	1	58.699		+
O75348	V-type proton ATPase subunit G 1	ATP6V1G1	37	VSEARKRKNRRLKQAKEEAQAEIEQYRLQRE	1	149		+
P35670	Copper-transporting ATPase 2	ATP7B	233	SLGPIDIERLQSTNPKRPLSSANQNFNNSET	1	58.981		+
Q8WXE1	ATR-interacting protein	ATRIP	234	SVSHVSPRKNPSVVIKPEACSPQFGKTSFPT	1	213.69	+	+	+
Q8WXE1	ATR-interacting protein	ATRIP	289	GREDSKPHSLRGDSIKQEEAQKSFVDSWRQR	1	113.61	+	+
O75882	Attractin	ATRN	927	PLNGSVCERPANHSAKQCRTPCALRTACGDC	1	69.03		+
P46100	Transcriptional regulator ATRX	ATRX	438	VNKEKNTKEHKVIDAKFETKARKGEKPCALE	1	117.2		+		+
P46100	Transcriptional regulator ATRX	ATRX	623	VPQDKDGYKSCGLNPKLEKCGLGQENSDNEH	1	182.71	+	+	+	+
P46100	Transcriptional regulator ATRX	ATRX	1498	ILKDDKLRTETQNALKEEEERRKRIAERERE	1	212.72	+	+		+
P46100	Transcriptional regulator ATRX	ATRX	1530	EKLREVIEIEDASPTKCPITTKLVLDEDEET	1	91.317		+
P46100	Transcriptional regulator ATRX	ATRX	1546	CPITTKLVLDEDEETKEPLVQVHRNMVIKLK	1	261.15	+	+	+	+
P46100	Transcriptional regulator ATRX	ATRX	1725	DPGPDFVVCDEGHILKNEASAVSKAMNSIRS	1	59.893			+
P46100	Transcriptional regulator ATRX	ATRX	1774	HCMVNFIKENLLGSIKEFRNRFINPIQNGQC	1	126.77		+
P46100	Transcriptional regulator ATRX	ATRX	1982	EGNVDETGNNPSVSLKLEESKATSSSNPSSP	1	303.2	+	+	+	+
P46100	Transcriptional regulator ATRX	ATRX	2076	KTEDKDKPLIYKGEGKWLRNIDYYRLDGSTT	1	106.36		+
P46100	Transcriptional regulator ATRX	ATRX	2158	YDIQSIFRVYRFGQTKPVYVYRFLAQGTMED	1	58.132		+
P46100	Transcriptional regulator ATRX	ATRX	2272	LLDHKEEEELTEEERKAAWAEYEAEKKGLTM	0.999999	86.944		+
Q99700	Ataxin-2	ATXN2	436	SYTVPLERDNSEEFLKREARANQLAEEIESS	1	73.082		+
Q8WWM7	Ataxin-2-like protein	ATXN2L	573	SSPENSLDPFPPRILKEEPKGKEKEVDGLLT	1	95.909		+
P54252	Ataxin-3	ATXN3	200	QMHRPKLIGEELAQLKEQRVHKTDLERVLEA	1	43.761		+
O15265	Ataxin-7	ATXN7	257	QQSRVPHGRIMTPSVKVEKIHPKMDGTLLKS	1	76.073		+
Q96GX2	Putative ataxin-7-like protein 3B	ATXN7L3B	67	ETGSVKDFGIQPVEDKGACRLPLCSLPGEPG	1	148.15	+	+
Q9H7T9	Aurora kinase A and ninein-interacting protein	AUNIP	45	IKPGTKMLTLLPGERKANIYFTQRRAPSTGI	1	88.596		+
O14965	Aurora kinase A	AURKA	143	FTIDDFEIGRPLGKGKFGNVYLAREKKSHFI	1	91.549		+		+
O14965	Aurora kinase A	AURKA	258	ALSYCHSKRVIHRDIKPENLLLGSAGELKIA	1	141.78		+
Q96GD4	Aurora kinase B	AURKB	56	_MSRSNVQPTAAPGQKVMENSSGTPDILTRH	1	120.15		+		+
Q96GD4	Aurora kinase B	AURKB	202	ALMYCHGKKVIHRDIKPENLLLGLKGELKIA	1	186.17	+	+	+	+
Q96GD4	Aurora kinase B	AURKB	211	VIHRDIKPENLLLGLKGELKIADFGWSVHAP	1	103.03		+
Q96GD4	Aurora kinase B	AURKB	287	PFESASHNETYRRIVKVDLKFPASVPMGAQD	1	83.862		+
Q96GD4	Aurora kinase C	AURKC	164	RIYLILEYAPRGELYKELQKSCTFDEQRTAT	1	113.24		+
Q96GD4	Aurora kinase C	AURKC	168	ILEYAPRGELYKELQKSCTFDEQRTATIMEE	1	78.401		+
Q9UPN4	5-azacytidine-induced protein 1	AZI1	583	EVSTSVMRLKLEVEEKKQAMLLLQRALAQQR	1	53.565			+
Q9UPN4	5-azacytidine-induced protein 1	AZI1	584	VSTSVMRLKLEVEEKKQAMLLLQRALAQQRD	1	53.565			+
O14977	Antizyme inhibitor 1	AZIN1	47	HTLTGKNAFFVGDLGKIVKKHSQWQNVVAQI	1	87.429		+
O14977	Antizyme inhibitor 1	AZIN1	121	ENIIYISPCKQVSQIKYAAKVGVNILTCDNE	1	64.73		+
O14977	Antizyme inhibitor 1	AZIN1	140	KVGVNILTCDNEIELKKIARNHPNAKVLLHI	1	53.565		+
O14977	Antizyme inhibitor 1	AZIN1	169	HIATEDNIGGEEGNMKFGTTLKNCRHLLECA	1	139.51	+	+
Q9NPZ5	Galactosylgalactosylxylosylprotein 3-beta-glucuronosyltransferase 2	B3GAT2	320	KVNLANEPKYHLDTVKIEV____________	1	114.72		+		+
O43505	N-acetyllactosaminide beta-1,3-N-acetylglucosaminyltransferase	B3GNT1	401	KEAENQHNKILYRQFKQELKAKYPNSPRRC_	1	79.474		+
Q9UPM9	B9 domain-containing protein 1	B9D1	129	RHKRTIPMFVPESTSKLQKFTSLCLVASSDL	1	50.392		+
O14867	Transcription regulator protein BACH1	BACH1	156	PRKKCFSSHCQKTDLKLSLLDQRDLETDEVE	1	60.157		+
O14867	Transcription regulator protein BACH1	BACH1	177	QRDLETDEVEEFLENKNVQTPQCKLRRYQGN	1	120.32		+
O14867	Transcription regulator protein BACH1	BACH1	370	DVQEKTFGESQDLPLKSDLGTREDSSVASSD	1	51.089		+
O95817	BAG family molecular chaperone regulator 3	BAG3	445	EKVQGLEQAVDNFEGKKTDKKYLMIEEYLTK	1	71.853		+
Q9UL15	BAG family molecular chaperone regulator 5	BAG5	251	TEIRNYRREVVEDINKLLKYLDLEEEADTTK	1	124.81		+
Q9UHR4	Brain-specific angiogenesis inhibitor 1-associated protein 2-like protein 1	BAIAP2L1	155	LKKIRRKSQGSRNALKYEHKEIEYVETVTSR	1	74.962		+
Q8N9N5	Protein BANP	BANP	87	ATCKSLEEKLDLVTNKQHSPIQVPMVAGSPL	1	83.332		+
Q8N9N5	Protein BANP	BANP	133	TTVILNNDRQNAIVAKMEDPLSNRAPDSLEN	1	182.57	+	+
Q8N9N5	Protein BANP	BANP	279	VQAVSNLSGQGKHGKKQLDPLTIYGIRCHLF	1	117.93		+
Q8N9N5	Protein BANP	BANP	308	LFYKFGITESDWYRIKQSIDSKCRTAWRRKQ	1	94.692		+
Q8N9N5	Protein BANP	BANP	331	RTAWRRKQRGQSLAVKSFSRRTPNSSSYCPS	1	149.59		+
Q92560	Ubiquitin carboxyl-terminal hydrolase BAP1	BAP1	286	IQTHKSQESQLPEESKSASNKSPLVLEANRA	1	59.502		+
Q8IXM2	Chromatin complexes subunit BAP18	BAP18	166	DVVDIEGLGETPPAKKLNFDQA_________	1	113.93		+
Q99728	BRCA1-associated RING domain protein 1	BARD1	124	SKLRNLLHDNELSDLKEDKPRKSLFNDAGNK	0.998185	207.86	+	+	+	+
Q99728	BRCA1-associated RING domain protein 1	BARD1	127	RNLLHDNELSDLKEDKPRKSLFNDAGNKKNS	0.998191	172.3	+	+	+	+
Q99728	BRCA1-associated RING domain protein 1	BARD1	130	LHDNELSDLKEDKPRKSLFNDAGNKKNSIKM	0.999999	73.881		+
Q99728	BRCA1-associated RING domain protein 1	BARD1	170	RYVVSKASVQTQPAIKKDASAQQDSYEFVSP	1	248.23	+	+	+
Q99728	BRCA1-associated RING domain protein 1	BARD1	232	KWNLEAEKEDGEFDSKEESKQKLVSFCSQPS	0.999964	166.21	+
Q99728	BRCA1-associated RING domain protein 1	BARD1	305	DTKSRNEVVTPEKVCKNYLTSKKSLPLENNG	1	60.255		+
Q99728	BRCA1-associated RING domain protein 1	BARD1	349	KRCRTSILSTSGDFVKQTVPSENIPLPECSS	1	104.54		+
Q99728	BRCA1-associated RING domain protein 1	BARD1	548	YTDDESMKSLLLLPEKNESSSASHCSVMNTG	1	77.576	+	+
Q99728	BRCA1-associated RING domain protein 1	BARD1	596	QQKMLSELAVILKAKKYTEFDSTVTHVVVPG	1	75.539		+
Q99728	BRCA1-associated RING domain protein 1	BARD1	650	WVKACLRRKVCEQEEKYEIPEGPRRSRLNRE	1	173.28	+	+
Q9HBU1	Homeobox protein BarH-like 1	BARX1	126	AAGAPHLPLELQLRGKLEAAGPGEPGTKAKK	1	101.92		+
Q9NRL2	Bromodomain adjacent to zinc finger domain protein 1A	BAZ1A	182	DDSETQSCSFQNGKKKDAIDPLLFKYKVQPT	1	101.3		+
Q9NRL2	Bromodomain adjacent to zinc finger domain protein 1A	BAZ1A	191	FQNGKKKDAIDPLLFKYKVQPTKKELHESAI	1	126.71	+	+
Q9NRL2	Bromodomain adjacent to zinc finger domain protein 1A	BAZ1A	294	PPKRIHISQEDNVANKQTLASYRSKATKERD	1	40.952		+
Q9NRL2	Bromodomain adjacent to zinc finger domain protein 1A	BAZ1A	313	ASYRSKATKERDKLLKQEEMKSLAFEKAKLK	1	143.24	+	+	+
Q9NRL2	Bromodomain adjacent to zinc finger domain protein 1A	BAZ1A	324	DKLLKQEEMKSLAFEKAKLKREKADALEAKK	1	92.838		+
Q9NRL2	Bromodomain adjacent to zinc finger domain protein 1A	BAZ1A	387	VEREKEREKLREEKRKYVEYLKQWSKPREDM	1	109.71	+	+
Q9NRL2	Bromodomain adjacent to zinc finger domain protein 1A	BAZ1A	408	KQWSKPREDMECDDLKELPEPTPVKTRLPPE	1	173.28	+	+
Q9NRL2	Bromodomain adjacent to zinc finger domain protein 1A	BAZ1A	503	EEEEVAKEQLTDADTKDLTEALDEDADPTKS	1	299.48		+
Q9NRL2-2	Bromodomain adjacent to zinc finger domain protein 1A	BAZ1A	503	EEEEVAKEQLTDADTKGCSLKSLDLDSCTLS	1	97.095		+
Q9NRL2	Bromodomain adjacent to zinc finger domain protein 1A	BAZ1A	570	LHILASGADVTSANAKYRYQKRGGFDATDDA	1	62.813		+
Q9NRL2	Bromodomain adjacent to zinc finger domain protein 1A	BAZ1A	599	DACMELRLSNPSLVKKLSSTSVYDLTPGEKM	1	90.348		+
Q9NRL2	Bromodomain adjacent to zinc finger domain protein 1A	BAZ1A	690	LKEQEQKMKEKQEKLKEDEQRNSTADISIGE	1	102.52		+
Q9NRL2	Bromodomain adjacent to zinc finger domain protein 1A	BAZ1A	952	SEEKFHFSDKPQPDSKPTYSRGRSSNAYDPS	1	245.66	+	+
Q9NRL2	Bromodomain adjacent to zinc finger domain protein 1A	BAZ1A	999	LDIEDRIYQGTLGAIKVTDRHIWRSALESGR	1	91.812		+
Q9NRL2	Bromodomain adjacent to zinc finger domain protein 1A	BAZ1A	1023	SALESGRYELLSEENKENGIIKTVNEDVEEM	1	123.35		+		+
Q9NRL2	Bromodomain adjacent to zinc finger domain protein 1A	BAZ1A	1097	MALFQIEQGIERRFLKAPLDASDSGRSYKTV	1	93.495	+	+
Q9NRL2	Bromodomain adjacent to zinc finger domain protein 1A	BAZ1A	1110	FLKAPLDASDSGRSYKTVLDRWRESLLSSAS	1	140.24		+
Q9NRL2	Bromodomain adjacent to zinc finger domain protein 1A	BAZ1A	1144	VFLHLSTLDRSVIWSKSILNARCKICRKKGD	1	69.03		+
Q9NRL2	Bromodomain adjacent to zinc finger domain protein 1A	BAZ1A	1277	KRGRPQVRLPVKTRGKLSSSFSSRGQQQEPG	1	100.93		+
Q9NRL2	Bromodomain adjacent to zinc finger domain protein 1A	BAZ1A	1304	QEPGRYPSRSQQSTPKTTVSSKTGRSLRKIN	1	106.42		+
Q9NRL2	Bromodomain adjacent to zinc finger domain protein 1A	BAZ1A	1310	PSRSQQSTPKTTVSSKTGRSLRKINSAPPTE	1	69.03		+
Q9NRL2	Bromodomain adjacent to zinc finger domain protein 1A	BAZ1A	1327	GRSLRKINSAPPTETKSLRIASRSTRHSHGP	1	105.19		+
Q9NRL2	Bromodomain adjacent to zinc finger domain protein 1A	BAZ1A	1383	PENSPNFPNFRVIATKSSEQSRSVNIASKLS	1	124.62		+	+
Q9NRL2	Bromodomain adjacent to zinc finger domain protein 1A	BAZ1A	1396	ATKSSEQSRSVNIASKLSLQESESKRRCRKR	1	68.41		+
Q9NRL2	Bromodomain adjacent to zinc finger domain protein 1A	BAZ1A	1405	SVNIASKLSLQESESKRRCRKRQSPEPSPVT	1	119.25		+
Q9NRL2	Bromodomain adjacent to zinc finger domain protein 1A	BAZ1A	1472	LVSKIQVPDYYDIIKKPIALNIIREKVNKCE	1	111.63		+		+
Q9NRL2	Bromodomain adjacent to zinc finger domain protein 1A	BAZ1A	1552	VTPSNVDQVSTPPAAKKSRI___________	1	46.569		+
Q9UIG0	Tyrosine-protein kinase BAZ1B	BAZ1B	826	VENGLGKTDRKKEIVKFEPQVDTEAEDMISA	1	153.56	+	+	+	+
Q9UIG0	Tyrosine-protein kinase BAZ1B	BAZ1B	853	MISAVKSRRLLAIQAKKEREIQEREMKVKLE	1	123.96		+
Q9UIG0	Tyrosine-protein kinase BAZ1B	BAZ1B	1089	VEETSEFEARVISLEKLKDFGECVIALQASV	1	142.08		+	+	+
Q9UIG0	Tyrosine-protein kinase BAZ1B	BAZ1B	1318	RRPGKKPHSTRRSQPKAPPVDDAEVDELVLQ	1	60.133				+
Q9UIF9	Bromodomain adjacent to zinc finger domain protein 2A	BAZ2A	1172	KVAAHASLNPALFSMKMELAGSNTTASSPAR	1	126.36	+			+
Q8TAM1	Bardet-Biedl syndrome 10 protein	BBS10	77	HPIARMIVDCVSSHLKKTGDGAKTFIIFLCH	1	40.475		+
Q8IWZ6	Bardet-Biedl syndrome 7 protein	BBS7	333	TTEPIHKESGPGEELKINQEMQNKISSLRNE	1	56.121		+
Q8WY36	HMG box transcription factor BBX	BBX	316	AEMCLASEGMKMEESKLIKAKESDGGRIKEL	1	83.045		+
Q8WY36	HMG box transcription factor BBX	BBX	341	GRIKELEKGKEEKEIKMEKTDETRLQKEAEF	0.998312	76.82	+	+
Q8WY36	HMG box transcription factor BBX	BBX	385	LRNFEALQIDDIMAIKMEDPKEIRKEELEED	1	62.847		+	+
Q8WY36	HMG box transcription factor BBX	BBX	525	KVRTSSSGKGSILDAKPPKKKVKSREKKMSK	1	139.78		+
Q8WY36	HMG box transcription factor BBX	BBX	602	SLSGQAKPEDSDCHRKIETCGSRKSERSCKG	1	77.533		+
Q8WY36	HMG box transcription factor BBX	BBX	695	EDCLLGSAKLDEEFEKKFNSLPQYSPVTFDR	1	80.69		+
Q8WY36	HMG box transcription factor BBX	BBX	696	DCLLGSAKLDEEFEKKFNSLPQYSPVTFDRK	1	98.408		+
Q8WY36	HMG box transcription factor BBX	BBX	801	IFSEDRNTMEPVHKVKNIPSIFNTPEPTTTQ	1	166.85		+
P51572	B-cell receptor-associated protein 31	BCAP31	192	LEEENRSLKADLQKLKDELASTKQKLEKAEN	0.999674	43.208		+
P56945	Breast cancer anti-estrogen resistance protein 1	BCAR1	831	SNLLCDLLRGIVATTKAAALQYPSPSAAQDM	1	57.144			+
O75934	Pre-mRNA-splicing factor SPF27	BCAS2	168	LQKLRKHIQDLNWQRKNMQLTAGSKLREMES	1	78.548		+
O75934	Pre-mRNA-splicing factor SPF27	BCAS2	218	ENEIYQIKQQHGEANKENIRQDF________	1	110.97		+
Q9H6U6	Breast carcinoma-amplified sequence 3	BCAS3	215	VLQEKIAAFDSCTFTKKFFVTSCYPCPGPNM	1	212.32	+	+	+	+
P54687	Branched-chain-amino-acid aminotransferase, cytosolic	BCAT1	26	ECTGEGGSKEVVGTFKAKDLIVTPATILKEK	1	125.97		+
P54687	Branched-chain-amino-acid aminotransferase, cytosolic	BCAT1	28	TGEGGSKEVVGTFKAKDLIVTPATILKEKPD	1	78.814		+
P54687	Branched-chain-amino-acid aminotransferase, cytosolic	BCAT1	368	PTMENGPKLASRILSKLTDIQYGREESDWTI	1	76.073		+
Q9P287	BRCA2 and CDKN1A-interacting protein	BCCIP	174	KSMVEQLDKFLNDTTKPVGLLLSERFINVPP	1	83.404		+
O95999	B-cell lymphoma/leukemia 10	BCL10	110	LIQKITDEVLKLRNIKLEHLKGLKCSSCEPF	1	68.657		+
Q9H165	B-cell lymphoma/leukemia 11A	BCL11A	123	EDDDCLSTSSRGICPKQEHIADKLLHWRGLS	1	114.55		+	+	+
Q9H165	B-cell lymphoma/leukemia 11A	BCL11A	164	PTPGMSAEYAPQGICKDEPSSYTCTTCKQPF	1	87.948		+	+	+
Q9H165	B-cell lymphoma/leukemia 11A	BCL11A	620	RGCSPGESASGGLSKKLLLGSPSSLSPFSKR	1	82.349		+
Q9H165	B-cell lymphoma/leukemia 11A	BCL11A	637	LLGSPSSLSPFSKRIKLEKEFDLPPAAMPNT	0.95115	162.87	+		+	+
Q9H165	B-cell lymphoma/leukemia 11A	BCL11A	801	TRHMKTHGQVGKDVYKCEICKMPFSVYSTLE	1	75.739		+
Q9H165	B-cell lymphoma/leukemia 11A	BCL11A	833	HMKKWHSDRVLNNDIKTE_____________	1	303.15	+	+	+	+
Q9C0K0	B-cell lymphoma/leukemia 11B	BCL11B	591	VPGAGGGAAKALADEKALVLGKVMENVGLGA	1	114.72		+		+
Q9C0K0	B-cell lymphoma/leukemia 11B	BCL11B	887	HMKKWHGEHLLTNDVKIEQAERS________	1	119.76			+	+
Q9BXK5	Bcl-2-like protein 13	BCL2L13	60	DIASQSLDQEILLKVKTEIEEELKSLDKEIS	1	77.124		+
Q4VC05	B-cell CLL/lymphoma 7 protein family member A	BCL7A	199	AISQDLEGVPPSKKMKLEASQQNSEEM____	1	240.2		+		+
Q9NYF8	Bcl-2-associated transcription factor 1	BCLAF1	437	SFATASHRNTEEEGLKYKSKVSLKGNRESDG	1	111.79		+		+
Q9NYF8	Bcl-2-associated transcription factor 1	BCLAF1	445	NTEEEGLKYKSKVSLKGNRESDGFREEKNYK	1	71.451		+
Q9NYF8	Bcl-2-associated transcription factor 1	BCLAF1	491	DKHKEEDKNSERITVKKETQSPEQVKSEKLK	0.970907	132.67	+	+	+	+
Q9NYF8	Bcl-2-associated transcription factor 1	BCLAF1	501	ERITVKKETQSPEQVKSEKLKDLFDYSPPLH	1	65.231				+
Q9NYF8	Bcl-2-associated transcription factor 1	BCLAF1	548	LRIKMIASDSHRPEVKLKMAPVPLDDSNRPA	1	50.088		+
Q9NYF8	Bcl-2-associated transcription factor 1	BCLAF1	580	LTKDRLLASTLVHSVKKEQEFRSIFDHIKLP	1	217.86	+	+	+	+
Q9NYF8	Bcl-2-associated transcription factor 1	BCLAF1	676	TLRKHTRLAGEERVFKEENQKGDKKLRCDSA	1	192.95	+	+	+	+
Q9NYF8	Bcl-2-associated transcription factor 1	BCLAF1	831	NTGPNNSNTTFQKRPKEEEWDPEYTPKSKKY	1	175.56	+	+	+	+
Q6W2J9	BCL-6 corepressor	BCOR	30	MNSERVRMCGASEDRKILVNDGDASKARLEL	1	96.745		+
Q6W2J9	BCL-6 corepressor	BCOR	439	PPLLEKQTVTKDVTDKPLDLSSKVVDVDASK	1	65.295		+
Q6W2J9	BCL-6 corepressor	BCOR	484	SRAGSGLVLSGSEIPKETLSPPGNGCAIYRS	1	68.074		+
Q6W2J9	BCL-6 corepressor	BCOR	786	SSTKLHPDVPTDKNLKPNPNWNQGKTVVKSD	1	55.261		+
Q6W2J9	BCL-6 corepressor	BCOR	922	SDGPAVTFGKTQEDPKPFCVGSAPPSVDVTP	1	132.28	+	+
Q6W2J9	BCL-6 corepressor	BCOR	978	AKRIANSAGYVGDRFKCVTTELYADSSQLSR	1	59.372		+
Q6W2J9	BCL-6 corepressor	BCOR	1029	RALQRAMMRFSELEMKEREGGHPATKDSEMC	1	70.056		+
Q6W2J9	BCL-6 corepressor	BCOR	1098	SVGNKHRDPFEAPEDKDLPVEKYFVERQPVS	1	127.16	+	+		+
Q6W2J9	BCL-6 corepressor	BCOR	1256	TQPEAIPQGTNITEEKPGRKRAEAKGNRSWS	1	171.05	+	+	+	+
Q6W2J9	BCL-6 corepressor	BCOR	1417	EPSSDYDLSPAKQEPKPFDRLQQLLPASQST	1	81.95		+
Q6W2J9	BCL-6 corepressor	BCOR	1568	GADPTLATYSGRTIMKMTHSELMEKFLTDYL	1	141.6	+		+
Q5H9F3	BCL-6 corepressor-like protein 1	BCORL1	747	KDPNLGLNRDPRHLPKQEPISIIDQGEPKGT	1	131.45	+	+	+	+
Q5H9F3	BCL-6 corepressor-like protein 1	BCORL1	964	GPEESESHLCSDSTPKMEGPQGACGLKLAGD	1	131.95	+
Q5H9F3	BCL-6 corepressor-like protein 1	BCORL1	981	EGPQGACGLKLAGDTKPKNQVLATYMSHELV	1	109.66		+	+
Q5H9F3	BCL-6 corepressor-like protein 1	BCORL1	1050	TERPQLGSQVDLGRVKMEKVDGDVVFNLATC	0.971387	191.41			+	+
Q5H9F3	BCL-6 corepressor-like protein 1	BCORL1	1092	RGQAEVRAKAGQARVKQESVGVFACKNKWQP	1	237.32	+	+	+	+
Q5H9F3	BCL-6 corepressor-like protein 1	BCORL1	1339	EGLLKRKKRRRQKSRKYQTGEYLTEQEDEQR	1	82.877		+
Q5H9F3-3	BCL-6 corepressor-like protein 1	BCORL1	1493	QSRPMPPEARRLIVNKNAGETLLQRAARLGY	1	106.14		+	+
Q5H9F3	BCL-6 corepressor-like protein 1	BCORL1	1535	YSGQTAMKLASSDTMKRFLSDHLSDLQGRAE	1	89.805		+
P11274	Breakpoint cluster region protein	BCR	983	GSQTLRILCYEKCYNKTKIPKEDGESTDRLM	1	56.569			+
P11274	Breakpoint cluster region protein	BCR	985	QTLRILCYEKCYNKTKIPKEDGESTDRLMGK	1	56.569			+
Q9Y276	Mitochondrial chaperone BCS1	BCS1L	300	DAAFLSRDLAVENPVKYQGLGRLTFSGLLNA	1	63.682		+
Q9BUT1	3-hydroxybutyrate dehydrogenase type 2	BDH2	42	AREGAKVIATDINESKLQELEKYPGIQTRVL	0.941086	56.882		+
Q14457	Beclin-1	BECN1	402	ETRFCLPYRMDVEKGKIEDTGGSGGSYSIKT	1	52.172		+
Q5T5X7	BEN domain-containing protein 3	BEND3	20	EFTEDVEEVLKSITVKVETEAEDAALDCSVN	1	324.72	+	+	+	+
Q5T5X7	BEN domain-containing protein 3	BEND3	129	GEEEPCNDATTPSYKKPLYGISHKIMEKKNP	1	77.279				+
Q5T5X7	BEN domain-containing protein 3	BEND3	176	ASNSPSSLRLLNEPQKRDCGSTGAGTDNDPN	1	133.89		+	+	+
Q5T5X7	BEN domain-containing protein 3	BEND3	427	VFLLHRLFPELFDHRKLGEQYSCYGDGGKQE	1	117.38		+	+	+
Q6ZU67	BEN domain-containing protein 4	BEND4	202	KLLDSNHSQSMISCVKQEGSSYNERQEHCHI	1	311.15	+	+	+	+
Q6ZU67	BEN domain-containing protein 4	BEND4	429	LLRYLIRFVFTTDELKYSCGLGKRKRIH___	1	76.82		+
Q7L4P6	BEN domain-containing protein 5	BEND5	258	LLRLGSGPAIDLEKVKSECLEPEPELRSTFS	1	73.834		+	+
Q8N7W2	BEN domain-containing protein 7	BEND7	85	TGRIYQRVGKEGEKLKEEPQDLDLVWPPRLN	1	112.34		+
Q9BXY8	Protein BEX2	BEX2	4	____________MESKEERALNNLIVENVNQ	1	83.883		+
O14503	Class E basic helix-loop-helix protein 40	BHLHE40	279	DHGRRFTMGERIGAIKQESEEPPTKKNRMQL	1	132.79	+	+	+	+
Q9C0J9	Class E basic helix-loop-helix protein 41	BHLHE41	210	AAGSAAAPCLERAGQKLEPLAYCVPVIQRTQ	1	44.998		+
O15392	Baculoviral IAP repeat-containing protein 5	BIRC5	91	EHKKHSSGCAFLSVKKQFEELTLGEFLKLVR	1	130.47		+
P54132	Bloom syndrome protein	BLM	31	HSARTLNNKLSLSKPKFSGFTFKKKTSSDNN	0.940625	103.41		+
P54132	Bloom syndrome protein	BLM	105	FKNAPAGQETQRGGSKSLLPDFLQTPKEVVC	1	79.346		+
P54132	Bloom syndrome protein	BLM	116	RGGSKSLLPDFLQTPKEVVCTTQNTPTVKKS	1	47.331		+
P54132	Bloom syndrome protein	BLM	129	TPKEVVCTTQNTPTVKKSRDTALKKLEFSSS	1	127.97		+
P54132	Bloom syndrome protein	BLM	195	VSTAQKSKKGKRNFFKAQLYTTNTVKTDLPP	1	65.374		+
P54132	Bloom syndrome protein	BLM	331	SKCLSTLKDLDTSDRKEDVLSTSKDLLSKPE	1	158.37	+	+
P54132	Bloom syndrome protein	BLM	344	DRKEDVLSTSKDLLSKPEKMSMQELNPETST	1	146.16	+	+
P54132	Bloom syndrome protein	BLM	390	VMEHICKLIDTIPDDKLKLLDCGNELLQQRN	1	113.76		+
P54132	Bloom syndrome protein	BLM	418	QRNIRRKLLTEVDFNKSDASLLGSLWRYRPD	1	94.176	+
P54132	Bloom syndrome protein	BLM	588	NLAASKSSTAAYQPIKEGRPIKSVSERLSSA	1	68.481		+
P54132	Bloom syndrome protein	BLM	839	VPVMALTATANPRVQKDILTQLKILRPQVFS	1	85.813		+
P54132	Bloom syndrome protein	BLM	873	NRHNLKYYVLPKKPKKVAFDCLEWIRKHHPY	1	123.95		+
P54132	Bloom syndrome protein	BLM	1082	CKTKDYKTRDVTDDVKSIVRFVQEHSSSQGM	1	162.37	+	+	+	+
P54132	Bloom syndrome protein	BLM	1125	TMNMLVDIFLGSKSAKIQSGIFGKGSAYSRH	1	95.094		+
P54132	Bloom syndrome protein	BLM	1199	NLKVDFMETENSSSVKKQKALVAKVSQREEM	1	47.082		+
Q13867	Bleomycin hydrolase	BLMH	62	QRAQHVFQHAVPQEGKPITNQKSSGRCWIFS	1	61.276		+
P53004	Biliverdin reductase A	BLVRA	8	________MNAEPERKFGVVVVGVGRAGSVR	1	115.33		+
P35226	Polycomb complex protein BMI-1	BMI1	51	HSFCKTCIVRYLETSKYCPICDVQVHKTRPL	1	81.144		+	+
P35226	Polycomb complex protein BMI-1	BMI1	88	KTLQDIVYKLVPGLFKNEMKRRRDFYAAHPS	1	94.532	+	+
P35226	Polycomb complex protein BMI-1	BMI1	314	SPSGNHQSSFANRPRKSSVNGSSATSSG___	1	108.97		+
Q14692	Ribosome biogenesis protein BMS1 homolog	BMS1	279	LTNPEDIRTNIKCDRKVSLYGYLRGAHLKNK	1	111.27		+
Q14692	Ribosome biogenesis protein BMS1 homolog	BMS1	399	DAKMASSRVTLFSDSKPLGSEDIDNQGLMMP	1	141.45		+
Q14692	Ribosome biogenesis protein BMS1 homolog	BMS1	415	PLGSEDIDNQGLMMPKEEKQMDLNTGRMRRK	1	163.09	+	+	+	+
Q14692	Ribosome biogenesis protein BMS1 homolog	BMS1	418	SEDIDNQGLMMPKEEKQMDLNTGRMRRKAIF	1	52.576		+
Q14692	Ribosome biogenesis protein BMS1 homolog	BMS1	565	GLSPANCQSDRVNLEKSLLMKKAALPTFDSG	1	69.261		+
Q14692	Ribosome biogenesis protein BMS1 homolog	BMS1	762	LEEVMNSIRDCFVTGKWEDDKDAAKVLAEDE	0.999918	136.02	+
Q14692	Ribosome biogenesis protein BMS1 homolog	BMS1	810	KSGPNTQNEDIEKEVKEEIDPDEEESAKKKH	1	318.57	+	+	+	+
Q14692	Ribosome biogenesis protein BMS1 homolog	BMS1	1152	LAHGVRLKANKDSLYKPILRQKKHFNSLHIP	1	146.16		+
Q14692	Ribosome biogenesis protein BMS1 homolog	BMS1	1172	QKKHFNSLHIPKALQKALPFKNKPKTQAKAG	1	87.667		+
Q14692	Ribosome biogenesis protein BMS1 homolog	BMS1	1275	RIQGQKERRNQKSSLKGAEGQLQ________	1	81.92		+
Q01954	Zinc finger protein basonuclin-1	BNC1	369	KGRVFCNACGKTFYDKGTLKIHYNAVHLKIK	1	83.182		+
Q01954	Zinc finger protein basonuclin-1	BNC1	545	DALPKKKSRKSSMPIKIEKEAVEIANEKRHN	1	85.554		+
Q6ZN30	Zinc finger protein basonuclin-2	BNC2	396	TPNRNALTSITNVEPKTEPACVSPIQNSAPV	1	199.8		+	+	+
Q8NFC6	Biorientation of chromosomes in cell division protein 1-like 1	BOD1L1	81	LFDSFRRDCLADVDTKPAYQNLRQKVDNFVS	1	69.331		+
Q8NFC6	Biorientation of chromosomes in cell division protein 1-like 1	BOD1L1	957	DKEKNTEENDSEKQRKSKVEDKPFEETGVEP	0.999991	109.29	+
Q9H3K6	BolA-like protein 2	BOLA2	47	SCSFRVLVVSAKFEGKPLLQRHRFCTE____	1	133.05		+		+
Q14137	Ribosome biogenesis protein BOP1	BOP1	253	NRPADKRSFIPSLVEKEKVSRMVHAIKMGWI	1	82.651		+
Q14137	Ribosome biogenesis protein BOP1	BOP1	339	EEERLAWEQQEPGERKLSFLPRKFPSLRAVP	1	111.95		+		+
Q14137	Ribosome biogenesis protein BOP1	BOP1	391	QRKMRVNVDPEDLIPKLPRPRDLQPFPTCQA	1	49.188		+
Q12830	Nucleosome-remodeling factor subunit BPTF	BPTF	1730	TTMTSTVATESKTVIKVEKGDKQTVVSSTEN	1	83.862		+
Q7Z569	BRCA1-associated protein	BRAP	85	TDVIIETMKSNPDELKTTVEERKSSEASPTA	1	118.52		+
Q7Z569	BRCA1-associated protein	BRAP	246	DDVCQLVYVERAEVLKSEDGASLPVMDLTEL	1	105.51		+
Q7Z569	BRCA1-associated protein	BRAP	488	CTQLNTKVAKLTNELKEEQEMNKCLRANQVL	1	54.898		+
Q6PJG6	BRCA1-associated ATM activator 1	BRAT1	507	PLIPQFLRELFPVLQKRLCHPCWEVRDSALE	1	136.96	+	+		+
P38398	Breast cancer type 1 susceptibility protein	BRCA1	222	ITPQGTRDEISLDSAKKAACEFSETDVTNTE	1	89.231		+
P38398	Breast cancer type 1 susceptibility protein	BRCA1	301	ENSSLLLTKDRMNVEKAEFCNKSKQPGLARS	1	76.326		+
P38398	Breast cancer type 1 susceptibility protein	BRCA1	339	SKETCNDRRTPSTEKKVDLNADPLCERKEWN	1	176.94	+	+	+
P38398	Breast cancer type 1 susceptibility protein	BRCA1	443	KIDLLASDPHEALICKSERVHSKSVESNIED	1	89.923	+	+
P38398	Breast cancer type 1 susceptibility protein	BRCA1	459	SERVHSKSVESNIEDKIFGKTYRKKASLPNL	1	180.88	+	+	+	+
P38398	Breast cancer type 1 susceptibility protein	BRCA1	581	KNPNPIESLEKESAFKTKAEPISSSISNMEL	1	72.848		+
P38398	Breast cancer type 1 susceptibility protein	BRCA1	583	PNPIESLEKESAFKTKAEPISSSISNMELEL	1	154.86	+	+	+	+
P38398	Breast cancer type 1 susceptibility protein	BRCA1	701	EQTSKRHDSDTFPELKLTNAPGSFTKCSNTS	1	59.857		+
P38398	Breast cancer type 1 susceptibility protein	BRCA1	711	TFPELKLTNAPGSFTKCSNTSELKEFVNPSL	1	62.94		+
P38398	Breast cancer type 1 susceptibility protein	BRCA1	906	SLKKQSPKVTFECEQKEENQGKNESNIKPVQ	1	83.692		+
P38398	Breast cancer type 1 susceptibility protein	BRCA1	918	CEQKEENQGKNESNIKPVQTVNITAGFPVVG	1	40.086		+
P38398	Breast cancer type 1 susceptibility protein	BRCA1	987	GLLQNPYRIPPLFPIKSFVKTKCKKNLLEEN	1	95.57		+
P38398	Breast cancer type 1 susceptibility protein	BRCA1	1095	LNAMLRLGVLQPEVYKQSLPGSNCKHPEIKK	1	59.585		+
P38398	Breast cancer type 1 susceptibility protein	BRCA1	1500	TSKNKEPGVERSSPSKCPSLDDRWYMHSCSG	1	46.88		+
P38398	Breast cancer type 1 susceptibility protein	BRCA1	1636	DTAGYNAMEESVSREKPELTASTERVNKRMS	1	77.185		+
P51587	Breast cancer type 2 susceptibility protein	BRCA2	730	GQCENDPKSKKVSDIKEEVLAAACHPVQHSK	1	64.761		+
P51587	Breast cancer type 2 susceptibility protein	BRCA2	1323	EITENYKRNTENEDNKYTAASRNSHNLEFDG	1	64.52		+
P51587	Breast cancer type 2 susceptibility protein	BRCA2	1783	LDSGIEPVLKNVEDQKNTSFSKVISNVKDAN	1	74.987		+
P51587	Breast cancer type 2 susceptibility protein	BRCA2	2472	FNKNNSNQAAAVTFTKCEEEPLDLITSLQNA	1	73.936		+
P46736	Lys-63-specific deubiquitinase BRCC36	BRCC3	51	GLCIGELNDDTRSDSKFAYTGTEMRTVAEKV	1	134.4	+	+
P46736	Lys-63-specific deubiquitinase BRCC36	BRCC3	65	SKFAYTGTEMRTVAEKVDAVRIVHIHSVIIL	1	150.11		+
P46736	Lys-63-specific deubiquitinase BRCC36	BRCC3	87	VHIHSVIILRRSDKRKDRVEISPEQLSAAST	1	51.31		+
P46736-2	Lys-63-specific deubiquitinase BRCC36	BRCC3	180	TGRVLYTCFQSIQAQKSSEYERIEIPIHIVP	1	192.18	+	+
O95696	Bromodomain-containing protein 1	BRD1	363	TAFHVTCAQKAGLYMKMEPVKELTGGGTTFS	0.988899	42.384		+
O95696	Bromodomain-containing protein 1	BRD1	554	IELLRKREKLKREQVKVEQVAMELRLTPLTV	1	221.13	+	+	+	+
P25440	Bromodomain-containing protein 2	BRD2	574	KAEKHRGRAGADEDDKGPRAPRPPQPKKSKK	1	70.942		+
O60885	Bromodomain-containing protein 4	BRD4	99	QQPVDAVKLNLPDYYKIIKTPMDMGTIKKRL	1	84.753		+		+
O60885	Bromodomain-containing protein 4	BRD4	694	RKPQAEKVDVIAGSSKMKGFSSSESESSSES	1	70.26		+
O60885	Bromodomain-containing protein 4	BRD4	1111	LRAASVVQPQPLVVVKEEKIHSPIIRSEPFS	1	186.63	+	+	+	+
Q9NPI1	Bromodomain-containing protein 7	BRD7	127	RLDLPPEKPLTSSLAKQEEVEQTPLQEALNQ	0.767114	202.81		+
Q9NPI1	Bromodomain-containing protein 7	BRD7	197	KEKIKNNDYQSIEELKDNFKLMCTNAMIYNK	0.999781	58.164		+
Q9NPI1	Bromodomain-containing protein 7	BRD7	389	TTGRLQSGVNTLQGFKEDKRNKVTPVLYLNY	0.79776	89.353	+
Q9H0E9	Bromodomain-containing protein 8	BRD8	481	ERDKPVPLPAPEMTVKQERLDFEETENKGIH	1	222.46	+	+	+	+
Q9H8M2	Bromodomain-containing protein 9	BRD9	202	KDKIVANEYKSVTEFKADFKLMCDNAMTYNR	1	79.875		+
Q9H8M2	Bromodomain-containing protein 9	BRD9	373	SLSSKLLPGFTTLGFKDERRNKVTFLSSATT	1	45.614		+
Q9H8M2	Bromodomain-containing protein 9	BRD9	468	SRTLFQLKQRRNVPMKPPDEAKVGDTLGDSS	1	64.121		+
Q9H8M2	Bromodomain-containing protein 9	BRD9	512	DVSVDISMLSSLGKVKKELDPDDSHLNLDET	0.992849	127.53	+		+	+
Q9NXR7	BRCA1-A complex subunit BRE	BRE	162	EEPQYGENMEIYAGKKNNWTGEFSARFLLKL	1	66.004		+
Q9NXR7	BRCA1-A complex subunit BRE	BRE	382	KTFVPQFQEAAFANGKL______________	1	100.04		+
Q92994	Transcription factor IIIB 90 kDa subunit	BRF1	304	CDPPSYTAGQRKLRMKQLEQVLSKKLEEVEG	1	81.92		+
Q92994	Transcription factor IIIB 90 kDa subunit	BRF1	313	QRKLRMKQLEQVLSKKLEEVEGEISSYQDAI	1	110.01	+		+
Q92994	Transcription factor IIIB 90 kDa subunit	BRF1	470	LEIDRYILNESEARVKAELWMRENAEYLREQ	1	80.688		+
Q92994	Transcription factor IIIB 90 kDa subunit	BRF1	527	RREPIQASTAREAIEKMLEQKKISSKINYSV	1	120.77		+
Q92994	Transcription factor IIIB 90 kDa subunit	BRF1	537	REAIEKMLEQKKISSKINYSVLRGLSSAGGG	1	64.121		+
Q92994	Transcription factor IIIB 90 kDa subunit	BRF1	590	TPASRSGADPVTSVGKRLRPLVSTQPAKKVA	1	59.709		+
Q9HAW0	Transcription factor IIIB 50 kDa subunit	BRF2	192	CSSFKLFQASPSVPAKYVEDKEKMLSRTMQL	0.980305	101.05	+	+
Q9HAW0	Transcription factor IIIB 50 kDa subunit	BRF2	197	LFQASPSVPAKYVEDKEKMLSRTMQLVELAN	1	85.807		+
Q9BX63	Fanconi anemia group J protein	BRIP1	194	EVHNLDAKVDSGKTVKLNSPLEKINSFSPQK	1	86.944		+
Q9BX63	Fanconi anemia group J protein	BRIP1	503	PILQGHFSAVLQKEEKISPIYGKEEAREVPV	1	77.062		+
Q9BX63	Fanconi anemia group J protein	BRIP1	510	SAVLQKEEKISPIYGKEEAREVPVISASTQI	1	84.759		+
Q9BX63	Fanconi anemia group J protein	BRIP1	897	AEFSKKHQKVLNVSIKDRTNIQDNESTLEVT	1	124.07		+
Q9BX63	Fanconi anemia group J protein	BRIP1	1037	ELGSSENSASSPPRFKTEKMESKTVLPFTDK	1	88.541	+
Q9BX63	Fanconi anemia group J protein	BRIP1	1177	SDCILAKDLFEIRTIKEVDSAREVKAEDCID	1	84.365		+
Q9BX63	Fanconi anemia group J protein	BRIP1	1186	FEIRTIKEVDSAREVKAEDCIDTKLNGILHI	1	110.31		+
Q8TDN6	Ribosome biogenesis protein BRX1 homolog	BRIX1	276	SPNMHRRVIRSITAAKYREKQQVKDVQKLRK	1	90.05		+
Q8TDN6	Ribosome biogenesis protein BRX1 homolog	BRIX1	314	PHDPTADVFVTPAEEKPIEIQWVKPEPKVDL	1	170.11	+	+	+	+
Q8TDN6	Ribosome biogenesis protein BRX1 homolog	BRIX1	322	FVTPAEEKPIEIQWVKPEPKVDLKARKKRIY	1	191.21	+	+	+	+
Q9HCU9	Breast cancer metastasis-suppressor 1	BRMS1	133	VAGIYKGFCLDVIRNKYECELQGAKQHLESE	1	88.021		+
Q5PSV4	Breast cancer metastasis-suppressor 1-like protein	BRMS1L	240	TTIRKAMATLGPHRVKTEPPVKLEKHLHSAR	1	148.26	+	+	+	+
Q5PSV4	Breast cancer metastasis-suppressor 1-like protein	BRMS1L	246	MATLGPHRVKTEPPVKLEKHLHSARSEEGRL	1	151.59	+	+	+	+
P55201	Peregrin	BRPF1	580	QSQRNCDQVGRDSEDKNWALKEQLKSWQRLR	1	122.39		+
P55201	Peregrin	BRPF1	983	DLPANGFSGGNQPVKKSFLVYRNDCSLPRSS	1	133.23		+		+
Q9ULD4	Bromodomain and PHD finger-containing protein 3	BRPF3	457	KGVPKKSKMSLKQKIKKEPEEAGQDTPSTLP	0.863274	192.01	+		+	+
Q9ULD4	Bromodomain and PHD finger-containing protein 3	BRPF3	876	PINDSKPPSRFLKPRKVEEDELLEKSPLQLG	0.974315	44.848		+
Q8IWQ3	Serine/threonine-protein kinase BRSK2	BRSK2	274	LTLEHIQKHIWYIGGKNEPEPEQPIPRKVQI	1	46.494		+
Q9NSI6	Bromodomain and WD repeat-containing protein 1	BRWD1	1783	ACNRTAGPSTSVQKLKAESISEEADSEPGRS	1	69.979		+
Q9NW68	BSD domain-containing protein 1	BSDC1	240	EEELMGISPISPKEAKVPVAKISTFPEGEPG	1	82.287		+
P35613	Basigin	BSG	179	TEVTGHRWLKGGVVLKEDALPGQKTEFKVDS	1	99.044	+	+		+
P35613	Basigin	BSG	187	LKGGVVLKEDALPGQKTEFKVDSDDQWGEYS	1	57.434		+
P35613	Basigin	BSG	191	VVLKEDALPGQKTEFKVDSDDQWGEYSCVFL	1	148.12	+
P35613	Basigin	BSG	243	SSEHINEGETAMLVCKSESVPPVTDWAWYKI	1	99.319	+
P35613	Basigin	BSG	264	PVTDWAWYKITDSEDKALMNGSESRFFVSSS	1	197.14	+	+
P35613	Basigin	BSG	350	VLVLVTIIFIYEKRRKPEDVLDDDDAGSAPL	1	47.68		+
Q9H0C5	BTB/POZ domain-containing protein 1	BTBD1	270	QQLPVTFGNKQKVLGKALSLIRFPLMTIEEF	1	97.69		+
Q9Y2F9	BTB/POZ domain-containing protein 3	BTBD3	357	LNETNDIFLWYTAAKKPELQFVSKARKGLVP	1	77.062		+
Q96Q07	BTB/POZ domain-containing protein 9	BTBD9	288	PEENIATMKYGAQVVKGELKSALLDGDTQNY	1	65.232		+
P20290	Transcription factor BTF3	BTF3	171	ADSLTSLRRLAEALPKQSVDGKAPLATGEDD	1	80.96		+
P20290	Transcription factor BTF3	BTF3	202	DDEVPDLVENFDEASKNEAN___________	1	84.169		+
P20290	Transcription factor BTF3 homolog 4	BTF3L4	57	___MKETIMNQEKLAKLQAQVRIGGKGTARR	1	128.27		+
P62324	Protein BTG1	BTG1	150	QNSTNVQMVDSRISCKEELLLGRTSPSKNYN	1	73.435		+
Q9Y297	F-box/WD repeat-containing protein 1A	BTRC	101	LCLNQETVCLASTAMKTENCVAKTKLANGTS	1	75.057		+
O43683	Mitotic checkpoint serine/threonine-protein kinase BUB1	BUB1	416	ASKDAGCVNKSTHEFKPQSGAEIKEGCETHK	1	65.374		+
O43683	Mitotic checkpoint serine/threonine-protein kinase BUB1	BUB1	653	LDSCEENMVVPSRDGKFSPIQEKSPKQALSS	1	71.153		+
O43683	Mitotic checkpoint serine/threonine-protein kinase BUB1	BUB1	1007	AATVYCMLFGTYMKVKNEGGECKPEGLFRRL	0.999987	69.331		+
O43684	Mitotic checkpoint protein BUB3	BUB3	8	________MTGSNEFKLNQPPEDGISSVKFS	1	204.61	+	+
O43684	Mitotic checkpoint protein BUB3	BUB3	179	LRNMGYVQQRRESSLKYQTRCIRAFPNKQGY	1	73.499		+
O43684	Mitotic checkpoint protein BUB3	BUB3	191	SSLKYQTRCIRAFPNKQGYVLSSIEGRVAVE	1	62.203		+
O43684	Mitotic checkpoint protein BUB3	BUB3	216	GRVAVEYLDPSPEVQKKKYAFKCHRLKENNI	1	88.561		+
O43684	Mitotic checkpoint protein BUB3	BUB3	322	PEDGIFIRQVTDAETKPKST___________	1	124.07		+
P41223	Protein BUD31 homolog	BUD31	42	QKMREAETEPHEGKRKVESLWPIFRIHHQKT	1	113.22		+
P41223	Protein BUD31 homolog	BUD31	125	DTNFGTNCICRVPKSKLEVGRIIECTHCGCR	1	99.442		+
Q13895	Bystin	BYSL	15	_MPKFKAARGVGGQEKHAPLADQILAGNAVR	1	94.632		+
Q13895	Bystin	BYSL	139	VVDPEDERAIEMFMNKNPPARRTLADIIMEK	1	65.043		+
Q13895	Bystin	BYSL	154	KNPPARRTLADIIMEKLTEKQTEVETVMSEV	1	139.81		+
Q13895	Bystin	BYSL	242	AAAMYQATRIFASNLKERMAQRFYNLVLLPR	1	121.56		+
Q13895	Bystin	BYSL	266	NLVLLPRVRDDVAEYKRLNFHLYMALKKALF	1	94.767		+
Q13895	Bystin	BYSL	282	RLNFHLYMALKKALFKPGAWFKGILIPLCES	1	92.538		+
Q13895	Bystin	BYSL	349	YSGANSIFLRLLLDKKYALPYRVLDALVFHF	1	125.31		+
Q13895	Bystin	BYSL	390	PVLWHQCLLTLVQRYKADLATDQKEALLELL	1	73.435		+
Q13895	Bystin	BYSL	398	LTLVQRYKADLATDQKEALLELLRLQPHPQL	1	257.66	+	+	+	+
Q9BUA3	Uncharacterized protein C11orf84	C11orf84	4	____________MALKAEGAALDCFEVTLKC	1	83.423		+		+
Q9BUA3	Uncharacterized protein C11orf84	C11orf84	48	VIPRPEPMLRVTQQEKTPPPRPSPLEAGSDG	1	94.594		+
Q9BUA3	Uncharacterized protein C11orf84	C11orf84	189	EIVVLLDSEDNPSLPKRSRPRGLRPLELPAV	1	58.952		+
Q9BUA3	Uncharacterized protein C11orf84	C11orf84	220	PATEPGNKKPRGQRWKEPPGEEPVRKKRGRP	1	102.5	+	+	+
Q9BUA3	Uncharacterized protein C11orf84	C11orf84	374	DWPTVLSESSTTVAGKPEKGNGV________	0.947922	65.244	+	+
C9JLR9	Uncharacterized protein C11orf95	C11orf95	671	FGPPAPAPRDGGADLKSGAVCRA________	1	105.03		+
Q8N999	Uncharacterized protein C12orf29	C12orf29	20	GSVQRKMPCVFVTEVKEEPSSKREHQPFKVL	1	92.264		+
Q8N999	Uncharacterized protein C12orf29	C12orf29	43	EHQPFKVLATETVSHKALDADIYSAIPTEKV	1	40.986		+
Q8N999	Uncharacterized protein C12orf29	C12orf29	112	KENPKEFFWNVEEDFKPAPECWIPAKETEQI	0.999998	68.074	+
Q8N999	Uncharacterized protein C12orf29	C12orf29	314	DIKCLFNHFLKIDNQKFVRLKDIIFDV____	1	93.345		+
Q8N5I9	Uncharacterized protein C12orf45	C12orf45	172	TIDNIKLPNSEGGKGKIEVLDSPASKKKK__	1	55.724		+
Q99622	Protein C10	C12orf57	101	KSYEAQDPEIASLSGKLKALFLPPMTLPPHG	1	56.121		+
Q9H972	Uncharacterized protein C14orf93	C14orf93	533	PHKTCCPDLNSFIEIKVEKDE__________	0.997614	145.55		+	+	+
Q6ZRI6	Uncharacterized protein C15orf39	C15orf39	17	AEKRPLRTLGPVMYGKLPRLETDSGLEHSLP	1	67.136		+
Q6ZRI6	Uncharacterized protein C15orf39	C15orf39	439	QPCSEPVRPAQEAEEKTWLPSCRKEKLQPRL	1	117.21	+
Q6ZRI6	Uncharacterized protein C15orf39	C15orf39	562	GCRGTLPAQEGPSGSKPLRGSLKEEVALDLS	1	84.946		+
Q6ZRI6	Uncharacterized protein C15orf39	C15orf39	569	AQEGPSGSKPLRGSLKEEVALDLSVRKPTAE	1	150.37	+	+		+
Q6ZRI6	Uncharacterized protein C15orf39	C15orf39	589	LDLSVRKPTAEASPVKASRSVEHAKPTAAMD	0.999955	70.216	+
Q6ZRI6	Uncharacterized protein C15orf39	C15orf39	598	AEASPVKASRSVEHAKPTAAMDVPDVGNMVS	1	70.718		+
Q6ZRI6	Uncharacterized protein C15orf39	C15orf39	619	DVPDVGNMVSDLPGLKKIDTEAPGLPGVPVT	0.999994	55.662		+
Q6ZRI6	Uncharacterized protein C15orf39	C15orf39	620	VPDVGNMVSDLPGLKKIDTEAPGLPGVPVTT	1	121.25	+	+	+
Q6ZRI6	Uncharacterized protein C15orf39	C15orf39	850	HVVRAGAIFVPIHLVKERLFPRLPPASVDHV	1	102.52		+
Q96GQ5	UPF0420 protein C16orf58	C16orf58	51	VGGWRWWGLSRAFTVKPEGRDAGEVGASGAP	1	102.87		+
Q9BSU1	UPF0183 protein C16orf70	C16orf70	261	QDVLSMLGSPHKVFYKSEDKMKIHSPSPHKQ	1	99.752		+
Q14CZ0	UPF0472 protein C16orf72	C16orf72	270	TSAQCGDVITDSPTHKRNRMI__________	1	42.068		+
Q8N3J3	Uncharacterized protein C17orf53	C17orf53	540	GTVHRLLLETCQNELKPGSVLLLKQIGVFSP	1	120.71		+
Q8N3J3	Uncharacterized protein C17orf53	C17orf53	603	PFPKDSGSFQHDVAAKPEEGFRTAQNLEAEA	1	91.238	+	+
Q53F19	Uncharacterized protein C17orf85	C17orf85	70	SLKELIPDTSRRYENKAGSFITGIDVTSKEA	1	66.893		+
Q53F19	Uncharacterized protein C17orf85	C17orf85	186	ATRALINMSSLPAQDKIRSRDASEDKSAEKR	1	59.709		+
Q53F19	Uncharacterized protein C17orf85	C17orf85	329	KKRALIGDDVGLTSYKHRHSGLVNVPEEPIE	1	45.916		+
Q32NC0	UPF0711 protein C18orf21	C18orf21	134	SFVSTLKSNPATPTSKLSLKTPERRTANPNH	1	78.69		+
Q32NC0	UPF0711 protein C18orf21	C18orf21	201	HFSQLKMLLSQNESQKIPKVDFRNFLSSLKG	1	68.481		+
Q32NC0	UPF0711 protein C18orf21	C18orf21	215	QKIPKVDFRNFLSSLKGGLLK__________	1	118.21		+
Q96B23	Uncharacterized protein C18orf25	C18orf25	2	______________MKMEEAVGKVEELIESE	1	78.708		+
Q96B23	Uncharacterized protein C18orf25	C18orf25	9	_______MKMEEAVGKVEELIESEAPPKASE	1	168.81		+
Q96B23	Uncharacterized protein C18orf25	C18orf25	29	IESEAPPKASEQETAKEEDGSVELESQVQKD	1	211.92	+	+
Q96DM3	Uncharacterized protein C18orf8	C18orf8	192	LQPFHFRAGTMSKLPKFEIELPAAPKSTKPS	1	97.095		+
Q969H8	UPF0556 protein C19orf10	C19orf10	100	EDHQHFTCTIWRPQGKSYLYFTQFKAEVRGA	1	52.372		+
Q969H8	UPF0556 protein C19orf10	C19orf10	137	AYSKAAFERESDVPLKTEEFEVTKTAVAHRP	1	131.56	+	+
Q8NEA5	Uncharacterized protein C19orf18	C19orf18	192	SVIISKRSKNIKKKLKEEQNSVTENKTKNAS	0.998498	40.278		+
Q9H6X5	Uncharacterized protein C19orf44	C19orf44	250	NQGFSSANVSEEEERKLFSVPSQLRAFTVPS	1	89.266		+
Q8N9M1	Uncharacterized protein C19orf47	C19orf47	210	AVPAKRRRVTAEMEGKYVINMPKGTTPRTRK	1	53.3		+
Q8N9M1	Uncharacterized protein C19orf47	C19orf47	225	KYVINMPKGTTPRTRKILEQQQAAKGLHRTS	1	113.69		+
Q8N9M1	Uncharacterized protein C19orf47	C19orf47	250	GLHRTSVFDRLGAETKADTTTGSKPTGVFSR	0.999978	109.98	+	+
Q8N9M1	Uncharacterized protein C19orf47	C19orf47	258	DRLGAETKADTTTGSKPTGVFSRLGATPETD	1	59.728		+
Q8N9M1	Uncharacterized protein C19orf47	C19orf47	314	GRGPAKASPQPALTVKAKATSSATTAAAPTL	1	48.216		+
Q8N9M1	Uncharacterized protein C19orf47	C19orf47	316	GPAKASPQPALTVKAKATSSATTAAAPTLRR	1	64.454		+
Q86XI8	Uncharacterized protein C19orf68	C19orf68	286	LRFALASLLQSAPDVKGRVRCLTAGPEVAAQ	1	226.67		+
Q86XI8	Uncharacterized protein C19orf68	C19orf68	328	RVQICRAQGLETLFSKAQELGGAGREDPGLW	1	98.175		+
Q86XI8	Uncharacterized protein C19orf68	C19orf68	514	ALETRDWGGAQFEGEKGRALQIRDWRGGRLE	1	74.987		+
Q13901	Nuclear nucleic acid-binding protein C1D	C1D	46	MLKTMMSVSRNELLQKLDPLEQAKVDLVSAY	1	113.47		+
Q13901	Nuclear nucleic acid-binding protein C1D	C1D	126	RGAASRFVKNALWEPKSKNASKVANKGKSKS	1	128.54		+
Q9NX04	Uncharacterized protein C1orf109	C1orf109	70	LRFEDVPALRAFPDLKERLRQPSSSRCETWS	1	88.596		+
Q9BWL3	Uncharacterized protein C1orf43	C1orf43	59	RGPHVPVGHNAPKDLKEEIDIRLSRVQDIKY	1	97.813	+	+		+
Q9BWL3	Uncharacterized protein C1orf43	C1orf43	73	LKEEIDIRLSRVQDIKYEPQLLADDDARLLQ	1	177.12	+	+	+	+
Q07021	Complement component 1 Q subcomponent-binding protein, mitochondrial	C1QBP	91	TDGDKAFVDFLSDEIKEERKIQKHKTLPKMS	1	55.755		+
Q8IYI0	Uncharacterized protein C20orf196	C20orf196	183	HFYPLEEGSTSLDDEKPNPGLSKDITHFLLQ	1	81.477		+
Q9GZN8	UPF0687 protein C20orf27	C20orf27	105	LKLLSVVPVPEGYSVKCEYSAHKEGVLKEEI	1	69.747		+
Q9NUD7	Uncharacterized protein C20orf96	C20orf96	200	CKMSYLEQQAEQLNAKIEKTQEEVNFLSTYM	1	137.69		+
O43822	Protein C21orf2	C21orf2	120	HRYRMTVLRTLPRLQKLDNQAVTEEELSRAL	1	66.152		+
P57076	Uncharacterized protein C21orf59	C21orf59	120	NEKMKQVLKKTIEEAKAIISKKQVEAGVCVT	1	57.175		+
P57076	Uncharacterized protein C21orf59	C21orf59	171	MGLPPYDPIRMEFENKEDLSGTQAGLNVIKE	1	50.87		+
P57076	Uncharacterized protein C21orf59	C21orf59	210	AKELRRTKKLSDYVGKNEKTKIIAKIQQRGQ	1	83.204		+
Q9Y3I0	tRNA-splicing ligase RtcB homolog	C22orf28	206	EHCEEYGRMLQADPNKVSARAKKRGLPQLGT	1	94.122		+
Q9Y3I0	tRNA-splicing ligase RtcB homolog	C22orf28	285	ATDALVAMEKAMKRDKIIVNDRQLACARIAS	1	96.342		+
P01024	Complement C3	C3	1353	GQGTLSVVTMYHAKAKDQLTCNKFDLKVTIK	0.769267	67.586				+
Q9HBI5	Uncharacterized protein C3orf14	C3orf14	52	HTEKASQLQTVETAFKRNLSLLKDIEAAEKS	1	65.231		+
Q6NW34	Uncharacterized protein C3orf17	C3orf17	304	NNVDLGQPVKNKRVFKEESSEFDVRAFCNQL	1	147.12	+	+
Q96FZ2	UPF0361 protein C3orf37	C3orf37	37	DRRGQQRLPEWRDPDKYCPSYNKSPQSNSPV	1	113.49	+	+
Q96FZ2	UPF0361 protein C3orf37	C3orf37	89	RWGLVPSWFKESDPSKLQFNTTNCRSDTVME	1	58.814		+	+
Q96FZ2	UPF0361 protein C3orf37	C3orf37	148	GTNQRQPYFIYFPQIKTEKSGSIGAADSPEN	1	209.53	+	+	+	+
Q96FZ2	UPF0361 protein C3orf37	C3orf37	275	RNNTPECLAPVDLVVKKELRASGSSQRMLQW	1	317.31	+	+	+	+
Q96FZ2	UPF0361 protein C3orf37	C3orf37	276	NNTPECLAPVDLVVKKELRASGSSQRMLQWL	1	128.01		+
Q96FZ2	UPF0361 protein C3orf37	C3orf37	306	LATKSPKKEDSKTPQKEESDVPQWSSQFLQK	1	123.32		+
Q96FZ2	UPF0361 protein C3orf37	C3orf37	339	LPTKRGTAGLLEQWLKREKEEEPVAKRPYSQ	1	329.21	+	+	+	+
Q96FZ2	UPF0361 protein C3orf37	C3orf37	342	KRGTAGLLEQWLKREKEEEPVAKRPYSQ___	1	125.75	+	+	+	+
A6NLC5	UPF0524 protein C3orf70	C3orf70	14	__MSAAASPASERGWKSEKLDEAQALARSCA	0.977569	104.95		+
Q86YA3	Uncharacterized protein C4orf21	C4orf21	183	DVNNILADPENIVTYKNRERNAMDFSSVFSP	1	57.366		+
Q86YA3	Uncharacterized protein C4orf21	C4orf21	234	SGNKLSDSLLTNEPVKRDSLASHYSGVSQNI	1	111.64		+
Q86YA3	Uncharacterized protein C4orf21	C4orf21	364	ERKPKAQEDDVNSNLKDLSLQKIIQFVETYA	1	48.288		+
Q86YA3	Uncharacterized protein C4orf21	C4orf21	870	GTQQTYEPDSPPEVRKPFITVVSPKSPHLHK	1	63.091		+
Q86YA3	Uncharacterized protein C4orf21	C4orf21	1378	EGPNKGRLFYTCDGPKADRCKFFKWLEDVTP	1	70.197		+
A8MVJ9	Putative UPF0609 protein C4orf27-like	C4orf27	28	GEGPQCEKTTDVKKSKFCEADVSSDLRKEVE	1	51.771		+
Q9NWY4	UPF0609 protein C4orf27	C4orf27	149	DSPDEFPVYVGINEAKKNCIIVPNGDNVFAA	1	74.029		+
Q9NWY4	UPF0609 protein C4orf27	C4orf27	186	KKLREITDKKKINLLKNIDEKLTEAARELGY	1	92.247		+
Q9NWY4	UPF0609 protein C4orf27	C4orf27	191	ITDKKKINLLKNIDEKLTEAARELGYSLEQR	1	127.36		+
Q9NWY4	UPF0609 protein C4orf27	C4orf27	233	VTKTFHGAGLVVPVDKNDVGYRELPETDADL	1	40.432		+
A8MVJ9	Putative UPF0609 protein C4orf27-like	C4orf27	250	NDVGYRELPETDADLKRICKTIVEAASDEER	1	111.12		+
Q9NWY4	UPF0609 protein C4orf27	C4orf27	253	YRELPETDADLKRICKTIVEAASDEERLKAF	1	99.344	+	+
Q7Z6I8	UPF0461 protein C5orf24	C5orf24	75	NETHLQTTSGRSIEIKDELKKKKNLNRSGKR	1	136.33	+	+	+	+
Q7Z6I8	UPF0461 protein C5orf24	C5orf24	184	HGRAVHGVEETSSEVKPPNE___________	1	88.385		+		+
Q8N865	Uncharacterized protein C7orf31	C7orf31	427	PSCYPTKDLTSIYDIKPFPKITDTKKTEDLY	1	59.728		+
Q9BRJ6	Uncharacterized protein C7orf50	C7orf50	162	YLEGLQGRARELTVQKAEALMRELDEEGSDP	1	47.712		+
Q5T6V5	UPF0553 protein C9orf64	C9orf64	12	____MDGLLNPRESSKFIAENSRDVFIDSGG	1	77.597		+
Q5T6V5	UPF0553 protein C9orf64	C9orf64	157	MPLVEERHRILNETGKILLEKFGGSFLNCVR	1	58.32		+
Q5T6V5	UPF0553 protein C9orf64	C9orf64	201	VESFPSYRDVTLFEGKRVSFYKRAQILVADT	1	108.72		+
Q5T6V5	UPF0553 protein C9orf64	C9orf64	260	VLAHLGALKYSDDLLKKLLKGEMLSYGDRQE	1	77.062		+
Q9NZ63	Uncharacterized protein C9orf78	C9orf78	30	SESEEDEQDSEEVRLKLEETREVQNLRKRPN	1	85.676		+
Q9NZ63	Uncharacterized protein C9orf78	C9orf78	194	GIDAKIKNIISTEDAKARLLAEQQNKKKDSE	1	89.805		+
P00918	Carbonic anhydrase 2	CA2	45	PVDIDTHTAKYDPSLKPLSVSYDQATSLRIL	1	47.499		+
P00918	Carbonic anhydrase 2	CA2	76	NNGHAFNVEFDDSQDKAVLKGGPLDGTYRLI	1	45.363		+
P00918	Carbonic anhydrase 2	CA2	167	AKPGLQKVVDVLDSIKTKGKSADFTNFDPRG	1	102.52		+
P35219	Carbonic anhydrase-related protein	CA8	192	VGLKAVTEILQDIQYKGKSKTIPCFNPNTLL	1	84.753		+
P35219	Carbonic anhydrase-related protein	CA8	258	SQLQIEEFRRLRTHVKGAELVEGCDGILGDN	1	46.847		+
Q9Y6J0	Calcineurin-binding protein cabin-1	CABIN1	424	DFQELLMKFLPSRLRKLDPEEEDDSFNNYEV	1	93.583		+
Q8WUQ7	Cactin	CACTIN	469	RERHQDVLRQKLYKLKQEQGVESEPLFPILK	1	44.998		+
Q8WUQ7	Cactin	CACTIN	484	KQEQGVESEPLFPILKQEPQSPSRSLEPEDA	1	183.49				+
Q9HB71	Calcyclin-binding protein	CACYBP	207	MNVLKKIYEDGDDDMKRTINKAWVESREKQA	1	65.219		+
O43852	Calumenin	CALU	70	AEEAKTFDQLTPEESKERLGMIVDKIDADKD	1	212.72	+	+
O43852	Calumenin	CALU	94	KIDGDKDGFVTVDELKDWIKFAQKRWIYEDV	0.997631	46.494		+
O43852	Calumenin	CALU	255	FRDKNRDGKMDKEETKDWILPSDYDHAEAEA	0.997078	169.6	+
O43852	Calumenin	CALU	287	HLVYESDQNKDGKLTKEEIVDKYDLFVGSQA	0.999915	223.09	+
Q13554	Calcium/calmodulin-dependent protein kinase type II subunit gamma	CAMK2G	138	SVNHCHLNGIVHRDLKPENLLLASKSKGAAV	1	51.591		+
Q16566	Calcium/calmodulin-dependent protein kinase type IV	CAMK4	166	AVAYLHENGIVHRDLKPENLLYATPAPDAPL	1	44.788		+
Q96RR4	Calcium/calmodulin-dependent protein kinase kinase 2	CAMKK2	314	GIEYLHYQKIIHRDIKPSNLLVGEDGHIKIA	1	73.279		+
Q96RR4-3	Calcium/calmodulin-dependent protein kinase kinase 2	CAMKK2	519	RREERSLSAPGNLLTKQGSEDNLQGTDPPPV	1	40.8		+
Q9Y6Y1	Calmodulin-binding transcription activator 1	CAMTA1	1413	MTLAEHIIEATPDRIKQENFVPMESSGLERT	1	75.533		+
O94983	Calmodulin-binding transcription activator 2	CAMTA2	253	VHHKCNSAKHRIISPKVEPRTGGYGSHSEVQ	1	119.39		+
P27824	Calnexin	CANX	87	ADSFDRGTLSGWILSKAKKDDTDDEIAKYDG	1	96.208		+
P04632	Calpain small subunit 1	CAPNS1	135	LMNILNKVVTRHPDLKTDGFGIDTCRSMVAV	1	66.387		+
P52907	F-actin-capping protein subunit alpha-1	CAPZA1	13	___MADFDDRVSDEEKVRIAAKFITHAPPGE	1	127.87		+
P52907	F-actin-capping protein subunit alpha-1	CAPZA1	97	LGNSRFLDPRNKISFKFDHLRKEASDPQPEE	1	82.202	+	+
P52907	F-actin-capping protein subunit alpha-1	CAPZA1	103	LDPRNKISFKFDHLRKEASDPQPEEADGGLK	1	69.765		+
P52907	F-actin-capping protein subunit alpha-1	CAPZA1	118	KEASDPQPEEADGGLKSWRESCDSALRAYVK	1	116.6		+
P52907	F-actin-capping protein subunit alpha-1	CAPZA1	226	DVQDSLTVSNEAQTAKEFIKIIENAENEYQT	1	98.543		+
P47755	F-actin-capping protein subunit alpha-2	CAPZA2	13	___MADLEEQLSDEEKVRIAAKFIIHAPPGE	1	149		+
P47755	F-actin-capping protein subunit alpha-2	CAPZA2	268	TTFKALRRQLPVTRTKIDWNKILSYKIGKEM	1	90.709		+
P47755	F-actin-capping protein subunit alpha-2	CAPZA2	273	LRRQLPVTRTKIDWNKILSYKIGKEMQNA__	1	67.385		+
P47755	F-actin-capping protein subunit alpha-2	CAPZA2	278	PVTRTKIDWNKILSYKIGKEMQNA_______	1	143.03	+	+
Q86X55	Histone-arginine methyltransferase CARM1	CARM1	470	QVDQTGSKSSNLLDLKNPFFRYTGTTPSPPP	1	140.31		+
Q8NG31	Protein CASC5	CASC5	202	ITKGLLDNPISEKSTKIDTTSFLANLKLHTE	1	81.632		+
Q8NG31	Protein CASC5	CASC5	830	HTTGQLTTMNRQIAVKVEKCGKSPIEKSGVL	1	81.625		+
Q8NG31	Protein CASC5	CASC5	1072	ADNMELSKSATCKNIKDVQSPGFLNEPLSSK	1	52.185		+
Q8NG31	Protein CASC5	CASC5	1214	FIDCQATEKILEENPKFGIGKGKNLGVSFPK	1	56.205		+
Q8NG31	Protein CASC5	CASC5	1229	KFGIGKGKNLGVSFPKDNSCVQEIAEKQALA	1	63.488		+
Q8NG31	Protein CASC5	CASC5	2089	WDSEMRAAEKELEQLKTEEEELQRNLLELEV	1	57.288		+
P42575	Caspase-2	CASP2	415	DMHVADMLVKVNALIKDREGYAPGTEFHRCK	1	101.89		+
P42574	Caspase-3	CASP3	11	_____MENTENSVDSKSIKNLEPKIIHGSES	1	135.47		+
P42574	Caspase-3	CASP3	82	TDVDAANLRETFRNLKYEVRNKNDLTREEIV	1	107.79	+	+	+	+
P51878	Caspase-5	CASP5	7	_________MAEDSGKKKRRKNFEAMFKGIL	1	57.177			+
P55212	Caspase-6	CASP6	27	PAGGEENMTETDAFYKREMFDPAEKYKMDHR	1	88.976		+
P55210	Caspase-7 subunit p20	CASP7	25	EQGVEDSANEDSVDAKPDRSSFVPSLFSKKK	1	78.3		+
Q9UKL3	CASP8-associated protein 2	CASP8AP2	799	PKFEPSVIVTPLVESKSCHLEPCLPKETLDS	1	69.016		+
Q9UKL3	CASP8-associated protein 2	CASP8AP2	1198	SVDNSNRELLKEKLSKSEDPVHYKSLVGCKK	1	72.29		+
Q9UKL3	CASP8-associated protein 2	CASP8AP2	1213	KSEDPVHYKSLVGCKKSEENYQDQNNSSINT	1	153.06	+	+
Q9UKL3	CASP8-associated protein 2	CASP8AP2	1245	KHDIKKNFNICFDNIKNSQSEERSLEVHCPS	1	62.203		+
Q9UKL3	CASP8-associated protein 2	CASP8AP2	1350	EWELKTPEKQLLETLKCESIPACTTEELVSG	1	138.54	+	+	+
Q9UKL3	CASP8-associated protein 2	CASP8AP2	1557	IVKIRRATPSTSSGLKQSMMPDELLTSLPRH	1	45.205		+
Q9UKL3	CASP8-associated protein 2	CASP8AP2	1603	QNTVFKSVEELENSNKNVDGSKSTHEEQSSM	1	77.221		+
Q9UKL3	CASP8-associated protein 2	CASP8AP2	1813	TTESPSSCEVKKDELKSEPGSNCDNSELPGT	0.764322	115.58		+
Q9UKL3	CASP8-associated protein 2	CASP8AP2	1895	SKKKAPPVTKDPSSLKATPGIKDSSAALATS	1	78.964		+
Q9UKL3	CASP8-associated protein 2	CASP8AP2	1901	PVTKDPSSLKATPGIKDSSAALATSTSLSAK	1	57.484		+
Q86V15	Zinc finger protein castor homolog 1	CASZ1	975	KMSQGNPGLGSLLNIKAEAEGSPAAEPSPFL	1	116.98				+
Q03135	Caveolin-1	CAV1	176	EAVGKIFSNVRINLQKEI_____________	1	93.374		+
O43439	Protein CBFA2T2	CBFA2T2	466	QAMSEVQKAVAEAEQKAFEVIATERARMEQT	1	96.143		+
Q13951	Core-binding factor subunit beta	CBFB	11	_____MPRVVPDQRSKFENEEFFRKLSRECE	1	79.492		+
Q13951	Core-binding factor subunit beta	CBFB	28	ENEEFFRKLSRECEIKYTGFRDRPHEERQAR	1	112.83		+
P35520	Cystathionine beta-synthase	CBS	82	HTAPAKSPKILPDILKKIGDTPMVRINKIGK	1	90.827		+
P35520	Cystathionine beta-synthase	CBS	177	GYRCIIVMPEKMSSEKVDVLRALGAEIVRTP	1	68.536		+
P35520	Cystathionine beta-synthase	CBS	211	RFDSPESHVGVAWRLKNEIPNSHILDQYRNA	1	114.63	+	+	+	+
P35520	Cystathionine beta-synthase	CBS	398	TKFLSDRWMLQKGFLKEEDLTEKKPWWWHLR	1	136.7	+	+
P35520	Cystathionine beta-synthase	CBS	485	AGKVQPSDQVGKVIYKQFKQIRLTDTLGRLS	1	81.95		+
Q4V339	COBW domain-containing protein 2	CBWD2	69	GKTTLLNYILTEQHSKRVAVILNEFGEGSAL	1	59.372		+
Q8IUF1	COBW domain-containing protein 2	CBWD2	182	TIVDSKYGLKHLAEEKPDGLINEATRQVALA	1	132.51		+
Q8IUF1	COBW domain-containing protein 2	CBWD2	204	EATRQVALADAILINKTDLVPEEDVKKLRAT	0.998622	112.47		+
A6NM15	COBW domain-containing protein 6	CBWD6	34	TIVDSKYGLKHLTEEKPDGLINEATRQVALA	1	65.231		+
Q4V339	COBW domain-containing protein 6	CBWD6	41	ETTQSEEEEKSGLGAKIPVTIITGYLGAGKT	1	41.615		+
A6NM15	COBW domain-containing protein 6	CBWD6	66	AILINKTDLVPEEDVKKLRATIRSINGLGQI	1	147.51		+
A6NM15	Putative COBW domain-containing protein 7	CBWD7	175	NHCMEVIRLKGLVSIKDKSQQVIVQGVHELY	1	89.805		+
A6NM15	Putative COBW domain-containing protein 7	CBWD7	218	TERTNRLVLLGRNLDKDILKQLFIATVTETE	1	135.99		+
P83916	Chromobox protein homolog 1	CBX1	9	_______MGKKQNKKKVEEVLEEEEEEYVVE	1	214.66		+	+	+
P83916	Chromobox protein homolog 1	CBX1	33	EEEYVVEKVLDRRVVKGKVEYLLKWKGFSDE	0.969705	91.812			+	+
P83916	Chromobox protein homolog 1	CBX1	150	LMKWKNSDEADLVPAKEANVKCPQVVISFYE	1	118.48		+	+
P83916	Chromobox protein homolog 1	CBX1	180	EERLTWHSYPSEDDDKKDDKN__________	0.916801	195.97	+
P83916	Chromobox protein homolog 1	CBX1	181	ERLTWHSYPSEDDDKKDDKN___________	0.856942	230.07			+
Q14781	Chromobox protein homolog 2	CBX2	60	PEENILDPRLLLAFQKKEHEKEVQNRKRGKR	1	163.66		+
Q14781	Chromobox protein homolog 2	CBX2	153	ETHPVPQKKAQILVAKPELKDPIRKKRGRKP	1	112.55		+		+
Q14781	Chromobox protein homolog 2	CBX2	215	LPPPLSAPVAGLAALKAHAKEACGGPSAMAT	1	105.9		+
Q14781	Chromobox protein homolog 2	CBX2	277	RMTQSQAQAASRLALKAQATNKCGLGLDLKV	1	97.69		+
Q14781	Chromobox protein homolog 2	CBX2	283	AQAASRLALKAQATNKCGLGLDLKVRTQKGE	1	44.252		+
Q14781	Chromobox protein homolog 2	CBX2	296	TNKCGLGLDLKVRTQKGELGMSPPGSKIPKA	1	56.514		+
Q14781	Chromobox protein homolog 2	CBX2	310	QKGELGMSPPGSKIPKAPSGGAVEQKVGNTG	1	69.979		+
Q14781	Chromobox protein homolog 2	CBX2	320	GSKIPKAPSGGAVEQKVGNTGGPPHTHGASR	1	146.67	+	+	+
Q14781	Chromobox protein homolog 2	CBX2	410	GLIGASGATMPTDTSKSEKLASRAVAPPTPA	1	69.765		+
Q14781	Chromobox protein homolog 2	CBX2	427	EKLASRAVAPPTPASKRDCVKGSATPSGQES	1	119.87		+
Q14781	Chromobox protein homolog 2	CBX2	432	RAVAPPTPASKRDCVKGSATPSGQESRTAPG	1	82.59		+
Q13185	Chromobox protein homolog 3	CBX3	5	___________MASNKTTLQKMGKKQNGKSK	1	84.507		+		+
Q13185	Chromobox protein homolog 3	CBX3	10	______MASNKTTLQKMGKKQNGKSKKVEEA	1	100.88		+
Q13185	Chromobox protein homolog 3	CBX3	21	TTLQKMGKKQNGKSKKVEEAEPEEFVVEKVL	1	203.99	+	+	+	+
Q13185	Chromobox protein homolog 3	CBX3	103	GTKRKSLSDSESDDSKSKKKRDAADKPRGFA	1	199.01		+	+	+
Q13185	Chromobox protein homolog 3	CBX3	113	ESDDSKSKKKRDAADKPRGFARGLDPERIIG	1	96.113		+
Q13185	Chromobox protein homolog 3	CBX3	154	LMKWKDSDEADLVLAKEANMKCPQIVIAFYE	1	119.28		+	+	+
O00257	E3 SUMO-protein ligase CBX4	CBX4	77	RQEQLMGYRKRGPKPKPLVVQVPTFARRSNV	1	98.592		+
O00257	E3 SUMO-protein ligase CBX4	CBX4	106	NVLTGLQDSSTDNRAKLDLGAQGKGQGHQYE	1	145.46	+	+	+
O00257	E3 SUMO-protein ligase CBX4	CBX4	140	KKHHQYQPHSKERAGKPPPPGKSGKYYYQLN	1	90.15		+
O00257	E3 SUMO-protein ligase CBX4	CBX4	149	SKERAGKPPPPGKSGKYYYQLNSKKHHPYQP	1	113.99		+
O00257	E3 SUMO-protein ligase CBX4	CBX4	157	PPPGKSGKYYYQLNSKKHHPYQPDPKMYDLQ	1	77.185		+
O00257	E3 SUMO-protein ligase CBX4	CBX4	167	YQLNSKKHHPYQPDPKMYDLQYQGGHKEAPS	0.966489	42.123		+
O00257	E3 SUMO-protein ligase CBX4	CBX4	197	SPTCPDLGAKSHPPDKWAQGAGAKGYLGAVK	1	61.409		+
O00257	E3 SUMO-protein ligase CBX4	CBX4	212	KWAQGAGAKGYLGAVKPLAGAAGAPGKGSEK	1	90.348	+	+
O00257	E3 SUMO-protein ligase CBX4	CBX4	223	LGAVKPLAGAAGAPGKGSEKGPPNGMMPAPK	0.999935	83.312		+
O00257	E3 SUMO-protein ligase CBX4	CBX4	249	MPAPKEAVTGNGIGGKMKIVKNKNKNGRIVI	1	174.59		+	+
O00257	E3 SUMO-protein ligase CBX4	CBX4	278	VIVMSKYMENGMQAVKIKSGEVAEGEARSPS	1	149.22		+
O00257	E3 SUMO-protein ligase CBX4	CBX4	280	VMSKYMENGMQAVKIKSGEVAEGEARSPSHK	1	160.38	+	+	+	+
O00257	E3 SUMO-protein ligase CBX4	CBX4	320	PADRTFKKAAGAEEKKVEAPPKRREEEVSGV	1	111.95	+	+	+
P45973	Chromobox protein homolog 5	CBX5	32	EEEYVVEKVLDRRVVKGQVEYLLKWKGFSEE	1	165.49	+	+	+	+
P45973	Chromobox protein homolog 5	CBX5	91	GENNKPREKSESNKRKSNFSNSADDIKSKKK	1	73.927		+
P45973	Chromobox protein homolog 5	CBX5	102	SNKRKSNFSNSADDIKSKKKREQSNDIARGF	1	129.88	+	+		+
P45973	Chromobox protein homolog 5	CBX5	154	LMKWKDTDEADLVLAKEANVKCPQIVIAFYE	1	102.89				+
O95503	Chromobox protein homolog 6	CBX6	18	LSAVGERVFAAESIIKRRIRKGRIEYLVKWK	1	71.176		+
O95503	Chromobox protein homolog 6	CBX6	60	EENILDSRLIAAFEQKERERELYGPKKRGPK	1	98.592		+
O95503	Chromobox protein homolog 6	CBX6	82	YGPKKRGPKPKTFLLKARAQAEALRISDVHF	1	77.192		+
O95503	Chromobox protein homolog 6	CBX6	179	VKPREPKRNRIILNLKVIDKGAGGGGAGQGA	1	62.162		+
O95503	Chromobox protein homolog 6	CBX6	183	EPKRNRIILNLKVIDKGAGGGGAGQGAGALA	1	100.97		+
O95503	Chromobox protein homolog 6	CBX6	214	RPKVPSRNRVIGKSKKFSESVLRTQIRHMKF	1	109.66		+
Q8IX12	Cell division cycle and apoptosis regulator protein 1	CCAR1	1012	EDMLGNRLLLPTPTVKQESKDVEENVGLIVY	1	137.61	+	+	+	+
Q8IX12	Cell division cycle and apoptosis regulator protein 1	CCAR1	1067	EQKLQLLEEKTDEDEKTILNLENSNKSLSGE	0.993599	226.56				+
Q6YP21	Kynurenine--oxoglutarate transaminase 3	CCBL2	82	NLGQGFPDISPPTYVKEELSKIAAIDSLNQY	1	214.91		+
Q96G28	Coiled-coil domain-containing protein 104	CCDC104	165	EHEEMKILREVLRKSKEEYDQEEERKRKKQL	1	129.37		+
Q96G28	Coiled-coil domain-containing protein 104	CCDC104	336	EKQTLLKRRLLAEKLKEEVINK_________	1	207.34	+	+	+	+
Q9BWC9	Coiled-coil domain-containing protein 106	CCDC106	195	DGVLCRYKKILGTFQKLKSMSRAFEHHRVDR	1	81.92		+
Q9BWC9	Coiled-coil domain-containing protein 106	CCDC106	269	LDDETLKKVQALKKSKLLLPITYRFKR____	1	105.65		+
Q96M91	Coiled-coil domain-containing protein 11	CCDC11	368	EKAQEKEFDRILEEDKAKKLAEKDKELRLEK	1	102.5	+
Q96M91	Coiled-coil domain-containing protein 11	CCDC11	370	AQEKEFDRILEEDKAKKLAEKDKELRLEKEA	1	102.5	+
Q8NEF3	Coiled-coil domain-containing protein 112	CCDC112	99	NTFKEEQRLIYEELIKEEKTTNNELSAISRK	1	62.088		+
Q9H0I3	Coiled-coil domain-containing protein 113	CCDC113	53	SALKTETEMFEKYYAKLEPRDQRPPRLSEIK	1	117.2		+
Q9H0I3	Coiled-coil domain-containing protein 113	CCDC113	112	ADQKLELVQKEVADMKDDLRHTRANAERDLQ	1	83.692		+
Q86Z20	Coiled-coil domain-containing protein 125	CCDC125	221	RLNCENAVLKENLKVKTEEIKMLKSDNAVLN	1	72.321		+
P13994	Coiled-coil domain-containing protein 130	CCDC130	75	KNHIGMGVRYNAEKKKVGNYYTTPIYRFRMK	1	72.891		+
Q96JG6	Coiled-coil domain-containing protein 132	CCDC132	963	ARQKLLAAIDDIDRPKR______________	1	107.99		+	+	+
Q9H6E4	Coiled-coil domain-containing protein 134	CCDC134	183	ELGISEKDSNFQNPFKIDRTEFIPSTDPFQK	1	97.69		+
Q96JN2	Coiled-coil domain-containing protein 136	CCDC136	406	MQLQLQTELRQLKVMKSTLVENQSEKELLCR	1	42.314		+
Q49A88	Coiled-coil domain-containing protein 14	CCDC14	595	ILENKQQYDIEITRIKIELEEALVNVKSSQF	1	70.889		+
Q5T655	Coiled-coil domain-containing protein 147	CCDC147	226	ASREFRKKEKLEKELKQIQADMDSRQTEIKA	1	65.374		+	+	+
Q5T655	Coiled-coil domain-containing protein 147	CCDC147	823	YKYEVEKLTNELQNLKKKYLAQKRKEQLQKN	1	82.85		+	+
Q5T655	Coiled-coil domain-containing protein 147	CCDC147	824	KYEVEKLTNELQNLKKKYLAQKRKEQLQKNK	1	82.85		+	+
Q8IYT3	Coiled-coil domain-containing protein 170	CCDC170	158	LNEKLQKCSKENEENKKQVSKNCRKHEEFLT	1	56.339		+
Q8IYT3	Coiled-coil domain-containing protein 170	CCDC170	159	NEKLQKCSKENEENKKQVSKNCRKHEEFLTQ	1	56.339		+
Q5VVM6	Coiled-coil domain-containing protein 30	CCDC30	385	CLTDTCISEKQQLEEKIKEATQNEAKVKQQY	1	47.223		+
Q5VVM6	Coiled-coil domain-containing protein 30	CCDC30	387	TDTCISEKQQLEEKIKEATQNEAKVKQQYQE	1	47.223		+
Q96HJ3	Coiled-coil domain-containing protein 34	CCDC34	225	KINKEMEEKAAKELEKEYLQEKAKEKYQEWL	1	107.03		+
Q96MW1	Coiled-coil domain-containing protein 43	CCDC43	95	IVERWSETQNVVTKVKKEDEVQAIATLIEKQ	0.816112	65.184		+
Q8IV32	Coiled-coil domain-containing protein 71	CCDC71	85	VYGYSSCTANPPSQTKLQARAPNPTATSPPA	1	53.444		+
Q8N9Z2	Coiled-coil domain-containing protein 71L	CCDC71L	39	DFRAEDGAGLEAREEKVVYSRSQLSLADSTK	1	107.21		+
Q9BR77	Coiled-coil domain-containing protein 77	CCDC77	193	IQAVGECEQSESSAFKADPKISKRRPSRERK	1	53.444		+
Q567U6	Coiled-coil domain-containing protein 93	CCDC93	45	ILELLVAAGYFRARIKGLSPFDKVVGGMTWC	1	109.44		+
Q567U6	Coiled-coil domain-containing protein 93	CCDC93	131	IFPVVQWLVKRAIETKEEMGDYIRSYSVSQF	1	119.87		+
Q567U6	Coiled-coil domain-containing protein 93	CCDC93	224	YGFSRQSKMEKAEDKKTALPAGLSATEKADA	1	56.817		+
Q567U6	Coiled-coil domain-containing protein 93	CCDC93	377	EKLDKEQAALEKIESKADPSILQNLRALVAM	1	113.4		+
Q567U6	Coiled-coil domain-containing protein 93	CCDC93	422	CREEMTRLQQEIENLKAERAPRGDEKTLSSG	1	139.88	+	+
Q567U6	Coiled-coil domain-containing protein 93	CCDC93	613	LLEKQRLYFKTVKEFKEEGRKNEMLLSKVKA	1	95.741		+
Q9BW85	Coiled-coil domain-containing protein 94	CCDC94	119	ATRNFQAEKLLEEEEKRVQKEREDEELNNPM	1	108.35		+
Q8TD31	Coiled-coil alpha-helical rod protein 1	CCHCR1	680	EGQRLARRLQELERDKNLMLATLQQEGLLSR	1	52.273				+
P14635	G2/mitotic-specific cyclin-B1	CCNB1	111	EPVPEPEPEPEPEPVKEEKLSPEPILVDTAS	1	62.57		+
P24385	G1/S-specific cyclin-D1	CCND1	33	PDANLLNDRVLRAMLKAEETCAPSVSYFKCV	1	110.74	+	+
P24385	G1/S-specific cyclin-D1	CCND1	175	FIEHFLSKMPEAEENKQIIRKHAQTFVALCA	1	51.03		+
P24385	G1/S-specific cyclin-D1	CCND1	238	FLSYYRLTRFLSRVIKCDPDCLRACQEQIEA	1	97.69		+
P30279	G1/S-specific cyclin-D2	CCND2	45	LLTIEERYLPQCSYFKCVQKDIQPYMRRMVA	1	56.514		+
P30279	G1/S-specific cyclin-D2	CCND2	173	DFIEHILRKLPQQREKLSLIRKHAQTFIALC	1	87.476		+
P30279	G1/S-specific cyclin-D2	CCND2	270	LNSLQQYRQDQRDGSKSEDELDQASTPTDVR	1	45.347		+
P24864	G1/S-specific cyclin-E1	CCNE1	372	AHNIQTHRDSLDLLDKARAKKAMLSEQNRAS	1	101.2		+
P41002	Cyclin-F	CCNF	130	GLSVSDEARAEVNGLKASRFFSLAERLNVGA	1	94.023		+
P41002	Cyclin-F	CCNF	514	DDAPKDYRQVSLTAVKQRFEDKRYGEISQEE	1	66.004		+
P51946	Cyclin-H	CCNH	39	ADANRKFRCKAVANGKVLPNDPVFLEPHEEM	1	63.979		+
P51946	Cyclin-H	CCNH	305	ITKKRKGYEDDDYVSKKSKHEEEEWTDDDLV	1	54.09		+
P51946	Cyclin-H	CCNH	308	KRKGYEDDDYVSKKSKHEEEEWTDDDLVESL	1	88.176		+
Q14094	Cyclin-I	CCNI	324	HLPAASGCKQTSTKRKVEEMEVDDFYDGIKR	0.99987	45.618		+
O75909	Cyclin-K	CCNK	342	PSSPRQVKRAVVVSPKEENKAAEPPPPKIPK	1	118.52		+
O75909	Cyclin-K	CCNK	375	TTHPPLPPAHPPPDRKPPLAAALGEAEPPGP	1	43.241		+
Q9UK58	Cyclin-L1	CCNL1	362	KAEEKSPISINVKTVKKEPEDRQQASKSPYN	0.975028	76.073			+
Q96S94	Cyclin-L2	CCNL2	159	VINVFHRLRQLRDKKKPVPLLLDQDYVNLKN	1	48.216		+
O60563	Cyclin-T1	CCNT1	33	QLENSPSRRFGVDPDKELSYRQQAANLLQDM	1	66.989		+
O60563	Cyclin-T1	CCNT1	342	EMLPGKRWLSSQPSFKLEPTQGHRTSENLAL	1	258.03	+	+	+	+
O60563	Cyclin-T1	CCNT1	476	KMRIPVAGGDKAASSKPEEIKMRIKVHAAAD	1	96.756		+
O60583	Cyclin-T2	CCNT2	407	GLHHRPDKISDHSSVKQEYTHKAGSSKHHGP	1	196.01	+	+	+	+
O60583	Cyclin-T2	CCNT2	444	IIPQKMSLDKYREKRKLETLDLDVRDHYIAA	1	128.85		+		+
O60583	Cyclin-T2	CCNT2	485	SQAASSSSVTSPIKMKIPIANTEKYMADKKE	1	68.536		+
O43303	Centriolar coiled-coil protein of 110 kDa	CCP110	940	MKAAEMGMPNKKFLVKQNPSETRVLQPNQGQ	1	60.157		+
P78371	T-complex protein 1 subunit beta	CCT2	13	___MASLSLAPVNIFKAGADEERAETARLTS	1	74.776		+
P78371	T-complex protein 1 subunit beta	CCT2	154	EALLSSAVDHGSDEVKFRQDLMNIAGTTLSS	1	120.9	+	+
P78371	T-complex protein 1 subunit beta	CCT2	248	ENAKILIANTGMDTDKIKIFGSRVRVDSTAK	1	97.69		+
P78371	T-complex protein 1 subunit beta	CCT2	522	AAEAAEVILRVDNIIKAAPRKRVPDHHPC__	1	93.649		+
P49368	T-complex protein 1 subunit gamma	CCT3	15	_MMGHRPVLVLSQNTKRESGRKVQSGNINAA	1	48.968			+
P49368	T-complex protein 1 subunit gamma	CCT3	367	IKKIGDEYFTFITDCKDPKACTILLRGASKE	1	66.022		+
P49368	T-complex protein 1 subunit gamma	CCT3	381	CKDPKACTILLRGASKEILSEVERNLQDAMQ	1	67.136		+
P49368	T-complex protein 1 subunit gamma	CCT3	425	GGGASEMAVAHALTEKSKAMTGVEQWPYRAV	1	50.986		+
P49368	T-complex protein 1 subunit gamma	CCT3	427	GASEMAVAHALTEKSKAMTGVEQWPYRAVAQ	1	54.09		+
P49368	T-complex protein 1 subunit gamma	CCT3	527	TAVLLLRIDDIVSGHKKKGDDQSRQGGAPDA	1	117.7		+
P50991	T-complex protein 1 subunit delta	CCT4	65	TSLGPKGMDKMIQDGKGDVTITNDGATILKQ	1	43.696		+
P50991	T-complex protein 1 subunit delta	CCT4	209	VIDPATATSVDLRDIKIVKKLGGTIDDCELV	1	60.764		+
P50991	T-complex protein 1 subunit delta	CCT4	288	DRVLREERAYILNLVKQIKKTGCNVLLIQKS	1	156.81		+
P50991	T-complex protein 1 subunit delta	CCT4	375	ELAEEVNLNGSGKLLKITGCASPGKTVTIVV	1	62.088		+
P50991	T-complex protein 1 subunit delta	CCT4	395	ASPGKTVTIVVRGSNKLVIEEAERSIHDALC	1	50.088		+
P48643	T-complex protein 1 subunit epsilon	CCT5	160	IEHLDKISDSVLVDIKDTEPLIQTAKTTLGS	1	120.18	+	+		+
P48643	T-complex protein 1 subunit epsilon	CCT5	210	TVADMERRDVDFELIKVEGKVGGRLEDTKLI	1	199.08	+	+	+	+
P48643	T-complex protein 1 subunit epsilon	CCT5	223	LIKVEGKVGGRLEDTKLIKGVIVDKDFSHPQ	1	147.62		+
P48643	T-complex protein 1 subunit epsilon	CCT5	259	EDAKIAILTCPFEPPKPKTKHKLDVTSVEDY	1	78.441		+
P48643	T-complex protein 1 subunit epsilon	CCT5	263	IAILTCPFEPPKPKTKHKLDVTSVEDYKALQ	0.836044	44.252		+
P48643	T-complex protein 1 subunit epsilon	CCT5	265	ILTCPFEPPKPKTKHKLDVTSVEDYKALQKY	1	72.433		+
P48643	T-complex protein 1 subunit epsilon	CCT5	275	PKTKHKLDVTSVEDYKALQKYEKEKFEEMIQ	1	86.357		+
P48643	T-complex protein 1 subunit epsilon	CCT5	279	HKLDVTSVEDYKALQKYEKEKFEEMIQQIKE	1	130.98		+
P48643	T-complex protein 1 subunit epsilon	CCT5	399	TIFIRGGNKMIIEEAKRSLHDALCVIRNLIR	1	93.096		+
P48643	T-complex protein 1 subunit epsilon	CCT5	483	MNPIQTMTEVRARQVKEMNPALGIDCLHKGT	1	50.831		+
P48643	T-complex protein 1 subunit epsilon	CCT5	502	PALGIDCLHKGTNDMKQQHVIETLIGKKQQI	1	85.737		+
P48643	T-complex protein 1 subunit epsilon	CCT5	535	ATQMVRMILKIDDIRKPGESEE_________	1	124.12		+
P40227	T-complex protein 1 subunit zeta	CCT6A	5	___________MAAVKTLNPKAEVARAQAAL	1	79.659		+
P40227	T-complex protein 1 subunit zeta	CCT6A	127	MGLHPRIITEGFEAAKEKALQFLEEVKVSRE	1	67.646		+
P40227	T-complex protein 1 subunit zeta	CCT6A	129	LHPRIITEGFEAAKEKALQFLEEVKVSREMD	1	88.101		+
P40227	T-complex protein 1 subunit zeta	CCT6A	530	ILLVDEIMRAGMSSLKG______________	1	103.08		+
P40227	T-complex protein 1 subunit zeta-2	CCT6B	55	PKGTMKMLVSGAGDIKLTKDGNVLLHEMGLH	1	73.279		+
Q99832	T-complex protein 1 subunit eta	CCT7	55	_____MDKLIVDGRGKATISNDGATILKLLD	1	57.148		+
Q99832	T-complex protein 1 subunit eta	CCT7	135	IIIRAFRTATQLAVNKIKEIAVTVKKADKVE	1	86.944		+
Q99832	T-complex protein 1 subunit eta	CCT7	247	YHNPKIALLNVELELKAEKDNAEIRVHTVED	0.977061	100.23	+
Q99832	T-complex protein 1 subunit eta	CCT7	320	DRDMFCAGRVPEEDLKRTMMACGGSIQTSVN	1	114.86		+
Q99832	T-complex protein 1 subunit eta	CCT7	366	TQIGGERYNFFTGCPKAKTCTFILRGGAEQF	1	84.753		+
P50990	T-complex protein 1 subunit theta	CCT8	224	GSGISSSSVLHGMVFKKETEGDVTSVKDAKI	1	195.13	+	+		+
P50990	T-complex protein 1 subunit theta	CCT8	254	IAVYSCPFDGMITETKGTVLIKTAEELMNFS	1	86.357				+
P50990	T-complex protein 1 subunit theta	CCT8	326	MLVRLNSKWDLRRLCKTVGATALPRLTPPVL	1	69.03		+
P50990	T-complex protein 1 subunit theta	CCT8	400	MDDIERAVDDGVNTFKVLTRDKRLVPGGGAT	1	65.374		+
P50990	T-complex protein 1 subunit theta	CCT8	459	AFEAIPRALAENSGVKANEVISKLYAVHQEG	1	86.488		+
P86790	Vacuolar fusion protein CCZ1 homolog B	CCZ1B	79	LCEAIVQFTRTFSPSKPAKSLHTQKNRQFFN	1	98.105		+
P86790	Vacuolar fusion protein CCZ1 homolog B	CCZ1B	113	ENFWMVMVVRNPIIEKQSKDGKPVIEYQEEE	1	78.964		+
P86790	Vacuolar fusion protein CCZ1 homolog B	CCZ1B	119	MVVRNPIIEKQSKDGKPVIEYQEEELLDKVY	1	120.9		+
P86790	Vacuolar fusion protein CCZ1 homolog B	CCZ1B	295	GRFLTGPLNLNDPDAKCRFPKIFVNTDDTYE	1	181.87	+	+	+	+
O95400	CD2 antigen cytoplasmic tail-binding protein 2	CD2BP2	5	___________MPKRKVTFQGVGDEEDEDEI	1	118.32		+
O95400	CD2 antigen cytoplasmic tail-binding protein 2	CD2BP2	26	VGDEEDEDEIIVPKKKLVDPVAGSGGPGSRF	1	73.279		+
O95400	CD2 antigen cytoplasmic tail-binding protein 2	CD2BP2	127	DAQIRDSWLDNIDWVKIRERPPGQRQASDSE	1	97.235		+
O95400	CD2 antigen cytoplasmic tail-binding protein 2	CD2BP2	321	TWVSEGYFPDGVYCRKLDPPGGQFYNSKRID	1	75.764		+
O15446	DNA-directed RNA polymerase I subunit RPA34	CD3EAP	270	KPKGKETFEPEDKTVKQEQINTEPLEDTVLS	1	115.54		+		+
O15446	DNA-directed RNA polymerase I subunit RPA34	CD3EAP	314	MEPEEGVTVESQPQVKVEPLEEAIPLPPTKK	1	162			+	+
P29965	CD40 ligand	CD40LG	67	KIEDERNLHEDFVFMKTIQRCNTGERSLSLL	1	62.203		+
P33681	T-lymphocyte activation antigen CD80	CD80	68	NVSVEELAQTRIYWQKEKKMVLTMMSGDMNI	1	111.17	+
O75794	Cell division cycle protein 123 homolog	CDC123	186	ELIPGAEFRCFVKENKLIGISQRDYTQYYDH	1	64.121		+
O75794	Cell division cycle protein 123 homolog	CDC123	327	DLSTGEDAHKLIDFLKLKRNQQEDD______	1	152.7		+
Q12834	Cell division cycle protein 20 homolog	CDC20	73	RTPGKSSSKVQTTPSKPGGDRYIPHRSAAQM	1	77.746		+
Q12834	Cell division cycle protein 20 homolog	CDC20	109	LLSKENQPENSQTPTKKEHQKAWALNLNGFD	1	88.385		+
Q12834	Cell division cycle protein 20 homolog	CDC20	129	KAWALNLNGFDVEEAKILRLSGKPQNAPEGY	1	179.14		+		+
Q12834	Cell division cycle protein 20 homolog	CDC20	136	NGFDVEEAKILRLSGKPQNAPEGYQNRLKVL	1	86.8		+
Q12834	Cell division cycle protein 20 homolog	CDC20	155	APEGYQNRLKVLYSQKATPGSSRKTCRYIPS	1	64.224		+
Q9UJX2	Cell division cycle protein 23 homolog	CDC23	34	VLSINSDFSDLREIKKQLLLIAGLTRERGLL	1	69.345		+
Q9UJX2	Cell division cycle protein 23 homolog	CDC23	97	QDMDAYTLAKAYFDVKEYDRAAHFLHGCNSK	1	102.52		+
Q9UJX2	Cell division cycle protein 23 homolog	CDC23	147	DETVDSLGPLEKGQVKNEALRELRVELSKKH	1	184.36	+	+	+	+
Q9UJX2	Cell division cycle protein 23 homolog	CDC23	281	VSQIAVAYHNIRDIDKALSIFNELRKQDPYR	1	51.771		+
Q9UJX2	Cell division cycle protein 23 homolog	CDC23	313	ENMDTFSNLLYVRSMKSELSYLAHNLCEIDK	0.999999	70.094		+		+
Q9UJX2	Cell division cycle protein 23 homolog	CDC23	467	AKKCYWRAYAVGDVEKMALVKLAKLHEQLTE	1	101.05		+
Q9UJX2	Cell division cycle protein 23 homolog	CDC23	475	YAVGDVEKMALVKLAKLHEQLTESEQAAQCY	1	45.844		+
Q9UJX2	Cell division cycle protein 23 homolog	CDC23	547	CAQKCCAFNDTREEGKALLRQILQLRNQGET	1	100.02		+
P30304	M-phase inducer phosphatase 1	CDC25A	120	IHSLPQKLLGCSPALKRSHSDSLDHDIFQLI	1	162.72	+	+	+
P30304	M-phase inducer phosphatase 1	CDC25A	141	SLDHDIFQLIDPDENKENEAFEFKKPVRPVS	1	55.662		+
P30304	M-phase inducer phosphatase 1	CDC25A	169	PVSRGCLHSHGLQEGKDLFTQRQNSAPARML	1	42.068		+
P30304	M-phase inducer phosphatase 1	CDC25A	257	TAPLVMRTTNLDNRCKLFDSPSLCSSSTRSV	1	65.231		+
P30304	M-phase inducer phosphatase 1	CDC25A	289	KRPERSQEESPPGSTKRRKSMSGASPKESTN	1	50.827		+
P30304	M-phase inducer phosphatase 1	CDC25A	343	NILDNDPRDLIGDFSKGYLFHTVAGKHQDLK	1	58.093		+
P30304	M-phase inducer phosphatase 1	CDC25A	358	KGYLFHTVAGKHQDLKYISPEIMASVLNGKF	1	99.407		+
P30305	M-phase inducer phosphatase 2	CDC25B	242	RPSSAPDLMCLSPDRKMEVEELSPLALGRFS	1	136.81		+
P30305	M-phase inducer phosphatase 2	CDC25B	367	RSVTPPEEQQEAEEPKARVLRSKSLCHDEIE	1	47.499		+
P30307	M-phase inducer phosphatase 3	CDC25C	69	LGDSANLSILSGGTPKRCLDLSNLSSGEITA	1	47.082		+
P30307	M-phase inducer phosphatase 3	CDC25C	303	KVCALPTVSGKHQDLKYVNPETVAALLSGKF	1	102.43		+
P30260	Cell division cycle protein 27 homolog	CDC27	694	QHALKKSEKALDTLNKAIVIDPKNPLCKFHR	1	48.899		+
P30260	Cell division cycle protein 27 homolog	CDC27	720	CKFHRASVLFANEKYKSALQELEELKQIVPK	1	51.726		+
P49427	Ubiquitin-conjugating enzyme E2 R1	CDC34	11	_____MARPLVPSSQKALLLELKGLQEEPVE	1	81.157		+
P49427	Ubiquitin-conjugating enzyme E2 R1	CDC34	18	RPLVPSSQKALLLELKGLQEEPVEGFRVTLV	1	73.138		+
P49427	Ubiquitin-conjugating enzyme E2 R1	CDC34	63	PPNTYYEGGYFKARLKFPIDYPYSPPAFRFL	1	80.316		+
P49427	Ubiquitin-conjugating enzyme E2 R1	CDC34	182	KQVLGTKVDAERDGVKVPTTLAEYCVKTKAP	1	47.499		+
O60508	Pre-mRNA-processing factor 17	CDC40	161	HQVSAKYIGSVEEAEKNQGLTVFETGQKKTE	1	41.047		+
O60508	Pre-mRNA-processing factor 17	CDC40	440	VFVDENRRFVSTSDDKSLRVWEWDIPVDFKY	1	62.287		+
Q5VT25	Serine/threonine-protein kinase MRCK alpha	CDC42BPA	777	KQQYEREKVLLTEENKKLTSELDKLTTLYEN	1	121.02		+		+
O75419	Cell division control protein 45 homolog	CDC45	8	________MFVSDFRKEFYEVVQSQRVLLFV	1	65.043		+
O75419	Cell division control protein 45 homolog	CDC45	237	VGLTDQWVQDKITQMKYVTDVGVLQRHVSRH	1	55.755		+
O75419	Cell division control protein 45 homolog	CDC45	323	QKRLQEFLADMGLPLKQVKQKFQAMDISLKE	1	137.73		+
O75419	Cell division control protein 45 homolog	CDC45	328	EFLADMGLPLKQVKQKFQAMDISLKENLREM	1	59.227		+
O75419	Cell division control protein 45 homolog	CDC45	337	LKQVKQKFQAMDISLKENLREMIEESANKFG	1	62.287		+
O75419	Cell division control protein 45 homolog	CDC45	350	SLKENLREMIEESANKFGMKDMRVQTFSIHF	1	96.464		+
O75419	Cell division control protein 45 homolog	CDC45	411	HFIQALDSLSRSNLDKLYHGLELAKKQLRAT	1	91.547	+	+
O75419	Cell division control protein 45 homolog	CDC45	528	TDSSDRKNFFGRAFEKAAESTSSRMLHNHFD	1	113.76		+
O75419	Cell division control protein 45 homolog	CDC45	550	SRMLHNHFDLSVIELKAEDRSKFLDALISLL	1	176.9	+	+	+	+
Q99459	Cell division cycle 5-like protein	CDC5L	200	LQKRRELRAAGIEIQKKRKRKRGVDYNAEIP	1	94.767		+
Q99459	Cell division cycle 5-like protein	CDC5L	219	RKRGVDYNAEIPFEKKPALGFYDTSEENYQA	1	58.952			+
Q99459	Cell division cycle 5-like protein	CDC5L	294	ILQTSGVSEFTKKRSKLVLPAPQISDAELQE	1	118.32		+
Q99459	Cell division cycle 5-like protein	CDC5L	432	SNGAEGLTPRSGTTPKPVINSTPGRTPLRDK	1	57.148		+
Q99459	Cell division cycle 5-like protein	CDC5L	447	KPVINSTPGRTPLRDKLNINPEDGMADYSDP	1	54.559		+
Q99459	Cell division cycle 5-like protein	CDC5L	487	SREHLRLGLLGLPAPKNDFEIVLPENAEKEL	1	81.477	+	+
Q99459	Cell division cycle 5-like protein	CDC5L	576	VEPPLTDLQKSEELIKKEMITMLHYDLLHHP	1	180.87	+	+
Q99459	Cell division cycle 5-like protein	CDC5L	795	REKELQHRYADLLLEKETLKSKF________	1	75.018		+
Q99741	Cell division control protein 6 homolog	CDC6	33	KLSRALNKAKNSSDAKLEPTNVQTVTCSPRV	1	81.144		+
Q99741	Cell division control protein 6 homolog	CDC6	49	LEPTNVQTVTCSPRVKALPLSPRKRLGDDNL	1	80.507		+
Q99741	Cell division control protein 6 homolog	CDC6	126	ELAKVHQNKILSSVRKSQEITTNSEQRCPLK	1	96.464		+
Q99741	Cell division control protein 6 homolog	CDC6	151	QRCPLKKESACVRLFKQEGTCYQQAKLVLNT	1	195.23	+	+	+
Q99741	Cell division control protein 6 homolog	CDC6	418	SDVKSQTILKPLSECKSPSEPLIPKRVGLIH	0.800132	41.115		+
Q99741	Cell division control protein 6 homolog	CDC6	535	GLKRNKETRLTKVFFKIEEKEIEHALKDKAL	1	159.94	+	+
O00311	Cell division cycle 7-related protein kinase	CDC7	29	AFSPQRDRFQAEGSLKKNEQNFKLAGVKKDI	1	123.75		+
O00311	Cell division cycle 7-related protein kinase	CDC7	30	FSPQRDRFQAEGSLKKNEQNFKLAGVKKDIE	1	118.32		+
O00311	Cell division cycle 7-related protein kinase	CDC7	36	RFQAEGSLKKNEQNFKLAGVKKDIEKLYEAV	1	94.717	+	+
O00311	Cell division cycle 7-related protein kinase	CDC7	59	IEKLYEAVPQLSNVFKIEDKIGEGTFSSVYL	1	160.55	+	+	+	+
O00311	Cell division cycle 7-related protein kinase	CDC7	86	SVYLATAQLQVGPEEKIALKHLIPTSHPIRI	1	139.67		+
O00311	Cell division cycle 7-related protein kinase	CDC7	90	ATAQLQVGPEEKIALKHLIPTSHPIRIAAEL	1	76.586		+
O00311	Cell division cycle 7-related protein kinase	CDC7	179	ALKRIHQFGIVHRDVKPSNFLYNRRLKKYAL	1	223.06	+	+	+	+
O00311	Cell division cycle 7-related protein kinase	CDC7	191	RDVKPSNFLYNRRLKKYALVDFGLAQGTHDT	1	93.371		+
O00311	Cell division cycle 7-related protein kinase	CDC7	207	YALVDFGLAQGTHDTKIELLKFVQSEAQQER	1	134.87	+	+	+	+
O00311	Cell division cycle 7-related protein kinase	CDC7	212	FGLAQGTHDTKIELLKFVQSEAQQERCSQNK	1	136.34		+
O00311	Cell division cycle 7-related protein kinase	CDC7	235	QERCSQNKSHIITGNKIPLSGPVPKELDQQS	1	112.01	+	+	+	+
O00311	Cell division cycle 7-related protein kinase	CDC7	244	HIITGNKIPLSGPVPKELDQQSTTKASVKRP	1	238.65	+	+	+	+
O00311	Cell division cycle 7-related protein kinase	CDC7	253	LSGPVPKELDQQSTTKASVKRPYTNAQIQIK	1	118.21		+	+
O00311	Cell division cycle 7-related protein kinase	CDC7	268	KASVKRPYTNAQIQIKQGKDGKEGSVGLSVQ	1	185.67	+	+	+
O00311	Cell division cycle 7-related protein kinase	CDC7	306	NFNIHSSISHESPAVKLMKQSKTVDVLSRKL	1	144.33	+	+
O00311	Cell division cycle 7-related protein kinase	CDC7	312	SISHESPAVKLMKQSKTVDVLSRKLATKKKA	1	66.267		+
O00311	Cell division cycle 7-related protein kinase	CDC7	331	VLSRKLATKKKAISTKVMNSAVMRKTASSCP	1	135.69	+	+	+
O00311	Cell division cycle 7-related protein kinase	CDC7	340	KKAISTKVMNSAVMRKTASSCPASLTCDCYA	1	59.857		+
O00311	Cell division cycle 7-related protein kinase	CDC7	358	SSCPASLTCDCYATDKVCSICLSRRQQVAPR	1	76.899	+	+
O00311	Cell division cycle 7-related protein kinase	CDC7	441	QIMTIRGSRETIQAAKTFGKSILCSKEVPAQ	1	102.65		+
O00311	Cell division cycle 7-related protein kinase	CDC7	445	IRGSRETIQAAKTFGKSILCSKEVPAQDLRK	1	72.321		+
O00311	Cell division cycle 7-related protein kinase	CDC7	451	TIQAAKTFGKSILCSKEVPAQDLRKLCERLR	1	50.102		+
O00311	Cell division cycle 7-related protein kinase	CDC7	496	GHASHQPAISEKTDHKASCLVQTPPGQYSGN	1	117.04	+	+	+
O00311	Cell division cycle 7-related protein kinase	CDC7	514	CLVQTPPGQYSGNSFKKGDSNSCEHCFDEYN	1	81.157		+
O00311	Cell division cycle 7-related protein kinase	CDC7	570	ASRITAEEALLHPFFKDMSL___________	1	117.18		+
Q6P1J9	Parafibromin	CDC73	37	GDEVIFGEFSWPKNVKTNYVVWGTGKEGQPR	1	67.136		+
Q6P1J9	Parafibromin	CDC73	92	RAATENIPVVRRPDRKDLLGYLNGEASTSAS	1	86.539		+
Q6P1J9	Parafibromin	CDC73	136	STQVKRAADEVLAEAKKPRIEDEECVRLDKE	0.908095	188.4	+	+	+	+
Q6P1J9	Parafibromin	CDC73	150	AKKPRIEDEECVRLDKERLAARLEGHKEGIV	1	108.63		+
Q6P1J9	Parafibromin	CDC73	161	VRLDKERLAARLEGHKEGIVQTEQIRSLSEA	1	139.58	+	+	+	+
Q6P1J9	Parafibromin	CDC73	181	QTEQIRSLSEAMSVEKIAAIKAKIMAKKRST	1	97.797		+
Q6P1J9	Parafibromin	CDC73	198	AAIKAKIMAKKRSTIKTDLDDDITALKQRSF	1	284.41	+	+	+	+
Q6P1J9	Parafibromin	CDC73	209	RSTIKTDLDDDITALKQRSFVDAEVDVTRDI	1	102.61		+		+
Q6P1J9	Parafibromin	CDC73	243	ERVWRTRTTILQSTGKNFSKNIFAILQSVKA	1	109.44		+
Q6P1J9	Parafibromin	CDC73	257	GKNFSKNIFAILQSVKAREEGRAPEQRPAPN	1	170.11		+	+	+
Q6P1J9	Parafibromin	CDC73	283	RPAPNAAPVDPTLRTKQPIPAAYNRYDQERF	1	147.26	+	+	+	+
Q6P1J9	Parafibromin	CDC73	299	QPIPAAYNRYDQERFKGKEETEGFKIDTMGT	0.850074	118.51	+
Q6P1J9	Parafibromin	CDC73	301	IPAAYNRYDQERFKGKEETEGFKIDTMGTYH	1	164.66	+	+	+
Q6P1J9	Parafibromin	CDC73	331	HGMTLKSVTEGASARKTQTPAAQPVPRPVSQ	1	110.38		+
Q6P1J9	Parafibromin	CDC73	385	SLITMLNAKDLLQDLKFVPSDEKKKQGCQRE	1	145.88		+
Q6P1J9	Parafibromin	CDC73	433	AISVTVPYRVVDQPLKLMPQDWDRVVAVFVQ	1	40.493		+
Q6P1J9	Parafibromin	CDC73	503	NVQKWDVTVLELSYHKRHLDRPVFLRFWETL	1	149.73		+
Q69YH5	Cell division cycle-associated protein 2	CDCA2	762	ENLCQFFKISPDLNIKCERKDDFLGAAEGKL	1	105.39	+	+		+
Q9BXL8	Cell division cycle-associated protein 4	CDCA4	9	_______MFARGLKRKCVGHEEDVEGALAGL	1	139.11		+	+	+
Q9BXL8	Cell division cycle-associated protein 4	CDCA4	160	AWEMDGPRENRGSFHKSLDQIFETLETKNPS	1	75.548		+
Q96FF9	Sororin	CDCA5	99	FFLEKENEPPGRELTKEDLFKTHSVPATPTS	1	130.41		+
Q9BWT1	Cell division cycle-associated protein 7	CDCA7	123	DESGMNFLEKRALNIKQNKAMLAKLMSELES	1	66.92		+
Q9BWT1	Cell division cycle-associated protein 7	CDCA7	204	GSLDALPMEEEEEEDKYMLVRKRKTVDGYMN	1	139.69	+	+	+	+
Q9BWT1	Cell division cycle-associated protein 7	CDCA7	364	KYHGFGNVHAYLKSLKQEFEMQA________	1	210.67	+	+	+	+
Q96GN5	Cell division cycle-associated 7-like protein	CDCA7L	151	RRSSIGLRVAFQFPTKKLANKPDKNSSSEQL	1	158.11		+
Q96GN5	Cell division cycle-associated 7-like protein	CDCA7L	156	GLRVAFQFPTKKLANKPDKNSSSEQLFSSAR	0.81874	49.188		+
Q96GN5	Cell division cycle-associated 7-like protein	CDCA7L	222	SQESSDALLKRTMNIKENKAMLAQLLAELNS	1	138.24		+
Q96GN5	Cell division cycle-associated 7-like protein	CDCA7L	225	SSDALLKRTMNIKENKAMLAQLLAELNSMPD	1	88.239		+
Q96GN5	Cell division cycle-associated 7-like protein	CDCA7L	364	LGNTCHQCRQKTIDTKTVCRNQGCCGVRGQF	1	158.58		+	+
Q53HL2	Borealin	CDCA8	109	TEINKLTAEAIQTPLKSAKTRKVIQVDEMIV	1	44.252		+
Q53HL2	Borealin	CDCA8	135	DEMIVEEEEEEENERKNLQTARVKRCPPSKK	1	83.948		+
Q53HL2	Borealin	CDCA8	183	NTVTPAVGRLEVSMVKPTPGLTPRFDSRVFK	1	108.58		+	+
Q53HL2	Borealin	CDCA8	198	KPTPGLTPRFDSRVFKTPGLRTPAAGERIYN	1	108.7		+
Q53HL2	Borealin	CDCA8	225	RIYNISGNGSPLADSKEIFLTVPVGGGESLR	1	113.65		+		+
P06493	Cyclin-dependent kinase 1	CDK1	6	__________MEDYTKIEKIGEGTYGVVYKG	1	261.29	+	+	+	+
P06493	Cyclin-dependent kinase 1	CDK1	9	_______MEDYTKIEKIGEGTYGVVYKGRHK	1	139.88	+	+	+
P06493	Cyclin-dependent kinase 1	CDK1	20	TKIEKIGEGTYGVVYKGRHKTTGQVVAMKKI	1	253.25	+	+	+	+
P06493	Cyclin-dependent kinase 1	CDK1	33	VYKGRHKTTGQVVAMKKIRLESEEEGVPSTA	1	138.02	+	+
P06493	Cyclin-dependent kinase 1	CDK1	34	YKGRHKTTGQVVAMKKIRLESEEEGVPSTAI	1	94.707		+	+	+
P06493	Cyclin-dependent kinase 1	CDK1	56	EEGVPSTAIREISLLKELRHPNIVSLQDVLM	1	242.97		+
P06493	Cyclin-dependent kinase 1	CDK1	130	GIVFCHSRRVLHRDLKPQNLLIDDKGTIKLA	1	154.52	+	+		+
P06493	Cyclin-dependent kinase 1	CDK1	139	VLHRDLKPQNLLIDDKGTIKLADFGLARAFG	1	174.63	+	+	+	+
P06493	Cyclin-dependent kinase 1	CDK1	143	DLKPQNLLIDDKGTIKLADFGLARAFGIPIR	1	141.55		+
P06493	Cyclin-dependent kinase 1	CDK1	201	DIWSIGTIFAELATKKPLFHGDSEIDQLFRI	1	153.09	+	+	+	+
P06493	Cyclin-dependent kinase 1	CDK1	238	PNNEVWPEVESLQDYKNTFPKWKPGSLASHV	1	242.64	+	+	+	+
P06493	Cyclin-dependent kinase 1	CDK1	243	WPEVESLQDYKNTFPKWKPGSLASHVKNLDE	0.990887	119.27	+	+	+
P06493	Cyclin-dependent kinase 1	CDK1	245	EVESLQDYKNTFPKWKPGSLASHVKNLDENG	1	89.624	+	+	+
P06493	Cyclin-dependent kinase 1	CDK1	254	NTFPKWKPGSLASHVKNLDENGLDLLSKMLI	0.999973	107.3	+			+
P06493	Cyclin-dependent kinase 1	CDK1	274	NGLDLLSKMLIYDPAKRISGKMALNHPYFND	1	136.7		+
P06493	Cyclin-dependent kinase 1	CDK1	279	LSKMLIYDPAKRISGKMALNHPYFNDLDNQI	1	136.96	+	+
P06493	Cyclin-dependent kinase 1	CDK1	295	MALNHPYFNDLDNQIKKM_____________	1	166.01	+	+	+	+
Q15131	Cyclin-dependent kinase 10	CDK10	165	GLQYLHRNFIIHRDLKVSNLLMTDKGCVKTG	1	50.897		+
P21127	Cyclin-dependent kinase 11A	CDK11A	5	___________MGDEKDSWKVKTLDEILQEK	1	104.82		+
P21127	Cyclin-dependent kinase 11A	CDK11A	11	_____MGDEKDSWKVKTLDEILQEKKRRKEQ	1	107.65		+		+
P21127	Cyclin-dependent kinase 11A	CDK11A	424	DSPALSPIELKQELPKYLPALQGCRSVEEFQ	1	111.12		+
P21127	Cyclin-dependent kinase 11A	CDK11A	459	IEEGTYGVVYRAKDKKTDEIVALKRLKMEKE	1	96.229		+
P21127	Cyclin-dependent kinase 11A	CDK11A	467	VYRAKDKKTDEIVALKRLKMEKEKEGFPITS	1	147.33		+
P21127	Cyclin-dependent kinase 11A	CDK11A	491	EGFPITSLREINTILKAQHPNIVTVREIVVG	1	47.155		+
P21127	Cyclin-dependent kinase 11A	CDK11A	564	GVKHLHDNWILHRDLKTSNLLLSHAGILKVG	1	103.13		+
P21127	Cyclin-dependent kinase 11A	CDK11A	577	DLKTSNLLLSHAGILKVGDFGLAREYGSPLK	1	104.12		+
Q9UQ88	Cyclin-dependent kinase 11A	CDK11A	640	LFPGNSEIDQINKVFKELGTPSEKIWPGYSE	1	81.92		+
P21127	Cyclin-dependent kinase 11A	CDK11A	673	SEKIWPGYSELPVVKKMTFSEHPYNNLRKRF	1	49.298		+
P21127	Cyclin-dependent kinase 11B	CDK11B	470	AKDKKTDEIVALKRLKMEKEKEGFPITSLRE	0.999739	90.601	+
P21127	Cyclin-dependent kinase 11B	CDK11B	649	QKPLFPGKSEIDQINKVFKDLGTPSEKIWPG	1	113.61		+
P21127	Cyclin-dependent kinase 11B	CDK11B	652	LFPGKSEIDQINKVFKDLGTPSEKIWPGYSE	1	78.903		+
P21127	Cyclin-dependent kinase 11B	CDK11B	719	LTYFPGRRISAEDGLKHEYFRETPLPIDPSM	1	178.06	+	+	+	+
P21127	Cyclin-dependent kinase 11B	CDK11B	741	TPLPIDPSMFPTWPAKSEQQRVKRGTSPRPP	1	143.47	+	+	+
Q9NYV4	Cyclin-dependent kinase 12	CDK12	509	DLKAQGTRDSKPIALKEEIVTPKETETSEKE	0.996529	72.797		+
Q9NYV4	Cyclin-dependent kinase 12	CDK12	861	GLEYCHKKNFLHRDIKCSNILLNNSGQIKLA	1	58.98		+
Q00536	Cyclin-dependent kinase 18	CDK18	288	GLAYCHHRKILHRDLKPQNLLINERGELKLA	1	111.79		+
P24941	Cyclin-dependent kinase 2	CDK2	6	__________MENFQKVEKIGEGTYGVVYKA	1	100.93		+
P24941	Cyclin-dependent kinase 2	CDK2	129	GLAFCHSHRVLHRDLKPQNLLINTEGAIKLA	1	167.63		+
P24941	Cyclin-dependent kinase 2	CDK2	237	PDEVVWPGVTSMPDYKPSFPKWARQDFSKVV	1	72.935		+
P24941	Cyclin-dependent kinase 2	CDK2	250	DYKPSFPKWARQDFSKVVPPLDEDGRSLLSQ	1	48.216		+
Q8IZL9	Cyclin-dependent kinase 20	CDK20	129	GVAFCHANNIVHRDLKPANLLISASGQLKIA	1	86.539		+
P11802	Cyclin-dependent kinase 4	CDK4	142	GLDFLHANCIVHRDLKPENILVTSGGTVKLA	1	153.83		+	+
P11802	Cyclin-dependent kinase 4	CDK4	297	KRISAFRALQHSYLHKDEGNPE_________	1	79.565	+	+
Q00535	Cyclin-dependent kinase 5	CDK5	9	_______MQKYEKLEKIGEGTYGTVFKAKNR	1	48.899		+
Q00535	Cyclin-dependent kinase 5	CDK5	20	EKLEKIGEGTYGTVFKAKNRETHEIVALKRV	1	77.894		+
Q00535	Cyclin-dependent kinase 5	CDK5	128	GLGFCHSRNVLHRDLKPQNLLINRNGELKLA	1	172.57	+	+	+	+
Q00535	Cyclin-dependent kinase 5	CDK5	141	DLKPQNLLINRNGELKLADFGLARAFGIPVR	1	65.374		+
Q00535	Cyclin-dependent kinase 5	CDK5	237	PTEEQWPSMTKLPDYKPYPMYPATTSLVNVV	1	66.467		+
Q00535	Cyclin-dependent kinase 5	CDK5	268	PKLNATGRDLLQNLLKCNPVQRISAEEALQH	1	91.812		+
Q96SZ6	CDK5 regulatory subunit-associated protein 1	CDK5RAP1	189	VPLRIGILGCMAERLKEEILNREKMVDILAG	1	88.495		+
Q96SZ6	CDK5 regulatory subunit-associated protein 1	CDK5RAP1	487	FAYSMRQKTRAYHRLKDDVPEEVKLRRLEEL	1	68.536		+
P50613	Cyclin-dependent kinase 7	CDK7	139	GLEYLHQHWILHRDLKPNNLLLDENGVLKLA	1	114.52		+
P50613	Cyclin-dependent kinase 7	CDK7	328	PVETLKEQSNPALAIKRKRTEALEQGGLPKK	1	76.759		+
P49336	Cyclin-dependent kinase 8	CDK8	153	GIHYLHANWVLHRDLKPANILVMGEGPERGR	1	56.817		+
P50750	Cyclin-dependent kinase 9	CDK9	18	KQYDSVECPFCDEVSKYEKLAKIGQGTFGEV	1	61.477		+
P50750	Cyclin-dependent kinase 9	CDK9	24	ECPFCDEVSKYEKLAKIGQGTFGEVFKARHR	1	127.36		+		+
P50750	Cyclin-dependent kinase 9	CDK9	35	EKLAKIGQGTFGEVFKARHRKTGQKVALKKV	1	135.18		+
P50750	Cyclin-dependent kinase 9	CDK9	68	ENEKEGFPITALREIKILQLLKHENVVNLIE	1	135.43		+
P50750	Cyclin-dependent kinase 9	CDK9	74	FPITALREIKILQLLKHENVVNLIEICRTKA	1	66.152		+
P50750	Cyclin-dependent kinase 9	CDK9	151	GLYYIHRNKILHRDMKAANVLITRDGVLKLA	1	141.13		+
P50750	Cyclin-dependent kinase 9	CDK9	164	DMKAANVLITRDGVLKLADFGLARAFSLAKN	1	58.32		+
P50750	Cyclin-dependent kinase 9	CDK9	178	LKLADFGLARAFSLAKNSQPNRYTNRVVTLW	1	67.519		+
P50750	Cyclin-dependent kinase 9	CDK9	269	PNVDNYELYEKLELVKGQKRKVKDRLKAYVR	1	88.596		+
P50750	Cyclin-dependent kinase 9	CDK9	345	THLTSMFEYLAPPRRKGSQITQQSTNQSRNP	1	64.52		+
Q5VV42	Threonylcarbamoyladenosine tRNA methylthiotransferase	CDKAL1	45	VRKDVVPKVRRRNTQKYLQEEENSPPSDSTI	1	59.912		+
Q5VV42	Threonylcarbamoyladenosine tRNA methylthiotransferase	CDKAL1	198	KDNGRRLGGARLDLPKIRKNPLIEIISINTG	1	119.68		+
Q00532	Cyclin-dependent kinase-like 1	CDKL1	128	AVNFCHKHNCIHRDVKPENILITKHSVIKLC	1	84.508		+
P38936	Cyclin-dependent kinase inhibitor 1	CDKN1A	75	EGDFAWERVRGLGLPKLYLPTGPRRGRDELG	1	149.19		+
Q9NXV6	CDKN2A-interacting protein	CDKN2AIP	184	SAQQENSSTCIGSAIKSESGNSARSSGISSQ	1	43.306		+
P42773	Cyclin-dependent kinase 4 inhibitor C	CDKN2C	66	EIARRLLLRGANPDLKDRTGFAVIHDAARAG	1	80.69		+
Q01850	Cerebellar degeneration-related protein 2	CDR2	437	YKALFKEIFSCIKKTKQEIDEQRTKYRSLSS	1	95.417		+
Q9H211	DNA replication factor Cdt1	CDT1	218	IVGMLHNRSETPTFAKVQRGVQDMMRRRFEE	1	90.759		+
Q9H211	DNA replication factor Cdt1	CDT1	259	PASYRFRQERSVPTFKDGTRRSDYQLTIEPL	1	66.989		+
Q9H211	DNA replication factor Cdt1	CDT1	356	PDIEPAALPQPPATEKLTTAQEVLARARNLI	1	128.86		+
Q9H211	DNA replication factor Cdt1	CDT1	377	EVLARARNLISPRMEKALSQLALRSAAPSSP	1	98.105		+
Q9H211	DNA replication factor Cdt1	CDT1	470	PELARVLRSVFVSERKPALSMEVACARMVGS	1	110.38		+
Q9H211	DNA replication factor Cdt1	CDT1	522	PDWLSLHRIRTDTYVKLDKAADLAHITARLA	1	153.75		+
Q9Y232	Chromodomain Y-like protein	CDYL	552	IKELASCNPVVLEESKALVRCNMKMELEQAN	1	93.5		+
P49715	CCAAT/enhancer-binding protein alpha	CEBPA	161	LYERVGAPALRPLVIKQEPREEDEAKQLALA	1	178.07	+	+	+	+
P17676	CCAAT/enhancer-binding protein beta	CEBPB	174	PLHPPPPPPPPPAELKAEPGFEPADCKRKEE	1	128.71	+	+	+	+
P17676	CCAAT/enhancer-binding protein beta	CEBPB	260	PTACYAGAAPAPSQVKSKAKKTVDKHSDEYK	1	63.302		+
P17676	CCAAT/enhancer-binding protein beta	CEBPB	332	VEQLSRELSTLRNLFKQLPEPLLASSGHC__	1	92.38		+
P53567	CCAAT/enhancer-binding protein gamma	CEBPG	113	KEENERLEAKIKLLTKELSVLKDLFLEHAHN	1	68.355		+
Q03701	CCAAT/enhancer-binding protein zeta	CEBPZ	659	MEKFTDADKETEIVKKLETEETVPETDVETK	1	98.062		+
Q03701	CCAAT/enhancer-binding protein zeta	CEBPZ	675	LETEETVPETDVETKKPEVASWVHFDNLKGG	1	58.079		+
Q03701	CCAAT/enhancer-binding protein zeta	CEBPZ	802	KDIRHLPVNSKEFLAKEESQIPVDEVFFHRY	1	62.617		+
Q9BXF3	Cat eye syndrome critical region protein 2	CECR2	166	NSGALYWYFYGTRMYKEDPVQGKSNGELSLS	1	122.64		+
Q92879	CUGBP Elav-like family member 1	CELF1	109	QMKPADSEKNNVEDRKLFIGMISKKCTENDI	1	57.203		+
Q9BZC1	CUGBP Elav-like family member 4	CELF4	161	ESRGEDRKLFVGMLNKQQSEDDVRRLFEAFG	1	65.374		+
P49450	Histone H3-like centromeric protein A	CENPA	124	AYLLTLHAGRVTLFPKDVQLARRIRGLEEGL	1	77.185		+
P07199	Major centromere autoantigen B	CENPB	47	ARRFNIPPSTLSTILKNKRAILASERKYGVA	1	48.677				+
P07199	Major centromere autoantigen B	CENPB	49	RFNIPPSTLSTILKNKRAILASERKYGVAST	1	48.677				+
P07199	Major centromere autoantigen B	CENPB	58	STILKNKRAILASERKYGVASTCRKTNKLSP	1	118.23		+		+
P07199	Major centromere autoantigen B	CENPB	96	LIAWFQQIRAAGLPVKGIILKEKALRIAEEL	1	80.746		+
P07199	Major centromere autoantigen B	CENPB	266	RAGQAGLPCDYTANSKGGVTTQALAKYLKAL	1	78.098		+
P07199	Major centromere autoantigen B	CENPB	276	YTANSKGGVTTQALAKYLKALDTRMAAESRR	1	169.64		+
P07199	Major centromere autoantigen B	CENPB	334	PGTVHPLERGVVQQVKGHYRQAMLLKAMAAL	1	73.666		+
Q03188	Centromere protein C 1	CENPC1	180	AKTSVSQNVIPSSAQKRETYTFENSVNMLPS	1	87.363		+		+
Q03188	Centromere protein C 1	CENPC1	273	AKKSFSTLFLETVKRKSESSPIVRHAATAPP	1	110.84		+
Q03188	Centromere protein C 1	CENPC1	534	KSRRISRRPSDWWVVKSEESPVYSNSSVRNE	1	107.88	+	+	+	+
Q9H3R5	Centromere protein H	CENPH	171	DIRKKRLQLKQASESKLLEIQTEKNKQKIDL	1	44.252		+
Q92674	Centromere protein I	CENPI	627	KNLTAAKKNELVQKTKSEFNFSSKTYQEFNH	1	57.175		+
Q9BS16	Centromere protein K	CENPK	149	QIMESLNVLHSELKNKVETFSESRIFNELKT	1	88.338		+
Q9BS16	Centromere protein K	CENPK	165	VETFSESRIFNELKTKMLNIKEYKEKLLSTL	0.804642	43.761		+
Q9BU64	Centromere protein O	CENPO	14	__MEQANPLRPDGESKGGVLAHLERLETQVS	1	92.565		+	+	+
Q6IPU0	Centromere protein P	CENPP	32	ALRRACEDPPAPWEEKSRVQKSFQAIHQFNL	1	84.653		+
Q7L2Z9	Centromere protein Q	CENPQ	130	KRLLQQCETLKVPPKKMEDLTNVSSLLNMER	1	49.537		+
Q7L2Z9	Centromere protein Q	CENPQ	220	SSGVLSLPELSQKTLKAPTLQKEILALIPNQ	1	71.03		+
Q96BT3	Centromere protein T	CENPT	276	TPHTGAEDAEQAAGRKTQSSGPGLQKNSPGK	0.99915	58.246	+
Q96BT3	Centromere protein T	CENPT	511	DDLEVFAAHAGRKTVKPEDLELLMRRQGLVT	1	82.59		+
Q7Z7K6	Centromere protein V	CENPV	63	QAGSKSQAVEKPPSEKPRLRRSSPRAQEEGP	0.884264	60.364		+
Q7Z7K6	Centromere protein V	CENPV	196	QNRHFIVPASRFKLLKGAEHITTYTFNTHKA	1	86.557		+		+
Q7Z7K6	Centromere protein V	CENPV	270	NGSDWEKAMKEHKTIKNMSKE__________	0.999046	105.2				+
Q8N960	Centrosomal protein of 120 kDa	CEP120	841	EKVELERKLESATKSKLHYKQQWGRALKELA	0.998346	50.385		+
Q9C0F1	Centrosomal protein of 44 kDa	CEP44	222	NATEIKMPEVKVPEIKAEQQDVNVNPEITAL	1	135.72	+	+
Q86XR8	Centrosomal protein of 57 kDa	CEP57	248	ELQTGLETNRLIFEDKATPCVPNARRIKKKK	1	60.55		+
Q8IYX8	Centrosomal protein CEP57L1	CEP57L1	171	QLQREKEQDQMKLYAKLEKLDVLEKECFRLT	1	74.841		+
Q8IYX8	Centrosomal protein CEP57L1	CEP57L1	202	TTQKTAEDKIKHLEEKLKEEEHQRKLFQDKA	1	101.65		+
Q9P209	Centrosomal protein of 72 kDa	CEP72	115	LTELVDVDFRLNPVVKVEPDYRLFVVHLLPK	1	98.942		+
Q9P209	Centrosomal protein of 72 kDa	CEP72	160	KASRLHFASEDSLDSKESVPASLKEGRIQTS	1	208.37	+	+
Q5JTW2	Centrosomal protein of 78 kDa	CEP78	6	__________MIDSVKLRRDSAADFFSHYEY	1	74.464		+
Q5JTW2	Centrosomal protein of 78 kDa	CEP78	408	RTAERAKRHRGFPLIKTRDICNQLQQPGFPV	1	75.819		+
Q5JTW2	Centrosomal protein of 78 kDa	CEP78	584	VSNPPKEEKKALEDEKPEPKQNALGQMQNIQ	1	110.38		+
Q96GE4	Centrosomal protein of 95 kDa	CEP95	630	IEEALRRHDLLTTLVKKEYEHNKRLQDFKDC	1	90.759				+
Q8N5B7	Ceramide synthase 5	CERS5	134	VRKIQCWFRHRRNQDKPPTLTKFCESMWRFT	1	57.532		+
Q96MT7-2	Cilia- and flagella-associated protein 44	CFAP44	1678	NSKQQKLNKEWRERRKQLIREKREMTKTIHK	1	155.75				+
P23528	Cofilin-1	CFL1	13	___MASGVAVSDGVIKVFNDMKVRKSSTPEE	1	110.6		+
P23528	Cofilin-1	CFL1	19	GVAVSDGVIKVFNDMKVRKSSTPEEVKKRKK	1	90.913		+
P23528	Cofilin-1	CFL1	44	VKKRKKAVLFCLSEDKKNIILEEGKEILVGD	1	84.753		+
P23528	Cofilin-1	CFL1	114	LMFFLWAPELAPLKSKMIYASSKDAIKKKFQ	1	84.479		+
P23528	Cofilin-1	CFL1	121	PELAPLKSKMIYASSKDAIKKKFQGIKHECQ	1	77.776		+
P23528	Cofilin-1	CFL1	132	YASSKDAIKKKLTGIKHELQANCYEEVKDRC	1	131.94	+	+	+
P23528	Cofilin-1	CFL1	164	LAEKLGGSAVISLEGKPL_____________	1	128.22		+
Q99675	Cell growth regulator with RING finger domain protein 1	CGRRF1	159	KDSKEEIYCQLPRDTKIEDFGTVPRSRYPLV	1	65.043		+
Q13111	Chromatin assembly factor 1 subunit A	CHAF1A	47	LIQARLPFKRLNLVPKGKADDMSDDQGTSVQ	1	77.744		+
Q13111	Chromatin assembly factor 1 subunit A	CHAF1A	49	QARLPFKRLNLVPKGKADDMSDDQGTSVQSK	1	40.432		+
Q13111	Chromatin assembly factor 1 subunit A	CHAF1A	182	DKLAFPGETLSDIPCKTEEEGVGCGGAGRRG	1	224.79	+	+	+	+
Q13111	Chromatin assembly factor 1 subunit A	CHAF1A	439	KKEEEKRLREEEKRIKAEKAEITRFFQKPKT	0.988603	54.343			+
Q13112	Chromatin assembly factor 1 subunit B	CHAF1B	202	ATLSCDRVLRVYSIQKKRVAFNVSKMLSGIG	1	118.71		+
Q13112	Chromatin assembly factor 1 subunit B	CHAF1B	211	RVYSIQKKRVAFNVSKMLSGIGAEGEARSYR	1	111.45		+
Q13112	Chromatin assembly factor 1 subunit B	CHAF1B	467	ITPAVKSPLPGPSEEKTLQPSSQNTKAHPSR	1	56.719		+
Q13112	Chromatin assembly factor 1 subunit B	CHAF1B	551	QGSPPELKRPRLDENKGGTESLDP_______	1	74.987		+
Q96JM3	Chromosome alignment-maintaining phosphoprotein 1	CHAMP1	490	GSPDLWKSSFFIEPQKPVFPETRKPGPSGPS	1	117		+
Q96JM3	Chromosome alignment-maintaining phosphoprotein 1	CHAMP1	689	TSPEQSRNVLQFTEEKEAFISEEEIAKYMKR	1	60.133				+
O14646	Chromodomain-helicase-DNA-binding protein 1	CHD1	962	VLHTGSAPSSSTPFNKEELSAILKFGAEELF	1	44.625		+
Q86WJ1	Chromodomain-helicase-DNA-binding protein 1-like	CHD1L	141	YAGDKEERACLQQDLKQESRFHVLLTTYEIC	1	86.803		+
Q86WJ1	Chromodomain-helicase-DNA-binding protein 1-like	CHD1L	263	SELHKLLQPFLLRRVKAEVATELPKKTEVVI	1	139.46		+	+
Q86WJ1	Chromodomain-helicase-DNA-binding protein 1-like	CHD1L	590	FEGKDYSKEPSKEDRKSFEQLVNLQKTLLEK	1	222.25	+	+	+
Q12873	Chromodomain-helicase-DNA-binding protein 3	CHD3	627	PHYAEMEEKYYRFGIKPEWMTVHRIINHSVD	1	80.312		+
Q12873	Chromodomain-helicase-DNA-binding protein 3	CHD3	721	QGDGPPSSPTNDPTVKYETQPRFITATGGTL	1	43.241		+
Q12873	Chromodomain-helicase-DNA-binding protein 3	CHD3	1308	VREEDKIEEIEREIIKQEENVDPDYWEKLLR	1	57.525		+
Q14839	Chromodomain-helicase-DNA-binding protein 4	CHD4	618	PKFAEMEERFYRYGIKPEWMMIHRILNHSVD	1	97.797		+	+
Q14839	Chromodomain-helicase-DNA-binding protein 4	CHD4	696	EEGRPGKKLKKVKLRKLERPPETPTVDPTVK	1	68.639		+
Q14839	Chromodomain-helicase-DNA-binding protein 4	CHD4	1212	LVVRPGLGSKTGSMSKQELDDILKFGTEELF	1	58.885		+
Q14839	Chromodomain-helicase-DNA-binding protein 4	CHD4	1228	QELDDILKFGTEELFKDEATDGGGDNKEGED	1	211.37	+
Q14839	Chromodomain-helicase-DNA-binding protein 4	CHD4	1304	EEEMGEEEEVEREIIKQEESVDPDYWEKLLR	1	284.43	+	+	+	+
Q14839	Chromodomain-helicase-DNA-binding protein 4	CHD4	1528	NGRWSMPELAEVEENKKMSQPGSPSPKTPTP	1	57.525			+
Q14839	Chromodomain-helicase-DNA-binding protein 4	CHD4	1572	VPPAEDGIKIEENSLKEEESIEGEKEVKSTA	1	167.99	+	+
Q14839	Chromodomain-helicase-DNA-binding protein 4	CHD4	1606	AIECTQAPAPASEDEKVVVEPPEGEEKVEKA	0.939382	79.801	+
Q14839	Chromodomain-helicase-DNA-binding protein 4	CHD4	1643	EEPMETEPKGAADVEKVEEKSAIDLTPIVVE	1	72.898			+	+
Q14839	Chromodomain-helicase-DNA-binding protein 4	CHD4	1778	EPFKGEMNRGNFLEIKNKFLARRFKLLEQAL	1	64.244		+
Q8TD26	Chromodomain-helicase-DNA-binding protein 6	CHD6	694	MLRRLKDDVEKNLAPKQETIIEVELTNIQKK	1	54.834		+
Q8TD26	Chromodomain-helicase-DNA-binding protein 6	CHD6	920	YRLITRNSYEREMFDKASLKLGLDKAVLQDI	1	109.83		+
Q8TD26	Chromodomain-helicase-DNA-binding protein 6	CHD6	924	TRNSYEREMFDKASLKLGLDKAVLQDINRKG	1	122.97		+
Q8TD26	Chromodomain-helicase-DNA-binding protein 6	CHD6	2172	AAQIHKESFLAPVFTKDEQKHRRPYEFEVER	1	52.527		+
Q8TD26	Chromodomain-helicase-DNA-binding protein 6	CHD6	2424	AIPKEPGLRGFLPENKFNHTLAEPILRDTGP	1	51.495		+
Q3L8U1	Chromodomain-helicase-DNA-binding protein 7	CHD7	1075	DLKTEEQVQKLQAILKPMMLRRLKEDVEKKL	1	68.536		+		+
Q9P2D1	Chromodomain-helicase-DNA-binding protein 7	CHD7	2174	SAHIQDERVLEQAEGKVEEPENPAAKEKCEG	1	62.203		+
Q9HCK8	Chromodomain-helicase-DNA-binding protein 8	CHD8	328	KIVLQGNQLAALTQAKNAQGQPAKVVTIQLQ	1	89.663		+
Q9HCK8	Chromodomain-helicase-DNA-binding protein 8	CHD8	399	MGPGQSPGQRLSVPVKVVLQPQAGSSQGASS	1	49.095		+
Q9HCK8	Chromodomain-helicase-DNA-binding protein 8	CHD8	542	TKGKSKLNTITPVVGKKRKRNTSSDNSDVEV	1	68.044		+
Q9HCK8	Chromodomain-helicase-DNA-binding protein 8	CHD8	1013	QFPSESEFLKDFGDLKTEEQVQKLQAILKPM	1	63.727		+
Q9HCK8	Chromodomain-helicase-DNA-binding protein 8	CHD8	1134	IPHDFHLQAMVRSAGKLVLIDKLLPKLKAGG	1	62.694		+
Q9HCK8	Chromodomain-helicase-DNA-binding protein 8	CHD8	1300	MSGRDGNITGIQQFSKKEIEDLLRKGAYAAI	1	75.548		+
Q9HCK8	Chromodomain-helicase-DNA-binding protein 8	CHD8	1380	DISLDDPNFWQKWAKKADLDMDLLNSKNNLV	1	98.943		+
Q9HCK8	Chromodomain-helicase-DNA-binding protein 8	CHD8	1666	DPALCFLEKAGRPDDKAIAAEHRVLDNFSDI	1	71.98		+	+
Q9HCK8	Chromodomain-helicase-DNA-binding protein 8	CHD8	1766	RLVTAYQRSYKREQMKIEAAERGDRRRRRCE	1	95.264	+	+	+
Q9HCK8	Chromodomain-helicase-DNA-binding protein 8	CHD8	2025	EETATQVPSLESLTLKLEHEVVARSRPTPQD	1	118.05		+
Q9HCK8	Chromodomain-helicase-DNA-binding protein 8	CHD8	2256	KLRRGMDEKEFTVQIKDEEGLKLTFQKHKLM	1	114.52	+
Q3L8U1	Chromodomain-helicase-DNA-binding protein 9	CHD9	1323	TRNSYEREMFDRASLKLGLDKAVLQSMSGRE	1	122.97		+
Q3L8U1	Chromodomain-helicase-DNA-binding protein 9	CHD9	1903	YAFMSMCRRVCRLPSKEELVDPNIFIQPITE	1	128.88		+
Q3L8U1	Chromodomain-helicase-DNA-binding protein 9	CHD9	2074	SEEESMSSVETRTLIKSEPVSPKNGVLPQAT	1	116.51	+	+		+
Q3L8U1	Chromodomain-helicase-DNA-binding protein 9	CHD9	2843	QNKNSDLGSSKSVEVKEEDSRIKDQEDKGGT	1	151.74	+	+	+	+
O14757	Serine/threonine-protein kinase Chk1	CHEK1	53	KIVDMKRAVDCPENIKKEICINKMLNHENVV	1	102.87		+
O14757	Serine/threonine-protein kinase Chk1	CHEK1	132	GVVYLHGIGITHRDIKPENLLLDERDNLKIS	1	123.02		+
O14757	Serine/threonine-protein kinase Chk1	CHEK1	225	QPSDSCQEYSDWKEKKTYLNPWKKIDSAPLA	1	98.048		+
O14757	Serine/threonine-protein kinase Chk1	CHEK1	233	YSDWKEKKTYLNPWKKIDSAPLALLHKILVE	1	101.53		+
O14757	Serine/threonine-protein kinase Chk1	CHEK1	260	ILVENPSARITIPDIKKDRWYNKPLKKGAKR	1	105.2		+
O14757	Serine/threonine-protein kinase Chk1	CHEK1	292	RVTSGGVSESPSGFSKHIQSNLDFSPVNSAS	1	62.853		+
O14757	Serine/threonine-protein kinase Chk1	CHEK1	313	LDFSPVNSASSEENVKYSSSQPEPRTGLSLW	1	153.06	+		+
O96017	Serine/threonine-protein kinase Chk2	CHEK2	349	AVQYLHENGIIHRDLKPENVLLSSQEEDCLI	1	162.42		+
O96017	Serine/threonine-protein kinase Chk2	CHEK2	494	EALRHPWLQDEDMKRKFQDLLSEENESTALP	1	53.679		+
Q8IWX8	Calcium homeostasis endoplasmic reticulum protein	CHERP	872	SGGLGAKEQGIQDPIKGGDVRDKWDQYKGVG	1	61.265		+
Q96EP1	E3 ubiquitin-protein ligase CHFR	CHFR	238	ASDEVSSFASALPDRKTASFSSLEPQDQEDL	1	53.625		+
Q96EP1	E3 ubiquitin-protein ligase CHFR	CHFR	393	SMDARNKITQDMLQPKVRRSFSDEEGSSEDL	1	68.972		+
Q9BWS9	Chitinase domain-containing protein 1	CHID1	56	SDKPVQDRGLVVTDLKAESVVLEHRSYCSAK	1	113.51		+
O43633	Charged multivesicular body protein 2a	CHMP2A	197	LPSTGGSLSVAAGGKKAEAAASALADADADL	1	66.536		+
Q9H444	Charged multivesicular body protein 4b	CHMP4B	6	__________MSVFGKLFGAGGGKAGKGGPT	1	71.879		+
Q9UHD1	Cysteine and histidine-rich domain-containing protein 1	CHORDC1	89	KPEVKTTEKKELCELKPKFQEHIIQAPKPVE	1	110.84		+
Q9P2E5	Chondroitin sulfate glucuronyltransferase	CHPF2	69	NPDSRARLDQSDEDFKPRIVPYYRDPNKPYK	1	67.385		+
Q9NRG0	Chromatin accessibility complex protein 1	CHRAC1	8	________MADVVVGKDKGGEQRLISLPLSR	1	62.466		+
P30532	Neuronal acetylcholine receptor subunit alpha-5	CHRNA5	377	KLLCMRSHVDRYFTQKEETESGSGPKSSRNT	1	62.861		+
Q8WVB6	Chromosome transmission fidelity protein 18 homolog	CHTF18	227	GGGQLDLLGVSLASLKKQVDGERRERLLQEA	1	178.22		+
O15111	Inhibitor of nuclear factor kappa-B kinase subunit alpha	CHUK	146	GIRYLHENKIIHRDLKPENIVLQDVGGKIIH	1	138.91		+
O15111	Inhibitor of nuclear factor kappa-B kinase subunit alpha	CHUK	569	GDLMESLEQRAIDLYKQLKHRPSDHSYSDST	1	113.22		+
Q8WUH1	Protein Churchill	CHURC1	74	VCSKRDFMLITNKSLKEEDGEEIVTYDHLCK	1	41.513		+
Q8WUH1-2	Protein Churchill	CHURC1	74	VCSKRDFMLITNKSLKEEDGEEIVTYDPDLC	1	91.589	+	+
O76071	Probable cytosolic iron-sulfur protein assembly protein CIAO1	CIAO1	2	______________MKDSLVLLGRVPAHPDS	1	109.64		+		+
Q969X6	Cirhin	CIRH1A	134	GCEDGSVKLFQITPDKIQFERNFDRQKSRIL	1	89.624		+
Q969X6	Cirhin	CIRH1A	281	VPVTSNSSEKQWVRTKPFQHHTHDVRTVAHS	1	65.043		+
Q969X6	Cirhin	CIRH1A	321	DTHLVFRPLMEKVEVKNYDAALRKITFPHRC	1	90.793		+		+
Q969X6	Cirhin	CIRH1A	368	HHLELWRLGSTVATGKNGDTLPLSKNADHLL	1	49.708		+
Q969X6	Cirhin	CIRH1A	617	YMFCIIDKSLPLPNDKTLLYNPFPPTNESDV	1	49.765		+
O14578	Citron Rho-interacting kinase	CIT	223	AVHSVHLMGYVHRDIKPENILVDRTGHIKLV	1	113.99		+
Q9ULV3	Cip1-interacting zinc finger protein	CIZ1	705	CNRYFKTPRKFVEHVKSQGHKDKAKELKSLE	0.923901	50.077			+
Q07065	Cytoskeleton-associated protein 4	CKAP4	594	GLLDDLRNDLDRLFVKVEKIHEKV_______	1	73.885		+
P33552	Cyclin-dependent kinases regulatory subunit 2	CKS2	30	EHYEYRHVMLPRELSKQVPKTHLMSEEEWRR	1	96.113		+
Q7Z460	CLIP-associating protein 1	CLASP1	1191	EEIYSSLRGVTEAIEKFSFRSQEDLNEPIKR	1	66.267		+
Q14677	Clathrin interactor 1	CLINT1	251	EEKKARRGRSPKGEFKDEEETVTTKHIHITQ	1	60.55		+
Q96DZ5	CAP-Gly domain-containing linker protein 3	CLIP3	510	SVGAKKVHQVTMTQPKRTFTTVRTPKDIASE	1	51.979				+
P49759	Dual specificity protein kinase CLK1	CLK1	15	_MRHSKRTYCPDWDDKDWDYGKWRSSSSHKR	1	81.51	+	+
P49759	Dual specificity protein kinase CLK1	CLK1	174	ARYEIVDTLGEGAFGKVVECIDHKAGGRHVA	1	40.197		+
P49759	Dual specificity protein kinase CLK1	CLK1	182	LGEGAFGKVVECIDHKAGGRHVAVKIVKNVD	1	56.514		+	+
P49759	Dual specificity protein kinase CLK1	CLK1	290	SVNFLHSNKLTHTDLKPENILFVQSDYTEAY	1	154.86	+	+	+
P49759	Dual specificity protein kinase CLK1	CLK1	322	PKIKRDERTLINPDIKVVDFGSATYDDEHHS	1	158.73	+	+	+	+
P49761	Dual specificity protein kinase CLK3	CLK3	288	SQQSSKRSSRSVEDDKEGHLVCRIGDWLQER	1	69.331		+
P49761	Dual specificity protein kinase CLK3	CLK3	317	ERYEIVGNLGEGTFGKVVECLDHARGKSQVA	1	60.527		+
P49761	Dual specificity protein kinase CLK3	CLK3	328	GTFGKVVECLDHARGKSQVALKIIRNVGKYR	1	85.862		+
P49761	Dual specificity protein kinase CLK3	CLK3	334	VECLDHARGKSQVALKIIRNVGKYREAARLE	1	92.856		+
P49761	Dual specificity protein kinase CLK3	CLK3	354	VGKYREAARLEINVLKKIKEKDKENKFLCVL	1	123.62		+
P49761	Dual specificity protein kinase CLK3	CLK3	433	ALRFLHENQLTHTDLKPENILFVNSEFETLY	1	140.27	+	+	+
P49761	Dual specificity protein kinase CLK3	CLK3	457	SEFETLYNEHKSCEEKSVKNTSIRVADFGSA	1	122.7		+
P49761	Dual specificity protein kinase CLK3	CLK3	460	ETLYNEHKSCEEKSVKNTSIRVADFGSATFD	1	107.06	+	+	+
P49761	Dual specificity protein kinase CLK3	CLK3	573	GGLVWDENSSDGRYVKENCKPLKSYMLQDSL	0.868172	76.357	+
Q9HAZ1	Dual specificity protein kinase CLK4	CLK4	315	VVKYNSKMKRDERTLKNTDIKVVDFGSATYD	1	97.779		+
Q9HAZ1	Dual specificity protein kinase CLK4	CLK4	320	SKMKRDERTLKNTDIKVVDFGSATYDDEHHS	1	83.992		+
Q5K130	Putative chronic lymphocytic leukemia up-regulated protein 1 opposite strand transcript protein	CLLU1OS	3	_____________MNKLGHNELKECLKTATD	0.991638	52.576		+
P54105	Methylosome subunit pICln	CLNS1A	5	___________MSFLKSFPPPGPAEGLLRQQ	1	86.8		+
Q92989	Polyribonucleotide 5'-hydroxyl-kinase Clp1	CLP1	325	GCFYPHAFNVKFSDVKIYKVGAPTIPDSCLP	1	99.283		+
Q9HAW4	Claspin	CLSPN	105	ENLYAGKNTKIKRIYKTVADSDESYMEKSLY	1	50.957		+
Q9HAW4	Claspin	CLSPN	403	QIITGSDESCRKDLVKNEELEIQEKQKQSDI	1	279.53	+	+	+	+
Q9HAW4	Claspin	CLSPN	963	FTSQDASTPASSELNKQEKESSMGDPMEEAL	1	61.942		+
Q9HAW4	Claspin	CLSPN	1111	SQIKKIHMKTMLDDDKRQLRLYQERYLADGD	1	105.65	+	+
Q9HAW4	Claspin	CLSPN	1232	ALQKNASRPMVIQESKSLLRNPFEAIRPGSA	1	44.045			+
Q9HAW4	Claspin	CLSPN	1292	PRNSRNFVFHTLSPVKAEAAKESSKSQVKKR	1	146.19	+	+
Q9HAW4	Claspin	CLSPN	1321	KRGPSFMTSPSPKHLKTDDSTSGLTRSIFKY	1	61.409			+
Q9HAW4	Claspin	CLSPN	1335	LKTDDSTSGLTRSIFKYLES___________	1	175.93		+
Q96AJ1	Clusterin-associated protein 1	CLUAP1	125	TKGMEGSEIVEEDVNKFKFDLGSKIADLKAA	1	42.947		+
Q96AJ1	Clusterin-associated protein 1	CLUAP1	133	IVEEDVNKFKFDLGSKIADLKAARQLASEIT	1	73.386		+
Q96AJ1	Clusterin-associated protein 1	CLUAP1	190	PLEINETEKVMRIAIKEILTQVQKTKDLLNN	1	110.38		+
Q96AJ1	Clusterin-associated protein 1	CLUAP1	402	ESISLSPTKPNRRVRKSEPLDESDNDF____	1	147.06		+
O75153	Clustered mitochondria protein homolog	CLUH	210	RERPLCPLQPQNRDWKPLQCLKVLTMSGWNP	1	81.92		+
Q8IY22	C-Maf-inducing protein	CMIP	366	SLKEIRNGCQQPCDRKPTLPLRLLHPSPDLV	1	91.318		+
Q8IY22	C-Maf-inducing protein	CMIP	559	ASMVHILMGSCYKTKKFLLSLAENKLGPCML	1	93.345		+
Q8IY22	C-Maf-inducing protein	CMIP	756	NMNSTKLSADTYEDLKAKLPNLKEVDVRYTE	1	66.826		+
P30085	UMP-CMP kinase	CMPK1	160	RESLEKRIQTYLQSTKPIIDLYEEMGKVKKI	1	46.557		+
P30085	UMP-CMP kinase	CMPK1	171	LQSTKPIIDLYEEMGKVKKIDASKSVDEVFD	1	58.272		+	+
Q9BQ75	Protein CMSS1	CMSS1	61	SEKTKQPKECFLIQPKERKENTTKTRKRRKK	1	93.096		+
Q9BQ75	Protein CMSS1	CMSS1	84	KTRKRRKKKITDVLAKSEPKPGLPEDLQKLM	0.998262	149.04		+	+
Q9BQ75	Protein CMSS1	CMSS1	88	RRKKKITDVLAKSEPKPGLPEDLQKLMKDYY	1	58.246		+
Q9BQ75	Protein CMSS1	CMSS1	142	DLTHSLSSYLKEICPKWVKLRKNHSEKKSVL	1	135		+
Q9H9A5	CCR4-NOT transcription complex subunit 10	CNOT10	480	LRNALLLLPEEQQDPKQENGAKNSNQLGGNT	1	84.249		+
Q9UKZ1	CCR4-NOT transcription complex subunit 11	CNOT11	495	EFSRIREAAGLFRLLKTLDTGETPSETKMSK	1	75.911		+
Q9UKZ1	CCR4-NOT transcription complex subunit 11	CNOT11	507	RLLKTLDTGETPSETKMSK____________	1	159.06	+	+
Q9NZN8	CCR4-NOT transcription complex subunit 2	CNOT2	316	NLNTSGKTTSSTDGPKFPGDKSSTTQNNNQQ	1	55.724		+
Q9ULM6	CCR4-NOT transcription complex subunit 6	CNOT6	162	RRLLNYLLDNLSGTAKRITTEQPPPRSWIML	1	107.72		+
Q9UFF9	CCR4-NOT transcription complex subunit 8	CNOT8	206	SIYDVKYLMKSCKNLKGGLQEVADQLDLQRI	1	225.11		+
Q9UFF9	CCR4-NOT transcription complex subunit 8	CNOT8	269	KYCGRLYGLGTGVAQKQNEDVDSAQEKMSIL	1	74.364		+
Q9NXG0	Centlein	CNTLN	184	KDAKIQEFEQRESVLKQEINDLVKRKIAVDE	1	163.33		+
Q7Z7A1	Centriolin	CNTRL	867	ARSKWERDEAQVRERKLQEEMALQQEKLATG	1	100.4		+
Q9GZY4	Cytochrome c oxidase assembly protein 1 homolog	COA1	144	QIPVFKLSGENGDEVKKE_____________	0.978221	131.31	+	+
Q14746	Conserved oligomeric Golgi complex subunit 2	COG2	503	TQGNTEDQGSGPSETKPVVSISRTQLVYVVA	1	49.095		+
Q96JB2	Conserved oligomeric Golgi complex subunit 3	COG3	503	YPDKLVMMEQIAQSLKDEQKKVPSEASFSDV	1	67.88	+
Q96JB2	Conserved oligomeric Golgi complex subunit 3	COG3	507	LVMMEQIAQSLKDEQKKVPSEASFSDVHLEE	1	67.88	+
Q9H9E3	Conserved oligomeric Golgi complex subunit 4	COG4	346	FRHVQNNLMRNSTTEKIEPRELDPILTEVTL	1	92.939		+
Q9H9E3	Conserved oligomeric Golgi complex subunit 4	COG4	532	VNIMHSSLQQGKFDTKGIESTDEAKMSFLVT	1	45.614		+
Q9H9E3	Conserved oligomeric Golgi complex subunit 4	COG4	571	ENISTLKKTLESDCTKLFSQGIGGEQAQAKF	1	69.765	+	+
P83436	Conserved oligomeric Golgi complex subunit 7	COG7	77	ALQNMPKVLRDVEALKQEASFLKEQMILVKE	1	76.759		+
Q96MW5	Conserved oligomeric Golgi complex subunit 8	COG8	187	EEALELAAYVRRLERKYSSIPVIQGIVNEVR	1	51.798		+
Q96MW5	Conserved oligomeric Golgi complex subunit 8	COG8	558	VNIGAIQEPLAFILPKRETLFTLDDQALGPE	1	136.96	+	+	+	+
P38432	Coilin	COIL	127	RAFQLEEGEETEPDCKYSKKHWKSRENNNNN	1	133.93		+
P38432	Coilin	COIL	293	ELSKEEPSTKNTTADKLAIKLGFSLTPSKGK	1	113.54		+
P38432	Coilin	COIL	459	KNSSTIIQNPVETPKKDYSLLPLLAAAPQVG	1	90.453		+
P38432	Coilin	COIL	496	LLELTSSYSPDVSDYKEGRILSHNPETQQVD	1	54.834		+
A6NMZ7	Collagen alpha-6(VI) chain	COL6A6	1165	GTAEKKLTVHNFDELKKVNKRIVRNICTTAG	0.854837	50.088		+
Q9H0A8	COMM domain-containing protein 4	COMMD4	50	SQVLKELLGQGIDYEKILKLTADAKFESGDV	1	75.548		+
Q9H0A8	COMM domain-containing protein 4	COMMD4	53	LKELLGQGIDYEKILKLTADAKFESGDVKAT	1	114.72		+
Q9H0A8	COMM domain-containing protein 4	COMMD4	59	QGIDYEKILKLTADAKFESGDVKATVAVLSF	1	139.3		+
Q9H0A8	COMM domain-containing protein 4	COMMD4	100	DGESLSSELQQLGLPKEHAASLCRCYEEKQS	1	57.21		+
Q9H0A8	COMM domain-containing protein 4	COMMD4	113	LPKEHAASLCRCYEEKQSPLQKHLRVCSLRK	1	56.205		+
Q9NX08	COMM domain-containing protein 8	COMMD8	132	LQDFDWQVKLALSSDKIAALRMPLLSLHLDV	1	74.789		+
Q9P000	COMM domain-containing protein 9	COMMD9	21	AEHFAALQSLLKASSKDVVRQLCQESFSSSA	1	85.676		+
Q9P000	COMM domain-containing protein 9	COMMD9	133	ISLPRLVDLDWRVDIKTSSDSISRMAVPTCL	1	103.76		+
P21964-2	Catechol O-methyltransferase	COMT	5	___________MGDTKEQRILNHVLQHAEPG	1	57.281		+
P53618	Coatomer subunit beta	COPB1	494	IRRSLGEIPIVESEIKKEAGELKPEEEITVG	1	72.898		+
P53618	Coatomer subunit beta	COPB1	501	IPIVESEIKKEAGELKPEEEITVGPVQKLVT	1	48.907		+
O14579	Coatomer subunit epsilon	COPE	74	AYLAQRKFGVVLDEIKPSSAPELQAVRMFAD	1	108.08		+
O14579	Coatomer subunit epsilon	COPE	293	KDAHRSHPFIKEYQAKENDFDRLVLQYAPSA	1	98.105		+
Q9UNS2	COP9 signalosome complex subunit 3	COPS3	125	ALVERKQPLRGIGILKQAIDKMQMNTNQLTS	1	122.78		+
Q9UNS2	COP9 signalosome complex subunit 3	COPS3	243	ILVSLILLGKVQQLPKYTSQIVGRFIKPLSN	1	58.079		+
Q9UNS2	COP9 signalosome complex subunit 3	COPS3	254	QQLPKYTSQIVGRFIKPLSNAYHELAQVYST	1	41.908		+
Q9UNS2	COP9 signalosome complex subunit 3	COPS3	391	IDQEMLKCIELDERLKAMDQEITVNPQFVQK	1	43.794		+
Q9UNS2	COP9 signalosome complex subunit 3	COPS3	418	FVQKSMGSQEDDSGNKPSSYS__________	1	43.208		+
Q92905	COP9 signalosome complex subunit 5	COPS5	180	FVAVVIDPTRTISAGKVNLGAFRTYPKGYKP	1	119.45		+
Q92905	COP9 signalosome complex subunit 5	COPS5	194	GKVNLGAFRTYPKGYKPPDEGPSEYQTIPLN	1	79.489		+
Q92905	COP9 signalosome complex subunit 5	COPS5	210	PPDEGPSEYQTIPLNKIEDFGVHCKQYYALE	1	76.294		+
Q7L5N1	COP9 signalosome complex subunit 6	COPS6	75	SQEGRPVQVIGALIGKQEGRNIEVMNSFELL	1	129.85		+
Q7L5N1	COP9 signalosome complex subunit 6	COPS6	113	IIIDKEYYYTKEEQFKQVFKELEFLGWYTTG	1	130.1		+
Q9UBW8	COP9 signalosome complex subunit 7a	COPS7A	206	QVSRANQHKEQQLGLKQQIESEVANLKKTIK	0.998638	63.302		+
Q9H9Q2	COP9 signalosome complex subunit 7b	COPS7B	217	HNRTQQQVEAEVTNIKKTLKATASSSAQEME	1	60.764		+
Q9H9Q2	COP9 signalosome complex subunit 7b	COPS7B	221	QQQVEAEVTNIKKTLKATASSSAQEMEQQLA	1	50.255		+
P61923	Coatomer subunit zeta-1	COPZ1	39	DRLFAKYYDDTYPSVKEQKAFEKNIFNKTHR	1	107.99		+
P61923	Coatomer subunit zeta-1	COPZ1	42	FAKYYDDTYPSVKEQKAFEKNIFNKTHRTDS	1	78.149		+
P61923	Coatomer subunit zeta-1	COPZ1	46	YDDTYPSVKEQKAFEKNIFNKTHRTDSEIAL	1	135.99		+
P61923	Coatomer subunit zeta-1	COPZ1	51	PSVKEQKAFEKNIFNKTHRTDSEIALLEGLT	1	62.463		+
P61923	Coatomer subunit zeta-1	COPZ1	172	QQVVHRVLQSAKEQIKWSLLR__________	1	94.122		+
P57737	Coronin-7	CORO7	472	SPSLRSLQSLLGPSSKFRHAQGTVLHRDSHI	1	94.203		+
P57737	Coronin-7	CORO7	787	SFTSPDPHKGLVLLPKTECDVREVELMRCLR	1	72.891		+
P13073	Cytochrome c oxidase subunit 4 isoform 1, mitochondrial	COX4I1	29	AISTSVCVRAHESVVKSEDFSLPAYMDRRDH	1	70.555		+
P14854	Cytochrome c oxidase subunit 6B1	COX6B1	8	________MAEDMETKIKNYKTAPFDSRFPN	1	232.6	+	+	+	+
P14854	Cytochrome c oxidase subunit 6B1	COX6B1	10	______MAEDMETKIKNYKTAPFDSRFPNQN	1	54.898		+
P14854	Cytochrome c oxidase subunit 6B1	COX6B1	13	___MAEDMETKIKNYKTAPFDSRFPNQNQTR	1	67.385		+
P14384	Carboxypeptidase M	CPM	238	QYLAHTYASRNPNMKKGDECKNKMNFPNGVT	0.999805	103.43	+	+
Q99829	Copine-1	CPNE1	135	KPAGRGTITVSAQELKDNRVVTMEVEARNLD	1	149.47	+	+
Q10570	Cleavage and polyadenylation specificity factor subunit 1	CPSF1	52	QLYVYRLNRDAEALTKNDRSTEGKAHREKLE	1	156.24		+
Q10570	Cleavage and polyadenylation specificity factor subunit 1	CPSF1	1241	DVMKSISLLRYQEESKTLSLVSRDAKPLEVY	1	49.988		+
Q9P2I0	Cleavage and polyadenylation specificity factor subunit 2	CPSF2	587	QDLAECCRAFGGKDIKVYMPKLHETVDATSE	1	145.72		+
Q9UKF6	Cleavage and polyadenylation specificity factor subunit 3	CPSF3	545	LQKLTGDVEELEIQEKPALKVFKNITVIQEP	1	102.08		+
Q5TA45	Integrator complex subunit 11	CPSF3L	234	RDFLKKVHETVERGGKVLIPVFALGRAQELC	1	73.927		+
Q5TA45	Integrator complex subunit 11	CPSF3L	289	KANHYYKLFIPWTNQKIRKTFVQRNMFEFKH	1	96.464		+
Q5TA45	Integrator complex subunit 11	CPSF3L	369	CVQGTVGHKILSGQRKLEMEGRQVLEVKMQV	1	113.71		+
Q5TA45	Integrator complex subunit 11	CPSF3L	426	LLVHGEAKKMEFLKQKIEQELRVNCYMPANG	1	90.15		+
Q5TA45	Integrator complex subunit 11	CPSF3L	500	MKDSNFRLVSSEQALKELGLAEHQLRFTCRV	1	73.928		+
Q8N684	Cleavage and polyadenylation specificity factor subunit 7	CPSF7	148	ASENSVHKLLELLPGKVLNGEKVDVRPATRQ	1	107.35		+
P29373	Cellular retinoic acid-binding protein 2	CRABP2	87	FEEQTVDGRPCKSLVKWESENKMVCEQKLLK	1	61.344		+
P29373	Cellular retinoic acid-binding protein 2	CRABP2	102	KWESENKMVCEQKLLKGEGPKTSWTRELTND	1	74.464		+
P16220	Cyclic AMP-responsive element-binding protein 1	CREB1	136	SQKRREILSRRPSYRKILNDLSSDAPGVPRI	1	55.011		+
P16220	Cyclic AMP-responsive element-binding protein 1	CREB1	330	VAVLENQNKTLIEELKALKDLYCHKVE____	1	102.52		+
Q70SY1	Processed cyclic AMP-responsive element-binding protein 3-like protein 2	CREB3L2	178	NTGVDSSCQTIIPKIKLEPHEVDQFLNFSPK	1	315.76	+	+	+	+
Q70SY1	Cyclic AMP-responsive element-binding protein 3-like protein 2	CREB3L2	339	KKVESCSTENLELRKKVEVLENTNRTLLQQL	1	108.56		+
Q70SY1	Cyclic AMP-responsive element-binding protein 3-like protein 2	CREB3L2	500	EKSVLLELQQHLVSAKLEGNETLKVVELDRR	1	44.848		+
Q8TEY5	Processed cyclic AMP-responsive element-binding protein 3-like protein 4	CREB3L4	212	LGQEGVSLPSHLPLTKAEERVLKKVRRKIRN	1	52.465		+
Q03060-21	cAMP-responsive element modulator	CREM	283	TLIEELKALKDLYCHKVE_____________	1	74.698		+
P06850	Corticoliberin	CRH	189	MARAEQLAQQAHSNRKLMEIIGK________	1	65.423				+
Q9BZJ0	Crooked neck-like protein 1	CRNKL1	170	_______MAASTAAGKQRIPKVAKVKNKAPA	1	150.04		+
Q9BZJ0	Crooked neck-like protein 1	CRNKL1	224	PPQQKITDEEELNDYKLRKRKTFEDNIRKNR	1	51.726		+
Q16526	Cryptochrome-1	CRY1	159	GQPPLTYKRFQTLISKMEPLEIPVETITSEV	1	80.664		+
P02511	Alpha-crystallin B chain	CRYAB	166	QVSGPERTIPITREEKPAVTAAPKK______	1	96.745		+
O95825	Quinone oxidoreductase-like protein 1	CRYZL1	182	HRGAKVISTACSLEDKQCLERFRPPIARVID	1	105.06	+	+
O75390	Citrate synthase, mitochondrial	CS	464	PKSMSTEGLMKFVDSKSG_____________	1	115.78		+
O75534	Cold shock domain-containing protein E1	CSDE1	288	KVPSKNQNDPLPGRIKVDFVIPKELPFGDKD	1	76.073		+
P41240	Tyrosine-protein kinase CSK	CSK	196	DEFYRSGWALNMKELKLLQTIGKGEFGDVML	1	114.86		+
P48729	Casein kinase I isoform alpha	CSNK1A1	138	RIEYVHTKNFIHRDIKPDNFLMGIGRHCNKL	1	156.81	+	+	+	+
P48729	Casein kinase I isoform alpha-like	CSNK1A1L	240	KAATKKQKYEKISEKKMSTPVEVLCKGFPAE	1	88.021		+
P48730	Casein kinase I isoform epsilon	CSNK1E	130	RIEYIHSKNFIHRDVKPDNFLMGLGKKGNLV	1	163.8		+
P48730	Casein kinase I isoform epsilon	CSNK1E	232	KAATKRQKYERISEKKMSTPIEVLCKGYPSE	1	69.03		+	+
P48730	Casein kinase I isoform epsilon	CSNK1E	263	FATYLNFCRSLRFDDKPDYSYLRQLFRNLFH	1	105.65		+
Q9HCP0	Casein kinase I isoform gamma-1	CSNK1G1	166	RMEYVHSKNLIYRDVKPENFLIGRPGNKTQQ	1	77.597		+
P68400	Casein kinase II subunit alpha	CSNK2A1	83	KILKPVKKKKIKREIKILENLRGGPNIITLA	1	118.28		+
P68400	Casein kinase II subunit alpha	CSNK2A1	102	NLRGGPNIITLADIVKDPVSRTPALVFEHVN	1	45.347		+
P68400	Casein kinase II subunit alpha	CSNK2A1	329	TAREAMEHPYFYTVVKDQARMGSSSMPGGST	1	77.221		+		+
P19784	Casein kinase II subunit alpha'	CSNK2A2	84	KILKPVKKKKIKREVKILENLRGGTNIIKLI	1	100.88		+
P67870	Casein kinase II subunit beta	CSNK2B	212	YQLQLQAASNFKSPVKTIR____________	1	83.862		+		+
Q96S65	Cysteine/serine-rich nuclear protein 1	CSRNP1	74	RDFCGPRSFTPLSILKRARRERPGRVAFDGI	1	92.856		+
Q9H175	Cysteine/serine-rich nuclear protein 2	CSRNP2	10	______MDAFTGSGLKRKFDDVDVGSSVSNS	1	89.301		+
Q9H175	Cysteine/serine-rich nuclear protein 2	CSRNP2	200	ALLRASGVHRIDAEEKQELRAIRLSREECGC	1	85.837		+
Q9H175	Cysteine/serine-rich nuclear protein 2	CSRNP2	472	TSLVACSSTDPAALCKSEVGKTPTLEALLPE	1	56.22		+
P33240	Cleavage stimulation factor subunit 2	CSTF2	189	QAQVVMRIVDPEIALKILHRQTNIPTLIAGN	1	211.29		+	+	+
Q12996	Cleavage stimulation factor subunit 3	CSTF3	17	SGDGATEQAAEYVPEKVKKAEKKLEENPYDL	1	148.26		+
Q12996	Cleavage stimulation factor subunit 3	CSTF3	121	SYVRETKGKLPSYKEKMAQAYDFALDKIGME	1	52.527		+
Q12996	Cleavage stimulation factor subunit 3	CSTF3	513	LASILKVEKRRFTAFKEEYEGKETALLVDRY	1	68.515		+
P56545	C-terminal-binding protein 2	CTBP2	6	__________MALVDKHKVKRQRLDRICEGI	1	97.813		+
P56545	C-terminal-binding protein 2	CTBP2	279	GAFLVNAARGGLVDEKALAQALKEGRIRGAA	1	54.09		+
Q05D32	CTD small phosphatase-like protein 2	CTDSPL2	275	FIKHVPPLTEEQLNRKPALPLKTRSTPEFSL	1	90.15		+
Q05D32	CTD small phosphatase-like protein 2	CTDSPL2	366	SKKVYADKLLNILDPKKQLVRHRLFREHCVC	1	109		+
P32929	Cystathionine gamma-lyase	CTH	73	FEYSRSGNPTRNCLEKAVAALDGAKYCTNRY	1	118.21		+
P32929	Cystathionine gamma-lyase	CTH	141	SEFGLKISFVDCSKIKLLEAAITPETKLVWI	1	107.35		+
P32929	Cystathionine gamma-lyase	CTH	152	CSKIKLLEAAITPETKLVWIETPTNPTQKVI	1	87.511		+
P35221	Catenin alpha-1	CTNNA1	16	MTAVHAGNINFKWDPKSLEIRTLAVERLLEP	0.985485	51.566			+
P35222	Catenin beta-1	CTNNB1	666	VATYAAAVLFRMSEDKPQDYKKRLSVELTSS	1	70.942		+
O60716	Catenin delta-1	CTNND1	444	CGALKNISFGRDQDNKIAIKNCDGVPALVRL	1	105.2		+
P17812	CTP synthase 1	CTPS1	92	FLDIRLTKDNNLTTGKIYQYVINKERKGDYL	1	66.022		+
P17812	CTP synthase 1	CTPS1	195	VSLVPQPSSTGEQKTKPTQNSVRELRGLGLS	1	70.942		+
P17812	CTP synthase 1	CTPS1	309	RLLETCSIALVGKYTKFSDSYASVIKALEHS	1	47.774		+
Q6PD62	RNA polymerase-associated protein CTR9 homolog	CTR9	637	REKEKRHQDRALAIYKQVLRNDAKNLYAANG	1	105.65		+
Q6PD62	RNA polymerase-associated protein CTR9 homolog	CTR9	849	QDEEERELRAKQEQEKELLRQKLLKEQEEKR	0.984648	67.519		+
Q6PD62	RNA polymerase-associated protein CTR9 homolog	CTR9	884	EEQKKLLEQRAQYVEKTKNILMFTGETEATK	1	66.267		+
P07711	Cathepsin L1	CTSL1	230	PKYSVANDTGFVDIPKQEKALMKAVATVGPI	1	47.68		+
Q14247	Src substrate cortactin	CTTN	144	MDRVDQSAVGFEYQGKTEKHASQKDYSSGFG	1	72.568		+
O60494	Cubilin	CUBN	72	SAQNIEFRTGSLGKIKLNDEDLSECLHQIQK	1	68.41		+
Q9H467	CUE domain-containing protein 2	CUEDC2	256	PKKLIRYIDNQVVSTKGERFKDVRNPEAEEM	1	135.09		+
Q13616	Cullin-1	CUL1	689	GYKNKKLRVNINVPMKTEQKQEQETTHKNIE	1	50.305		+
Q13618	Cullin-3	CUL3	568	HMGSADLNATFYGPVKKEDGSEVGVGGAQVT	1	49.559		+
Q13618	Cullin-3	CUL3	673	IFTVNDQFTSKLHRVKIQTVAAKQGESDPER	1	90.827		+
P39880	Homeobox protein cut-like 1	CUX1	785	APEAGASALPNPPALKKEAQDAPGLDPQGAA	1	107.75		+	+	+
P39880	Homeobox protein cut-like 1	CUX1	811	PQGAADCAQGVLRQVKNEVGRSGAWKDHWWS	1	66.273			+
Q9HCG8	Pre-mRNA-splicing factor CWC22 homolog	CWC22	478	IQSSLDFEECAHKLLKMEFPESQTKELCNMI	1	101.53		+
Q9NXE8	Pre-mRNA-splicing factor CWC25 homolog	CWC25	391	LEKLDSRDGKFIHRMKLESASTSSLEDRVKR	1	50.305		+
Q69YN2	CWF19-like protein 1	CWF19L1	174	KCVGNFGNSSGEVDTKKCGSALVSSLATGLK	1	42.947		+
Q69YN2	CWF19-like protein 1	CWF19L1	175	CVGNFGNSSGEVDTKKCGSALVSSLATGLKP	1	81.157		+
Q69YN2	CWF19-like protein 1	CWF19L1	189	KKCGSALVSSLATGLKPRYHFAALEKTYYER	1	42.314		+
Q69YN2	CWF19-like protein 1	CWF19L1	515	LNVPDKSDWRQCQISKEDEETLARRFRKDFE	1	71.98		+
Q2TBE0	CWF19-like protein 2	CWF19L2	171	TVDFMSVKTVSSSSLKAEKETMRKIEQEKNQ	1	71.279		+
Q2TBE0	CWF19-like protein 2	CWF19L2	192	MRKIEQEKNQALEQSKLMERELNPYWKDGGT	1	47.774		+
Q2TBE0	CWF19-like protein 2	CWF19L2	268	DIVAERYGSMEIFQSKLEDAEKAASTKEDYR	1	66.826		+
Q2TBE0	CWF19-like protein 2	CWF19L2	309	DKAQNCQESRESDLVKYGNSSRDRYATTDTA	1	86.803		+
Q2TBE0	CWF19-like protein 2	CWF19L2	526	LAEQLKVQLEKANKFKETITQIPKKSGVENE	1	67.385		+
Q2TBE0	CWF19-like protein 2	CWF19L2	604	RYFHDDDNLSLNDLVKNEKMGTAENQNKLFM	1	178.67	+	+	+	+
Q2TBE0	CWF19-like protein 2	CWF19L2	801	KKAIMESDEEWSMNKKLIDLSSKDIRKSVPR	1	101.97		+
A2AJT9	Uncharacterized protein CXorf23	CXorf23	183	KWHEDELRHQRIQEEKYSQSTRRGSEDFETR	1	95.57		+
A2AJT9	Uncharacterized protein CXorf23	CXorf23	400	SSSNQLDKSQKLPDVKPSPINLRKKSLTVKV	1	69.331		+
A6PW82	Putative uncharacterized protein CXorf30	CXorf30	437	CVALYMIEKSYDIMAKRITFIFNLVFTPKKP	0.939846	69.704		+
Q9H5V9	UPF0428 protein CXorf56	CXorf56	183	EIEAREVADSYAQNAKVIEKQLERKGMSKRR	1	80.738		+
Q9H5V9	UPF0428 protein CXorf56	CXorf56	187	REVADSYAQNAKVIEKQLERKGMSKRRLQEL	1	98.156		+
Q9H5V9	UPF0428 protein CXorf56	CXorf56	213	RLQELAELEAKKAKMKGTLIDNQFK______	1	56.205		+
Q6NSI4	Uncharacterized protein CXorf57	CXorf57	141	GIQMRISRVSCLYNEKRIGQGILCIDNVHCG	1	95.417		+
Q6NSI4	Uncharacterized protein CXorf57	CXorf57	176	SISLETPFRNRAHQEKPERPLRGGKSHYLAL	1	73.722		+
Q6NSI4-3	Uncharacterized protein CXorf57	CXorf57	256	VFITGHRGQPYTYDAKNANRPSTSQAARVEI	1	61.276		+
Q6NSI4	Uncharacterized protein CXorf57	CXorf57	304	SLRVGLVLLLQDYSVKKSYPFRIQPVPVDPQ	1	137.61		+
Q6NSI4	Uncharacterized protein CXorf57	CXorf57	348	RDPPTNIIIIPEKQVKPEWRLPKLNHRFTTR	1	133.58	+	+	+	+
Q6NSI4	Uncharacterized protein CXorf57	CXorf57	481	VFITGHRGQPYTYDAKVKNFIQWIRTKSDSG	1	128.71	+	+	+
Q6NSI4	Uncharacterized protein CXorf57	CXorf57	483	ITGHRGQPYTYDAKVKNFIQWIRTKSDSGEQ	1	129.85				+
Q6NSI4	Uncharacterized protein CXorf57	CXorf57	524	YPPVPETFSKYSSSIKVESLLTAISEVRKEI	1	234.18	+	+	+	+
Q6NSI4	Uncharacterized protein CXorf57	CXorf57	537	SIKVESLLTAISEVRKEIEDLQYREQKRIAI	1	81.017		+
Q6NSI4	Uncharacterized protein CXorf57	CXorf57	624	SQYFQTTSTNLSLSNKIRILQGPHANPVAVP	1	150.94	+	+		+
Q6NSI4	Uncharacterized protein CXorf57	CXorf57	651	VAVPQPGASVQTKGIKPGMPSIFNRRANINA	1	96.745		+
Q6NSI4	Uncharacterized protein CXorf57	CXorf57	671	SIFNRRANINANLQGKARKTISDRWESQLWR	1	100.11		+
Q6NSI4	Uncharacterized protein CXorf57	CXorf57	688	RKTISDRWESQLWREKKFGLIDHLHYSRVYP	0.8134	79.88	+		+
Q6NSI4	Uncharacterized protein CXorf57	CXorf57	689	KTISDRWESQLWREKKFGLIDHLHYSRVYPE	1	127.79	+	+	+	+
Q6NSI4	Uncharacterized protein CXorf57	CXorf57	716	VYPESIPRKFMFEHRKFLSDQYNSQPAKYVP	1	183	+	+
Q6NSI4	Uncharacterized protein CXorf57	CXorf57	738	NSQPAKYVPPEGRPPKLDDFKSARSLGHFEV	1	70.26	+	+
Q6NSI4	Uncharacterized protein CXorf57	CXorf57	743	KYVPPEGRPPKLDDFKSARSLGHFEVTILGL	1	122.34	+	+
Q6NSI4	Uncharacterized protein CXorf57	CXorf57	817	NDRLPGPRAVAGDIIKAATELDRVHIVGILD	1	169.92	+	+
Q9P0U4	CpG-binding protein	CXXC1	367	QKHKDKWKHPERADAKDPASLPQCLGPGCVR	1	53.481		+
Q9P0U4	CpG-binding protein	CXXC1	398	PAQPSSKYCSDDCGMKLAANRIYEILPQRIQ	1	40.941		+
Q9P0U4	CpG-binding protein	CXXC1	427	IQQWQQSPCIAEEHGKKLLERIRREQQSART	1	59.975		+
Q7LFL8	CXXC-type zinc finger protein 5	CXXC5	147	PTSKHKSGAVASLLSKAERATELAAEGQLTL	1	81.854		+
P08574	Cytochrome c1, heme protein, mitochondrial	CYC1	177	GEMFMRPGKLFDYFPKPYPNSEAARAANNGA	1	63.682		+
P99999	Cytochrome c	CYCS	100	GIKKKEERADLIAYLKKATNE__________	1	136.93		+
Q7L576	Cytoplasmic FMR1-interacting protein 1	CYFIP1	546	PALRGEKDPKSGFDIKVPRRAVGPSSTQLYM	1	125.82		+
Q7L576	Cytoplasmic FMR1-interacting protein 1	CYFIP1	1053	KEGERLDAKMKRLESKYAPLHLVPLIERLGT	1	68.481		+
Q96F07	Cytoplasmic FMR1-interacting protein 2	CYFIP2	545	PCLRGEKDPKGGFDIKVPRRAVGPSSTQLYM	1	115.33		+
Q16850	Lanosterol 14-alpha demethylase	CYP51A1	156	KGVAYDVPNPVFLEQKKMLKSGLNIAHFKQH	1	80.738		+
Q9UI36	Dachshund homolog 1	DACH1	487	AQVQSPPSRVETSVIKERVPDSPSPAPSLEE	1	81.565		+
Q96NX9	Dachshund homolog 2	DACH2	368	AQIHSPLSRAGTSVIKERIPESPSPAPSLEE	1	92.856		+
O43293	Death-associated protein kinase 3	DAPK3	42	VRKCRQKGTGKEYAAKFIKKRRLSSSRRGVS	1	82.029		+
O43293	Death-associated protein kinase 3	DAPK3	141	GVHYLHSKRIAHFDLKPENIMLLDKNVPNPR	1	148.38	+	+	+
O43293	Death-associated protein kinase 3	DAPK3	158	ENIMLLDKNVPNPRIKLIDFGIAHKIEAGNE	1	90.614		+
O43293	Death-associated protein kinase 3	DAPK3	167	VPNPRIKLIDFGIAHKIEAGNEFKNIFGTPE	1	77.221	+	+
O43293	Death-associated protein kinase 3	DAPK3	303	SGRKPERRRLKTTRLKEYTIKSHSSLPPNNS	1	81.017		+
O43293	Death-associated protein kinase 3	DAPK3	327	SLPPNNSYADFERFSKVLEEAAAAEEGLREL	1	150.7	+	+
O43293	Death-associated protein kinase 3	DAPK3	400	LLKTEALKRQAQEEAKGALLGTSGLKRRFSR	1	60.062		+
O43293	Death-associated protein kinase 3	DAPK3	410	AQEEAKGALLGTSGLKRRFSRLENRYEALAK	1	109.44		+
O43293	Death-associated protein kinase 3	DAPK3	445	EMRFVQDLVRALEQEKLQGVECGLR______	1	57.288		+
Q9UER7	Death domain-associated protein 6	DAXX	60	HGARGSSSSGGKKCYKLENEKLFEEFLELCK	1	275.2	+	+	+	+
Q9UER7	Death domain-associated protein 6	DAXX	65	SSSSGGKKCYKLENEKLFEEFLELCKMQTAD	1	94.203		+
Q9UER7	Death domain-associated protein 6	DAXX	122	NILSRVLSRARSRPAKLYVYINELCTVLKAH	1	133.21		+	+
Q9UER7	Death domain-associated protein 6	DAXX	135	PAKLYVYINELCTVLKAHSAKKKLNLAPAAT	1	75.548		+
Q9UER7	Death domain-associated protein 6	DAXX	142	INELCTVLKAHSAKKKLNLAPAATTSNEPSG	1	219.73	+	+	+
Q9UER7	Death domain-associated protein 6	DAXX	208	QLLALYVAEIRRLQEKELDLSELDDPDSAYL	1	187.95		+
Q9UER7	Death domain-associated protein 6	DAXX	243	LKRKLIRLFGRLCELKDCSSLTGRVIEQRIP	1	78.191	+	+	+
Q9UER7	Death domain-associated protein 6	DAXX	277	TRYPEVNRRIERLINKPGPDTFPDYGDVLRA	1	166.49	+	+	+
Q9UER7	Death domain-associated protein 6	DAXX	295	PDTFPDYGDVLRAVEKAAARHSLGLPRQQLQ	1	121.61		+	+
Q9UER7	Death domain-associated protein 6	DAXX	378	ENRSLAMSRLDEVISKYAMLQDKSEEGERKK	1	171		+	+
Q9UER7	Death domain-associated protein 6	DAXX	385	SRLDEVISKYAMLQDKSEEGERKKRRARLQG	1	142.32	+	+
Q9UER7	Death domain-associated protein 6	DAXX	512	MSSLQISNEKNLEPGKQISRSSGEQQNKGRI	1	83.182		+
Q9UER7	Death domain-associated protein 6	DAXX	524	EPGKQISRSSGEQQNKGRIVSPSLLSEEPLA	1	121.82		+
Q9UER7	Death domain-associated protein 6	DAXX	637	WGDSGPPCKKSRKEKKQTGSGPLGNSYVERQ	1	124.29		+
Q9UER7	Death domain-associated protein 6	DAXX	662	SYVERQRSVHEKNGKKICTLPSPPSPLASLA	1	43.696		+
Q9UBU7	Protein DBF4 homolog A	DBF4	21	MRIHSKGHFQGGIQVKNEKNRPSLKSLKTDN	1	108.18	+	+
Q9UBU7	Protein DBF4 homolog A	DBF4	408	KEQNFLYKETQETEKKLLFISEPIPHPSNEL	1	77.221		+
Q8NFT6	Protein DBF4 homolog B	DBF4B	146	RPSRKPVDSVPLSRGKELLQKAIRNQGSISG	1	101.72		+
Q8NFT6	Protein DBF4 homolog B	DBF4B	232	ESRTRKVARLKAPFLKIEDESRKFRPFHHQF	1	101.05		+
Q10586	D site-binding protein	DBP	236	ETFDPRRHRFSEEELKPQPIMKKARKIQVPE	1	50.088		+
Q9UK59	Lariat debranching enzyme	DBR1	250	HIVQAKDKGQTARATKFLALDKCLPHRDFLQ	1	117.25		+
Q5T6F0	DDB1- and CUL4-associated factor 12	DCAF12	51	RKRLPPVKRSLVYYLKNREVRLQNETSYSRV	1	142.08		+
Q5T6F0	DDB1- and CUL4-associated factor 12	DCAF12	245	PVYAHITHKALKDIPKEDTNPDNCKVRALAF	1	46.318		+
Q5T6F0	DDB1- and CUL4-associated factor 12	DCAF12	287	LDGYFHLWKAENTLSKLLSTKLPYCRENVCL	1	151.44		+
Q5T6F0	DDB1- and CUL4-associated factor 12	DCAF12	384	AQRFLEERLSACYGSKPRLAGENLKLTTGKG	1	54.259		+
Q5T6F0	DDB1- and CUL4-associated factor 12	DCAF12	393	SACYGSKPRLAGENLKLTTGKGWLNHDETWR	1	93.424		+
Q9NV06	DDB1- and CUL4-associated factor 13	DCAF13	18	VKMLSRNPDNYVRETKLDLQRVPRNYDPALH	1	141.02		+
Q9NV06	DDB1- and CUL4-associated factor 13	DCAF13	49	PFEVPREYIRALNATKLERVFAKPFLASLDG	1	119.88		+		+
Q9NV06	DDB1- and CUL4-associated factor 13	DCAF13	56	YIRALNATKLERVFAKPFLASLDGHRDGVNC	1	90.385		+
Q9NV06	DDB1- and CUL4-associated factor 13	DCAF13	78	DGHRDGVNCLAKHPEKLATVLSGACDGEVRI	1	48.376		+
Q9NV06	DDB1- and CUL4-associated factor 13	DCAF13	359	SDEMNIRLWKANASEKLGVLTSREKAAKDYN	1	112.17		+
Q9NV06	DDB1- and CUL4-associated factor 13	DCAF13	376	GVLTSREKAAKDYNQKLKEKFQHYPHIKRIA	1	87.806		+
Q66K64	DDB1- and CUL4-associated factor 15	DCAF15	321	RSSGSPEPSPAIAKAKEFVADIFRRAKEAKG	1	121.02		+
Q9NXF7	DDB1- and CUL4-associated factor 16	DCAF16	210	INTTYSYTDFQKAVNKLLTASL_________	1	102.53		+
Q8WV16	DDB1- and CUL4-associated factor 4	DCAF4	193	LADTNSDRLFTVNDVKVGGSKYGIINLQSLK	1	89.358		+
Q96JK2	DDB1- and CUL4-associated factor 5	DCAF5	734	RNQDLPPEGCSKDTFKEETPRTPSNGPGHEH	1	184.98		+
Q58WW2	DDB1- and CUL4-associated factor 6	DCAF6	183	WFDTRIKTSCTKEDCKDDILINCRRAATSVA	1	97.69		+
Q58WW2	DDB1- and CUL4-associated factor 6	DCAF6	291	YIYLFDPKDDTARELKTPSAEERREELRQPP	1	66.056		+
P61962	DDB1- and CUL4-associated factor 7	DCAF7	81	DHPYPTTKLMWIPDTKGVYPDLLATSGDYLR	1	108.57		+
Q5TAQ9	DDB1- and CUL4-associated factor 8	DCAF8	375	DQRKIDENENNGVLKKFCPHHLVNSESKANI	1	72.898		+
Q8WVC6	Dephospho-CoA kinase domain-containing protein	DCAKD	168	KDAEARINAQLPLTDKARMARHVLDNSGEWS	1	78.324		+
Q6PJP8	DNA cross-link repair 1A protein	DCLRE1A	202	FSSPSPASGGSFSETKSGVLCSLEERWSSYQ	1	232.2	+	+		+
Q6PJP8	DNA cross-link repair 1A protein	DCLRE1A	236	DNSVSNDPLLMTQYFKKSPSLTEASEKISTH	1	65.428		+
Q6PJP8	DNA cross-link repair 1A protein	DCLRE1A	370	QDESCPKVNSFLTRDKYDEGLYRFNSLNDLS	1	133.81		+
Q6PJP8	DNA cross-link repair 1A protein	DCLRE1A	429	LAGKLAASVHQATKAKPDEPEFHSAQSNKQK	1	69.261		+
Q6PJP8	DNA cross-link repair 1A protein	DCLRE1A	508	NLNAKNNTNSACFCRKALEGVPVGKATILNT	1	79.659		+
Q6PJP8	DNA cross-link repair 1A protein	DCLRE1A	533	ATILNTENLSSTPAPKYLKILPSGLKYNARH	1	136.57		+		+
Q6PJP8	DNA cross-link repair 1A protein	DCLRE1A	536	LNTENLSSTPAPKYLKILPSGLKYNARHPST	1	120.84		+		+
Q6PJP8	DNA cross-link repair 1A protein	DCLRE1A	543	STPAPKYLKILPSGLKYNARHPSTKVMKQMD	1	66.004		+
Q6PJP8	DNA cross-link repair 1A protein	DCLRE1A	668	SDHLINTESEAVNLSKVKVFTKSAHGGLQRG	1	75.548		+
Q9H816	5' exonuclease Apollo	DCLRE1B	377	DQSQADRDSKKAKKEKLSPWPADLEKQPSHH	1	96.866		+
Q9H816	5' exonuclease Apollo	DCLRE1B	446	FSVHLRSTDEEFISQKTREEIGLGSPLVPMG	1	55.011		+
Q96SD1	Protein artemis	DCLRE1C	356	VIPVGTTMDKVVEILKPLCRSSQSTEPKYKP	1	123.95		+
Q96SD1	Protein artemis	DCLRE1C	606	MEQNVICPKDTYSDLKSRDKDVTIVPSTGEP	1	131.06		+
Q8IU60	m7GpppN-mRNA hydrolase	DCP2	185	QLARLYIIPGIPKDTKFNPKTRREIRNIEWF	1	95.531		+
O75935	Dynactin subunit 3	DCTN3	50	DGLVKVQVALGNISSKRERVKILYKKIEDLI	1	120.7		+
Q9UJW0	Dynactin subunit 4	DCTN4	181	KLARRRNYMPLAFSDKYGLGTRLQRPRAGAS	1	80.361		+
Q9UJW0	Dynactin subunit 4	DCTN4	206	PRAGASISTLAGLSLKEGEDQKEIKIEPAQA	0.960337	118.36		+
Q9UJW0	Dynactin subunit 4	DCTN4	212	ISTLAGLSLKEGEDQKEIKIEPAQAVDEVEP	1	107.97		+
Q9UJW0	Dynactin subunit 4	DCTN4	286	IKRSLRCRKCEHNLSKPEFNPTSIKFKIQLV	0.769121	45.363		+
Q9UJW0	Dynactin subunit 4	DCTN4	363	DPDDINSTAKVVVPPKELVLAGKDAAAEYDE	1	75.911		+
Q9BTE1	Dynactin subunit 5	DCTN5	10	______MELGELLYNKSEYIETASGNKVSRQ	1	78.976		+
Q9BTE1	Dynactin subunit 5	DCTN5	21	LLYNKSEYIETASGNKVSRQSVLCGSQNIVL	1	49.595		+
Q92564	DCN1-like protein 4	DCUN1D4	95	SRHDSMYRKYDSTRIKTEEEAFSSKRCLEWF	1	105.65	+	+	+	+
Q9BTE7	DCN1-like protein 5	DCUN1D5	23	KSPGVAAAVAEDGGLKKCKISSYCRSQPPAR	1	88		+
Q9BTE7	DCN1-like protein 5	DCUN1D5	26	GVAAAVAEDGGLKKCKISSYCRSQPPARLIS	1	68.657		+
Q9BTE7	DCN1-like protein 5	DCUN1D5	103	VLAWKLEAESMGFFTKEEWLKGMTSLQCDCT	1	66.826		+
Q9BTE7	DCN1-like protein 5	DCUN1D5	120	EWLKGMTSLQCDCTEKLQNKFDFLRSQLNDI	1	91.355		+
Q9BTE7	DCN1-like protein 5	DCUN1D5	139	KFDFLRSQLNDISSFKNIYRYAFDFARDKDQ	1	104.95		+
Q9BW61	DET1- and DDB1-associated protein 1	DDA1	6	__________MADFLKGLPVYNKSNFSRFHA	1	46.069		+
Q16531	DNA damage-binding protein 1	DDB1	153	GLFKVIPLDRDNKELKAFNIRLEELHVIDVK	1	73.233		+
Q16531	DNA damage-binding protein 1	DDB1	1121	QEVVANLQYDDGSGMKREATADDLIKVVEEL	1	128.38	+	+
Q92466	DNA damage-binding protein 2	DDB2	187	FYASSMEGTTRLQDFKGNILRVFASSDTINI	1	90.412		+
Q92466	DNA damage-binding protein 2	DDB2	309	ACFSPDGARLLTTDQKSEIRVYSASQWDCPL	1	100.11		+
P35638	DNA damage-inducible transcript 3 protein	DDIT3	130	AGKQRMKEKEQENERKVAQLAEENERLKQEI	1	98.902		+
P39656	Dolichyl-diphosphooligosaccharide--protein glycosyltransferase 48 kDa subunit	DDOST	189	VADTENLLKAPTIVGKSSLNPILFRGVGMVA	1	66.826		+
Q92499	ATP-dependent RNA helicase DDX1	DDX1	307	VEPSRELAEQTLNNIKQFKKYIDNPKLRELL	1	67.136		+
Q13206	Probable ATP-dependent RNA helicase DDX10	DDX10	182	NHDFSAGLIIGGKDLKHEAERINNINILVCT	1	77.062		+
Q13206	Probable ATP-dependent RNA helicase DDX10	DDX10	441	MVQQLLQKKVPVKEIKINPEKLIDVQKKLES	1	100.25		+
Q13206	Probable ATP-dependent RNA helicase DDX10	DDX10	649	DFLKVKRHNVFGLDLKDEKTLQKKEPSKSSI	1	65.105	+
Q13206	Probable ATP-dependent RNA helicase DDX10	DDX10	709	GELVQQWPQMQKSAIKDAEEDDDTGGINLHK	1	47.082		+
Q13206	Probable ATP-dependent RNA helicase DDX10	DDX10	734	GINLHKAKERLQEEDKFDKEEYRKKIKAKHR	0.983993	50.077		+
Q96FC9	Probable ATP-dependent RNA helicase DDX11	DDX11	273	VSLGSRQNLCVNEDVKSLGSVQLINDRCVDM	1	74.364				+
A8MPP1	Putative ATP-dependent RNA helicase DDX11-like protein 8	DDX11L8	462	LYLLEKFVAVLGGNIKQNPNTQSLSQTGTEL	1	87.881		+
A8MPP1	Putative ATP-dependent RNA helicase DDX11-like protein 8	DDX11L8	898	VEVKATFGPAIAAVQKFHREKSASS______	1	81.448		+
A8MPP1	Putative ATP-dependent RNA helicase DDX12	DDX12P	88	EARLLETGTGPLHDEKDESLCLSSSCEGAAG	1	94.802	+
A8MPP1	Putative ATP-dependent RNA helicase DDX12	DDX12P	154	QREERLQQLQHRVQLKYAAKRLRQEEEEREN	1	125.74		+
A8MPP1	Putative ATP-dependent RNA helicase DDX12	DDX12P	305	MQRSRHEKKKGAEEEKPKRRRQEKQAACPFY	1	91.549		+
A8MPP1	Putative ATP-dependent RNA helicase DDX12	DDX12P	509	LFKVQRYCEKSMISRKLFGFTERYGAVFSSR	1	70.363		+
A8MPP1	Putative ATP-dependent RNA helicase DDX12	DDX12P	812	VGMPFPNIRSAELQEKMAYLDQTLPRAPGQA	1	143.46		+
Q92841	Probable ATP-dependent RNA helicase DDX17	DDX17	129	GERLRKKKWDLSELPKFEKNFYVEHPEVARL	1	149.59	+	+	+	+
Q92841	Probable ATP-dependent RNA helicase DDX17	DDX17	269	RELAQQVQQVADDYGKCSRLKSTCIYGGAPK	1	121.44		+
Q92841	Probable ATP-dependent RNA helicase DDX17	DDX17	468	SQPERDWVLNEFRSGKAPILIATDVASRGLD	1	50.831		+
Q92841	Probable ATP-dependent RNA helicase DDX17	DDX17	488	IATDVASRGLDVEDVKFVINYDYPNSSEDYV	1	66.017		+
Q92841	Probable ATP-dependent RNA helicase DDX17	DDX17	528	TNKGTAYTFFTPGNLKQARELIKVLEEANQA	1	74.141		+
Q9NVP1	ATP-dependent RNA helicase DDX18	DDX18	348	DEADRILDVGFEEELKQIIKLLPTRRQTMLF	1	42.242		+
Q9NVP1	ATP-dependent RNA helicase DDX18	DDX18	370	PTRRQTMLFSATQTRKVEDLARISLKKEPLY	1	83.168		+
Q9NUU7	ATP-dependent RNA helicase DDX19A	DDX19A	26	DEQEAAVKSMTNLQIKEEKVKADTNGIIKTS	1	127.66		+
Q9NUU7	ATP-dependent RNA helicase DDX19A	DDX19A	297	KFAQKVVPDPNVIKLKREEETLDTIKQYYVL	1	50.222		+
Q9NUU7	ATP-dependent RNA helicase DDX19A	DDX19A	475	KKIERLDTDDLDEIEKIAN____________	1	261.67		+
Q9UHI6	Probable ATP-dependent RNA helicase DDX20	DDX20	91	GLRAAGFERPSPVQLKAIPLGRCGLDLIVQA	1	42.068		+
Q9UHI6	Probable ATP-dependent RNA helicase DDX20	DDX20	473	AVHTYGIASVPNQPLKKQIQKIERTLQIQKA	1	79.393		+
Q9UHI6	Probable ATP-dependent RNA helicase DDX20	DDX20	478	GIASVPNQPLKKQIQKIERTLQIQKAHGDHM	1	113.44		+
Q9UHI6	Probable ATP-dependent RNA helicase DDX20	DDX20	608	ELVEDYEHYIKEGLEKPVEIIRHYTGPGDQT	1	126.71		+
Q9UHI6	Probable ATP-dependent RNA helicase DDX20	DDX20	720	TPNPEKYQESPGIQMKTRLKEGASQRAKQSR	1	58.32		+
Q9NR30	Nucleolar RNA helicase 2	DDX21	116	PIEKKVVSSKTKKVTKNEEPSEEEIDAPKPK	0.999993	68.243		+
Q9NR30	Nucleolar RNA helicase 2	DDX21	199	KEGAFSNFPISEETIKLLKGRGVTFLFPIQA	1	196.71		+
Q9NR30	Nucleolar RNA helicase 2	DDX21	448	VYSGHQGRTIIFCETKKEAQELSQNSAIKQD	1	71.176		+
Q9NR30	Nucleolar RNA helicase 2	DDX21	461	ETKKEAQELSQNSAIKQDAQSLHGDIPQKQR	1	42.347		+
Q9GZR7	ATP-dependent RNA helicase DDX24	DDX24	91	RKAQAVSEEEEEEEGKSSSPKKKIKLKKSKN	1	41.047		+
Q9GZR7	ATP-dependent RNA helicase DDX24	DDX24	290	GETRTEAGAETRSPGKAEAESDALPDDTVIE	1	93.568		+		+
Q9GZR7	ATP-dependent RNA helicase DDX24	DDX24	320	ESEALPSDIAAEARAKTGGTVSDQALLFGDD	1	40.067		+
Q9GZR7	ATP-dependent RNA helicase DDX24	DDX24	370	ENEEENLDKEQTGNLKQELDDKSATCKAYPK	0.999214	112.39	+
Q9GZR7	ATP-dependent RNA helicase DDX24	DDX24	808	RHLLSQPLFTESQKTKYPTQSGKPPLLVSAP	0.998716	88.071		+
Q9GZR7	ATP-dependent RNA helicase DDX24	DDX24	815	LFTESQKTKYPTQSGKPPLLVSAPSKSESAL	0.8539	80.236		+
Q5JSJ4	Protein DDX26B	DDX26B	505	KEFAGFQIGLLNKDLKPQTYRNAYDIPRRGL	1	93.345		+
Q5JSJ4	Protein DDX26B	DDX26B	591	PKRLHTFGNPFKQDKKGMMIDEADEFVAGPQ	1	60.062		+
Q96GQ7	Probable ATP-dependent RNA helicase DDX27	DDX27	120	MSQLKKKRAATTLDEKIEKVRKKRKTEDKEA	1	84.753		+
Q9H8H2	Probable ATP-dependent RNA helicase DDX31	DDX31	138	RPPAQASRQAKATKRKYQASSEAPPAKRRNE	1	74.987		+
Q9H8H2	Probable ATP-dependent RNA helicase DDX31	DDX31	172	LPAKKTSVKETQRTFKGNAQKMFSPKKHSVS	1	70.942		+
Q9H8H2	Probable ATP-dependent RNA helicase DDX31	DDX31	200	SVSTSDRNQEERQCIKTSSLFKNNPDIPELH	1	53.237		+
O00148	ATP-dependent RNA helicase DDX39A	DDX39A	31	EEEPQAPQESTPAPPKKDIKGSYVSIHSSGF	1	40.8		+
O00148	ATP-dependent RNA helicase DDX39A	DDX39A	35	QAPQESTPAPPKKDIKGSYVSIHSSGFRDFL	1	141.07	+	+		+
O00148	ATP-dependent RNA helicase DDX39A	DDX39A	137	RELAFQISKEYERFSKYMPSVKVSVFFGGLS	1	123.86		+
Q13838	Spliceosome RNA helicase DDX39B	DDX39B	32	EVETAAGGDGAEAPAKKDVKGSYVSIHSSGF	1	121.09		+
Q13838	Spliceosome RNA helicase DDX39B	DDX39B	36	AAGGDGAEAPAKKDVKGSYVSIHSSGFRDFL	1	118.21	+	+	+	+
O00148	Spliceosome RNA helicase DDX39B	DDX39B	52	SYVSIHSSGFRDFLLKPELLRAIVDCGFEHP	1	148.52		+
Q9UJV9	Probable ATP-dependent RNA helicase DDX41	DDX41	111	EKAEARKESAKEKQLKEEEKILESVAEGRAL	0.992057	99.044		+		+
Q9UJV9	Probable ATP-dependent RNA helicase DDX41	DDX41	392	TMPKKIQNFAKSALVKPVTINVGRAGAASLD	1	86.944		+
Q9UJV9	Probable ATP-dependent RNA helicase DDX41	DDX41	416	AGAASLDVIQEVEYVKEEAKMVYLLECLQKT	1	243.87		+	+	+
Q9UJV9	Probable ATP-dependent RNA helicase DDX41	DDX41	442	CLQKTPPPVLIFAEKKADVDAIHEYLLLKGV	1	127.57		+	+	+
Q7L014	Probable ATP-dependent RNA helicase DDX46	DDX46	186	REEQRKKAMENIGELKKEIEEMKQGKKWSLE	1	84.365		+
Q9H0S4	Probable ATP-dependent RNA helicase DDX47	DDX47	24	SPTEASQPIVEEEETKTFKDLGVTDVLCEAC	1	216.48	+	+
Q9H0S4	Probable ATP-dependent RNA helicase DDX47	DDX47	161	IIATPGRLIDHLENTKGFNLRALKYLVMDEA	1	131.45	+	+	+
Q9Y6V7	Probable ATP-dependent RNA helicase DDX49	DDX49	52	LEGRDCLGCAKTGSGKTAAFVLPILQKLSED	1	42.314		+
Q9Y6V7	Probable ATP-dependent RNA helicase DDX49	DDX49	398	QILTQVNVVRRECEIKLEAAHFDEKKEINKR	1	139.66	+	+
P17844	Probable ATP-dependent RNA helicase DDX5	DDX5	40	RAGPLSGKKFGNPGEKLVKKKWNLDELPKFE	1	99.844		+
P17844	Probable ATP-dependent RNA helicase DDX5	DDX5	45	SGKKFGNPGEKLVKKKWNLDELPKFEKNFYQ	1	91.355		+
P17844	Probable ATP-dependent RNA helicase DDX5	DDX5	53	GEKLVKKKWNLDELPKFEKNFYQEHPDLARR	1	197.7	+	+	+	+
P17844	Probable ATP-dependent RNA helicase DDX5	DDX5	80	LARRTAQEVETYRRSKEITVRGHNCPKPVLN	1	105.52		+
P17844	Probable ATP-dependent RNA helicase DDX5	DDX5	197	QVQQVAAEYCRACRLKSTCIYGGAPKGPQIR	1	60.157		+
P17844	Probable ATP-dependent RNA helicase DDX5	DDX5	207	KCSRLKSTCIYGGAPKGPQIRDLERGVEICI	1	144.97		+
P17844	Probable ATP-dependent RNA helicase DDX5	DDX5	236	CIATPGRLIDFLECGKTNLRRTTYLVLDEAD	1	86.944		+
P17844	Probable ATP-dependent RNA helicase DDX5	DDX5	351	IMSEKENKTIVFVETKRRCDELTRKMRRDGW	1	164.68		+
P17844	Probable ATP-dependent RNA helicase DDX5	DDX5	388	GDKSQQERDWVLNEFKHGKAPILIATDVASR	1	165.49	+	+
P17844	Probable ATP-dependent RNA helicase DDX5	DDX5	391	SQQERDWVLNEFKHGKAPILIATDVASRGLD	1	93.371		+
P17844	Probable ATP-dependent RNA helicase DDX5	DDX5	411	IATDVASRGLDVEDVKFVINYDYPNSSEDYI	1	283.17	+	+	+	+
P17844	Probable ATP-dependent RNA helicase DDX5	DDX5	437	SEDYIHRIGRTARSTKTGTAYTFFTPNNIKQ	1	69.979		+
P17844	Probable ATP-dependent RNA helicase DDX5	DDX5	470	DLISVLREANQAINPKLLQLVEDRGSGRSRG	1	206.59		+		+
P17844	Probable ATP-dependent RNA helicase DDX5	DDX5	523	FRDRENYDRGYSSLLKRDFGAKTQNGVYSAA	1	113.18	+	+
Q9BQ39	ATP-dependent RNA helicase DDX50	DDX50	125	RVSSLDTSTHKSSDNKLEETLTREQKEGAFS	1	98.942		+
Q9BQ39	ATP-dependent RNA helicase DDX50	DDX50	135	KSSDNKLEETLTREQKEGAFSNFPISEETIK	1	47.082		+
Q9BQ39	ATP-dependent RNA helicase DDX50	DDX50	150	KEGAFSNFPISEETIKLLKGRGVTYLFPIQV	1	196.71		+		+
Q9BQ39	ATP-dependent RNA helicase DDX50	DDX50	175	LFPIQVKTFGPVYEGKDLIAQARTGTGKTFS	1	65.467		+
Q9BQ39	ATP-dependent RNA helicase DDX50	DDX50	232	LAPTRELANQVAKDFKDITRKLSVACFYGGT	1	69.812		+
Q9BQ39	ATP-dependent RNA helicase DDX50	DDX50	283	GRIKDHLQSGRLDLSKLRHVVLDEVDQMLDL	1	90.827		+
Q9BQ39	ATP-dependent RNA helicase DDX50	DDX50	432	CLHGDIAQSQREITLKGFREGSFKVLVATNV	1	96.113		+
Q8N8A6	ATP-dependent RNA helicase DDX51	DDX51	323	TPLRVSLVTGQKSLAKEQESLVQKTADGYRC	1	54.276		+
Q8N8A6	ATP-dependent RNA helicase DDX51	DDX51	601	LRTYVHRVGRTARAGKTGQAFTLLLKVQERR	1	49.188		+
Q8N8A6	ATP-dependent RNA helicase DDX51	DDX51	637	TEAGAPELQRHELSSKLLQPLVPRYEEALSQ	1	77.633		+
Q8N8A6	ATP-dependent RNA helicase DDX51	DDX51	658	VPRYEEALSQLEESVKEERKQRAA_______	1	127.83	+	+	+	+
Q9Y2R4	Probable ATP-dependent RNA helicase DDX52	DDX52	15	_MDVHDLFRRLGAGAKFDTRRFSADAARFQI	1	78.744		+
Q9Y2R4	Probable ATP-dependent RNA helicase DDX52	DDX52	34	RRFSADAARFQIGKRKYDFDSSEVLQGLDFF	1	87.352		+	+
Q9Y2R4	Probable ATP-dependent RNA helicase DDX52	DDX52	74	CGASQTHQKPQNGEKKEESLTERKREQSKKK	1	80.24		+
Q9Y2R4	Probable ATP-dependent RNA helicase DDX52	DDX52	126	SVEAKIEDKKVQRESKLTSGKLENLRKEKIN	1	66.663		+
Q9Y2R4	Probable ATP-dependent RNA helicase DDX52	DDX52	139	ESKLTSGKLENLRKEKINFLRNKHKIHVQGT	1	84.743		+
Q9Y2R4	Probable ATP-dependent RNA helicase DDX52	DDX52	171	LPDPIATFQQLDQEYKINSRLLQNILDAGFQ	1	53.197		+
Q9Y2R4	Probable ATP-dependent RNA helicase DDX52	DDX52	521	AGNKGKAITFFTEDDKPLLRSVANVIQQAGC	1	239.58	+	+	+	+
Q9Y2R4	Probable ATP-dependent RNA helicase DDX52	DDX52	543	ANVIQQAGCPVPEYIKGFQKLLSKQKKKMIK	1	58.952		+
Q9Y2R4	Probable ATP-dependent RNA helicase DDX52	DDX52	571	MIKKPLERESISTTPKCFLEKAKDKQKKVTG	1	96.447		+
Q9Y2R4	Probable ATP-dependent RNA helicase DDX52	DDX52	598	KVTGQNSKKKVALEDKS______________	1	113.93		+
Q8TDD1	ATP-dependent RNA helicase DDX54	DDX54	635	GPAPSRPALQEKQPEKEEEEEAGESVEDIFS	1	44.625		+
Q8NHQ9	ATP-dependent RNA helicase DDX55	DDX55	131	LWIGGRNPGEDVERFKQQGGNIIVATPGRLE	1	48.216		+
Q9NY93	Probable ATP-dependent RNA helicase DDX56	DDX56	45	PTLIQEKAIPLALEGKDLLARARTGSGKTAA	1	127.32		+
Q9NY93	Probable ATP-dependent RNA helicase DDX56	DDX56	92	PVVEQAVRGLVLVPTKELARQAQSMIQQLAT	1	55.66		+
Q9NY93	Probable ATP-dependent RNA helicase DDX56	DDX56	134	SAAEDSVSQRAVLMEKPDVVVGTPSRILSHL	1	45.618		+
Q9NY93	Probable ATP-dependent RNA helicase DDX56	DDX56	451	SVTKQAIREARLKEIKEELLHSEKLKTYFED	0.996984	106.7	+	+	+
Q9NY93	Probable ATP-dependent RNA helicase DDX56	DDX56	461	RLKEIKEELLHSEKLKTYFEDNPRDLQLLRH	1	93.345		+
Q5T1V6	Probable ATP-dependent RNA helicase DDX59	DDX59	26	RNANDDGKSCVAKIIKPDPEDLQLDKSRDVP	1	170.11	+	+		+
P26196	Probable ATP-dependent RNA helicase DDX6	DDX6	86	DWKKTLKLPPKDLRIKTSDVTSTKGNEFEDY	1	57.175		+
P26196	Probable ATP-dependent RNA helicase DDX6	DDX6	458	RFNLKSIEEQLGTEIKPIPSNIDKSLYVAEY	1	113.54		+
P26196	Probable ATP-dependent RNA helicase DDX6	DDX6	482	SLYVAEYHSEPVEDEKP______________	1	117		+
O75398	Deformed epidermal autoregulatory factor 1 homolog	DEAF1	191	SPPTPLAPGQEKGGTKYNWDPSVYDSELPVR	1	50.358		+
Q8WXF8	DNA-binding death effector domain-containing protein 2	DEDD2	124	PVSPERYSYGTSSSSKRTEGSCRRRRQSSSS	1	98.676		+
Q6ZN54	Differentially expressed in FDCP 8 homolog	DEF8	67	__________MEYDEKLARFRQAHLNPFNKQ	1	99.283		+
Q6ZN54	Differentially expressed in FDCP 8 homolog	DEF8	154	LASDVQQLRQAIEECKQVILELPEQSEKQKD	1	44.054		+
Q6ZN54	Differentially expressed in FDCP 8 homolog	DEF8	168	CKQVILELPEQSEKQKDAVVRLIHLRLKLQE	1	69.825		+
A2RUS2	DENN domain-containing protein 3	DENND3	1146	KQVWVGSRGLGQGTPKGKIYVIDAERKTVEK	1	80.834			+
O43583	Density-regulated protein	DENR	14	__MAADISESSGADCKGDPRNSAKLDADYPL	1	74.428		+
O43583	Density-regulated protein	DENR	22	ESSGADCKGDPRNSAKLDADYPLRVLYCGVC	1	50.088		+
Q5TB30	DEP domain-containing protein 1A	DEPDC1	164	KRHGLHLSQENGEKIKHEIINEDQENAIDNR	1	157.59	+	+
Q5TB30	DEP domain-containing protein 1A	DEPDC1	460	FPNIEGQNNKLFLESKPKQEFLLNLHSEENI	1	115.57		+
Q96QD5	DEP domain-containing protein 7	DEPDC7	114	CQALMDYKVFEAVPTKVFGKDKKPTFEDSSC	1	60.157		+
Q96QD5	DEP domain-containing protein 7	DEPDC7	484	KDELLNLLKTLDEDSKLSAKEKKKLLGQFYK	1	59.709		+
Q9P202	Whirlin	DFNB31	373	DVGRLPRARTTVDETKWIASSRIRETMANSA	1	45.614		+
Q96DF8	Protein DGCR14	DGCR14	34	PPRKREAGEAGAATSKQRVLDEEEYIEGLQT	1	90.379		+
Q96DF8	Protein DGCR14	DGCR14	66	IQRDFFPDVEKLQAQKEYLEAEENGDLERMR	1	69.361		+
Q96DF8	Protein DGCR14	DGCR14	86	AEENGDLERMRQIAIKFGSALGKMSREPPPP	1	50.088		+
Q96DF8	Protein DGCR14	DGCR14	93	ERMRQIAIKFGSALGKMSREPPPPYVTPATF	1	188.12	+	+
Q96DF8	Protein DGCR14	DGCR14	142	RGRGLEDGEAGEEEEKEPLPSLDVFLSRYTS	1	255.42		+	+
Q96DF8	Protein DGCR14	DGCR14	285	ALNAQHKQGKVGPDGKELIPQESPRVGGFGF	1	48.216		+
Q96DF8	Protein DGCR14	DGCR14	408	AMSPALQRLVSRTASKYTDRALRASYTPSPA	1	74.611		+
Q14129	Protein DGCR6	DGCR6	148	EQRAMDQKIILELDRKVADQQSTLEKAGVAG	1	127.17		+
Q8WYQ5	Microprocessor complex subunit DGCR8	DGCR8	707	GSLLRMYGRESSKMVKQETSDKSVIELQQYA	1	110.08		+
Q13574	Diacylglycerol kinase zeta	DGKZ	710	VVCDGMDLTPKIQDLKPQCVVFLNIPRYCAG	1	66.826		+
Q13574	Diacylglycerol kinase zeta	DGKZ	813	SRIRIALRNQATMVQKAKRRSAAPLHSDQQP	1	43.68		+
Q16854	Deoxyguanosine kinase, mitochondrial	DGUOK	275	VTKQEDLMREVNTFVKNL_____________	1	169.37		+
Q86SQ9	Dehydrodolichyl diphosphate synthase	DHDDS	320	RREERVQGFLQALELKRADWLARLGTASA__	1	75.018		+
P00374	Dihydrofolate reductase	DHFR	47	FRYFQRMTTTSSVEGKQNLVIMGKKTWFSIP	1	63.691		+
P00374	Dihydrofolate reductase	DHFR	56	TSSVEGKQNLVIMGKKTWFSIPEKNRPLKGR	1	87.184		+
P00374	Dihydrofolate reductase	DHFR	64	NLVIMGKKTWFSIPEKNRPLKGRINLVLSRE	1	57.148		+
P00374	Dihydrofolate reductase	DHFR	81	RPLKGRINLVLSRELKEPPQGAHFLSRSLDD	1	144.29	+	+	+	+
P00374	Dihydrofolate reductase	DHFR	99	PQGAHFLSRSLDDALKLTEQPELANKVDMVW	1	318.82		+
P00374	Dihydrofolate reductase	DHFR	156	QDFESDTFFPEIDLEKYKLLPEYPGVLSDVQ	1	181.49	+	+		+
P00374	Dihydrofolate reductase	DHFR	158	FESDTFFPEIDLEKYKLLPEYPGVLSDVQEE	1	157.85	+	+		+
P00374	Dihydrofolate reductase	DHFR	174	LLPEYPGVLSDVQEEKGIKYKFEVYEKND__	1	223.86	+	+	+	+
P00374	Dihydrofolate reductase	DHFR	177	EYPGVLSDVQEEKGIKYKFEVYEKND_____	1	69.92		+
P00374	Dihydrofolate reductase	DHFR	179	PGVLSDVQEEKGIKYKFEVYEKND_______	1	232.13	+	+	+	+
P00374	Dihydrofolate reductase	DHFR	185	VQEEKGIKYKFEVYEKND_____________	1	94.692		+
O43143	Putative pre-mRNA-splicing factor ATP-dependent RNA helicase DHX15	DHX15	132	PFTNLPHTPRYYDILKKRLQLPVWEYKDRFT	1	87.149		+
O43143	Putative pre-mRNA-splicing factor ATP-dependent RNA helicase DHX15	DHX15	230	QEVGYSIRFEDCSSAKTILKYMTDGMLLREA	1	61.444		+
O43143	Putative pre-mRNA-splicing factor ATP-dependent RNA helicase DHX15	DHX15	234	YSIRFEDCSSAKTILKYMTDGMLLREAMNDP	1	50.897		+
O43143	Putative pre-mRNA-splicing factor ATP-dependent RNA helicase DHX15	DHX15	370	FLTGQEEIDEACKRIKREVDDLGPEVGDIKI	1	122.19	+	+	+	+
O43143	Putative pre-mRNA-splicing factor ATP-dependent RNA helicase DHX15	DHX15	384	IKREVDDLGPEVGDIKIIPLYSTLPPQQQQR	1	233.79	+	+
O43143	Putative pre-mRNA-splicing factor ATP-dependent RNA helicase DHX15	DHX15	407	LPPQQQQRIFEPPPPKKQNGAIGRKVVVSTN	1	81.625		+
O43143	Putative pre-mRNA-splicing factor ATP-dependent RNA helicase DHX15	DHX15	488	AGRTRPGKCFRLYTEKAYKTEMQDNTYPEIL	1	94.85		+
O43143	Putative pre-mRNA-splicing factor ATP-dependent RNA helicase DHX15	DHX15	491	TRPGKCFRLYTEKAYKTEMQDNTYPEILRSN	1	241.68	+	+	+
O43143	Putative pre-mRNA-splicing factor ATP-dependent RNA helicase DHX15	DHX15	515	PEILRSNLGSVVLQLKKLGIDDLVHFDFMDP	1	136.81		+
O43143	Putative pre-mRNA-splicing factor ATP-dependent RNA helicase DHX15	DHX15	614	CFVRPTEAKKAADEAKMRFAHIDGDHLTLLN	1	103.91		+
O43143	Putative pre-mRNA-splicing factor ATP-dependent RNA helicase DHX15	DHX15	754	FVLTTKNYIRTCTDIKPEWLVKIAPQYYDMS	1	238.83	+	+	+	+
O43143	Putative pre-mRNA-splicing factor ATP-dependent RNA helicase DHX15	DHX15	786	FPQCEAKRQLDRIIAKLQSKEYSQY______	1	68.676		+
O43143	Putative pre-mRNA-splicing factor ATP-dependent RNA helicase DHX15	DHX15	790	EAKRQLDRIIAKLQSKEYSQY__________	1	81.525		+
O60231	Putative pre-mRNA-splicing factor ATP-dependent RNA helicase DHX16	DHX16	291	VRDLAREYRAAGEQEKLEATNRYHMPKETRG	1	54.898		+
O60231	Putative pre-mRNA-splicing factor ATP-dependent RNA helicase DHX16	DHX16	340	EQRRWEEARLGAASLKFGARDAASQEPKYQL	1	60.196		+
Q9H6R0	Putative ATP-dependent RNA helicase DHX33	DHX33	149	SLATRVSDEKRTELGKLVGYTVRFDDVTSED	1	69.03		+
Q9H6R0	Putative ATP-dependent RNA helicase DHX33	DHX33	168	YTVRFDDVTSEDTRIKFLTDGMLLREAISDS	1	103.76		+
Q9H6R0	Putative ATP-dependent RNA helicase DHX33	DHX33	379	TGIKYVVDTGMVKAKKYNPDSGLEVLAVQRV	1	121.82		+
Q14147	Probable ATP-dependent RNA helicase DHX34	DHX34	353	ITVVYQPQEAEPTTSKSEKLDPRPFLRVLES	1	69.088		+
Q14147	Probable ATP-dependent RNA helicase DHX34	DHX34	772	PAPPGASDGVDIQDVKFKLRHDLAQLQAAAS	1	43.81		+
Q9H2U1	Probable ATP-dependent RNA helicase DHX36	DHX36	139	YGTEVSTKNTPCSENKLDIQEKKLINQEKKM	1	75.548	+	+
Q8IY37	Probable ATP-dependent RNA helicase DHX37	DHX37	232	PPPPAAAPPLPRALAKPAVFIPVNRSPEMQE	1	90.793		+
Q8IY37	Probable ATP-dependent RNA helicase DHX37	DHX37	431	FTQNPRLFAKPPPVIKVESRQFPVTVHFNKR	1	183.6		+	+
Q92620	Pre-mRNA-splicing factor ATP-dependent RNA helicase PRP16	DHX38	260	SHRLSTRDRDRSVRGKYSDDTPLPTPSYKYN	1	56.514		+
Q92620	Pre-mRNA-splicing factor ATP-dependent RNA helicase PRP16	DHX38	425	HNLVPPFLDGRIVFTKQPEPVIPVKDATSDL	0.999619	44.625		+
Q92620	Pre-mRNA-splicing factor ATP-dependent RNA helicase PRP16	DHX38	504	KAVTEDGKVDYRTEQKFADHMKRKSEASSEF	0.993898	67.326		+
Q92620	Pre-mRNA-splicing factor ATP-dependent RNA helicase PRP16	DHX38	1166	VKQAGKSRQENRRRAKEEASAMEEEMALAEE	1	81.884		+
Q8IX18	Probable ATP-dependent RNA helicase DHX40	DHX40	40	QEERLSAVCIADREEKGCTSQEGGTTPTFPI	1	88.708		+
Q8IX18	Probable ATP-dependent RNA helicase DHX40	DHX40	108	AGFSQHGMIGVTQPRKVAAISVAQRVAEEMK	1	85.813		+
Q8IX18	Probable ATP-dependent RNA helicase DHX40	DHX40	142	GSKVGYQVRFDDCSSKETAIKYMTDGCLLKH	1	76.073		+
Q8IX18	Probable ATP-dependent RNA helicase DHX40	DHX40	147	YQVRFDDCSSKETAIKYMTDGCLLKHILGDP	1	88.561		+
Q8IX18	Probable ATP-dependent RNA helicase DHX40	DHX40	367	LTIDGIRYVVDGGFVKQLNHNPRLGLDILEV	1	78.674		+
Q8IX18	Probable ATP-dependent RNA helicase DHX40	DHX40	387	NPRLGLDILEVVPISKSEALQRSGRAGRTSS	1	141.07		+	+	+
Q8IX18	Probable ATP-dependent RNA helicase DHX40	DHX40	404	EALQRSGRAGRTSSGKCFRIYSKDFWNQCMP	1	62.466		+
Q14562	ATP-dependent RNA helicase DHX8	DHX8	399	DSLERKRLTRISDPEKWEIKQMIAANVLSKE	1	155.43	+	+
Q08211	ATP-dependent RNA helicase A	DHX9	5	___________MGDVKNFLYAWCGKRKMTPS	1	49.298		+
Q08211	ATP-dependent RNA helicase A	DHX9	146	GYGVPGPTWDRGANLKDYYSRKEEQEVQATL	1	76.759		+
Q08211	ATP-dependent RNA helicase A	DHX9	193	LENAKARLNQYFQKEKIQGEYKYTQVGPDHN	1	71.451		+
Q08211	ATP-dependent RNA helicase A	DHX9	199	RLNQYFQKEKIQGEYKYTQVGPDHNRSFIAE	1	52.172		+
Q08211	ATP-dependent RNA helicase A	DHX9	392	DLQAILQERELLPVKKFESEILEAISQNSVV	1	166.29	+
Q08211	ATP-dependent RNA helicase A	DHX9	467	SVAERVAFERGEEPGKSCGYSVRFESILPRP	1	78.441		+
Q08211	ATP-dependent RNA helicase A	DHX9	697	QILPLHSQIPREEQRKVFDPVPVGVTKVILS	1	159.69	+	+	+
Q08211	ATP-dependent RNA helicase A	DHX9	857	LDANDELTPLGRILAKLPIEPRFGKMMIMGC	1	59.198		+
Q08211	ATP-dependent RNA helicase A	DHX9	1011	AFGVYPNVCYHKEKRKILTTEGRNALIHKSS	1	103.26		+
Q08211	ATP-dependent RNA helicase A	DHX9	1037	IHKSSVNCPFSSQDMKYPSPFFVFGEKIRTR	1	94.594		+
Q9NSV4	Protein diaphanous homolog 3	DIAPH3	536	TDHQETQAELQKKEAKINELQAELQAFKSQF	1	42.314		+
Q9BTC0	Death-inducer obliterator 1	DIDO1	247	DDRESKLEGKAAQDIKDEEPGDLGRPKPECE	1	93.226		+
Q68CQ4	Digestive organ expansion factor homolog	DIEXF	199	KASQDPFLQHVNKELKEKAIQAVATNPKTTH	0.764863	78.708				+
Q9UNQ2	Probable dimethyladenosine transferase	DIMT1	5	___________MPKVKSGAIGRRRGRQEQRR	1	62.558		+
Q9UNQ2	Probable dimethyladenosine transferase	DIMT1	23	AIGRRRGRQEQRRELKSAGGLMFNTGIGQHI	1	74.029		+
Q9UNQ2	Probable dimethyladenosine transferase	DIMT1	201	DHLMKVGKNNFRPPPKVESSVVRIEPKNPPP	1	95.751	+	+	+
Q9UNQ2	Probable dimethyladenosine transferase	DIMT1	212	RPPPKVESSVVRIEPKNPPPPINFQEWDGLV	1	41.115		+
Q9UNQ2	Probable dimethyladenosine transferase	DIMT1	288	ADKIQQILTSTGFSDKRARSMDIDDFIRLLH	1	48.907		+
Q9P265	Disco-interacting protein 2 homolog B	DIP2B	118	HTEAVQAALAKHKEQKMALPMPTKRRSTFVQ	0.874185	60.157		+
Q9Y2L1	Exosome complex exonuclease RRP44	DIS3	154	ENANDRNDRAIRVAAKWYNEHLKKMSADNQL	0.998155	80.632		+
Q9Y2L1	Exosome complex exonuclease RRP44	DIS3	331	NEEDVEKEEETERMLKTAVSEKMLKPTGRVV	1	110.38		+
Q9Y2L1	Exosome complex exonuclease RRP44	DIS3	366	RNWRPYCGMLSKSDIKESRRHLFTPADKRIP	1	97.813		+
Q9Y2L1	Exosome complex exonuclease RRP44	DIS3	714	YEILVKAARSRNLEIKTDTAKSLAESLDQAE	1	108.58		+		+
Q9Y2L1	Exosome complex exonuclease RRP44	DIS3	815	TYPELTDKHKLADICKNLNFRHKMAQYAQRA	1	64.64		+
Q9Y2L1	Exosome complex exonuclease RRP44	DIS3	880	PKYGLEGTVFFEEKDKPNPQLIYDDEIPSLK	1	51.566		+
O60832	H/ACA ribonucleoprotein complex subunit 4	DKC1	11	_____MADAEVIILPKKHKKKKERKSLPEED	1	102.4		+
O60832	H/ACA ribonucleoprotein complex subunit 4	DKC1	39	EEDVAEIQHAEEFLIKPESKVAKLDTSQWPL	1	98.84		+	+	+
O60832	H/ACA ribonucleoprotein complex subunit 4	DKC1	46	QHAEEFLIKPESKVAKLDTSQWPLLLKNFDK	1	101.05		+
O60832	H/ACA ribonucleoprotein complex subunit 4	DKC1	61	KLDTSQWPLLLKNFDKLNVRTTHYTPLACGS	1	115.91		+
O60832	H/ACA ribonucleoprotein complex subunit 4	DKC1	80	RTTHYTPLACGSNPLKREIGDYIRTGFINLD	1	192.94	+	+	+	+
O60832	H/ACA ribonucleoprotein complex subunit 4	DKC1	144	TGCLIVCIERATRLVKSQQSAGKEYVGIVRL	1	98.942		+
O60832	H/ACA ribonucleoprotein complex subunit 4	DKC1	151	IERATRLVKSQQSAGKEYVGIVRLHNAIEGG	1	87.519		+
O60832	H/ACA ribonucleoprotein complex subunit 4	DKC1	191	LTGALFQRPPLIAAVKRQLRVRTIYESKMIE	1	191.2		+		+
O60832	H/ACA ribonucleoprotein complex subunit 4	DKC1	385	IMERDTYPRKWGLGPKASQKKLMIKQGLLDK	1	66.004		+
O60832	H/ACA ribonucleoprotein complex subunit 4	DKC1	394	KWGLGPKASQKKLMIKQGLLDKHGKPTDSTP	1	194.3	+	+
O60832	H/ACA ribonucleoprotein complex subunit 4	DKC1	413	LDKHGKPTDSTPATWKQEYVDYSESAKKEVV	1	253.14	+	+
O60832	H/ACA ribonucleoprotein complex subunit 4	DKC1	424	PATWKQEYVDYSESAKKEVVAEVVKAPQVVA	1	118.52		+
O60832	H/ACA ribonucleoprotein complex subunit 4	DKC1	425	ATWKQEYVDYSESAKKEVVAEVVKAPQVVAE	1	84.507		+
O60832	H/ACA ribonucleoprotein complex subunit 4	DKC1	443	VAEVVKAPQVVAEAAKTAKRKRESESESDET	1	57.525		+
O60832	H/ACA ribonucleoprotein complex subunit 4	DKC1	467	ESESDETPPAAPQLIKKEKKKSKKDKKAKAG	1	46.494		+
O60832	H/ACA ribonucleoprotein complex subunit 4	DKC1	507	GDSDTTKKKKKKKKAKEVELVSE________	1	106.32		+
P09622	Dihydrolipoyl dehydrogenase, mitochondrial	DLD	410	THPEVAWVGKSEEQLKEEGIEYKVGKFPFAA	1	74.789		+
Q15398	Disks large-associated protein 5	DLGAP5	139	RPDMPCFLLSNQNAVKAEPKKAIPSSVRITR	1	50.752		+
Q15398	Disks large-associated protein 5	DLGAP5	263	PAKNVETKPDKGISCKVDSEENTLNSQTNAT	1	149.98		+
Q15398	Disks large-associated protein 5	DLGAP5	347	SANAFLTPSYTWTPLKTEVDESQATKEILAQ	1	100.7		+
Q15398	Disks large-associated protein 5	DLGAP5	411	NKNEATTKNLNGLPIKEVPSLERNEGRIAQP	1	48.899		+
Q15398	Disks large-associated protein 5	DLGAP5	454	SETEKLTSHCFEWDRKLELDIPDDAKDLIRT	0.999519	40.493		+
[truncated: 8,390 more rows]

## Sheet: Optimization
							In solution antibody								Crosslinked antibody								Starting material								Additives						Antibody Incubation
							1:1		1:2		1:4		1:8		1:1		1:2		1:4		1:8		1 mg		2 mg		4 mg		8 mg		Glycerol		NP40		TWEEN		1h		2h		4h
Uniprot IDs	Protein Names	Gene Name	Sites	Sequence Window	Localization Confidence	Score	T1	T2	T1	T2	T1	T2	T1	T2	T1	T2	T1	T2	T1	T2	T1	T2	T1	T2	T1	T2	T1	T2	T1	T2	T1	T2	T1	T2	T1	T2	T1	T2	T1	T2	T1	T2
A2RRD8;A8MTY0;O43309;P0CB33;Q05481-2;Q05481;Q96N22-2;Q8N7Q3;P0DKX0;Q96N22;A6NN14;Q5JVG8-2;Q5JVG8;Q68DY1-2;Q96H40;Q96JC4;Q68DY1;Q8TD23;Q8N4W9-2;Q8N4W9;Q6ZNG1;Q9BRH9	Zinc finger protein 320;Putative zinc finger protein 724;Zinc finger and SCAN domain-containing protein 12;Putative zinc finger protein 735;Zinc finger protein 91;Zinc finger protein 681;Zinc finger protein 676;Zinc finger protein 728;Zinc finger protein 729;Zinc finger protein 506;Zinc finger protein 626;Zinc finger protein 486;Zinc finger protein 479;Zinc finger protein 675;Zinc finger protein …	ZNF320;ZNF724P;ZSCAN12;ZNF735;ZNF91;ZNF681;ZNF676;ZNF728;ZNF729;ZNF506;ZNF626;ZNF486;ZNF479;ZNF675;ZNF808;ZNF600;ZNF251	187;448;328;407;484;516;267;251;422;336;374;279;311;235;376;519;311;282;804;873;468;319	CKSHLEIHRIIHTGEKPYKCKVCDKAFKHDS;GRTVLIRHKIIHTGEKPYKCNECGKAFGRWS;QFSQLTTHKIIHTGEKPYKCKECGKAFKRSS;QSSTLTKHKIIHTGEKPYKFEECGKAFRQSL;RKSHLKRHRIIHTGEKPYKCNECGKAFSDRS;RSSTLIQHRIIHTGEKPYKCNECGRGFSQSP;WHSSLAKHKIIHTGEKPYKCK__________	1	105.03																					+	+	+		+	+	+	+		+	+			+	+	+
A2RRD8;Q86Y25;Q16587-4;Q16587-2;Q16587-3;Q16587;Q86WZ6-2;Q86WZ6;Q8N3J9;Q8WTR7	Zinc finger protein 320;Zinc finger protein 354C;Zinc finger protein 74;Zinc finger protein 227;Zinc finger protein 664;Zinc finger protein 473	ZNF320;ZNF354C;ZNF74;ZNF227;ZNF664;ZNF473	327;298;286;287;326;358;495;546;197;784	CSSLLSMHLRVHTGEKPYRCGECGKAFNQRT;QRATLAGHRRVHTGEKPYRCEECDKVFSRKS;QSSCLSIHRRVHTGEKPYRCGECGKAFAQKA;QSSKLQTHQRVHTGEKPYRCDVCGKDFSYSS;QSSSLCIHQRVHTGEKPYRCCGCGKAFSQSS	1	107.53																					+			+										+
A2RRD8;Q9H963;Q8N782;Q9Y5A6;Q96NL3;A6NHJ4;Q9P0L1;P17035;P17035-2;Q05481-2;Q05481;Q0VGE8;Q5VIY5;Q5VIY5-2;Q6ZN06;Q7L2R6;P0CJ79;Q86XN6-2;Q86XN6;Q86XN6-3;Q8N4W9-2;Q8N4W9;Q6ZNG1;Q8NB50-3;Q8NB50;Q8NCK3;Q8NCK3-2;Q96IR2;Q9NV72-2;Q9NV72	Zinc finger protein 320;Putative zinc finger protein 702;Zinc finger protein 525;Zinc finger and SCAN domain-containing protein 21;Zinc finger protein 599;Zinc finger protein 860;Zinc finger protein with KRAB and SCAN domains 7;Zinc finger protein 28;Zinc finger protein 91;Zinc finger protein 816;Zinc finger protein 468;Zinc finger protein 813;Zinc finger protein 765;Zinc finger protein 888;Zinc …	ZNF320;ZNF702P;ZNF525;ZSCAN21;ZNF599;ZNF860;ZKSCAN7;ZNF28;ZNF91;ZNF816;ZNF468;ZNF813;ZNF765;ZNF888;ZNF761;ZNF808;ZNF600;ZFP62;ZNF485;ZNF845;ZNF701	271;116;15;414;253;312;577;633;580;1072;1104;311;381;328;297;297;331;296;296;242;356;425;692;442;475;408;317;353;436;502	HKSNLACHRRLHTGEKPYKCNECGKVFNRKS;HSSGLVEHQRLHTGEKPYKCNECGKAFPRSS;NNAGLKVHRRLHTGEKPYKCDVCGKAYISRS;QMSSLVCHRRLHTGEKPYKCNECGKTFSEKS;QQSHLSRHRRLHTGEKPYKCEACDKVFGQKS;QSSTLTRHKRLHTGEKPYKCGECGKAFKESS;QTSHLVYHHRLHTGEKPYKCNECGKTFARNS;QTSSLIIHRRLHTGEKPYKCNECGKTFSQMS;QTSSLTCHRRLHTGEKPYKCEECDKAFHFKS;QTSYLVYHRRLHTGEKPYKCEECDKAFSFKS;QTYSLTCHRRLHTGEKPYKCEECDKAFSFKS;QTYYLTCHRRLHTGEKPYKCEECDKAFHFKS;RLSTLARHHRLHTGE…	1	171.63	+	+	+	+	+					+	+	+		+	+		+	+	+	+		+	+	+	+	+	+	+	+	+	+	+	+		+
A6NHR9	Structural maintenance of chromosomes flexible hinge domain-containing protein 1	SMCHD1	2002	KRMRREATRQNRIITKTDV____________	1	228.13			+	+	+	+	+	+		+													+	+			+	+	+
A6NHR9;A6NHR9-2	Structural maintenance of chromosomes flexible hinge domain-containing protein 1	SMCHD1	450;450	DRETYPDDPCFPSKLKDEDDEDDCFILEKAA	1	122.19																											+	+
A6NHR9;A6NHR9-2;A6NHR9-3	Structural maintenance of chromosomes flexible hinge domain-containing protein 1	SMCHD1	1374;1374;309	LMILPDPEKPVRLNVKYDKDASFLAGGLFTD	1	85.154																										+	+	+	+	+
A6NK53;B7Z6K7;P17020;P17028;P17035;P17035-2;P59923;Q02386;Q08AN1;Q0VGE8;Q14586;Q14590-2;Q14590;Q3KP31-2;Q3KP31;Q5VIY5;Q5VIY5-2;Q6U7Q0;Q6ZN19;Q6ZN19-3;Q7L2R6;P0CJ79;Q09FC8-3;Q6AZW8;B4DX44;Q96NJ3-2;P35789-3;Q09FC8-4;P17022-2;P17022;Q09FC8-6;Q09FC8-5;Q09FC8-2;Q86YE8-2;Q86YE8-4;P52740-2;P0C7X5;Q96NJ3;Q09FC8;Q86YE8-3;Q8N8Z8-2;Q14591;Q76KX8-2;Q86YE8;Q08AG5;Q76KX8;Q8N8Z8;P52740;Q8NHY6;P17040-2;P17040-3;…	Zinc finger protein 233;Putative uncharacterized zinc finger protein 814;Zinc finger protein 16;Zinc finger protein 24;Zinc finger protein 28;Zinc finger protein 445;Zinc finger protein 45;Zinc finger protein 616;Zinc finger protein 816;Zinc finger protein 267;Zinc finger protein 235;Zinc finger protein 791;Zinc finger protein 468;Zinc finger protein 322;Zinc finger protein 841;Zinc finger protei…	ZNF233;ZNF814;ZNF16;ZNF24;ZNF28;ZNF445;ZNF45;ZNF616;ZNF816;ZNF267;ZNF235;ZNF791;ZNF468;ZNF322;ZNF841;ZNF765;ZNF888;ZNF415;ZNF660;ZNF736;ZNF285;ZNF18;ZNF573;ZNF132;ZNF806;ZNF441;ZNF271;ZNF534;ZNF844;ZFP28;ZSCAN20;ZNF227;ZNF664;ZNF513;ZNF160;ZNF665;ZNF701;ZNF226;ZNF319;ZNF112;ZNF225;ZNF223;ZNF222;ZNF214;ZKSCAN5	450;826;431;305;605;552;788;162;603;451;490;397;401;322;354;465;412;237;395;511;381;443;40;272;227;243;395;257;517;518;270;270;282;184;185;480;397;398;318;214;597;144;380;272;223;393;641;597;699;891;956;957;383;434;169;352;414;80;451;447;512;324;390;417;512;545;551;622;370;379;339;384;400	ARPAFRVHVRVHTGEKPYKCKECGKAFSRIS;ENSQLHSHQRVHTGEKPYKCEKCGKSFRWAS;ESSSLTKHKRVHTGEKPYKCEKCGKLFNKKS;FNRNSGLHQRVHTGEKPYKCEVCDKGFSKAS;HLDNLKRHQRVHTGEKPYKCPLCPYACGNLA;HRSAFIVHKRVHTGEKPYKCGACEKCFGQKS;HRSVLNVHQRVHTGEKPYKCEECDKGFSRSS;HTSSLCMHQRVHTGEKPYKCYECGKAFSQSS;NHSFLLIHQRVHTGEKPYKCRECGKAFRWSS;NQSSHLQVHRVHTGEKPYKGEHCVKSFSWSS;QAAHFHIHQRVHTGEKPYKCDVCGKGFSHNS;QHSHLAVHQRVHTGEKPYKCNECGKAFNWGS;QQSNLARHHRVHTGE…	1	145.14												+					+		+		+	+	+	+							+	+	+	+	+
A8MQ14;O60765;O75346-2;O75346;P17097;P17097-2;P51523;Q63HK3;Q8N4W9-2;Q8N4W9;Q15929;Q9NQZ8;A6NP11;Q6PDB4;Q96LW1;Q8N823-2;Q8N823;Q8N9F8;Q8TF47;Q96IR2;Q9H8G1;Q9HCG1;Q15937;Q9H7R5;Q9H7R5-2	Zinc finger protein 850;Zinc finger protein 354A;Zinc finger protein 253;Zinc finger protein 7;Zinc finger protein 84;Zinc finger protein with KRAB and SCAN domains 2;Zinc finger protein 808;Putative zinc finger protein 56;Endothelial zinc finger protein induced by tumor necrosis factor alpha;Zinc finger protein 716;Zinc finger protein 880;Zinc finger protein 354B;Zinc finger protein 611;Zinc fin…	ZNF850;ZNF354A;ZNF253;ZNF7;ZNF84;ZKSCAN2;ZNF808;ZNF56;ZNF71;ZNF716;ZNF880;ZNF354B;ZNF611;ZNF454;ZFP90;ZNF845;ZNF430;ZNF160;ZNF79;ZNF665	923;408;122;198;304;315;709;829;552;621;66;436;239;546;408;327;396;410;336;661;287;759;359;363;428	DNSSFARHRKIHTGEKPYRCGLCEKAFRDQS;DSSNFGAHQRIHTGEKPYRCGECGKCFSQSS;FKSNLQRHRRIHTGEKPYRCNECGKTFSRKS;LSSKLIQHQRIHTGEKPYRCEECGKAFGQSS;QKSALESHKRIHTGEKPYRCQVCDTAFTWNS;QKSQLVNHQRIHTGEKPYRCIECGKAFSQKS;QNAHLANHRRIHTGEKPYRCTECGKAFRVRS;QSASLIQHERIHTGEKPYRCNECGKGFTSIS;RKSTIETHKRIHTGEKPYRCKVCDTAFTWHS;RRSKLTQHQRIHTGEKPYRCHECGKAFVRFS;RSSHLTTHKRIHTGEKPYRCEECGRAFNRSS;RSSSLVQHQRIHTGEKPYRCNLCGRSFRHGT;RSSTLTTHKKIHTGE…	1	164.33												+					+		+	+	+	+	+			+	+	+	+		+				+
A8MTY0	Putative zinc finger protein 724	ZNF724P	124	HNLQLKKGYKSVDEYKVHKGSYNGFNQCLTT	1	99.732																						+
A8MTY0	Putative zinc finger protein 724	ZNF724P	199	HLTQHKRIHTTVNSYKLEECGKAFNVSSTLS	1	167.51											+	+							+			+				+	+		+	+	+
A8MTY0;Q05481-2;Q05481;Q96N22-2;Q8N7Q3;P0DKX0;Q96N22;A6NN14;Q5JVG8-2;Q5JVG8;Q68DY1-2;Q96H40;Q68DY1;Q8TD23	Putative zinc finger protein 724;Zinc finger protein 91;Zinc finger protein 681;Zinc finger protein 676;Zinc finger protein 728;Zinc finger protein 729;Zinc finger protein 506;Zinc finger protein 626;Zinc finger protein 486;Zinc finger protein 675	ZNF724P;ZNF91;ZNF681;ZNF676;ZNF728;ZNF729;ZNF506;ZNF626;ZNF486;ZNF675	479;935;967;270;254;425;339;377;282;314;322;379;398;285	NLTEHRIIHTGEKPYKCEECGKAFNLSSHLT;TLTTHKIIHTGEKPYKCEECGKAFRKSSTLT	0.986039	122.94												+		+	+			+		+		+	+	+	+	+		+	+			+		+		+
CON__P05784;P05783	Keratin, type I cytoskeletal 18	KRT18	160;167	LQIDNARLAADDFRVKYETELAMRQSVESDI	1	160.52									+		+	+		+	+		+	+	+	+	+	+	+	+	+	+	+	+	+	+	+	+	+	+	+	+
CON__P05784;P05783	Keratin, type I cytoskeletal 18	KRT18	365;372	QRQAQEYEALLNIKVKLEAEIATYRRLLEDG	1	136.24																					+			+		+	+	+	+	+
O00148-2;O00148;O00148-3	ATP-dependent RNA helicase DDX39A	DDX39A	35;35;35	QAPQESTPAPPKKDIKGSYVSIHSSGFRDFL	1	113.47																										+		+	+
O00186	Syntaxin-binding protein 3	STXBP3	367	EDCMNKFKLNIEKLCKTEQDLALGTDAEGQK	1	136.26																												+
O00186	Syntaxin-binding protein 3	STXBP3	431	NGTTEENLDRLIQNVKIENESDMIRNWSYLG	1	162.29																											+	+	+							+
O00232-2;O00232	26S proteasome non-ATPase regulatory subunit 12	PSMD12	72;92	AKEWDLLNENIMLLSKRRSQLKQAVAKMVQQ	1	245.03			+						+		+						+	+	+	+	+	+	+	+							+	+	+		+	+
O00257	E3 SUMO-protein ligase CBX4	CBX4	212	KWAQGAGAKGYLGAVKPLAGAAGAPGKGSEK	1	84.213																								+
O00257	E3 SUMO-protein ligase CBX4	CBX4	280	VMSKYMENGMQAVKIKSGEVAEGEARSPSHK	1	147.17												+										+	+	+			+	+		+	+	+			+
O00257	E3 SUMO-protein ligase CBX4	CBX4	320	PADRTFKKAAGAEEKKVEAPPKRREEEVSGV	1	87.476				+
O00257;O00257-3	E3 SUMO-protein ligase CBX4	CBX4	106;106	NVLTGLQDSSTDNRAKLDLGAQGKGQGHQYE	1	98.634																														+
O00267-2;O00267	Transcription elongation factor SPT5	SUPT5H	139;143	LWRDQREEELGEYYMKKYAKSSVGETVYGGS	1	75.533																											+
O00311	Cell division cycle 7-related protein kinase	CDC7	36	RFQAEGSLKKNEQNFKLAGVKKDIEKLYEAV	1	93.478																										+
O00311	Cell division cycle 7-related protein kinase	CDC7	59	IEKLYEAVPQLSNVFKIEDKIGEGTFSSVYL	1	105.51										+									+	+				+	+	+						+	+	+		+
O00311	Cell division cycle 7-related protein kinase	CDC7	179	ALKRIHQFGIVHRDVKPSNFLYNRRLKKYAL	1	162.88									+										+		+	+				+	+	+	+	+	+	+		+		+
O00311	Cell division cycle 7-related protein kinase	CDC7	207	YALVDFGLAQGTHDTKIELLKFVQSEAQQER	1	134.87																																	+
O00311	Cell division cycle 7-related protein kinase	CDC7	235	QERCSQNKSHIITGNKIPLSGPVPKELDQQS	1	112.01																								+			+
O00311	Cell division cycle 7-related protein kinase	CDC7	244	HIITGNKIPLSGPVPKELDQQSTTKASVKRP	1	238.65										+	+	+	+	+			+	+	+	+	+	+	+	+	+	+	+	+	+	+	+	+	+	+	+	+
O00311	Cell division cycle 7-related protein kinase	CDC7	268	KASVKRPYTNAQIQIKQGKDGKEGSVGLSVQ	1	185.67					+				+	+	+		+	+			+	+		+	+	+		+	+		+	+	+	+	+	+	+	+	+	+
O00311	Cell division cycle 7-related protein kinase	CDC7	306	NFNIHSSISHESPAVKLMKQSKTVDVLSRKL	1	144.33									+												+	+	+	+	+	+	+		+			+
O00311	Cell division cycle 7-related protein kinase	CDC7	331	VLSRKLATKKKAISTKVMNSAVMRKTASSCP	1	135.69																							+			+
O00311	Cell division cycle 7-related protein kinase	CDC7	358	SSCPASLTCDCYATDKVCSICLSRRQQVAPR	1	64.27																												+
O00311	Cell division cycle 7-related protein kinase	CDC7	496	GHASHQPAISEKTDHKASCLVQTPPGQYSGN	1	117.04																			+	+			+			+
O00487	26S proteasome non-ATPase regulatory subunit 14	PSMD14	264	LELAKNYNKAVEEEDKMTPEQLAIKNVGKQD	1	249.14									+	+				+	+		+	+	+	+	+	+	+	+	+	+	+	+	+	+	+	+	+	+	+	+
O00541;O00541-2	Pescadillo homolog	PES1	517;512	QRMEGKKPRVMAGTLKLEDKQRLAQEEESEA	1	247.45									+	+	+	+		+			+	+	+	+		+	+	+	+	+	+	+	+	+	+	+	+	+	+	+
O00566	U3 small nucleolar ribonucleoprotein protein MPP10	MPHOSPH10	382	MNEKIASLEKELLEKKPWQLQGEVTAQKRPE	1	105.99																							+			+		+	+
O00566	U3 small nucleolar ribonucleoprotein protein MPP10	MPHOSPH10	632	EKLKQLTKTGKASFIKDEGKDKALKSSQAFF	0.996653	91.07															+		+																+
O00567	Nucleolar protein 56	NOP56	540	TAGSTSIPKRKKSTPKEETVNDPEEAGHRSG	1	178.35				+	+						+	+									+	+	+								+				+	+
O14503	Class E basic helix-loop-helix protein 40	BHLHE40	279	DHGRRFTMGERIGAIKQESEEPPTKKNRMQL	1	101.92										+															+	+	+	+						+
O14617-4;O14617;O14617-5	AP-3 complex subunit delta-1	AP3D1	176;176;176	YIRKKAVLIMYKVFLKYPESLRPAFPRLKEK	1	65.627																							+
O14628-4;O14628-7;O14628-5;O14628-6;O14628	Zinc finger protein 195	ZNF195	124;128;173;177;196	DNLYLRKDWESLDECKLQKDYNGLNQCSSTT	1	106.93																								+	+	+					+		+
O14628-4;O14628-7;O14628-5;O14628-6;O14628	Zinc finger protein 195	ZNF195	336;340;385;389;408	HSPNPSKHQRNEIGGKPFKCEECDSIFKWFS	1	68.676																												+
O14628-4;O14628-7;O14628-5;O14628-6;O14628	Zinc finger protein 195	ZNF195	420;424;469;473;492	TCSSLSNHKRTHSEEKPYTCEECGNIFKQLS	1	70.944																											+			+
O14654	Insulin receptor substrate 4	IRS4	99	YLRKQKHGHRRYFVLKLETADAPARLEYYEN	1	194.37			+						+			+					+	+	+	+	+	+	+	+	+	+	+	+		+	+	+	+	+	+	+
O14654	Insulin receptor substrate 4	IRS4	674	VDRGATKECKEAKEVKDAEIPEGAARGPHRA	1	131.45																									+	+	+			+
O14654	Insulin receptor substrate 4	IRS4	928	READSSSDYVNMDFTKRESNTPAPSTQGLPD	1	342.14		+							+	+	+	+	+	+	+	+	+	+	+	+	+	+	+	+	+	+	+	+	+	+	+	+	+	+	+	+
O14757-2;O14757-3;O14757	Serine/threonine-protein kinase Chk1	CHEK1	219;313;313	LDFSPVNSASSEENVKYSSSQPEPRTGLSLW	1	153.06																										+	+	+
O14787-2;O14787	Transportin-2	TNPO2	334;334	DVEEDEAVPDSEQDIKPRFHKSRTVTLPHEA	1	100.97																												+
O14893-3;O14893-2;O14893	Gem-associated protein 2	GEMIN2	137;137;137	SHWKSQQLDSNVTMPKSEDEEGWKKFCLGEK	0.898409	99.93																												+
O14977	Antizyme inhibitor 1	AZIN1	169	HIATEDNIGGEEGNMKFGTTLKNCRHLLECA	1	139.51																							+			+		+								+
O14978	Zinc finger protein 263	ZNF263	157	EEPLPLETARESPSFKLEPMETERSPGPRLQ	1	151.41																										+	+	+
O15013-4;O15013-5;O15013-6;O15013	Rho guanine nucleotide exchange factor 10	ARHGEF10	315;290;315;315	RSNHKKQLSHDLTRLKEHYEKKMRDLMASTV	0.999986	89.047																					+
O15015;O15015-2	Zinc finger protein 646	ZNF646	1157;1157	EGPGQAEVEKLQEELKVEPLEEVARVKEEVW	1	167.53																									+		+	+
O15015;O15015-2	Zinc finger protein 646	ZNF646	1168;1168	QEELKVEPLEEVARVKEEVWEETTVKGEEIE	1	205.96									+	+	+	+	+	+	+		+	+	+	+	+	+	+	+	+	+	+	+	+	+	+	+	+	+	+	+
O15015;O15015-2	Zinc finger protein 646	ZNF646	1178;1178	EVARVKEEVWEETTVKGEEIEPRLETAEKGC	1	205.96																			+						+	+	+	+		+			+	+
O15042-2;O15042;O15042-3	U2 snRNP-associated SURP motif-containing protein	U2SURP	534;535;126	ETEAFVEEPSKKGALKEEQRDKLEEILRGLT	1	117.94				+																	+					+		+		+
O15042-2;O15042;O15042-3	U2 snRNP-associated SURP motif-containing protein	U2SURP	759;760;351	EDSKKNEPIFKVAPSKWEAVDESELEAQAVT	1	294.36									+			+	+	+	+	+	+	+	+	+	+	+	+		+	+	+	+		+	+	+	+	+	+	+
O15060	Zinc finger and BTB domain-containing protein 39	ZBTB39	183	ADRNYVLPSDAGGSYKEEEKNVASDANHSLH	1	86.8																												+
O15119-3;O15119-2;O15119	T-box transcription factor TBX3	TBX3	591;714;734	SELQSIQRLVSGLEAKPDRSRSASP______	1	74.296																										+		+
O15145	Actin-related protein 2/3 complex subunit 3	ARPC3	14	__MPAYHSSLMDPDTKLIGNMALLPIRSQFK	1	86.557																	+										+
O15164-2;O15164	Transcription intermediary factor 1-alpha	TRIM24	689;723	STHKVPVVMLEPIRIKQENSGPPENYDFPVV	1	245.66											+	+	+	+				+			+	+	+	+	+	+	+	+	+	+	+	+		+	+	+
O15226;O15226-2	NF-kappa-B-repressing factor	NKRF	500;515	ESEVIAEAVGVKKTVKYEAAGEAVKTLKKTQ	1	151.04									+	+	+	+	+	+	+	+	+	+	+	+	+	+	+	+	+	+	+	+	+	+	+	+	+	+	+	+
O15226;O15226-2	NF-kappa-B-repressing factor	NKRF	546;561	ISRNEIQGRSAEEAYKQQIKEDNIGNQLLRK	1	139.2																					+	+
O15226;O15226-2	NF-kappa-B-repressing factor	NKRF	550;565	EIQGRSAEEAYKQQIKEDNIGNQLLRKMGWT	0.974765	96.234																					+		+					+
O15226;O15226-2	NF-kappa-B-repressing factor	NKRF	68;83	ARPRFEPVHFVASSSKDERQEDPYGPQTKEV	1	173.21									+		+	+		+					+		+	+	+	+	+	+	+	+			+	+	+	+	+
O15350-6;O15350-5;O15350-13;O15350-11;O15350-8;O15350	Tumor protein p73	TP73	524;539;539;549;571;620	GPDEWADFGFDLPDCKARKQPIKEEFTEAEI	1	79.942																										+
O15350-6;O15350-5;O15350-13;O15350-11;O15350-8;O15350	Tumor protein p73	TP73	531;546;546;556;578;627	FGFDLPDCKARKQPIKEEFTEAEIH______	1	260.97									+	+	+	+	+	+	+	+	+	+	+	+	+	+	+	+	+	+	+	+	+	+	+	+	+	+	+	+
O15355	Protein phosphatase 1G	PPM1G	367	VVSEAGKALDMSYDHKPEDEVELARIKNAGG	1	85.937																											+	+
O15371-2;O15371-3;O15371	Eukaryotic translation initiation factor 3 subunit D	EIF3D	122;156;171	KPRDSSVEVRSDWEVKEEMDFPQLMKMRYLE	1	192.96																				+													+			+
O15381-2;O15381	Nuclear valosin-containing protein-like	NVL	102;208	EKSNPKKPITEIQDSKDSSLLESDMKRKGKL	0.999999	161.51																				+			+		+		+	+		+
O15381-2;O15381;O15381-3;O15381-4;O15381-5	Nuclear valosin-containing protein-like	NVL	239;345;148;156;254	AAPEIVSGVSGESEQKLRELFEQAVSNAPCI	1	150.72																									+	+	+		+	+
O15460-2;O15460	Prolyl 4-hydroxylase subunit alpha-2	P4HA2	328;328	YHHGNRAPQLLIAPFKEEDEWDSPHIVRYYD	1	118.63																										+
O15511;O15511-2	Actin-related protein 2/3 complex subunit 5	ARPC5	13;13	___MSKNTVSSARFRKVDVDEYDENKFVDEE	0.972837	190.44																												+
O43143	Putative pre-mRNA-splicing factor ATP-dependent RNA helicase DHX15	DHX15	370	FLTGQEEIDEACKRIKREVDDLGPEVGDIKI	1	101.17										+																	+	+
O43143	Putative pre-mRNA-splicing factor ATP-dependent RNA helicase DHX15	DHX15	384	IKREVDDLGPEVGDIKIIPLYSTLPPQQQQR	1	125																									+	+	+	+				+		+		+
O43143	Putative pre-mRNA-splicing factor ATP-dependent RNA helicase DHX15	DHX15	491	TRPGKCFRLYTEKAYKTEMQDNTYPEILRSN	1	198.61									+	+							+		+	+	+	+	+	+	+	+		+	+	+	+	+	+	+		+
O43143	Putative pre-mRNA-splicing factor ATP-dependent RNA helicase DHX15	DHX15	754	FVLTTKNYIRTCTDIKPEWLVKIAPQYYDMS	1	184.99									+					+	+				+		+	+		+	+		+	+	+			+	+
O43149	Zinc finger ZZ-type and EF-hand domain-containing protein 1	ZZEF1	1391	SLADGIRIWMLEMKQKSLMSLGNEAEEKHSS	1	85.046																											+	+
O43151-2;O43151	Methylcytosine dioxygenase TET3	TET3	1262;1262	PSPFAQSSNCYNRSIKQEPVDPLTQAEPVPR	1	125.23																												+	+	+
O43187	Interleukin-1 receptor-associated kinase-like 2	IRAK2	176	APHSLRSDLPTSSDSKDFSTSIPKQEKLLSL	1	70.994																										+	+
O43242	26S proteasome non-ATPase regulatory subunit 3	PSMD3	2	______________MKQEGSARRRGADKAKP	1	140.45											+											+
O43242	26S proteasome non-ATPase regulatory subunit 3	PSMD3	38	EQEPPPPPAPQDVEMKEEAATGGGSTGEADG	1	181.44										+											+	+	+	+	+	+	+	+	+	+		+	+		+	+
O43242	26S proteasome non-ATPase regulatory subunit 3	PSMD3	76	EHSQRELDTVTLEDIKEHVKQLEKAVSGKEP	1	184.6																											+	+
O43248	Homeobox protein Hox-C11	HOXC11	178	GDPPAEPPCSGKGEAKGEPEAPPASGLASRA	0.812009	96.68																								+	+		+		+	+
O43290	U4/U6.U5 tri-snRNP-associated protein 1	SART1	141	LRAKLGLKPLEVNAIKKEAGTKEEPVTADVI	1	160.66									+	+	+	+	+	+			+	+	+	+	+	+	+	+	+	+	+	+	+	+	+	+	+	+	+	+
O43290	U4/U6.U5 tri-snRNP-associated protein 1	SART1	188	AAKEKRLLNQKLGKIKTLGEDDPWLDDTAAW	1	102.45																											+
O43290	U4/U6.U5 tri-snRNP-associated protein 1	SART1	709	FTQDFKEKDGYKPDVKIEYVDETGRKLTPKE	0.750791	86.8																												+
O43293	Death-associated protein kinase 3	DAPK3	327	SLPPNNSYADFERFSKVLEEAAAAEEGLREL	1	91.589																										+		+
O43293;O43293-2	Death-associated protein kinase 3	DAPK3	167;167	VPNPRIKLIDFGIAHKIEAGNEFKNIFGTPE	1	74.364																									+
O43293;O43293-2;Q9UIK4;Q9UIK4-2	Death-associated protein kinase 3;Death-associated protein kinase 2	DAPK3;DAPK2	141;141;151;151	GVHYLHSKRIAHFDLKPENIMLLDKNVPNPR	1	148.38																										+
O43298	Zinc finger and BTB domain-containing protein 43	ZBTB43	247	YSKPSIMAHKRWIHVKPERLEQACEGMDVHA	1	103.21									+		+	+		+					+	+	+	+	+		+		+	+			+	+		+	+	+
O43390-3;O43390;O43390-2	Heterogeneous nuclear ribonucleoprotein R	HNRNPR	13;13;13	___MANQVNGNAVQLKEEEEPMDTSSVTHTE	1	288.98									+	+	+	+		+					+	+	+	+	+	+	+	+	+	+	+	+	+	+	+	+	+	+
O43447-2;O43447	Peptidyl-prolyl cis-trans isomerase H	PPIH	58;101	GVASIYRGPFADENFKLRHSAPGLLSMANSG	1	76.358																									+		+			+
O43502;O43502-2	DNA repair protein RAD51 homolog 3	RAD51C	42;42	LVSAGFQTAEELLEVKPSELSKEVGISKAEA	1	275.2				+					+	+		+							+	+		+	+	+	+	+	+	+		+	+	+	+	+	+	+
O43513	Mediator of RNA polymerase II transcription subunit 7	MED7	185	SLPDDLPHSEAGMRVKTEPMDADDSNNCTGQ	1	228.57			+	+								+										+	+	+			+	+	+	+	+	+			+	+
O43663-3;O43663-2;O43663-4;O43663	Protein regulator of cytokinesis 1	PRC1	346;387;387;387	ASDPNRFTNRGGNLLKEEKQRAKLQKMLPKL	1	70.54																										+
O43684-2;O43684	Mitotic checkpoint protein BUB3	BUB3	8;8	________MTGSNEFKLNQPPEDGISSVKFS	1	165.47																					+				+	+	+	+		+
O43776	Asparagine--tRNA ligase, cytoplasmic	NARS	406	MNYSDAIVWLKEHDVKKEDGTFYEFGEDIPE	0.824745	181.02											+									+	+			+	+		+	+	+	+		+	+	+	+
O43776	Asparagine--tRNA ligase, cytoplasmic	NARS	407	NYSDAIVWLKEHDVKKEDGTFYEFGEDIPEA	0.78751	173.09									+			+							+	+				+		+			+		+	+	+		+	+
O43776	Asparagine--tRNA ligase, cytoplasmic	NARS	490	GSMRIFDSEEILAGYKREGIDPTPYYWYTDQ	1	101.01																											+
O43795-2;O43795	Unconventional myosin-Ib	MYO1B	287;287	LAVVAAVLKLGNIEFKPESRVNGLDESKIKD	1	160.81											+								+	+	+		+	+		+	+	+	+	+	+	+	+	+		+
O43818	U3 small nucleolar RNA-interacting protein 2	RRP9	113	AEARAFEEDQVAGRLKEDVLEQRGRLQKLVA	1	105.2																														+
O43852-2;O43852;O43852-4;O43852-3;O43852-15	Calumenin	CALU	255;255;263;263;104	FRDKNRDGKMDKEETKDWILPSDYDHAEAEA	0.997078	169.6																			+	+	+	+	+	+	+					+					+	+
O43852-2;O43852;O43852-4;O43852-3;O43852-9;O43852-15;O43852-5;O43852-6	Calumenin	CALU	287;287;295;295;126;136;201;237	HLVYESDQNKDGKLTKEEIVDKYDLFVGSQA	0.999915	223.09																											+	+
O43852-2;O43852;O43852-4;O43852-3;O43852-9;O43852-5;O43852-6;O43852-12;O43852-13;O43852-14;O43852-7;O43852-11;O43852-8;O43852-10	Calumenin	CALU	70;70;78;78;70;70;70;70;70;78;70;70;70;70	AEEAKTFDQLTPEESKERLGMIVDKIDADKD	1	168.08										+		+										+	+	+	+	+	+	+
O43913;O43913-2	Origin recognition complex subunit 5	ORC5	242;242	HLAVLNFPKYCEPVVKGEASERDTRKLWRNI	1	132.64										+															+		+	+	+
O60264	SWI/SNF-related matrix-associated actin-dependent regulator of chromatin subfamily A member 5	SMARCA5	83	GKQKEIQEPDPTYEEKMQTDRANRFEYLLKQ	1	141.07																										+		+
O60315-2;O60315	Zinc finger E-box-binding homeobox 2	ZEB2	367;391	GKPLSMSEQTGLLKIKTEPLDFNDYKVLMAT	1	214.47				+					+	+	+	+	+		+		+	+	+	+	+	+	+	+	+	+	+	+	+	+	+	+	+		+
O60341;O60341-2	Lysine-specific histone demethylase 1A	KDM1A	424;448	GQALEVVIQLQEKHVKDEQIEHWKKIVKTQE	1	110.04									+			+									+	+		+							+	+	+		+
O60341;O60341-2	Lysine-specific histone demethylase 1A	KDM1A	442;466	QIEHWKKIVKTQEELKELLNKMVNLKEKIKE	1	220.96									+	+	+	+		+			+	+	+	+	+	+	+	+	+	+	+	+	+	+	+	+	+	+	+	+
O60341;O60341-2	Lysine-specific histone demethylase 1A	KDM1A	469;493	KIKELHQQYKEASEVKPPRDITAEFLVKSKH	1	101.28										+												+	+		+		+					+
O60381-2;O60381-3;O60381	HMG box-containing protein 1	HBP1	171;171;171	SSSSKSEPAFPHHHWKEETPVRHERANSESE	1	90.694																											+		+
O60393-2;O60393	Homeobox protein NOBOX	NOBOX	332;364	MVWFQNRRAKWRKMEKLNGKESKDNPAAPGP	1	110.54																											+			+
O60481-2;O60481;P17097;P17097-2;Q16587-4;Q16587-2;Q16587-3;Q16587;Q6U7Q0;Q8N8Y5;Q9NQX0-1;Q9NQX0;Q9Y2H8;Q6NX49;Q9P2J8-2;Q96MR9;Q9P2J8;O15090;Q96T25;Q15915	Zinc finger protein ZIC 3;Zinc finger protein 7;Zinc finger protein 74;Zinc finger protein 322;Zinc finger protein 41 homolog;Putative histone-lysine N-methyltransferase PRDM6;Zinc finger protein 510;Zinc finger protein 544;Zinc finger protein 624;Zinc finger protein 560;Zinc finger protein 536;Zinc finger protein ZIC 5;Zinc finger protein ZIC 1	ZIC3;ZNF7;ZNF74;ZNF322;ZFP41;PRDM6;ZNF510;ZNF544;ZNF624;ZNF560;ZNF536;ZIC5;ZIC1	356;356;467;478;370;371;410;442;181;141;373;555;570;490;596;514;722;156;519;330	CSSRLIRHQRTHTGEKPFKCDECGKGFVQGS;RSENLKIHKRTHTGEKPFKCEFDGCDRKFAN;RSENLKIHKRTHTGEKPFKCEFEGCDRRFAN;RSTNLIRHRRTHTGEKPFKCLECEKAFSGKS;SRSRLTLHQRTHTGEKPFKCADCGKGFSCHA	1	72.705																					+
O60563	Cyclin-T1	CCNT1	342	EMLPGKRWLSSQPSFKLEPTQGHRTSENLAL	1	226.08									+	+	+	+	+	+	+	+	+	+	+	+	+	+	+	+	+	+	+	+	+	+	+	+	+	+	+	+
O60583;O60583-2	Cyclin-T2	CCNT2	407;407	GLHHRPDKISDHSSVKQEYTHKAGSSKHHGP	1	196.01										+		+		+			+	+	+	+	+	+	+	+	+	+	+	+	+		+	+	+	+	+	+
O60814;P57053	Histone H2B type 1-K;Histone H2B type F-S	HIST1H2BK;H2BFS	121;121	ELAKHAVSEGTKAVTKYTSAK__________	1	137.4																					+	+				+	+	+	+	+	+
O60814;P57053;P62807;Q16778	Histone H2B type 1-K;Histone H2B type F-S;Histone H2B type 1-C/E/F/G/I;Histone H2B type 2-E	HIST1H2BK;H2BFS;HIST1H2BC;HIST2H2BE	6;6;6;6	__________MPEPAKSAPAPKKGSKKAVTK	1	114.63				+	+	+	+	+														+	+	+											+
O60832	H/ACA ribonucleoprotein complex subunit 4	DKC1	413	LDKHGKPTDSTPATWKQEYVDYSESAKKEVV	1	253.14											+	+		+	+	+		+	+	+	+	+	+	+	+	+	+	+	+	+	+	+	+	+	+	+
O60832;O60832-2	H/ACA ribonucleoprotein complex subunit 4	DKC1	394;394	KWGLGPKASQKKLMIKQGLLDKHGKPTDSTP	1	96.866																										+	+	+	+	+
O60832;O60832-2	H/ACA ribonucleoprotein complex subunit 4	DKC1	80;80	RTTHYTPLACGSNPLKREIGDYIRTGFINLD	1	161.31										+	+										+	+	+	+	+	+	+	+	+	+		+
O60885	Bromodomain-containing protein 4	BRD4	1111	LRAASVVQPQPLVVVKEEKIHSPIIRSEPFS	1	186.63									+	+		+									+	+	+	+	+	+	+	+	+	+	+	+	+	+
O60942-4;O60942	mRNA-capping enzyme;Polynucleotide 5'-triphosphatase;mRNA guanylyltransferase	RNGTT	423;423	FSVRNKPFFDICTSRKLLEGNFAKEVSHEMD	1	87.123																									+
O60942-4;O60942;O60942-3;O60942-2	mRNA-capping enzyme;Polynucleotide 5'-triphosphatase;mRNA guanylyltransferase	RNGTT	287;287;287;287	QPVSMDKQNIKLLDLKPYKVSWKADGTRYMM	1	133.42									+	+									+	+	+	+	+	+	+	+	+	+	+	+	+	+	+	+
O75083;O75083-3	WD repeat-containing protein 1	WDR1	480;340	VDGNVRLYSILGTTLKDEGKLLEAKGPVTDV	1	110.26																							+
O75113	NEDD4-binding protein 1	N4BP1	448	HTQQNMVEKFSQLPFKVEAKPCTSNCRINTF	0.996042	90.475																											+						+
O75132	Zinc finger BED domain-containing protein 4	ZBED4	23	CPKEDGDFVSDKIKFKIEEEDDDGIPPDSLE	1	114.55																					+												+
O75132	Zinc finger BED domain-containing protein 4	ZBED4	43	DDDGIPPDSLERMDFKSEQEDMKQTDSGGER	1	142.32										+												+	+	+	+	+	+	+	+	+		+	+	+
O75150-4;O75150	E3 ubiquitin-protein ligase BRE1B	RNF40	730;830	LGLKSQVDAQLLTVQKLEEKERALQGSLGGV	1	93.407																									+				+	+
O75150-4;O75150	E3 ubiquitin-protein ligase BRE1B	RNF40	774;874	NKRKAVEAAQLAEDLKVQLEHVQTRLREIQP	1	153.82																											+			+
O75150-4;O75150;O75150-3	E3 ubiquitin-protein ligase BRE1B	RNF40	398;498;498	MRHLISSLQNHNHQLKGDAQRYKRKLREVQA	1	76.959																					+	+		+
O75150-4;O75150;O75150-3	E3 ubiquitin-protein ligase BRE1B	RNF40	479;579;579	MAPVPGTTTTTTSVKKEELVPSEEDFQGITP	1	76.161																											+
O75150-4;O75150;O75150-3	E3 ubiquitin-protein ligase BRE1B	RNF40	50;50;50	PIRLGGISSTEEMDLKVLQFKNKKLAERLEQ	1	88.427																										+							+			+
O75150-4;O75150;O75150-3	E3 ubiquitin-protein ligase BRE1B	RNF40	648;748;748	AEEQIEHLQRKLGATKQEEEALLSEMDVTGQ	1	107.71																							+					+
O75150-4;O75150;O75150-3	E3 ubiquitin-protein ligase BRE1B	RNF40	707;807;807	ERIKANQIHKLLREEKDELGEQVLGLKSQVD	1	89.468																					+	+	+				+				+		+
O75152	Zinc finger CCCH domain-containing protein 11A	ZC3H11A	114	KTVLPTVPESPEEEVKASQLSVQQNKLSVQS	1	128.07																							+				+
O75152	Zinc finger CCCH domain-containing protein 11A	ZC3H11A	381	LERASQKRGELQTKLKTEGPSKTDDSTSGAR	1	137.12																					+	+		+							+				+
O75152	Zinc finger CCCH domain-containing protein 11A	ZC3H11A	478	TKSMQEVHIKTLEEIKLEKALRVQQSSESST	1	128.08										+											+			+	+	+		+	+		+	+
O75164	Lysine-specific demethylase 4A	KDM4A	386	EEDMEGVEDGEEGDLKTSLAKHRIGTKRHRV	1	332.07																				+	+		+			+	+	+
O75164;O75164-2	Lysine-specific demethylase 4A	KDM4A	1036;453	ASDMRFNEIFTEKEVKQEKKRQRVINSRYRE	0.995414	153.72									+	+													+	+	+	+	+	+	+	+				+		+
O75319;O75319-2	RNA/RNP complex-1-interacting phosphatase	DUSP11	101;101	ELGLIIDLTYTQRYYKPEDLPETVPYLKIFT	1	62.861																										+
O75319;O75319-2	RNA/RNP complex-1-interacting phosphatase	DUSP11	129;129	IFTVGHQVPDDETIFKFKHAVNGFLKENKDN	1	167.51																									+	+	+	+					+
O75346-2;O75346	Zinc finger protein 253	ZNF253	290;366	LSSHLTTHKILHTGEKPYRCRECGKAFNHST	1	92.039																										+			+
O75376-2;O75376	Nuclear receptor corepressor 1	NCOR1	1122;1106	PRQQESAKSATLPYIKQEEFSPRSQNSQPEG	1	153.25																		+	+	+	+	+	+		+	+		+	+	+	+
O75419-2;O75419;O75419-3	Cell division control protein 45 homolog	CDC45	365;411;443	HFIQALDSLSRSNLDKLYHGLELAKKQLRAT	1	84.581																							+			+
O75419-2;O75419;O75419-3	Cell division control protein 45 homolog	CDC45	504;550;582	SRMLHNHFDLSVIELKAEDRSKFLDALISLL	1	176.9																		+	+	+	+	+	+	+							+	+	+	+		+
O75444-1;O75444	Transcription factor Maf	MAF	33;33	AMEYVNDFDLMKFEVKKEPVETDRIISQCGR	0.987807	148.41			+	+	+				+	+		+		+			+	+		+	+	+	+	+	+	+	+	+	+	+	+	+	+	+	+	+
O75467;Q6AW86-2;Q6AW86	Zinc finger protein 324A;Zinc finger protein 324B	ZNF324;ZNF324B	268;258;268	GEKSFECRACSKVFVKSSDLLKHLRTHTGER	1	80.96																										+
O75528-2;O75528	Transcriptional adapter 3	TADA3	21;21	DCPLQFHDFKSVDHLKVCPRYTAVLARSEDD	1	88.092																							+	+			+		+
O75533	Splicing factor 3B subunit 1	SF3B1	214	RWDQTADQTPGATPKKLSSWDQAETPGHTPS	1	133.95																							+						+
O75533	Splicing factor 3B subunit 1	SF3B1	298	GATSSARKNRWDETPKTERDTPGHGSGWAET	1	107.15																				+	+		+											+		+
O75533	Splicing factor 3B subunit 1	SF3B1	413	PLSDEELDAMFPEGYKVLPPPAGYVPIRTPA	1	183.64									+	+	+	+	+	+	+	+	+	+	+	+	+	+	+	+	+	+	+	+		+	+	+	+	+	+	+
O75586;O75586-2	Mediator of RNA polymerase II transcription subunit 6	MED6	219;226	VDQTKKEAEPIPETVKPEEKETTKNVQQTVS	1	178.14		+	+	+	+			+	+	+	+	+						+		+	+	+	+	+	+	+	+	+	+	+	+	+	+	+	+	+
O75717-2;O75717	WD repeat and HMG-box DNA-binding protein 1	WDHD1	1004;1127	PLDFSTNQKLSAFAFKQE_____________	1	231.07																			+			+					+	+
O75792	Ribonuclease H2 subunit A	RNASEH2A	192	AASICAKVARDQAVKKWQFVEKLQDLDTDYG	1	87.789																												+
O75817	Ribonuclease P protein subunit p20	POP7	46	PRRPNDIYVNMKTDFKAQLARCQKLLDGGAR	1	115.33																					+						+	+	+
O75820-4;O75820-2;O75820	Zinc finger protein 189	ZNF189	25;53;67	SLDVLNRDKDEEPTVKQEIEEIEEEVEPQGV	0.999988	143.92									+	+												+	+	+		+	+	+								+
O75820-4;O75820-2;O75820	Zinc finger protein 189	ZNF189	46;74;88	IEEEVEPQGVIVTRIKSEIDQDPMGRETFEL	1	224.67			+	+	+		+	+	+	+	+	+	+	+			+	+	+	+	+	+	+	+	+	+	+	+	+	+	+	+	+	+	+	+
O75925;O75925-2	E3 SUMO-protein ligase PIAS1	PIAS1	339;341	IATTSLRVSLLCPLGKMRLTIPCRALTCSHL	1	177.21																					+	+	+		+	+	+	+	+	+				+
O75925;O75925-2;O75925-3	E3 SUMO-protein ligase PIAS1	PIAS1	137;139;137	LPHLTSALHPVHPDIKLQKLPFYDLLDELIK	1	323.79									+	+	+	+	+	+	+	+	+	+	+	+	+	+	+	+	+	+	+	+	+	+	+	+	+	+	+	+
O75925;O75925-2;O75925-3	E3 SUMO-protein ligase PIAS1	PIAS1	238;240;238	VNTKPCSLPGYLPPTKNGVEPKRPSRPINIT	1	182.95				+	+				+	+	+	+	+	+			+	+	+	+	+	+	+	+		+	+	+		+	+	+	+	+	+	+
O75925;O75925-2;O75925-3	E3 SUMO-protein ligase PIAS1	PIAS1	40;42;40	YAGRNKHGRKHELLTKALHLLKAGCSPAVQM	0.99999	105.99																								+
O75925;O75925-2;O75925-3	E3 SUMO-protein ligase PIAS1	PIAS1	46;48;46	HGRKHELLTKALHLLKAGCSPAVQMKIKELY	1	170.06									+												+			+	+	+				+
O75925;O75925-2;O75925-3	E3 SUMO-protein ligase PIAS1	PIAS1	56;58;56	ALHLLKAGCSPAVQMKIKELYRRRFPQKIMT	1	210.37										+	+	+									+	+	+	+		+		+		+			+
O75925;O75925-2;O75925-3	E3 SUMO-protein ligase PIAS1	PIAS1	58;60;58	HLLKAGCSPAVQMKIKELYRRRFPQKIMTPA	1	81.884																										+
O75925;O75925-2;O75928-2;O75928;O75928-3	E3 SUMO-protein ligase PIAS1;E3 SUMO-protein ligase PIAS2	PIAS1;PIAS2	315;317;326;326;330	KGIRNPDHSRALIKEKLTADPDSEIATTSLR	1	242.53				+				+	+	+		+					+	+		+		+	+	+	+			+				+	+	+	+
O75925;O75925-3	E3 SUMO-protein ligase PIAS1	PIAS1	8;8	________MADSAELKQMVMSLRVSELQVLL	1	164.2																											+	+
O75928-2;O75928	E3 SUMO-protein ligase PIAS2	PIAS2	443;443	RPKKEAMKVSSQPCTKIESSSVLSKPCSVTV	1	217.57									+	+	+	+									+	+	+	+	+		+	+			+	+	+		+	+
O75928-2;O75928;O75928-3	E3 SUMO-protein ligase PIAS2	PIAS2	249;249;253	VNGKLFPLPGYAPPPKNGIEQKRPGRPLNIT	1	167.59				+	+			+	+	+	+	+	+	+			+	+	+	+	+	+	+	+	+	+	+	+	+	+	+	+	+	+	+	+
O75928-2;O75928;O75928-3;Q9Y6X2	E3 SUMO-protein ligase PIAS2;E3 SUMO-protein ligase PIAS3	PIAS2;PIAS3	350;350;354;331	IATTSLRVSLMCPLGKMRLTIPCRAVTCTHL;VATTSLRVSLMCPLGKMRLTVPCRALTCAHL	1	184.76										+										+	+	+	+	+	+	+	+	+	+	+		+	+	+	+
O75937	DnaJ homolog subfamily C member 8	DNAJC8	248	KKEKKNRTFLRPPKVKMEQRE__________	1	150.35			+	+	+		+					+		+	+		+	+	+	+		+	+	+			+	+	+	+	+	+	+	+	+	+
O76021-2;O76021	Ribosomal L1 domain-containing protein 1	RSL1D1	215;435	ESETPGKSPEKKPKIKEEAVKEKSPSLGKKD	1	166.61	+			+	+		+								+	+	+				+				+						+				+
O94776-2;O94776	Metastasis-associated protein MTA2	MTA2	157;330	RYIQQKRLKAAEADSKLKQVYIPTYTKPNPN	1	73.082																										+	+	+	+
O94782	Ubiquitin carboxyl-terminal hydrolase 1	USP1	48	TKRALDFTDSQENEEKASEYRASEIDQVVPA	1	295.04									+									+	+	+	+	+	+		+	+	+	+		+	+	+		+	+	+
O94782	Ubiquitin carboxyl-terminal hydrolase 1	USP1	261	INSIEMDSMRHSEDFKEKLPKGNGKRKSDTE	1	100.93																											+		+	+
O94782	Ubiquitin carboxyl-terminal hydrolase 1	USP1	467	DFQDISVPVQEDELSKVEESSEISPEPKTEM	1	87.155																										+
O94782	Ubiquitin carboxyl-terminal hydrolase 1	USP1	623	LDKGNFVVDQMCEIGKPEPLNEEEARGVVEN	1	291.4									+	+		+								+				+		+					+	+	+	+		+
O94880	PHD finger protein 14	PHF14	98	NSAEEEVLSSEKQLIKMEKKEEEENGERPRK	1	121.5											+										+	+	+	+					+	+		+		+	+
O94906-2;O94906	Pre-mRNA-processing factor 6	PRPF6	540;540	VMRAVIGIGIEEEDRKHTWMEDADSCVAHNA	1	139.72										+							+		+	+		+	+	+	+	+			+	+		+		+	+
O94906-2;O94906	Pre-mRNA-processing factor 6	PRPF6	643;683	RSILALAFQVFMKSVKLEWVQDNIRAAQDLC	1	245.96																					+		+	+	+		+		+	+	+		+	+	+
O94953	Lysine-specific demethylase 4B	KDM4B	672	SLQWKNRAASFQAERKFNAAAARTEPYCAIC	1	143.91																					+	+	+		+	+	+	+	+	+		+		+	+
O94953	Lysine-specific demethylase 4B	KDM4B	1056	STGAPQEPAFSGEEAKAAKRPRVGTPLATED	1	115.54																										+			+
O94972-2;O94972-3;O94972	E3 ubiquitin-protein ligase TRIM37	TRIM37	702;790;824	SPRALIHGSIGDILPKTEDRQCKALDSDAVV	1	132.84										+												+		+	+		+	+				+
O95243-3;O95243-5;O95243-2;O95243	Methyl-CpG-binding domain protein 4	MBD4	368;368;368;368	LESEEIGTKVEVVERKEHLHTDILKRGSEMD	1	95.417																								+			+	+	+
O95365	Zinc finger and BTB domain-containing protein 7A	ZBTB7A	539	PSSPDARRNGQEKHFKDEDEDEDVASPDGLG	1	155.87												+									+	+	+	+			+	+					+		+	+
O95391	Pre-mRNA-splicing factor SLU7	SLU7	57	QRKLGNAPAEVDEEGKDINPHIPQYISSVPW	1	54.087																										+
O95391	Pre-mRNA-splicing factor SLU7	SLU7	166	PDEHVQPQLMFDYDGKRDRWNGYNPEEHMKI	1	177.92																		+	+		+				+	+							+			+
O95391	Pre-mRNA-splicing factor SLU7	SLU7	187	GYNPEEHMKIVEEYAKVDLAKRTLKAQKLQE	1	124.25																								+	+				+	+
O95391	Pre-mRNA-splicing factor SLU7	SLU7	199	EYAKVDLAKRTLKAQKLQEELASGKLVEQAN	1	83.087										+
O95391	Pre-mRNA-splicing factor SLU7	SLU7	288	KYLRNLDPNSAYYDPKTRAMRENPYANAGKN	1	164.4																					+	+	+	+	+	+	+	+	+	+					+
O95391	Pre-mRNA-splicing factor SLU7	SLU7	302	PKTRAMRENPYANAGKNPDEVSYAGDNFVRY	1	197.37									+			+									+	+	+	+	+	+	+	+	+	+			+
O95391	Pre-mRNA-splicing factor SLU7	SLU7	360	ADPTKLELLYKSFKVKKEDFKEQQKESILEK	0.999993	181.53	+		+	+	+	+	+	+		+	+	+	+	+	+	+	+	+	+	+	+	+	+	+	+	+		+	+	+	+	+	+	+	+	+
O95391	Pre-mRNA-splicing factor SLU7	SLU7	408	QTEDYVEYSRHGTVIKGQERAVACSKYEEDV	1	111.88				+																	+	+	+	+								+	+	+	+
O95391	Pre-mRNA-splicing factor SLU7	SLU7	418	HGTVIKGQERAVACSKYEEDVKIHNHTHIWG	1	153.1															+						+	+		+			+							+		+
O95409	Zinc finger protein ZIC 2	ZIC2	253	HHPGAFFRYMRQQCIKQELICKWIDPEQLSN	1	71.268																								+
O95551;O95551-2	Tyrosyl-DNA phosphodiesterase 2	TDP2	82;112	EESALERRPETISEPKTYVDLTNEETTDSTT	1	236.26										+										+	+	+	+	+	+	+	+	+	+	+			+			+
O95551;O95551-2;O95551-3	Tyrosyl-DNA phosphodiesterase 2	TDP2	23;53;23	EGGREAAEEEGEPEVKKRRLLCVEFASVASC	1	241.64																							+	+
O95625	Zinc finger and BTB domain-containing protein 11	ZBTB11	186	KKKPVSKHELVFVDTKGVVKRSSPKHCQAVL	1	63.46																													+	+
O95630;O95630-2	STAM-binding protein	STAMBP	116;116	PKAEELKAELLKRYTKEYTEYNEEKKKEAEE	1	68.41																									+					+
O95696;O95696-2	Bromodomain-containing protein 1	BRD1	554;554	IELLRKREKLKREQVKVEQVAMELRLTPLTV	1	152																						+	+	+
O95707	Ribonuclease P protein subunit p29	POP4	90	GLSARQRRELRLFDIKPEQQRYSLFLPLHEL	1	106.32																									+	+	+	+	+	+
O95780-2;O95780-3;O95780;Q8IYN0;Q8TF32;Q96N38-2;Q96N38;Q96N38-3;Q9H8G1	Zinc finger protein 682;Zinc finger protein 100;Zinc finger protein 431;Zinc finger protein 714;Zinc finger protein 430	ZNF682;ZNF100;ZNF431;ZNF714;ZNF430	142;186;218;390;361;301;301;147;390	CEECDKAFNRFSYLTKHKIIHSGEKSYKCEQ;CEECDKAFNRFSYLTKHKIIHTGEKSYKCEE;CEECGKAFYRFSYLTKHKIIHTGEKFYKCEE;CEECGKAFYRFSYLTKHKTSHTGEKFYKCEE;CEKCDKVFKRFSYLTKHKRIHTGEKPYKCEE	1	139.29											+										+	+	+	+	+	+	+	+	+	+	+		+	+	+	+
O95785-2;O95785-4;O95785-3;O95785	Protein Wiz	WIZ	425;466;596;1282	TLREILKKKSKPCLIKKEPPAGDLAPALAED	1	154.85			+	+	+			+			+	+			+		+	+	+	+	+	+	+	+	+	+	+		+	+	+	+	+	+	+	+
O95785-2;O95785-4;O95785-3;O95785	Protein Wiz	WIZ	666;707;837;1523	DGGERPLAASPPGTVKAEEHQRQNINKFERR	1	221.43									+	+		+									+	+	+	+		+	+		+	+	+
O95789;O95789-2;O95789-4;O95789-1	Zinc finger MYM-type protein 6	ZMYM6	24;24;24;24	CGKAVVPQQELLDKIKEEPDNAQEYGCVQQP	1	244.97									+	+	+	+		+			+		+	+	+	+	+	+		+			+	+	+	+		+	+	+
O95825;O95825-2	Quinone oxidoreductase-like protein 1	CRYZL1	182;182	HRGAKVISTACSLEDKQCLERFRPPIARVID	1	105.06																												+
O96000-2;O96000	NADH dehydrogenase [ubiquinone] 1 beta subcomplex subunit 10	NDUFB10	131;131	QQNCIKEVEQFTQVAKAYQDRCACPTHPQPP	1	268.25										+											+			+			+	+	+	+		+
O96000-2;O96000	NADH dehydrogenase [ubiquinone] 1 beta subcomplex subunit 10	NDUFB10	72;72	YYHRQYRRVPDITECKEEDIMCMYEAEMQWK	1	133.76																																+
O96000-2;O96000	NADH dehydrogenase [ubiquinone] 1 beta subcomplex subunit 10	NDUFB10	91;91	IMCMYEAEMQWKRDYKVDQEIINIMQDRLKA	1	77.795																										+
P00374-2;P00374	Dihydrofolate reductase	DHFR	104;156	QDFESDTFFPEIDLEKYKLLPEYPGVLSDVQ	1	181.49																			+	+		+
P00374-2;P00374	Dihydrofolate reductase	DHFR	106;158	FESDTFFPEIDLEKYKLLPEYPGVLSDVQEE	1	131.54																									+	+
P00374-2;P00374	Dihydrofolate reductase	DHFR	122;174	LLPEYPGVLSDVQEEKGIKYKFEVYEKND__	1	126.04									+		+	+						+		+	+	+	+	+		+	+					+	+	+	+	+
P00374-2;P00374	Dihydrofolate reductase	DHFR	127;179	PGVLSDVQEEKGIKYKFEVYEKND_______	1	232.13	+	+		+					+	+	+	+	+	+	+	+	+	+	+	+	+	+	+	+	+	+	+	+	+	+	+	+	+	+	+	+
P00374-2;P00374	Dihydrofolate reductase	DHFR	29;81	RPLKGRINLVLSRELKEPPQGAHFLSRSLDD	1	144.29										+											+	+	+	+	+	+	+	+	+	+		+			+
P00492	Hypoxanthine-guanine phosphoribosyltransferase	HPRT1	115	IRLKSYCNDQSTGDIKVIGGDDLSTLTGKNV	1	236.88																					+				+	+		+		+		+
P01106;P01106-2	Myc proto-oncogene protein	MYC	148;163	CMWSGFSAAAKLVSEKLASYQAARKDSGSPN	1	147.07																									+		+	+
P01106;P01106-2	Myc proto-oncogene protein	MYC	289;304	GKRSESGSPSAGGHSKPPHSPLVLKRCHVST	0.879732	67.367																							+
P01106;P01106-2	Myc proto-oncogene protein	MYC	389;404	FFALRDQIPELENNEKAPKVVILKKATAYIL	1	100.4																							+		+		+	+		+
P04406;P04406-2	Glyceraldehyde-3-phosphate dehydrogenase	GAPDH	194;152	HAITATQKTVDGPSGKLWRDGRGALQNIIPA	1	127.36																			+	+					+	+	+	+	+	+			+	+		+
P04406;P04406-2	Glyceraldehyde-3-phosphate dehydrogenase	GAPDH	61;19	MFQYDSTHGKFHGTVKAENGKLVINGNPITI	1	114.29																							+	+
P04637-4;P04637;P04637-5;P04637-6;P04637-2;P04637-3	Cellular tumor antigen p53	TP53	81;120;81;81;120;120	GSYGFRLGFLHSGTAKSVTCTYSPALNKMFC	1	256.57									+	+											+		+	+	+		+	+	+
P04637-4;P04637;P04637-5;P04637-6;P04637-2;P04637-3	Cellular tumor antigen p53	TP53	93;132;93;93;132;132	GTAKSVTCTYSPALNKMFCQLAKTCPVQLWV	1	186.63																			+	+						+						+	+			+
P04637-4;P04637;P04637-7	Cellular tumor antigen p53	TP53	281;320;188	KRALPNNTSSSPQPKKKPLDGEYFTLQIRGR	0.814475	271.82										+							+		+		+		+		+	+	+	+	+	+		+	+	+	+	+
P04637-4;P04637;P04637-7	Cellular tumor antigen p53	TP53	282;321;189	RALPNNTSSSPQPKKKPLDGEYFTLQIRGRE	0.840391	271.82									+	+	+	+	+	+	+	+	+	+	+	+	+	+	+	+	+	+	+	+		+	+	+	+	+	+	+
P04637-4;P04637;P04637-7	Cellular tumor antigen p53	TP53	343;382;250	SHLKSKKGQSTSRHKKLMFKTEGPDSD____	1	100.45																											+
P04637-4;P04637;P04637-7	Cellular tumor antigen p53	TP53	347;386;254	SKKGQSTSRHKKLMFKTEGPDSD________	1	308.36	+	+	+	+	+	+	+	+	+	+	+	+	+	+	+	+	+	+	+	+	+	+			+	+	+	+		+	+	+	+	+	+	+
P04637-4;P04637;P04637-7;P04637-5;P04637-6;P04637-2;P04637-3;P04637-8;P04637-9	Cellular tumor antigen p53	TP53	125;164;32;125;125;164;164;32;32	STPPPGTRVRAMAIYKQSQHMTEVVRRCPHH	1	157.91																					+	+		+			+			+	+		+			+
P04792	Heat shock protein beta-1	HSPB1	198	VTFESRAQLGGPEAAKSDETAAK________	1	167.87									+	+													+	+	+				+	+					+
P04818-3;P04818	Thymidylate synthase	TYMS	86;169	SGQGVDQLQRVIDTIKTNPDDRRIIMCAWNP	1	112.34									+	+											+	+			+	+	+		+	+
P04818-3;P04818;P04818-2	Thymidylate synthase	TYMS	209;292;258	PKLRILRKVEKIDDFKAEDFQIEGYNPHPTI	1	171.08																			+		+	+			+		+	+	+			+				+
P04818-3;P04818;P04818-2	Thymidylate synthase	TYMS	225;308;274	AEDFQIEGYNPHPTIKMEMAV__________	1	152.07									+										+	+	+				+	+				+		+		+		+
P05412	Transcription factor AP-1	JUN	226	LPQQMPVQHPRLQALKEEPQTVPEMPGETPP	1	153.02	+	+	+	+	+	+		+	+	+	+	+	+	+	+	+	+	+	+	+	+	+	+	+	+	+	+	+		+	+	+	+	+	+	+
P05423	DNA-directed RNA polymerase III subunit RPC4	POLR3D	141	TVDVSDMGPSHIINIKKEKRETDEETKQILR	1	291.33									+	+	+	+	+	+			+	+	+	+	+	+	+	+	+	+	+	+	+	+	+	+	+	+	+	+
P05423	DNA-directed RNA polymerase III subunit RPC4	POLR3D	152	IINIKKEKRETDEETKQILRMLEKDDFLDDP	1	89.624																					+
P05423	DNA-directed RNA polymerase III subunit RPC4	POLR3D	220	PKEEDMEVDIPAVKVKEEPRDEEEEAKMKAP	1	135.38	+		+	+	+		+				+						+				+	+	+	+							+	+	+	+	+
P05549-2;P05549	Transcription factor AP-2-alpha	TFAP2A	10;10	______MLWKLTDNIKYEDCEDRHDGTSNGT	1	184.3									+	+	+	+	+	+	+	+	+	+	+	+	+	+	+	+	+	+	+		+	+	+	+	+	+	+	+
P06493	Cyclin-dependent kinase 1	CDK1	130	GIVFCHSRRVLHRDLKPQNLLIDDKGTIKLA	1	142.41																			+	+						+	+			+	+
P06493	Cyclin-dependent kinase 1	CDK1	139	VLHRDLKPQNLLIDDKGTIKLADFGLARAFG	1	174.63									+	+	+	+	+	+			+	+	+	+	+	+	+	+	+	+	+	+	+	+	+	+	+	+	+	+
P06493;P06493-2	Cyclin-dependent kinase 1	CDK1	20;20	TKIEKIGEGTYGVVYKGRHKTTGQVVAMKKI	1	253.25									+	+	+								+	+	+	+	+	+	+		+	+	+	+	+	+	+	+		+
P06493;P06493-2	Cyclin-dependent kinase 1	CDK1	201;144	DIWSIGTIFAELATKKPLFHGDSEIDQLFRI	1	109.79																										+
P06493;P06493-2	Cyclin-dependent kinase 1	CDK1	238;181	PNNEVWPEVESLQDYKNTFPKWKPGSLASHV	1	227.87																			+							+
P06493;P06493-2	Cyclin-dependent kinase 1	CDK1	243;186	WPEVESLQDYKNTFPKWKPGSLASHVKNLDE	0.990887	119.27										+			+	+				+	+	+	+	+	+		+	+	+	+	+	+	+	+	+	+	+	+
P06493;P06493-2	Cyclin-dependent kinase 1	CDK1	245;188	EVESLQDYKNTFPKWKPGSLASHVKNLDENG	1	89.624																							+				+		+		+		+
P06493;P06493-2	Cyclin-dependent kinase 1	CDK1	254;197	NTFPKWKPGSLASHVKNLDENGLDLLSKMLI	0.999973	107.3																				+					+	+							+	+
P06493;P06493-2	Cyclin-dependent kinase 1	CDK1	279;222	LSKMLIYDPAKRISGKMALNHPYFNDLDNQI	1	136.96																		+	+	+	+					+		+	+	+						+
P06493;P06493-2	Cyclin-dependent kinase 1	CDK1	295;238	MALNHPYFNDLDNQIKKM_____________	1	166.01									+	+	+	+	+		+		+	+	+	+	+	+	+	+	+	+		+	+	+	+	+	+	+	+	+
P06493;P06493-2	Cyclin-dependent kinase 1	CDK1	33;33	VYKGRHKTTGQVVAMKKIRLESEEEGVPSTA	0.999997	66.592																					+	+
P06493;P06493-2	Cyclin-dependent kinase 1	CDK1	6;6	__________MEDYTKIEKIGEGTYGVVYKG	1	250.05	+	+	+	+	+	+	+	+	+	+	+	+	+	+	+	+	+	+	+	+	+	+	+	+	+	+	+	+	+	+	+	+	+	+	+	+
P06493;P06493-2	Cyclin-dependent kinase 1	CDK1	9;9	_______MEDYTKIEKIGEGTYGVVYKGRHK	1	135.08																					+				+		+		+	+
P06733;P06733-2	Alpha-enolase	ENO1	221;128	NVGDEGGFAPNILENKEGLELLKTAIGKAGY	1	178.42																								+										+		+
P06733;P06733-2	Alpha-enolase	ENO1	262;169	AASEFFRSGKYDLDFKSPDDPSRYISPDQLA	0.99349	70.452																																	+
P06737-2;P06737	Glycogen phosphorylase, liver form	PYGL	136;170	AYGYGIRYEYGIFNQKIRDGWQVEEADDWLR	1	86.498																												+
P06748;P06748-2	Nucleophosmin	NPM1	267;238	QASIEKGGSLPKVEAKFINYVKNCFRMTDQE	1	147.52																									+	+	+	+	+	+
P06748;P06748-3	Nucleophosmin	NPM1	215;215	PAKNAQKSNQNGKDSKPSSTPRSKGQESFKK	0.750778	105.96																					+
P06748;P06748-3	Nucleophosmin	NPM1	223;223	NQNGKDSKPSSTPRSKGQESFKKQEKTPKTP	1	95.311																												+	+	+
P06748;P06748-3	Nucleophosmin	NPM1	229;229	SKPSSTPRSKGQESFKKQEKTPKTPKGPSSV	1	98.865																						+									+		+		+
P06748;P06748-3;P06748-2	Nucleophosmin	NPM1	248;248;219	KTPKTPKGPSSVEDIKAKMQASIEKGGSLPK	1	196.41									+	+	+	+	+		+	+				+	+	+	+	+	+	+	+	+	+	+	+	+	+	+	+	+
P06748;P06748-3;P06748-2	Nucleophosmin	NPM1	32;32;32	YLFGCELKADKDYHFKVDNDENEHQLSLRTV	1	220.38									+	+	+	+	+	+	+	+	+	+	+	+		+	+	+	+	+	+	+	+	+	+	+	+	+	+	+
P06756-3;P06756-2;P06756	Integrin alpha-V;Integrin alpha-V heavy chain;Integrin alpha-V light chain	ITGAV	103;149;149	KILACAPLYHWRTEMKQEREPVGTCFLQDGT	1	227.44																					+					+	+			+
P07195	L-lactate dehydrogenase B chain	LDHB	310	ILNARGLTSVINQKLKDDEVAQLKKSADTLW	1	124.12																									+	+	+	+		+
P07437	Tubulin beta chain	TUBB	58	QLDRISVYYNEATGGKYVPRAILVDLEPGTM	1	128.05																												+
P07437;Q9BVA1;Q13885;P68371	Tubulin beta chain;Tubulin beta-2B chain;Tubulin beta-2A chain;Tubulin beta-4B chain	TUBB;TUBB2B;TUBB2A;TUBB4B	324;324;324;324	RYLTVAAVFRGRMSMKEVDEQMLNVQNKNSS	1	135.09																												+
P07910-2;P07910;P07910-4	Heterogeneous nuclear ribonucleoproteins C1/C2	HNRNPC	50;50;50	AIFSKYGKIVGCSVHKGFAFVQYVNERNARA	1	224.4									+		+	+	+	+	+	+	+	+	+	+	+	+	+	+	+	+	+		+	+	+	+	+	+	+	+
P07910-2;P07910;P07910-4	Heterogeneous nuclear ribonucleoproteins C1/C2	HNRNPC	89;89;89	MIAGQVLDINLAAEPKVNRGKAGVKRSAAEM	1	141.6																																				+
P07910-2;P07910;P07910-4;P07910-3	Heterogeneous nuclear ribonucleoproteins C1/C2	HNRNPC	216;229;173;149	LEKIEKEQSKQAVEMKNDKSEEEQSSSSVKK	0.99986	220.69												+		+			+			+	+	+	+	+				+		+	+	+	+	+	+	+
P08107	Heat shock 70 kDa protein 1A/1B	HSPA1A	100	SDMKHWPFQVINDGDKPKVQVSYKGETKAFY	1	113.33																			+						+	+						+
P08107	Heat shock 70 kDa protein 1A/1B	HSPA1A	108	QVINDGDKPKVQVSYKGETKAFYPEEISSMV	1	119.73			+						+		+							+	+		+	+	+		+	+					+	+	+	+
P08107;P08107-2	Heat shock 70 kDa protein 1A/1B	HSPA1A	246;191	EDFDNRLVNHFVEEFKRKHKKDISQNKRAVR	1	125.33													+		+			+	+	+	+	+	+	+	+	+					+	+	+		+	+
P08107;P08107-2	Heat shock 70 kDa protein 1A/1B	HSPA1A	524;469	RLSKEEIERMVQEAEKYKAEDEVQRERVSAK	0.979133	99.409																						+				+
P08107;P08107-2	Heat shock 70 kDa protein 1A/1B	HSPA1A	526;471	SKEEIERMVQEAEKYKAEDEVQRERVSAKNA	0.996785	161.19																						+			+	+		+	+
P08107;P08107-2	Heat shock 70 kDa protein 1A/1B	HSPA1A	71;71	KNQVALNPQNTVFDAKRLIGRKFGDPVVQSD	1	220.6																					+	+		+	+	+	+	+	+	+				+
P08107;P08107-2	Heat shock 70 kDa protein 1A/1B	HSPA1A	77;77	NPQNTVFDAKRLIGRKFGDPVVQSDMKHWPF	1	68.972																									+		+
P08107;P08107-2;P34931	Heat shock 70 kDa protein 1A/1B;Heat shock 70 kDa protein 1-like	HSPA1A;HSPA1L	257;202;259	VEEFKRKHKKDISQNKRAVRRLRTACERAKR	1	174.86					+																	+													+
P08107;P08107-2;P34931	Heat shock 70 kDa protein 1A/1B;Heat shock 70 kDa protein 1-like	HSPA1A;HSPA1L	512;457;514	KANKITITNDKGRLSKEEIERMVQEAEKYKA	1	118.77										+										+	+										+
P08107;P08107-2;P34931;P11142;P54652;P17066	Heat shock 70 kDa protein 1A/1B;Heat shock 70 kDa protein 1-like;Heat shock cognate 71 kDa protein;Heat shock-related 70 kDa protein 2;Heat shock 70 kDa protein 6	HSPA1A;HSPA1L;HSPA8;HSPA2;HSPA6	507;452;509;507;510;509	DKSTGKANKITITNDKGRLSKEEIERMVQEA;DKSTGKENKITITNDKGRLSKEDIERMVQEA;DRSTGKANKITITNDKGRLSKEEVERMVHEA	1	203.87			+	+	+	+	+	+	+		+
P08195-2;P08195-3;P08195;P08195-4	4F2 cell-surface antigen heavy chain	SLC3A2	46;85;147;178	AMSLAGAEKNGLVKIKVAEDEAEAAAAAKFT	1	81.656																											+	+
P08195-2;P08195-3;P08195;P08195-4	4F2 cell-surface antigen heavy chain	SLC3A2	514;553;615;646	QPGREEGSPLELERLKLEPHEGLLLRFPYAA	1	91.62										+													+	+	+		+	+		+
P08235-2;P08235-4;P08235;P08235-3	Mineralocorticoid receptor	NR3C2	428;428;428;428	GNSKINSDSSFSVPIKQESTKHSCSGTSFKG	1	80.316																								+
P08243-2;P08243;P08243-3	Asparagine synthetase [glutamine-hydrolyzing]	ASNS	155;176;93	AKGLVTLKHSATPFLKVEPFLPGHYEVLDLK	0.999994	75.005																										+
P08579	U2 small nuclear ribonucleoprotein B''	SNRPB2	85	QGFPFYGKPMRIQYAKTDSDIISKMRGTFAD	1	90.476																			+										+	+					+
P08865	40S ribosomal protein SA	RPSA	89	VSVISSRNTGQRAVLKFAAATGATPIAGRFT	1	159.69																										+	+	+
P09874	Poly [ADP-ribose] polymerase 1	PARP1	192	SASQLKGFSLLATEDKEALKKQLPGVKSEGK	0.996034	200.45									+												+		+	+		+					+				+
P09874	Poly [ADP-ribose] polymerase 1	PARP1	196	LKGFSLLATEDKEALKKQLPGVKSEGKRKGD	0.809706	202.6																						+					+	+		+		+	+
P09874	Poly [ADP-ribose] polymerase 1	PARP1	203	ATEDKEALKKQLPGVKSEGKRKGDEVDGVDE	1	76.728			+		+	+		+		+
P09874	Poly [ADP-ribose] polymerase 1	PARP1	249	LEKALKAQNDLIWNIKDELKKVCSTNDLKEL	0.997235	216.31									+					+			+		+	+	+	+		+	+	+	+	+	+	+	+	+	+	+		+
P09874	Poly [ADP-ribose] polymerase 1	PARP1	331	TAWTKCMVKTQTPNRKEWVTPKEFREISYLK	1	101.05																					+	+	+	+				+					+
P09874	Poly [ADP-ribose] polymerase 1	PARP1	512	GKSGAALSKKSKGQVKEEGINKSEKRMKLTL	0.999999	116.51																					+		+	+
P09884	DNA polymerase alpha catalytic subunit	POLA1	284	AAKAWDKESEPAEEVKQEADSGKGTVSYLGS	1	182.03																											+
P0CW22;P08708	40S ribosomal protein S17-like;40S ribosomal protein S17	RPS17L;RPS17	103;103	VSALDQEIIEVDPDTKEMLKLLDFGSLSNLQ	1	200.64	+	+	+	+					+	+		+		+	+	+	+	+	+	+	+	+	+	+	+	+	+	+		+	+	+	+	+	+	+
P0CW22;P08708	40S ribosomal protein S17-like;40S ribosomal protein S17	RPS17L;RPS17	129;129	LSNLQVTQPTVGMNFKTPRGPV_________	1	304.49									+	+	+	+		+	+		+	+	+	+	+	+	+	+	+	+	+	+		+	+	+	+	+	+	+
P0CW22;P08708	40S ribosomal protein S17-like;40S ribosomal protein S17	RPS17L;RPS17	72;72	LMKRIQRGPVRGISIKLQEEERERRDNYVPE	1	233.02									+	+	+	+	+	+			+	+	+	+	+	+	+	+	+	+	+	+	+	+	+	+	+	+	+	+
P0DMP2;P0DJJ0;O75044	SLIT-ROBO Rho GTPase-activating protein 2C;SLIT-ROBO Rho GTPase-activating protein 2	SRGAP2C;SRGAP2	380;381;381	LLQRCQQLQSRLSTLKIENEEVKKTMEATLQ	0.999941	65.105																											+			+
P10244-2;P10244	Myb-related protein B	MYBL2	251;275	DLDAVRTPEPLEEFPKREDQEGSPPETSLPY	1	162																			+		+	+	+		+	+	+	+		+			+		+
P10244-2;P10244	Myb-related protein B	MYBL2	485;509	TPLHQKHAAFVTPDQKYSMDNTPHTPTPFKN	1	235.99										+	+				+	+	+	+	+	+	+	+	+	+	+	+	+	+	+	+	+	+	+	+	+	+
P10244-2;P10244	Myb-related protein B	MYBL2	522;546	PLKPLPQTPHLEEDLKEVLRSEAGIELIIED	0.999999	75.539																			+	+														+		+
P10244-2;P10244	Myb-related protein B	MYBL2	601;625	TTAPSNSSSLTLSGIKEDNSLLNQGFLQAKP	0.999538	130.46										+																+						+		+	+
P11021	78 kDa glucose-regulated protein	HSPA5	352	STMKPVQKVLEDSDLKKSDIDEIVLVGGSTR	0.872824	161.51																				+	+	+				+	+	+				+		+		+
P11021	78 kDa glucose-regulated protein	HSPA5	353	TMKPVQKVLEDSDLKKSDIDEIVLVGGSTRI	0.80372	138.09																					+						+						+
P11142	Heat shock cognate 71 kDa protein	HSPA8	512	KENKITITNDKGRLSKEDIERMVQEAEKYKA	1	132.17											+				+					+						+			+	+		+	+	+	+	+
P11142;P11142-2	Heat shock cognate 71 kDa protein	HSPA8	257;257	IAEFKRKHKKDISENKRAVRRLRTACERAKR	1	112.71				+	+	+	+	+				+					+		+			+											+		+
P11172-2;P11172-3;P11172	Uridine 5'-monophosphate synthase;Orotate phosphoribosyltransferase;Orotidine 5'-phosphate decarboxylase	UMPS	231;317;409	SEFVVGFISGSRVSMKPEFLHLTPGVQLEAG	1	78.552																										+
P11387	DNA topoisomerase 1	TOP1	117	IKKEKENGFSSPPQIKDEPEDDGYFVPPKED	1	214.46																			+	+	+	+	+	+		+	+		+	+	+	+	+			+
P11388;P11388-2;P11388-3;P11388-4	DNA topoisomerase 2-alpha	TOP2A	1228;1254;1264;1309	SPRGQRVIPRITIEMKAEAEKKNKKKIKNEN	1	181.51									+			+		+			+	+	+	+	+	+	+	+	+	+		+	+	+	+	+	+	+	+	+
P11388;P11388-2;P11388-3;P11388-4	DNA topoisomerase 2-alpha	TOP2A	1240;1266;1276;1321	IEMKAEAEKKNKKKIKNENTEGSPQEDGVEL	1	218.22	+	+	+	+	+	+	+		+	+			+				+		+						+	+	+	+	+	+			+	+		+
P11388;P11388-2;P11388-3;P11388-4	DNA topoisomerase 2-alpha	TOP2A	1385;1411;1421;1466	KPQKSVVSDLEADDVKGSVPLSSSPPATHFP	1	164.65																				+					+	+	+	+	+
P11388;P11388-2;P11388-3;P11388-4	DNA topoisomerase 2-alpha	TOP2A	207;207;207;207	QTWMDNMGRAGEMELKPFNGEDYTCITFQPD	1	93.876
P11388;P11388-2;P11388-3;P11388-4;Q02880-2;Q02880	DNA topoisomerase 2-alpha;DNA topoisomerase 2-beta	TOP2A;TOP2B	662;688;698;743;678;683	AAISLAFSKKQIDDRKEWLTNFMEDRRQRKL;AAITLAFSKKKIDDRKEWLTNFMEDRRQRRL	1	172.76																				+
P11474-2;P11474	Steroid hormone receptor ERR1	ESRRA	402;403	LRQTAGKVLAHFYGVKLEGKVPMHKLFLEML	1	99.344										+															+	+	+	+	+	+				+
P11802-2;P11802	Cyclin-dependent kinase 4	CDK4	177;297	KRISAFRALQHSYLHKDEGNPE_________	1	79.565										+												+	+		+					+
P12004	Proliferating cell nuclear antigen	PCNA	80	NLAMGVNLTSMSKILKCAGNEDIITLRAEDN	1	175.33									+												+	+	+	+	+		+		+	+		+
P12004	Proliferating cell nuclear antigen	PCNA	117	VFEAPNQEKVSDYEMKLMDLDVEQLGIPEQE	1	165.34																				+							+	+					+
P12004	Proliferating cell nuclear antigen	PCNA	164	RDLSHIGDAVVISCAKDGVKFSASGELGNGN	1	195.46									+	+	+	+						+	+	+	+			+		+	+	+	+	+	+	+	+		+
P12004	Proliferating cell nuclear antigen	PCNA	254	YKIADMGHLKYYLAPKIEDEEGS________	1	265.37		+	+	+	+	+	+	+	+	+	+	+	+	+	+	+	+	+	+	+	+	+	+	+	+	+	+	+	+	+	+	+	+	+	+	+
P12757-3;P12757-5;P12757	Ski-like protein	SKIL	481;507;527	ASSPLLVKDVICEDDKGKIMEEVMRTYLKQQ	1	174.63										+										+	+	+	+	+	+	+	+	+	+	+		+	+	+	+	+
P12757-3;P12757-5;P12757;P12757-4;P12757-2	Ski-like protein	SKIL	50;30;50;50;50	DIHANGKTINKVPTVKKEHLDDYGEAPVETD	0.999995	96.27										+	+													+
P12956;P12956-2	X-ray repair cross-complementing protein 6	XRCC6	123;82	LDNPGAKRILELDQFKGQQGQKRFQDMMGHG	1	167.32										+											+	+			+	+	+	+	+	+
P12956;P12956-2	X-ray repair cross-complementing protein 6	XRCC6	282;241	IVISVGIYNLVQKALKPPPIKLYRETNEPVK	1	79.893																							+
P12956;P12956-2	X-ray repair cross-complementing protein 6	XRCC6	287;246	GIYNLVQKALKPPPIKLYRETNEPVKTKTRT	1	139.48										+	+	+		+			+	+	+	+	+	+	+	+	+	+	+	+	+	+	+	+	+	+	+	+
P12956;P12956-2	X-ray repair cross-complementing protein 6	XRCC6	317;276	TFNTSTGGLLLPSDTKRSQIYGSRQIILEKE	1	176.7																				+								+			+	+			+	+
P12956;P12956-2	X-ray repair cross-complementing protein 6	XRCC6	331;290	TKRSQIYGSRQIILEKEETEELKRFDDPGLM	0.999999	122.01										+											+	+	+	+	+	+	+	+	+	+	+		+
P12956;P12956-2	X-ray repair cross-complementing protein 6	XRCC6	461;420	MPFTEKIMATPEQVGKMKAIVEKLRFTYRSD	1	98.676																												+
P12956;P12956-2	X-ray repair cross-complementing protein 6	XRCC6	556;515	TKRKHDNEGSGSKRPKVEYSEEELKTHISKG	1	121.82										+	+	+			+				+	+	+				+	+	+	+	+	+	+	+	+	+	+
P12956;P12956-2	X-ray repair cross-complementing protein 6	XRCC6	565;524	SGSKRPKVEYSEEELKTHISKGTLGKFTVPM	1	126.84																												+	+
P13010	X-ray repair cross-complementing protein 5	XRCC5	195	DGPFRLGGHGPSFPLKGITEQQKEGLEIVKM	1	143.4																									+		+	+	+
P13010	X-ray repair cross-complementing protein 5	XRCC5	285	ERVKKTWTVVDAKTLKKEDIQKETVYCLNDD	0.999772	158.3			+	+	+	+	+	+		+		+					+	+		+	+		+	+			+	+	+	+	+	+	+	+	+	+
P13010	X-ray repair cross-complementing protein 5	XRCC5	307	ETVYCLNDDDETEVLKEDIIQGFRYGSDIVP	1	163.4																			+			+		+				+
P13010	X-ray repair cross-complementing protein 5	XRCC5	325	IIQGFRYGSDIVPFSKVDEEQMKYKSEGKCF	1	124.84											+									+	+	+	+	+	+	+					+	+	+	+
P13056	Nuclear receptor subfamily 2 group C member 1	NR2C1	588	LIGNIRIDSVIPHILKMEPADYNSQIIGHSI	1	159.46																				+					+	+				+
P13682	Zinc finger protein 35	ZNF35	20	LREAMALAPWGPVKVKKEEEEEENFPGQASS	0.95859	173.05									+												+			+		+	+	+	+	+		+
P13693-2;P13693;Q56UQ5	Translationally-controlled tumor protein;TPT1-like protein	TPT1	78;112;117	KSIKGKLEEQRPERVKPFMTGAAEQIKHILA	1	127.83																						+			+	+	+	+	+				+
P13747	HLA class I histocompatibility antigen, alpha chain E	HLA-E	167	RSWTAVDTAAQISEQKSNDASEAEHQRAYLE	1	91.618																							+
P14373	Zinc finger protein RFP	TRIM27	380	CFIAGRHYWEVEVGDKAKWTIGVCEDSVCRK	1	69.864																											+
P14373;P14373-2	Zinc finger protein RFP	TRIM27	304;304	ESLKQFTEKMQSDMEKIQELREAQLYSVDVT	1	133.86																									+	+	+	+	+	+		+	+
P14373;P14373-2	Zinc finger protein RFP	TRIM27	79;79	HMRPNRHLANVTQLVKQLRTERPSGPGGEMG	1	124.78																							+
P14384	Carboxypeptidase M	CPM	238	QYLAHTYASRNPNMKKGDECKNKMNFPNGVT	0.999805	103.43									+									+		+	+	+		+		+		+		+		+	+		+	+
P14854	Cytochrome c oxidase subunit 6B1	COX6B1	8	________MAEDMETKIKNYKTAPFDSRFPN	1	232.6																		+		+	+	+	+	+	+	+	+	+	+	+	+		+	+
P14866;P14866-2	Heterogeneous nuclear ribonucleoprotein L	HNRNPL	277;144	TLKIEYAKPTRLNVFKNDQDTWDYTNPNLSG	1	232.2													+		+					+	+	+	+	+		+			+	+		+		+	+	+
P15104	Glutamine synthetase	GLUL	334	RSASIRIPRTVGQEKKGYFEDRRPSANCDPF	1	113.18																									+	+	+	+		+
P15259;Q8N0Y7;P18669	Phosphoglycerate mutase 2;Probable phosphoglycerate mutase 4;Phosphoglycerate mutase 1	PGAM2;PGAM4;PGAM1	100;100;100	WRLNERHYGGLTGLNKAETAAKHGEEQVKIW	1	147.28																					+	+	+	+				+	+
P15408-3;P15408-2;P15408	Fos-related antigen 2	FOSL2	183;214;222	QPMRSGGGSVGAVVVKQEPLEEDSPSSSSAG	1	308.43									+	+														+	+				+
P15880	40S ribosomal protein S2	RPS2	58	GRGRGRGARGGKAEDKEWMPVTKLGRLVKDM	1	149.6																								+	+	+	+	+
P15880	40S ribosomal protein S2	RPS2	65	ARGGKAEDKEWMPVTKLGRLVKDMKIKSLEE	1	87.668																					+						+
P15880	40S ribosomal protein S2	RPS2	173	AKLSIVPVRRGYWGNKIGKPHTVPCKVTGRC	0.999844	131.98																			+		+	+		+								+			+	+
P15880	40S ribosomal protein S2	RPS2	212	PAPRGTGIVSAPVPKKLLMMAGIDDCYTSAR	1	81.157
P15880	40S ribosomal protein S2	RPS2	263	YSYLTPDLWKETVFTKSPYQEFTDHLVKTHT	1	114.63																											+					+
P15880	40S ribosomal protein S2	RPS2	275	VFTKSPYQEFTDHLVKTHTRVSVQRTQAPAV	1	184.2																	+		+	+	+	+	+	+	+	+	+	+	+	+	+	+	+	+
P16104	Histone H2A.x	H2AFX	135	KTSATVGPKAPSGGKKATQASQEY_______	1	176.78																					+
P17014-4;P17014-5;P17014;P17014-2	Zinc finger protein 12	ZNF12	105;141;179;179	KADECSGCGKSLLHIKLEKTHPGDQAYEFNQ	1	139.74									+	+	+	+	+	+	+		+	+	+	+	+	+	+	+	+	+	+	+	+	+	+	+	+	+	+	+
P17019;P17038-2;P17038;P52744;P52744-2;Q6ZR52;Q6ZR52-2	Zinc finger protein 708;Zinc finger protein 43;Zinc finger protein 138;Zinc finger protein 493	ZNF708;ZNF43;ZNF138;ZNF493	298;642;648;220;251;331;459	VFSILTKHKIIHTEEKPYKCEECGKAFKRSS;VFSTLTKHKIIHTEEKPYKCEECGKAFNRSS	1	137.17												+								+		+										+	+
P17019;P17038-2;P17038;Q03936-2;Q03936-3;Q03936;Q6ZN08;O75373;Q6ZR52;Q6ZR52-2;Q8IYN0;Q8TF32;Q96N38-2;Q96N38;Q96N38-3;Q9H8G1;Q9P255;A6NK75;Q9Y2Q1-4;Q9Y2Q1-3;Q9Y2Q1-2;Q9Y2Q1	Zinc finger protein 708;Zinc finger protein 43;Zinc finger protein 92;Putative zinc finger protein 66;Zinc finger protein 737;Zinc finger protein 493;Zinc finger protein 100;Zinc finger protein 431;Zinc finger protein 714;Zinc finger protein 430;Zinc finger protein 492;Zinc finger protein 98;Zinc finger protein 257	ZNF708;ZNF43;ZNF92;ZNF66;ZNF737;ZNF493;ZNF100;ZNF431;ZNF714;ZNF430;ZNF492;ZNF98;ZNF257	130;670;676;158;195;227;311;283;387;515;343;314;394;394;240;343;419;460;396;397;401;429	ALTTLTQHKIIHTGEKPYKCEECGKAFNRSS;HSSKLTIHKIIHTGEKPYKCEECGKAFNQSS;KSSNLTNHKIIHTGEKPYKCEECGKAFNQSS;LSSQLTTHKIIHTGEKPYKCEECGKAFNQSS;QSSTLSIHKIIHTGEKPYKCEECGKAFKRSS;RSSHLTTHKIIHTGEKPYKCEECGKAFNQSS;RSSHLTTHRIIHTGEKPYKCEECGKAFNQSS;WSSTLTKHKIIHTGEKPYKCEECGKAFNRSS;YLSSLSTHKIIHTGEKPYKCEECGKAFNWSS	1	105.03																					+	+	+		+	+	+	+		+	+			+	+	+
P17019;P17038-2;P17038;Q03936-2;Q03936-3;Q03936;Q6ZN08;O75373;Q6ZR52;Q6ZR52-2;Q8IYN0;Q8TF32;Q96N38-2;Q96N38;Q96N38-3;Q9H8G1;Q9P255;A6NK75;Q9Y2Q1-4;Q9Y2Q1-3;Q9Y2Q1-2;Q9Y2Q1	Zinc finger protein 708;Zinc finger protein 43;Zinc finger protein 92;Putative zinc finger protein 66;Zinc finger protein 737;Zinc finger protein 493;Zinc finger protein 100;Zinc finger protein 431;Zinc finger protein 714;Zinc finger protein 430;Zinc finger protein 492;Zinc finger protein 98;Zinc finger protein 257	ZNF708;ZNF43;ZNF92;ZNF66;ZNF737;ZNF493;ZNF100;ZNF431;ZNF714;ZNF430;ZNF492;ZNF98;ZNF257	133;673;679;161;198;230;314;286;390;518;346;317;397;397;243;346;422;463;399;400;404;432	HLTTHKIIHTGEKPYKCEECGKAFNQSSTLS;HLTTHKIIHTGEKPYKCEECGKAFNQSSTLT;HLTTHRIIHTGEKPYKCEECGKAFNQSSTLT;KLTIHKIIHTGEKPYKCEECGKAFNQSSNLT;NLTNHKIIHTGEKPYKCEECGKAFNQSSTLT;QLTTHKIIHTGEKPYKCEECGKAFNQSSTLS;SLSTHKIIHTGEKPYKCEECGKAFNWSSHLT;TLSIHKIIHTGEKPYKCEECGKAFKRSSTLT;TLTKHKIIHTGEKPYKCEECGKAFNRSSNLT;TLTQHKIIHTGEKPYKCEECGKAFNRSSYLI	0.986039	122.94												+		+	+			+		+		+	+	+	+	+		+	+			+		+		+
P17028	Zinc finger protein 24	ZNF24	367	RHQRRHNAEKLLNVVKV______________	1	136.57																								+				+
P17028;P17028-2	Zinc finger protein 24	ZNF24	27;27	LIIPTPDEEEKILRVKLEEDPDGEEGSSIPW	1	252.44		+	+	+	+		+	+	+	+	+	+	+	+	+	+	+	+	+	+	+	+	+	+	+	+		+	+	+	+	+	+	+	+	+
P17029	Zinc finger protein with KRAB and SCAN domains 1	ZKSCAN1	181	SSSFDLHHEATQSHFKHSSRKPRLLQSRALP	1	100.59																				+						+	+	+
P17036	Zinc finger protein 3	ZNF3	125	GVLLGRFQKDISQGLKFKEAYEREVSLKRPL	1	68.676																										+
P17097;P17097-2	Zinc finger protein 7	ZNF7	101;112	IRTENEQACEDMDILKSESYGTVVRISPQDF	1	176.28																									+		+	+		+				+
P17275	Transcription factor jun-B	JUNB	240	GHPAQLGLGRGASTFKEEPQTVPEARSRDAT	1	161.2																								+	+	+
P17480-2;P17480	Nucleolar transcription factor 1	UBTF	247;284	ELNISEEGITKSTLTKAERQLKDKFDGRPTK	1	160.33																			+	+	+	+	+	+	+	+	+	+	+	+	+	+	+	+	+
P17480-2;P17480	Nucleolar transcription factor 1	UBTF	341;378	ESLPEEEQQRVLGEEKMLNINKKQATSPASK	0.999999	131.56																					+	+	+	+		+	+				+	+	+		+	+
P17482	Homeobox protein Hox-B9	HOXB9	117	APRGEAAPGQGQAAVKAEPLLGAPGELLKQG	1	88.394									+	+
P17509;P17509-2	Homeobox protein Hox-B6	HOXB6	122;122	DCAQDKSVFGETEEQKCSTPVYPWMQRMNSC	1	153.36																					+	+
P17676-2;P17676	CCAAT/enhancer-binding protein beta	CEBPB	151;174	PLHPPPPPPPPPAELKAEPGFEPADCKRKEE	1	128.71																				+		+	+		+	+		+	+		+	+
P17844;P17844-2	Probable ATP-dependent RNA helicase DDX5	DDX5	388;309	GDKSQQERDWVLNEFKHGKAPILIATDVASR	1	165.49											+	+	+	+	+	+	+	+	+	+	+	+	+	+		+	+	+	+	+	+	+	+	+	+	+
P17844;P17844-2	Probable ATP-dependent RNA helicase DDX5	DDX5	411;332	IATDVASRGLDVEDVKFVINYDYPNSSEDYI	1	283.17																			+	+		+		+		+					+	+				+
P17844;P17844-2	Probable ATP-dependent RNA helicase DDX5	DDX5	523;444	FRDRENYDRGYSSLLKRDFGAKTQNGVYSAA	1	113.18																									+	+		+					+	+
P17844;P17844-2	Probable ATP-dependent RNA helicase DDX5	DDX5	53;53	GEKLVKKKWNLDELPKFEKNFYQEHPDLARR	1	197.7										+	+	+	+		+	+	+	+	+	+	+	+	+	+	+	+	+	+	+	+	+	+	+	+		+
P17861	X-box-binding protein 1	XBP1	151	RLGMDALVAEEEAEAKGNEVRPVAGSAESAA	1	229.28										+	+		+	+					+	+		+			+	+	+	+	+	+		+	+	+	+	+
P18077	60S ribosomal protein L35a	RPL35A	29	YKRGLRNQREHTALLKIEGVYARDETEFYLG	1	116.06																														+
P18124	60S ribosomal protein L7	RPL7	77	RQMYRTEIRMARMARKAGNFYVPAEPKLAFV	1	105.39																									+	+	+	+	+
P18615-4;P18615;P18615-3	Negative elongation factor E	NELFE	78;78;85	EQAKQLVKSGAISAIKAETKNSGFKRSRTLE	1	64.327																								+			+
P18847-5;P18847;P18847-4;P18847-2;P18847-3	Cyclic AMP-dependent transcription factor ATF-3	ATF3	21;78;49;78;78	ESVTVSDRPLGVSITKAEVAPEEDERKKRRR	1	177.92																					+		+										+
P18848	Cyclic AMP-dependent transcription factor ATF-4	ATF4	267	LCGSARPKPYDPPGEKMVAAKVKGEKLDKKL	1	145.52											+			+	+				+	+	+	+	+	+		+		+			+	+	+	+	+	+
P18850	Cyclic AMP-dependent transcription factor ATF-6 alpha;Processed cyclic AMP-dependent transcription factor ATF-6 alpha	ATF6	87	DIWDINNQICTVKDIKAEPQPLSPASSSYSV	1	203.79																				+	+	+	+	+	+	+	+	+		+
P18858-2;P18858-3;P18858	DNA ligase 1	LIG1	244;213;244	SSFFTPRKPAVKKEVKEEEPGAPGKEGAAEG	1	155.37																								+				+
P18887	DNA repair protein XRCC1	XRCC1	176	PSQKVTVTKLGQFRVKEEDESANSLRPGALF	1	143.93																					+		+	+	+		+			+		+		+
P19338	Nucleolin	NCL	377	KALELTGLKVFGNEIKLEKPKGKDSKKERDA	0.996437	91.62																											+	+	+	+
P19387	DNA-directed RNA polymerase II subunit RPB3	POLR2C	175	RLRAYAKKGFGKEHAKWNPTAGVAFEYDPDN	1	138.34																						+			+	+	+		+				+	+
P19387	DNA-directed RNA polymerase II subunit RPB3	POLR2C	199	FEYDPDNALRHTVYPKPEEWPKSEYSELDED	1	124.5									+										+	+	+	+	+	+		+						+	+	+	+	+
P19447	TFIIH basal transcription factor complex helicase XPB subunit	ERCC3	311	DFRNDSVNPDINIDLKPTAVLRPYQEKSLRK	1	76.959																									+	+
P20618	Proteasome subunit beta type-1	PSMB1	70	TRLSEGFSIHTRDSPKCYKLTDKTVIGCSGF	1	118.74																						+
P20618	Proteasome subunit beta type-1	PSMB1	184	ASAMLQPLLDNQVGFKNMQNVEHVPLSLDRA	1	167.61													+						+	+	+			+		+	+	+	+				+
P22087	rRNA 2'-O-methyltransferase fibrillarin	FBL	292	AVFASEVKKMQQENMKPQEQLTLEPYERDHA	1	103.9
P22102	Trifunctional purine biosynthetic protein adenosine-3;Phosphoribosylamine--glycine ligase;Phosphoribosylformylglycinamidine cyclo-ligase;Phosphoribosylglycinamide formyltransferase	GART	1008	SGTVQLGENGKICWVKEE_____________	1	241.63																					+	+	+			+	+	+							+
P22234;P22234-2	Multifunctional protein ADE2;Phosphoribosylaminoimidazole-succinocarboxamide synthase;Phosphoribosylaminoimidazole carboxylase	PAICS	313;320	RVTSAHKGPDETLRIKAEYEGDGIPTVFVAV	1	124.69																																+				+
P22392;P15531;P15531-2;P22392-2;O60361	Nucleoside diphosphate kinase B;Nucleoside diphosphate kinase A;Putative nucleoside diphosphate kinase	NME2;NME1;NME2P1	100;100;125;100;85	KTGRVMLGETNPADSKPGTIRGDFCIQVGRN	1	209.7									+	+											+			+	+	+	+	+	+	+		+
P22626-2;P22626	Heterogeneous nuclear ribonucleoproteins A2/B1	HNRNPA2B1	108;120	PGAHVTVKKLFVGGIKEDTEEHHLRDYFEEY	1	86.748																								+		+	+
P23396;P23396-2	40S ribosomal protein S3	RPS3	10;10	______MAVQISKKRKFVADGIFKAELNEFL	1	79.201																									+	+			+	+
P23396;P23396-2	40S ribosomal protein S3	RPS3	214;230	GPKKPLPDHVSIVEPKDEILPTTPISEQKGG	1	217.93									+	+	+	+	+	+			+	+	+	+	+	+	+	+	+	+	+	+	+	+	+	+	+	+	+	+
P23396;P23396-2	40S ribosomal protein S3	RPS3	230;246	DEILPTTPISEQKGGKPEPPAMPQPVPTA__	1	181.72									+	+											+		+	+			+	+		+
P23528	Cofilin-1	CFL1	132	YASSKDAIKKKLTGIKHELQANCYEEVKDRC	1	131.94									+	+		+								+	+	+	+	+		+	+	+		+	+	+	+	+	+	+
P24278	Zinc finger and BTB domain-containing protein 25	ZBTB25	204	ATQALEEHQKPPVSIKQERCDPESVISQSHP	0.999999	203.4											+		+	+				+	+	+					+	+					+	+	+	+	+	+
P24385	G1/S-specific cyclin-D1	CCND1	33	PDANLLNDRVLRAMLKAEETCAPSVSYFKCV	1	110.74																										+		+
P24522	Growth arrest and DNA damage-inducible protein GADD45 alpha	GADD45A	12	____MTLEEFSAGEQKTERMDKVGDALEEVL	1	238.64			+	+					+	+	+	+					+	+	+	+	+	+	+	+	+	+	+	+	+	+	+	+	+	+	+	+
P24928	DNA-directed RNA polymerase II subunit RPB1	POLR2A	812	RIPFGFKHRTLPHFIKDDYGPESRGFVENSY	1	121.44																					+					+	+	+	+	+			+
P24928;P24928-2	DNA-directed RNA polymerase II subunit RPB1	POLR2A	163;163	CKGKNICEGGEEMDNKFGVEQPEGDEDLTKE	0.987416	78.319																												+
P25490	Transcriptional repressor protein YY1	YY1	286	SDPKQLAEFARMKPRKIKEDDAPRTIACPHK	0.999994	140.01																					+	+	+								+	+			+
P25490	Transcriptional repressor protein YY1	YY1	288	PKQLAEFARMKPRKIKEDDAPRTIACPHKGC	1	165.63	+		+	+	+	+		+			+	+	+	+	+	+	+	+	+		+	+	+	+		+	+	+	+	+	+	+	+	+	+	+
P25490	Transcriptional repressor protein YY1	YY1	305	DDAPRTIACPHKGCTKMFRDNSAMRKHLHTH	1	82.287																						+				+			+
P25787	Proteasome subunit alpha type-2	PSMA2	64	EKKQKSILYDERSVHKVEPITKHIGLVYSGM	1	113.43					+
P25788-2;P25788	Proteasome subunit alpha type-3	PSMA3	238;245	KDIREEAEKYAKESLKEEDESDDDNM_____	1	230.63
P26358;P26358-2;P26358-3	DNA (cytosine-5)-methyltransferase 1	DNMT1	1348;1364;1012	VFAPRACQLSVVVDDKKFVSNITRLSSGPFR	1	73.168
P26358;P26358-2;P26358-3	DNA (cytosine-5)-methyltransferase 1	DNMT1	1609;1625;1273	LCMLAKARESASAKIKEEEAAKD________	1	140.24											+									+												+	+	+	+
P26373;P26373-2	60S ribosomal protein L13	RPL13	174;127	NVYKKEKARVITEEEKNFKAFASLRMARANA	1	172.33										+	+				+	+			+		+		+		+	+				+
P26373;P26373-2	60S ribosomal protein L13	RPL13	177;130	KKEKARVITEEEKNFKAFASLRMARANARLF	0.941282	116.39																				+							+			+
P26599;P26599-2;P26599-3;O95758-1;O95758-6;O95758-2;O95758;O95758-5;O95758-4;O95758-7	Polypyrimidine tract-binding protein 1;Polypyrimidine tract-binding protein 3	PTBP1;PTBP3	259;259;259;226;229;229;257;260;263;162	QNIYNACCTLRIDFSKLTSLNVKYNNDKSRD	1	202.93									+	+	+		+	+			+	+	+	+	+	+	+	+	+	+		+	+	+	+			+		+
P26639;P26639-2	Threonine--tRNA ligase, cytoplasmic	TARS	717;750	SETIERLQQLKEFRSKQAEEEF_________	1	167.2
P27635	60S ribosomal protein L10	RPL10	42	PDAKIRIFDLGRKKAKVDEFPLCGHMVSDEY	1	186.43									+	+	+	+						+	+	+		+	+	+	+	+	+	+	+	+		+	+	+		+
P27635	60S ribosomal protein L10	RPL10	82	AARICANKYMVKSCGKDGFHIRVRLHPFHVI	1	97.631											+										+	+	+	+
P27635	60S ribosomal protein L10	RPL10	175	PGRQKIHISKKWGFTKFNADEFEDMVAEKRL	1	192.58									+	+	+	+	+	+	+		+	+	+	+	+	+	+	+	+	+	+				+	+	+	+	+	+
P27635	60S ribosomal protein L10	RPL10	188	FTKFNADEFEDMVAEKRLIPDGCGVKYIPNR	1	278.27									+											+	+	+	+	+			+	+				+	+		+	+
P27635;Q96L21	60S ribosomal protein L10;60S ribosomal protein L10-like	RPL10;RPL10L	101;101	HIRVRLHPFHVIRINKMLSCAGADRLQTGMR	1	119.87									+	+											+	+	+	+	+	+	+	+	+		+	+	+		+	+
P27635;Q96L21	60S ribosomal protein L10;60S ribosomal protein L10-like	RPL10;RPL10L	121;121	AGADRLQTGMRGAFGKPQGTVARVHIGQVIM	1	143.93									+		+	+	+	+	+		+	+	+	+	+	+	+	+	+	+	+		+	+	+	+	+	+	+	+
P27635;Q96L21	60S ribosomal protein L10;60S ribosomal protein L10-like	RPL10;RPL10L	13;13	___MGRRPARCYRYCKNKPYPKSRFCRGVPD	0.992465	87.667														+					+	+			+										+	+	+
P27635;Q96L21	60S ribosomal protein L10;60S ribosomal protein L10-like	RPL10;RPL10L	208;208	DGCGVKYIPNRGPLDKWRALHS_________	1	112.3																					+	+	+			+	+	+	+	+					+
P27635;Q96L21	60S ribosomal protein L10;60S ribosomal protein L10-like	RPL10;RPL10L	30;30	KPYPKSRFCRGVPDAKIRIFDLGRKKAKVDE	1	132.32			+	+	+	+	+	+	+	+	+	+	+	+			+	+	+	+	+	+	+	+	+	+		+	+	+	+	+	+	+	+	+
P27635;Q96L21	60S ribosomal protein L10;60S ribosomal protein L10-like	RPL10;RPL10L	74;74	QLSSEALEAARICANKYMVKSCGKDGFHIRV	1	134.75									+	+	+	+	+	+	+	+	+	+	+	+	+	+	+	+	+	+	+	+	+	+	+	+	+	+	+	+
P27635;Q96L21	60S ribosomal protein L10;60S ribosomal protein L10-like	RPL10;RPL10L	78;78	EALEAARICANKYMVKSCGKDGFHIRVRLHP	1	132.25										+				+			+		+	+	+	+	+		+	+	+	+	+	+	+	+	+	+	+	+
P28066-2;P28066	Proteasome subunit alpha type-5	PSMA5	129;187	SASEGAQSSLQEVYHKSMTLKEAIKSSLIIL	1	160.25																									+
P28066-2;P28066	Proteasome subunit alpha type-5	PSMA5	134;192	AQSSLQEVYHKSMTLKEAIKSSLIILKQVME	1	80.555																												+
P28066-2;P28066	Proteasome subunit alpha type-5	PSMA5	173;231	ELATVQPGQNFHMFTKEELEEVIKDI_____	1	143.47										+	+									+	+	+	+					+					+			+
P28070	Proteasome subunit beta type-4	PSMB4	201	YGAYLAQPLLREVLEKQPVLSQTEARDLVER	1	95.751																											+
P28340	DNA polymerase delta catalytic subunit	POLD1	574	LLRQAMHEGLLMPVVKSEGGEDYTGATVIEP	1	109.54																										+
P28340	DNA polymerase delta catalytic subunit	POLD1	648	TEDQFIRTPTGDEFVKTSVRKGLLPQILENL	1	126.07																					+					+	+		+	+
P28360	Homeobox protein MSX-1	MSX1	133	FSVGGLLKLPEDALVKAESPEKPERTPWMQS	1	207.6									+	+	+	+	+	+			+	+	+	+	+	+	+	+	+	+	+	+	+	+	+	+	+	+	+	+
P28370-2;P28370	Probable global transcription activator SNF2L1	SMARCA1	74;74	KNVSSFQLKLAAKAPKSEKEMDPEYEEKMKA	0.996922	104.45									+														+
P28562	Dual specificity protein phosphatase 1	DUSP1	280	SATICLAYLMRTNRVKLDEAFEFVKQRRSII	1	146.77																	+				+	+			+	+		+		+		+	+
P28562	Dual specificity protein phosphatase 1	DUSP1	289	MRTNRVKLDEAFEFVKQRRSIISPNFSFMGQ	1	89.344																				+	+															+
P29590;P29590-2;P29590-5;P29590-9;P29590-3;P29590-8;P29590-11;P29590-4;P29590-12;P29590-13	Protein PML	PML	490;490;490;490;490;490;442;490;442;442	QKRKCSQTQCPRKVIKMESEEGKEARLARSS	1	223.34	+	+	+	+	+	+	+	+	+			+	+	+	+	+	+	+	+	+	+	+	+	+	+	+		+	+	+	+	+	+	+	+	+
P29590;P29590-2;P29590-5;P29590-9;P29590-3;P29590-8;P29590-11;P29590-4;P29590-12;P29590-13;P29590-14;P29590-10	Protein PML	PML	160;160;160;160;160;160;160;160;160;160;160;160	QLLCAKCFEAHQWFLKHEARPLAELRNQSVR	1	192.01									+	+	+	+	+	+	+	+	+	+	+	+	+	+	+	+	+		+	+	+	+	+	+	+	+	+	+
P29590;P29590-2;P29590-5;P29590-9;P29590-3;P29590-8;P29590-11;P29590-4;P29590-12;P29590-13;P29590-14;P29590-10	Protein PML	PML	380;380;380;380;380;380;380;380;380;380;380;380	QSLQAAVRTDGFDEFKVRLQDLSSCITQGKD	1	231.69									+	+	+	+	+	+	+	+	+	+	+	+	+	+	+	+	+	+	+	+	+	+	+	+	+	+	+	+
P29590;P29590-2;P29590-5;P29590-9;P29590-3;P29590-8;P29590-11;P29590-4;P29590-12;P29590-13;P29590-14;P29590-10	Protein PML	PML	394;394;394;394;394;394;394;394;394;394;394;394	FKVRLQDLSSCITQGKDAAVSKKASPEAAST	1	99.407									+														+
P29590;P29590-2;P29590-5;P29590-9;P29590-3;P29590-8;P29590-11;P29590-4;P29590-12;P29590-13;P29590-14;P29590-10	Protein PML	PML	65;65;65;65;65;65;65;65;65;65;65;65	EEFQFLRCQQCQAEAKCPKLLPCLHTLCSGC	1	237.59				+	+			+			+	+									+		+	+								+	+		+
P30154-4;P30154;P30154-3;P30154-2;P30154-5	Serine/threonine-protein phosphatase 2A 65 kDa regulatory subunit A beta isoform	PPP2R1B	528;573;509;573;446	KIGPILDTNALQGEVKPVLQKLGQDEDMDVK	1	89.011																							+
P30304-2;P30304	M-phase inducer phosphatase 1	CDC25A	120;120	IHSLPQKLLGCSPALKRSHSDSLDHDIFQLI	1	162.72																					+	+	+	+					+	+
P30566	Adenylosuccinate lyase	ADSL	415	HEKIRVLSQQAASVVKQEGGDNDLIERIQVD	1	350.53				+	+				+	+	+	+		+				+	+	+	+		+	+	+	+	+	+	+	+	+	+	+	+	+	+
P30566;P30566-2	Adenylosuccinate lyase	ADSL	479;420	EVYPLLKPYESVMKVKAELCL__________	1	171.85																								+
P30876	DNA-directed RNA polymerase II subunit RPB2	POLR2B	134	TYSAPLYVDITKTVIKEGEEQLQTQHQKTFI	1	128.38																											+
P31150	Rab GDP dissociation inhibitor alpha	GDI1	269	PVDDIIMENGKVVGVKSEGEVARCKQLICDP	1	124.5										+
P31269	Homeobox protein Hox-A9	HOXA9	133	ALSFAGLPSSRPYGIKPEPLSARRGDCPTLD	1	126.36										+									+	+					+	+				+		+	+	+	+
P31943	Heterogeneous nuclear ribonucleoprotein H;Heterogeneous nuclear ribonucleoprotein H, N-terminally processed	HNRNPH1	35	WSCSADEVQRFFSDCKIQNGAQGIRFIYTRE	1	186.97																					+	+	+	+	+	+	+	+	+	+		+	+	+		+
P32969	60S ribosomal protein L9	RPL9	174	ALIQQATTVKNKDIRKFLDGIYVSEKGTVQQ	1	123.28																									+		+	+		+
P33681-3;P33681-2;P33681	T-lymphocyte activation antigen CD80	CD80	68;68;68	NVSVEELAQTRIYWQKEKKMVLTMMSGDMNI	1	111.17
P33981-2;P33981	Dual specificity protein kinase TTK	TTK	28;28	IDSIMNKVRDIKNKFKNEDLTDELSLNKISA	1	225.08									+										+			+	+			+		+		+	+		+	+
P33991	DNA replication licensing factor MCM4	MCM4	179	ENFQRFLQRFIDPLAKEEENVGIDITEPLYM	1	158.37																						+				+		+
P33991	DNA replication licensing factor MCM4	MCM4	439	TDAKRLHGLDEEAEQKLFSEKRVELLKELSR	1	192.62									+			+			+				+	+	+	+	+	+	+	+	+	+	+	+	+	+		+	+	+
P33991	DNA replication licensing factor MCM4	MCM4	477	LASALAPSIYEHEDIKKGILLQLFGGTRKDF	1	195.92										+												+			+					+					+
P33992	DNA replication licensing factor MCM5	MCM5	499	VLAAANSVFGRWDETKGEDNIDFMPTILSRF	1	112.58																										+
P33993;P33993-2	DNA replication licensing factor MCM7	MCM7	10;10	______MALKDYALEKEKVKKFLQEFYQDDE	1	222.29					+		+	+	+	+	+	+	+	+	+	+	+	+	+	+	+	+	+	+	+	+	+	+	+	+	+	+	+	+	+	+
P33993;P33993-2	DNA replication licensing factor MCM7	MCM7	145;145	LMRRFELYFQGPSSNKPRVIREVRADSVGKL	1	113.49									+													+	+							+
P33993;P33993-2	DNA replication licensing factor MCM7	MCM7	15;15	_MALKDYALEKEKVKKFLQEFYQDDELGKKQ	1	213.69									+	+	+	+	+		+				+	+	+	+	+	+	+		+	+	+		+	+	+	+	+
P33993;P33993-2	DNA replication licensing factor MCM7	MCM7	159;159	NKPRVIREVRADSVGKLVTVRGIVTRVSEVK	1	180.7										+													+	+		+		+	+	+
P33993;P33993-2	DNA replication licensing factor MCM7	MCM7	174;174	KLVTVRGIVTRVSEVKPKMVVATYTCDQCGA	1	206.16			+	+	+	+	+	+			+	+		+						+		+			+							+	+	+	+	+
P33993;P33993-2	DNA replication licensing factor MCM7	MCM7	28;28	VKKFLQEFYQDDELGKKQFKYGNQLVRLAHR	1	241.98																	+	+	+		+	+	+	+							+	+	+		+	+
P33993;P33993-2	DNA replication licensing factor MCM7	MCM7	32;32	LQEFYQDDELGKKQFKYGNQLVRLAHREQVA	1	144.57										+	+	+		+	+		+	+	+	+	+	+	+	+		+	+	+	+	+	+	+	+	+	+	+
P33993;P33993-2	DNA replication licensing factor MCM7	MCM7	4;4	____________MALKDYALEKEKVKKFLQE	1	158.06									+	+									+	+	+	+	+		+	+	+	+	+	+	+	+	+	+	+	+
P33993;P33993-2	DNA replication licensing factor MCM7	MCM7	96;96	VQELLPQYKEREVVNKDVLDVYIEHRLMMEQ	1	91.355																												+
P33993;P33993-2;P33993-3	DNA replication licensing factor MCM7	MCM7	231;231;55	SGGRLYLQTRGSRFIKFQEMKMQEHSDQVPV	1	174.77									+	+	+	+	+	+	+	+	+	+	+	+	+	+	+	+	+	+	+	+	+	+	+	+	+	+	+	+
P33993;P33993-2;P33993-3	DNA replication licensing factor MCM7	MCM7	236;236;60	YLQTRGSRFIKFQEMKMQEHSDQVPVGNIPR	1	148.09									+		+	+	+	+	+	+	+	+	+	+	+	+			+	+			+	+	+	+	+	+	+	+
P33993;P33993-2;P33993-3	DNA replication licensing factor MCM7	MCM7	305;305;129	QGLLSETYLEAHRIVKMNKSEDDESGAGELT	1	207.13										+		+							+	+	+	+	+	+	+	+	+	+	+	+	+	+	+		+	+
P33993;P33993-2;P33993-3	DNA replication licensing factor MCM7	MCM7	308;308;132	LSETYLEAHRIVKMNKSEDDESGAGELTREE	1	268.49	+	+	+	+	+	+	+	+	+	+	+	+	+	+	+	+	+	+	+	+	+	+	+	+	+	+	+	+	+	+	+	+	+	+	+	+
P33993;P33993-3	DNA replication licensing factor MCM7	MCM7	351;175	LAASIAPEIYGHEDVKKALLLLLVGGVDQSP	1	197.46									+	+	+	+					+	+	+	+	+	+	+	+		+	+	+	+	+		+	+	+	+	+
P33993;P33993-3	DNA replication licensing factor MCM7	MCM7	557;381	QHSRQPPSQFEPLDMKLMRRYIAMCREKQPM	1	83.823											+										+	+													+
P33993;P33993-3	DNA replication licensing factor MCM7	MCM7	627;451	LSTALARLRMVDVVEKEDVNEAIRLMEMSKD	1	235.7				+					+	+	+	+	+	+			+	+	+	+	+		+	+		+	+	+		+	+	+	+		+	+
P33993;P33993-3	DNA replication licensing factor MCM7	MCM7	641;465	EKEDVNEAIRLMEMSKDSLLGDKGQTARTQR	0.999609	84.327																				+		+		+			+	+
P34896-2;P34896;P34896-3	Serine hydroxymethyltransferase, cytosolic	SHMT1	38;38;38	AQPLKDSDVEVYNIIKKESNRQRVGLELIAS	1	103.84																					+		+	+			+	+	+
P35080-2;P35080	Profilin-2	PFN2	91;91	DSLYVDGDCTMDIRTKSQGGEPTYNVAVGRA	1	159.81
P35226	Polycomb complex protein BMI-1	BMI1	88	KTLQDIVYKLVPGLFKNEMKRRRDFYAAHPS	1	94.532																					+	+	+			+						+	+
P35520;P35520-2	Cystathionine beta-synthase	CBS	211;211	RFDSPESHVGVAWRLKNEIPNSHILDQYRNA	1	109.65																											+	+	+
P35520;P35520-2	Cystathionine beta-synthase	CBS	398;398	TKFLSDRWMLQKGFLKEEDLTEKKPWWWHLR	1	128.22																					+		+		+		+	+	+
P35613-2;P35613	Basigin	BSG	63;179	TEVTGHRWLKGGVVLKEDALPGQKTEFKVDS	1	90.872																									+		+	+	+
P35613-2;P35613	Basigin	BSG	75;191	VVLKEDALPGQKTEFKVDSDDQWGEYSCVFL	1	148.12																				+			+				+	+								+
P35613-2;P35613;P35613-3;P35613-4	Basigin	BSG	127;243;34;63	SSEHINEGETAMLVCKSESVPPVTDWAWYKI	1	99.319																				+														+
P35613-2;P35613;P35613-3;P35613-4	Basigin	BSG	148;264;55;84	PVTDWAWYKITDSEDKALMNGSESRFFVSSS	1	197.14																						+	+	+	+	+	+	+	+	+
P35998	26S protease regulatory subunit 7	PSMC2	110	VARCTKIINADSEDPKYIINVKQFAKFVVDL	1	66.022																												+
P35998;P35998-2	26S protease regulatory subunit 7	PSMC2	169;32	PPKIDPTVTMMQVEEKPDVTYSDVGGCKEQI	1	217.81																				+	+	+		+	+		+	+			+			+
P35998;P35998-2	26S protease regulatory subunit 7	PSMC2	340;203	DTLDPALMRPGRLDRKIEFSLPDLEGRTHIF	1	157.2																										+
P36508-2;P36508;P52747-2;P52747-3;P52747	Zinc finger protein 76;Zinc finger protein 143	ZNF76;ZNF143	213;213;254;284;285	DFPSCGKAFATGYGLKSHVRTHTGEKPYKCP;EHAGCGKAFATGYGLKSHVRTHTGEKPYRCS	1	204.78											+		+	+				+				+	+	+						+	+	+	+	+	+	+
P37268;P37268-5	Squalene synthase	FDFT1	30;30	NLVRFRIGGKRKVMPKMDQDSLSSSLKTCYK	1	78.674																												+
P37275-3;P37275-4;P37275-5;P37275;P37275-2	Zinc finger E-box-binding homeobox 1	ZEB1	426;473;477;493;494	SLEQPSQLQVVPQNLKKENPVATNSCKSEKL	1	174.63																												+
P38159-2;P38159	RNA-binding motif protein, X chromosome;RNA-binding motif protein, X chromosome, N-terminally processed	RBMX	67;80	AARDMNGKSLDGKAIKVEQATKPSFESGRRG	1	108.13																								+
P38398-4;P38398;P38398-7	Breast cancer type 1 susceptibility protein	BRCA1	322;339;339	SKETCNDRRTPSTEKKVDLNADPLCERKEWN	1	176.94										+													+	+	+	+	+			+			+
P38398-4;P38398;P38398-7	Breast cancer type 1 susceptibility protein	BRCA1	426;443;443	KIDLLASDPHEALICKSERVHSKSVESNIED	1	89.923																										+	+
P38398-4;P38398;P38398-7	Breast cancer type 1 susceptibility protein	BRCA1	442;459;459	SERVHSKSVESNIEDKIFGKTYRKKASLPNL	1	127.97																									+	+			+
P38398-4;P38398;P38398-7	Breast cancer type 1 susceptibility protein	BRCA1	566;583;583	PNPIESLEKESAFKTKAEPISSSISNMELEL	1	145.26																																+
P38606-2;P38606	V-type proton ATPase catalytic subunit A	ATP6V1A	99;132	YIPRGVNVSALSRDIKWDFTPCKNLRVGSHI	1	77.776															+	+	+		+	+	+	+	+			+	+				+	+	+			+
P39023	60S ribosomal protein L3	RPL3	136	NWHKSKKKAFTKYCKKWQDEDGKKQLEKDFS	1	115.24																					+			+							+
P39023	60S ribosomal protein L3	RPL3	286	QKGYHHRTEINKKIYKIGQGYLIKDGKLIKN	1	129.37																					+			+					+
P39023	60S ribosomal protein L3	RPL3	294	EINKKIYKIGQGYLIKDGKLIKNNASTDYDL	1	182.61																			+			+		+	+	+	+	+	+	+		+	+	+
P39023	60S ribosomal protein L3	RPL3	300	YKIGQGYLIKDGKLIKNNASTDYDLSDKSIN	1	125.23																					+	+	+	+	+
P39023	60S ribosomal protein L3	RPL3	366	LLVQTKRRALEKIDLKFIDTTSKFGHGRFQT	1	178.01									+	+	+				+		+	+	+	+	+	+	+	+	+	+			+	+	+	+	+	+		+
P39023	60S ribosomal protein L3	RPL3	385	TTSKFGHGRFQTMEEKKAFMGPLKKDRIAKE	1	113.67									+		+														+			+	+					+
P39023	60S ribosomal protein L3	RPL3	386	TSKFGHGRFQTMEEKKAFMGPLKKDRIAKEE	0.99999	103.44																					+		+	+		+	+	+	+
P39023	60S ribosomal protein L3	RPL3	393	RFQTMEEKKAFMGPLKKDRIAKEEGA_____	1	124.12									+	+	+	+	+				+			+	+	+	+	+	+	+	+	+	+	+	+	+			+	+
P39023	60S ribosomal protein L3	RPL3	399	EKKAFMGPLKKDRIAKEEGA___________	1	243.69	+	+	+	+	+	+	+	+		+	+	+			+	+	+	+	+	+	+	+	+	+	+	+	+	+	+	+	+	+	+	+	+
P39023;Q92901	60S ribosomal protein L3;60S ribosomal protein L3-like	RPL3;RPL3L	250;250	WHTKKLPRKTHRGLRKVACIGAWHPARVAFS	1	78.964																												+	+
P39023;Q92901	60S ribosomal protein L3;60S ribosomal protein L3-like	RPL3;RPL3L	373;373	RALEKIDLKFIDTTSKFGHGRFQTMEEKKAF	1	154.46																			+	+	+		+			+	+	+		+	+	+	+	+		+
P39748	Flap endonuclease 1	FEN1	24	LIADVAPSAIRENDIKSYFGRKVAIDASMSI	1	87.863																										+	+	+	+
P39748;P39748-2	Flap endonuclease 1	FEN1	128;64	QAQAAGAEQEVEKFTKRLVKVTKQHNDECKH	0.758876	214.46																			+	+	+						+	+					+
P39748;P39748-2	Flap endonuclease 1	FEN1	297;233	LFLEPEVLDPESVELKWSEPNEEELIKFMCG	1	170.29																			+	+		+	+				+	+	+				+
P40429	60S ribosomal protein L13a	RPL13A	188	QLMRLRKQAEKNVEKKIDKYTEVLKTHGLLV	0.999984	90.614																												+		+
P40818-2;P40818	Ubiquitin carboxyl-terminal hydrolase 8	USP8	943;1049	NLDLSQYVIGPKNNLKKYNLFSVSNHYGGLD	0.962119	62.487																	+							+
P40937-2;P40937	Replication factor C subunit 5	RFC5	173;194	PELMVPRLEHVVEEEKVDISEDGMKALVTLS	1	104.88																														+
P41162	ETS translocation variant 3	ETV3	381	APVTTPTMASIPPRIKVEPASEKDPESLRQS	1	186.56	+	+	+	+	+	+	+	+	+	+	+	+	+	+			+	+	+	+	+	+	+	+	+	+	+	+	+	+	+	+	+	+	+	+
P41162	ETS translocation variant 3	ETV3	400	ASEKDPESLRQSAREKEEHTQEEGTVPSRTI	1	65.949																					+
P41162	ETS translocation variant 3	ETV3	419	TQEEGTVPSRTIEEEKGTIFARPAAPPIWPS	1	90.561																						+	+			+
P41212	Transcription factor ETV6	ETV6	11	_____MSETPAQCSIKQERISYTPPESPVPS	1	244			+	+	+	+	+	+	+	+	+	+									+	+	+	+	+	+	+	+	+	+	+	+	+	+	+	+
P41227-2;P41227	N-alpha-acetyltransferase 10	NAA10	164;179	LKEKGRHVVLGAIENKVESKGNSPPSSGEAC	1	98.882																								+			+
P41227-2;P41227;Q9BSU3	N-alpha-acetyltransferase 10;N-alpha-acetyltransferase 11	NAA10;NAA11	133;148;148	VEPKYYADGEDAYAMKRDLTQMADELRRHLE	1	118.5																									+		+	+
P41229-4;P41229-3;P41229-2;P41229-5;P41229	Lysine-specific demethylase 5C	KDM5C	228;254;295;294;295	DVKVESTSPKTFLESKEELSHSPEPCTKMTM	1	82.01																											+
P42166	Lamina-associated polypeptide 2, isoform alpha;Thymopoietin;Thymopentin	TMPO	416	PPLDVENIQKRIDQSKFQETEFLSPPRKVPR	1	70.452																										+
P42166	Lamina-associated polypeptide 2, isoform alpha;Thymopoietin;Thymopentin	TMPO	674	KINLASKNKLASTPFKGGTLFGGEVCKVIKK	1	103.02																										+
P42224	Signal transducer and activator of transcription 1-alpha/beta	STAT1	703	PEPMELDGPKGTGYIKTELISVSEVHPSRLQ	1	87.352									+									+			+	+	+										+	+		+
P42568-2;P42568	Protein AF-9	MLLT3	336;339	KKQIKDKSHVKMGKVKIESETSEKKKSTLPP	1	130.66			+	+	+	+	+	+				+								+	+	+	+	+	+	+	+		+		+	+	+	+	+	+
P42574	Caspase-3;Caspase-3 subunit p17;Caspase-3 subunit p12	CASP3	82	TDVDAANLRETFRNLKYEVRNKNDLTREEIV	1	82.417																										+		+		+
P42677	40S ribosomal protein S27	RPS27	5	___________MPLAKDLLHPSPEEEKRKHK	1	85.737																											+
P42677	40S ribosomal protein S27	RPS27	16	MPLAKDLLHPSPEEEKRKHKKKRLVQSPNSY	1	159.52									+		+										+	+	+	+			+	+		+		+	+	+	+
P43243	Matrin-3	MATR3	3	_____________MSKSFQQSSLSRDSQGHG	1	99.941																										+				+
P43243	Matrin-3	MATR3	181	TREPPYRVPRDDWEEKRHFRRDSFDDRGPSL	1	98.044																										+	+	+		+
P43243;P43243-2	Matrin-3	MATR3	491;203	RIKKPEGKPDQKFDQKQELGRVIHLSNLPHS	1	88.101											+												+		+	+		+	+	+			+
P43246-2;P43246	DNA mismatch repair protein Msh2	MSH2	501;567	TNSKLTSLNEEYTKNKTEYEEAQDAIVKEIV	1	140.28																					+					+	+			+
P43250-3;P43250;P43250-2	G protein-coupled receptor kinase 6	GRK6	313;313;313	GLEDLHRERIVYRDLKPENILLDDHGHIRIS	1	77.221																										+
P45973	Chromobox protein homolog 5	CBX5	32	EEEYVVEKVLDRRVVKGQVEYLLKWKGFSEE	1	100.93																									+
P45973	Chromobox protein homolog 5	CBX5	102	SNKRKSNFSNSADDIKSKKKREQSNDIARGF	1	95.658																												+
P46013	Antigen KI-67	MKI67	204	GRNGRNAADPISGDFKEISSVKLVSRYGELK	1	64.749																												+
P46013;P46013-2	Antigen KI-67	MKI67	1035;675	HTKQQLKASLGKVGVKEELLAVGKFTRTSGE	1	133.96									+	+											+	+	+	+	+	+	+	+	+	+	+	+	+	+	+	+
P46013;P46013-2	Antigen KI-67	MKI67	2009;1649	SSKQRLKISLGKVGVKEEVLPVGKLTQTSGK	1	95.656																										+	+			+
P46013;P46013-2	Antigen KI-67	MKI67	2492;2132	SSKQRLKIPLVKVDMKEEPLAVSKLTRTSGE	1	131.45																										+			+
P46060	Ran GTPase-activating protein 1	RANGAP1	524	SNTFLTRLLVHMGLLKSEDKVKAIANLYGPL	1	281.51	+	+	+	+	+	+	+	+	+	+	+	+	+	+	+	+	+	+	+	+	+	+	+	+	+	+	+	+	+	+	+	+	+	+	+	+
P46100-4;P46100;P46100-2;P46100-5;P46100-3	Transcriptional regulator ATRX	ATRX	1460;1498;1294;1343;1381	ILKDDKLRTETQNALKEEEERRKRIAERERE	1	212.72																						+				+
P46100-4;P46100;P46100-2;P46100-5;P46100-3	Transcriptional regulator ATRX	ATRX	1508;1546;1342;1391;1429	CPITTKLVLDEDEETKEPLVQVHRNMVIKLK	1	261.15									+	+	+	+	+	+			+	+	+	+	+	+	+	+	+	+	+	+	+	+	+	+	+	+	+	+
P46100-4;P46100;P46100-2;P46100-5;P46100-3	Transcriptional regulator ATRX	ATRX	1944;1982;1778;1827;1865	EGNVDETGNNPSVSLKLEESKATSSSNPSSP	1	303.2				+					+	+	+	+	+	+			+	+	+	+	+	+	+	+	+	+	+	+	+	+	+	+	+	+	+	+
P46100-4;P46100;P46100-2;P46100-5;P46100-3;P46100-6	Transcriptional regulator ATRX	ATRX	585;623;419;468;506;555	VPQDKDGYKSCGLNPKLEKCGLGQENSDNEH	1	182.71			+	+	+	+			+	+	+	+								+	+	+	+	+	+	+	+	+	+	+	+	+	+	+	+	+
P46736-2;P46736-3	Lys-63-specific deubiquitinase BRCC36	BRCC3	180;181	TGRVLYTCFQSIQAQKSSEYERIEIPIHIVP	1	192.18																											+	+					+
P46736-2;P46736-3;P46736;P46736-5	Lys-63-specific deubiquitinase BRCC36	BRCC3	51;52;51;51	GLCIGELNDDTRSDSKFAYTGTEMRTVAEKV	1	109.07																			+	+	+					+	+						+			+
P46777	60S ribosomal protein L5	RPL5	43	TDYYARKRLVIQDKNKYNTPKYRMIVRVTNR	1	95.815																					+		+			+
P46777	60S ribosomal protein L5	RPL5	158	TCYLDAGLARTTTGNKVFGALKGAVDGGLSI	1	157.23																			+	+					+	+	+	+	+	+		+	+
P46777	60S ribosomal protein L5	RPL5	164	GLARTTTGNKVFGALKGAVDGGLSIPHSTKR	1	145.02																							+									+	+
P46777	60S ribosomal protein L5	RPL5	178	LKGAVDGGLSIPHSTKRFPGYDSESKEFNAE	1	73.678																						+
P46777	60S ribosomal protein L5	RPL5	188	IPHSTKRFPGYDSESKEFNAEVHRKHIMGQN	1	170.61																		+	+		+		+		+	+	+	+	+	+	+		+			+
P46777	60S ribosomal protein L5	RPL5	197	GYDSESKEFNAEVHRKHIMGQNVADYMRYLM	1	76.049																					+							+
P46777	60S ribosomal protein L5	RPL5	220	ADYMRYLMEEDEDAYKKQFSQYIKNSVTPDM	1	296.28				+					+	+	+	+	+	+	+	+	+	+	+	+	+	+	+	+	+	+	+	+	+	+	+	+	+	+	+	+
P46779;P46779-2;P46779-3	60S ribosomal protein L28	RPL28	72;72;72	GKGVVVVIKRRSGQRKPATSYVRTTINKNAR	1	100.02																					+
P46781	40S ribosomal protein S9	RPS9	30	TPRRPFEKSRLDQELKLIGEYGLRNKREVWR	1	147.25																			+	+					+	+								+		+
P46781	40S ribosomal protein S9	RPS9	66	AKIRKAARELLTLDEKDPRRLFEGNALLRRL	1	186.76										+		+	+	+			+		+	+		+	+	+	+	+	+	+	+	+	+	+	+	+	+	+
P46781	40S ribosomal protein S9	RPS9	91	ALLRRLVRIGVLDEGKMKLDYILGLKIEDFL	1	159.66										+	+	+	+	+				+	+	+	+	+	+		+	+	+	+			+	+	+	+	+	+
P46781	40S ribosomal protein S9	RPS9	116	KIEDFLERRLQTQVFKLGLAKSIHHARVLIR	1	92.8																										+
P46781	40S ribosomal protein S9	RPS9	155	QVVNIPSFIVRLDSQKHIDFSLRSPYGGGRP	1	88.385																					+	+	+						+				+			+
P46782	40S ribosomal protein S5;40S ribosomal protein S5, N-terminally processed	RPS5	18	EWETAAPAVAETPDIKLFGKWSTDDVQINDI	1	235.56	+	+							+	+	+	+	+	+	+	+	+	+	+	+	+	+	+	+	+	+	+	+		+	+	+	+	+	+	+
P46782	40S ribosomal protein S5;40S ribosomal protein S5, N-terminally processed	RPS5	22	AAPAVAETPDIKLFGKWSTDDVQINDISLQD	1	226.56													+		+		+	+	+	+	+	+	+	+			+	+			+	+			+	+
P46782	40S ribosomal protein S5;40S ribosomal protein S5, N-terminally processed	RPS5	47	DISLQDYIAVKEKYAKYLPHSAGRYAAKRFR	1	107.69									+	+	+	+	+	+	+	+	+	+	+	+	+	+	+	+	+	+	+	+	+	+	+	+	+		+	+
P46782	40S ribosomal protein S5;40S ribosomal protein S5, N-terminally processed	RPS5	191	ELINAAKGSSNSYAIKKKDELERVAKSNR__	1	244.58			+	+			+		+					+			+	+	+	+	+			+	+	+	+	+	+	+	+	+		+		+
P46782	40S ribosomal protein S5;40S ribosomal protein S5, N-terminally processed	RPS5	192	LINAAKGSSNSYAIKKKDELERVAKSNR___	0.979479	107.03				+			+				+	+					+	+																	+
P46783;Q9NQ39	40S ribosomal protein S10;Putative 40S ribosomal protein S10-like	RPS10;RPS10P5	139;150	RDTYRRSAVPPGADKKAEAGAGSATEFQFRG	1	246.61									+	+	+	+		+			+	+	+	+	+	+	+	+	+		+	+	+	+	+	+	+	+	+	+
P47755;P52907	F-actin-capping protein subunit alpha-2;F-actin-capping protein subunit alpha-1	CAPZA2;CAPZA1	278;278	PVTRTKIDWNKILSYKIGKEMQNA_______	1	101.46																														+
P48444-2;P48444	Coatomer subunit delta	ARCN1	54;142	LAQIRTFTEMDSHEEKVFRAVRETQEREAKA	1	145.69															+					+								+	+
P48552	Nuclear receptor-interacting protein 1	NRIP1	756	HSERALSEQILMVKIKSEPCDDLQIPNTNVH	1	220.33									+	+	+	+	+	+			+	+		+	+	+	+	+		+		+	+	+	+	+	+	+
P48556	26S proteasome non-ATPase regulatory subunit 8	PSMD8	297	ILFTEATRILFFNTPKKMTDYAKKRGWVLGP	1	95.183																								+			+	+	+	+
P48556	26S proteasome non-ATPase regulatory subunit 8	PSMD8	298	LFTEATRILFFNTPKKMTDYAKKRGWVLGPN	1	101.25												+											+				+	+	+	+	+		+		+
P48643-2;P48643	T-complex protein 1 subunit epsilon	CCT5	117;210	TVADMERRDVDFELIKVEGKVGGRLEDTKLI	1	188.44								+		+	+							+	+			+	+				+	+				+	+			+
P48643-2;P48643	T-complex protein 1 subunit epsilon	CCT5	67;160	IEHLDKISDSVLVDIKDTEPLIQTAKTTLGS	1	111.4																			+
P48729;P48729-2;P48729-3	Casein kinase I isoform alpha	CSNK1A1	138;138;138	RIEYVHTKNFIHRDIKPDNFLMGIGRHCNKL	1	142.38
P48736	Phosphatidylinositol 4,5-bisphosphate 3-kinase catalytic subunit gamma isoform	PIK3CG	50	MELIPIEFVLPTSQRKCKSPETALLHVAGHG	1	63.297															+				+		+			+
P48736	Phosphatidylinositol 4,5-bisphosphate 3-kinase catalytic subunit gamma isoform	PIK3CG	52	LIPIEFVLPTSQRKCKSPETALLHVAGHGNV	1	68.639															+				+		+			+									+
P49023-4;P49023-2;P49023;P49023-3	Paxillin	PXN	66;199;199;199	PETNSPLGGKAGPLTKEKPKRNGGRGLEDVR	1	95.498																					+		+	+				+	+	+
P49642	DNA primase small subunit	PRIM1	377	TNEEEKEENEAESDVKHRTRDYKKTSLAPYV	0.999929	110.26																					+		+					+
P49715	CCAAT/enhancer-binding protein alpha	CEBPA	161	LYERVGAPALRPLVIKQEPREEDEAKQLALA	1	154.26									+	+											+	+	+	+	+		+	+	+	+					+
P49721	Proteasome subunit beta type-2	PSMB2	29	LVASDRVAASNIVQMKDDHDKMFKMSEKILL	1	199.94											+	+					+	+		+	+	+	+			+		+	+		+	+	+	+	+
P49721	Proteasome subunit beta type-2	PSMB2	34	RVAASNIVQMKDDHDKMFKMSEKILLLCVGE	0.956377	147.87																						+	+					+
P49721	Proteasome subunit beta type-2	PSMB2	68	TVQFAEYIQKNVQLYKMRNGYELSPTAAANF	1	237.61																			+	+	+	+	+	+	+		+	+	+			+	+			+
P49721	Proteasome subunit beta type-2	PSMB2	198	IDKNGIHDLDNISFPKQGS____________	1	144.33										+									+	+	+	+	+		+	+	+	+	+	+		+	+	+		+
P49736	DNA replication licensing factor MCM2	MCM2	492	IFASIAPSIYGHEDIKRGLALALFGGEPKNP	1	80.412																			+						+					+
P49750-3;P49750;P49750-4	YLP motif-containing protein 1	YLPM1	858;858;1053	NRGRGQAISRGPGLVKQEDFRDKMMGRREDS	1	101.75																										+	+	+		+
P49759;P49759-3	Dual specificity protein kinase CLK1	CLK1	290;332	SVNFLHSNKLTHTDLKPENILFVQSDYTEAY	1	145.2																			+	+	+															+
P49759;P49759-3	Dual specificity protein kinase CLK1	CLK1	322;364	PKIKRDERTLINPDIKVVDFGSATYDDEHHS	1	158.73																									+		+	+					+
P49759;P49759-3;P49759-2	Dual specificity protein kinase CLK1	CLK1	15;57;15	_MRHSKRTYCPDWDDKDWDYGKWRSSSSHKR	1	81.51																												+
P49761-1;P49761;P49761-3	Dual specificity protein kinase CLK3	CLK3	285;433;262	ALRFLHENQLTHTDLKPENILFVNSEFETLY	1	140.27																			+	+						+		+				+
P49761-1;P49761;P49761-3	Dual specificity protein kinase CLK3	CLK3	312;460;289	ETLYNEHKSCEEKSVKNTSIRVADFGSATFD	1	87.806																								+
P49761-1;P49761;P49761-3	Dual specificity protein kinase CLK3	CLK3	425;573;402	GGLVWDENSSDGRYVKENCKPLKSYMLQDSL	0.868172	76.357																						+	+
P50395-2;P50395	Rab GDP dissociation inhibitor beta	GDI2	224;269	PIEEIIVQNGKVIGVKSEGEIARCKQLICDP	1	121.99				+					+	+	+															+	+			+
P50548-2;P50548	ETS domain-containing transcription factor ERF	ERF	390;465	DGEVFKTPRAPPAPPKPEPGEAPGASQCMPL	1	108.08										+														+
P50914	60S ribosomal protein L14	RPL14	85	QKYVRQAWQKADINTKWAATRWAKKIEARER	1	64.52																											+
P50914	60S ribosomal protein L14	RPL14	124	RFKVMKAKKMRNRIIKNEVKKLQKAALLKAS	1	173.48				+	+																+	+	+	+				+		+	+				+
P50990-3;P50990-2;P50990	T-complex protein 1 subunit theta	CCT8	151;205;224	GSGISSSSVLHGMVFKKETEGDVTSVKDAKI	1	195.13																	+				+	+	+			+	+	+	+	+		+	+	+
P51530-2;P51530-3;P51530-4;P51530	DNA replication ATP-dependent helicase/nuclease DNA2;DNA replication nuclease DNA2;DNA replication ATP-dependent helicase DNA2	DNA2	207;207;207;207	HLKEMYRLNLSQDEIKQEVEDYLPSFCKWAG	1	261.26									+	+	+	+	+				+		+	+	+	+	+	+	+	+	+	+	+	+		+	+		+	+
P51571	Translocon-associated protein subunit delta	SSR4	95	GQDVGRYQVSWSLDHKSAHAGTYEVRFFDEE	1	127.32																								+
P51784	Ubiquitin carboxyl-terminal hydrolase 11	USP11	766	MKKRYYDEVEAEGYVKHDCVGYVMKKAPVRL	1	87.881																												+
P51970	NADH dehydrogenase [ubiquinone] 1 alpha subcomplex subunit 8	NDUFA8	132	WVRPDLGELSKVTKVKTDRPLPENPYHSRPR	1	83.723																					+	+	+
P51991	Heterogeneous nuclear ribonucleoprotein A3	HNRNPA3	4	____________MEVKPPPGRPQPDSGRRRR	1	142.91										+													+	+			+
P51991;P51991-2	Heterogeneous nuclear ribonucleoprotein A3	HNRNPA3	134;112	PGAHLTVKKIFVGGIKEDTEEYNLRDYFEKY	1	163.79																									+	+	+	+	+	+
P51991;P51991-2	Heterogeneous nuclear ribonucleoprotein A3	HNRNPA3	151;129	DTEEYNLRDYFEKYGKIETIEVMEDRQSGKK	1	113.4																				+	+						+			+			+
P52272-2;P52272	Heterogeneous nuclear ribonucleoprotein M	HNRNPM	110;110	VGEVTYVELLMDAEGKSRGCAVVEFKMEESM	1	99.6																												+
P52272-2;P52272	Heterogeneous nuclear ribonucleoprotein M	HNRNPM	120;120	MDAEGKSRGCAVVEFKMEESMKKAAEVLNKH	1	147.06									+		+	+		+	+						+		+	+					+	+
P52272-2;P52272	Heterogeneous nuclear ribonucleoprotein M	HNRNPM	126;126	SRGCAVVEFKMEESMKKAAEVLNKHSLSGRP	1	205.56														+							+	+	+								+		+		+
P52272-2;P52272	Heterogeneous nuclear ribonucleoprotein M	HNRNPM	127;127	RGCAVVEFKMEESMKKAAEVLNKHSLSGRPL	1	135.63																							+
P52272-2;P52272	Heterogeneous nuclear ribonucleoprotein M	HNRNPM	145;145	EVLNKHSLSGRPLKVKEDPDGEHARRAMQKA	1	231.06		+	+	+	+	+	+	+	+	+	+	+	+	+		+	+	+	+	+		+	+	+	+	+	+	+	+	+	+	+	+	+	+	+
P52272-2;P52272	Heterogeneous nuclear ribonucleoprotein M	HNRNPM	17;17	AAGVEAAAEVAATEIKMEEESGAPGVPSGNG	1	240.33	+	+	+	+	+		+		+	+	+	+	+	+	+	+	+	+	+	+		+	+	+	+	+	+	+	+	+	+	+	+	+	+	+
P52272-2;P52272	Heterogeneous nuclear ribonucleoprotein M	HNRNPM	180;219	STVFVANLDYKVGWKKLKEVFSMAGVVVRAD	0.877056	142.39																									+	+	+	+	+
P52272-2;P52272	Heterogeneous nuclear ribonucleoprotein M	HNRNPM	200;239	FSMAGVVVRADILEDKDGKSRGIGTVTFEQS	1	106.67									+																+	+	+	+	+	+		+	+		+
P52272-2;P52272	Heterogeneous nuclear ribonucleoprotein M	HNRNPM	203;242	AGVVVRADILEDKDGKSRGIGTVTFEQSIEA	0.785014	99.392										+	+
P52272-2;P52272	Heterogeneous nuclear ribonucleoprotein M	HNRNPM	306;345	GPAGMGMEGIGFGINKMGGMEGPFGGGMENM	1	134.49																										+	+	+		+
P52272-2;P52272	Heterogeneous nuclear ribonucleoprotein M	HNRNPM	342;381	GMNMGRINEILSNALKRGEIIAKQGGGGGGG	1	298.78			+	+	+	+	+	+	+	+	+	+	+	+	+	+	+	+	+	+	+	+	+	+	+	+	+	+	+	+	+	+	+	+	+	+
P52272-2;P52272	Heterogeneous nuclear ribonucleoprotein M	HNRNPM	349;388	NEILSNALKRGEIIAKQGGGGGGGSVPGIER	1	218.08				+					+		+	+					+			+	+	+	+	+		+	+	+		+	+	+	+	+	+	+
P52272-2;P52272	Heterogeneous nuclear ribonucleoprotein M	HNRNPM	37;37	SGAPGVPSGNGAPGPKGEGERPAQNEKRKEK	1	71.117																													+	+
P52272-2;P52272	Heterogeneous nuclear ribonucleoprotein M	HNRNPM	612;651	GSFGGAGGHAPGVARKACQIFVRNLPFDFTW	1	189.58			+	+	+	+	+	+	+	+		+									+	+	+	+	+	+	+	+	+	+	+		+	+	+
P52272-2;P52272	Heterogeneous nuclear ribonucleoprotein M	HNRNPM	628;667	ACQIFVRNLPFDFTWKMLKDKFNECGHVLYA	1	258.23	+	+			+				+	+		+		+	+	+	+	+	+	+	+	+	+	+	+	+	+	+		+	+	+	+	+	+	+
P52272-2;P52272	Heterogeneous nuclear ribonucleoprotein M	HNRNPM	631;670	IFVRNLPFDFTWKMLKDKFNECGHVLYADIK	0.997839	137.24											+							+	+	+	+	+	+	+			+	+			+	+	+	+	+	+
P52272-2;P52272	Heterogeneous nuclear ribonucleoprotein M	HNRNPM	633;672	VRNLPFDFTWKMLKDKFNECGHVLYADIKME	1	116.43																				+	+	+		+	+				+	+	+	+	+		+
P52272-2;P52272	Heterogeneous nuclear ribonucleoprotein M	HNRNPM	646;685	KDKFNECGHVLYADIKMENGKSKGCGVVKFE	1	305.91	+	+	+	+	+				+	+	+	+	+	+	+	+	+	+	+	+	+	+	+	+	+	+	+	+	+	+	+	+	+	+	+	+
P52272-2;P52272	Heterogeneous nuclear ribonucleoprotein M	HNRNPM	653;692	GHVLYADIKMENGKSKGCGVVKFESPEVAER	1	77.221										+																+
P52272-2;P52272	Heterogeneous nuclear ribonucleoprotein M	HNRNPM	659;698	DIKMENGKSKGCGVVKFESPEVAERACRMMN	1	252.25	+	+	+	+	+	+	+	+	+	+	+	+	+	+	+	+	+	+	+	+	+	+	+	+	+	+	+	+	+	+	+	+	+	+	+	+
P52272-2;P52272	Heterogeneous nuclear ribonucleoprotein M	HNRNPM	677;716	SPEVAERACRMMNGMKLSGREIDVRIDRNA_	1	146.59									+	+	+	+		+						+	+	+		+	+		+	+	+	+	+	+	+	+	+
P52272-2;P52272	Heterogeneous nuclear ribonucleoprotein M	HNRNPM	69;69	IKRGGNRFEPYANPTKRYRAFITNIPFDVKW	1	88.574																									+	+	+		+	+
P52272-2;P52272	Heterogeneous nuclear ribonucleoprotein M	HNRNPM	83;83	TKRYRAFITNIPFDVKWQSLKDLVKEKVGEV	1	245.92									+	+	+	+	+	+	+	+	+	+	+	+	+	+	+	+	+	+	+	+	+	+	+	+	+	+	+	+
P52272-2;P52272	Heterogeneous nuclear ribonucleoprotein M	HNRNPM	88;88	AFITNIPFDVKWQSLKDLVKEKVGEVTYVEL	1	157.97								+	+	+	+	+	+	+	+		+	+	+	+	+	+	+	+	+	+	+	+	+	+	+	+	+	+	+	+
P52565	Rho GDP-dissociation inhibitor 1	ARHGDIA	138	VSGMKYIQHTYRKGVKIDKTDYMVGSYGPRA	0.999979	205.33									+	+											+	+	+	+	+		+	+	+						+
P52597	Heterogeneous nuclear ribonucleoprotein F;Heterogeneous nuclear ribonucleoprotein F, N-terminally processed	HNRNPF	185	GKHKERIGHRYIEVFKSSQEEVRSYSDPPLK	1	110.55																											+	+		+
P52701-4;P52701-3;P52701;P52701-2	DNA mismatch repair protein Msh6	MSH6	217;389;519;519	KYDRVVRREICRIITKGTQTYSVLEGDPSEN	1	193.87																						+				+	+	+	+							+
P52701-4;P52701-3;P52701;P52701-2	DNA mismatch repair protein Msh6	MSH6	32;204;334;334	TPSATKQATSISSETKNTLRAFSAPQNSESQ	1	197.41									+	+	+											+	+	+		+	+	+	+	+				+
P52701-4;P52701-3;P52701;P52701-2	DNA mismatch repair protein Msh6	MSH6	695;867;997;997	PENFTTRNLPEEYELKSTKKGCKRYWTKTIE	1	75.376																										+		+	+
P52747-2;P52747-3;P52747	Zinc finger protein 143	ZNF143	344;374;375	TEPGCGRAFASATNYKNHVRIHTGEKPYVCT	1	94.922																					+
P52907	F-actin-capping protein subunit alpha-1	CAPZA1	97	LGNSRFLDPRNKISFKFDHLRKEASDPQPEE	1	82.202																												+
P53999	Activated RNA polymerase II transcriptional coactivator p15	SUB1	114	GRKGISLNPEQWSQLKEQISDIDDAVRKL__	1	111.33																										+	+					+
P54132	Bloom syndrome protein	BLM	331	SKCLSTLKDLDTSDRKEDVLSTSKDLLSKPE	1	158.37			+	+	+				+	+	+	+	+	+			+	+	+	+	+	+	+	+	+	+	+	+	+	+	+	+	+	+	+	+
P54132	Bloom syndrome protein	BLM	344	DRKEDVLSTSKDLLSKPEKMSMQELNPETST	1	75.474																										+	+	+
P54132	Bloom syndrome protein	BLM	418	QRNIRRKLLTEVDFNKSDASLLGSLWRYRPD	1	94.176																												+
P54132	Bloom syndrome protein	BLM	1082	CKTKDYKTRDVTDDVKSIVRFVQEHSSSQGM	1	156.96																							+	+	+		+	+	+	+		+		+
P54259	Atrophin-1	ATN1	1183	HSVPLPAQEDYYSHLKKESDKPL________	1	142.22																	+		+		+	+			+						+		+		+
P55072	Transitional endoplasmic reticulum ATPase	VCP	8	________MASGADSKGDDLSTAILKQKNRP	1	254.82										+											+	+	+	+	+	+	+	+		+			+	+
P55072	Transitional endoplasmic reticulum ATPase	VCP	109	VRLGDVISIQPCPDVKYGKRIHVLPIDDTVE	1	127.61																									+	+	+	+	+	+
P55263-3;P55263-4;P55263-2;P55263	Adenosine kinase	ADK	162;127;145;162	DNRSLIANLAAANCYKKEKHLDLEKNWMLVE	1	84.653																														+
P55265-5;P55265-3;P55265-2;P55265;P55265-4	Double-stranded RNA-specific adenosine deaminase	ADAR	123;418;418;418;461	MVTTEKVENGQEPVIKLENRQEARPEPARLK	1	197.72							+														+
P55795	Heterogeneous nuclear ribonucleoprotein H2;Heterogeneous nuclear ribonucleoprotein H2, N-terminally processed	HNRNPH2	35	WSCSADEVMRFFSDCKIQNGTSGIRFIYTRE	1	133.95																					+		+	+	+	+	+	+	+	+
P55854;P55854-2	Small ubiquitin-related modifier 3	SUMO3	11;11	_____MSEEKPKEGVKTENDHINLKVAGQDG	1	290.34	+	+	+	+	+	+	+	+	+	+	+	+	+	+	+	+	+	+	+	+	+	+	+	+	+	+	+	+	+	+	+	+	+	+	+	+
P55854;P55854-2	Small ubiquitin-related modifier 3	SUMO3	20;20	KPKEGVKTENDHINLKVAGQDGSVVQFKIKR	1	297.64			+	+	+			+	+	+	+	+	+	+			+	+	+	+	+	+	+	+	+	+	+	+	+	+	+	+	+	+	+	+
P55854;P55854-2	Small ubiquitin-related modifier 3	SUMO3	32;32	INLKVAGQDGSVVQFKIKRHTPLSKLMKAYC	1	377.44	+	+	+	+	+	+		+	+	+	+	+	+	+	+	+	+	+	+	+	+	+	+	+	+	+	+	+	+	+	+	+	+	+	+	+
P55854;P55854-2	Small ubiquitin-related modifier 3	SUMO3	5;5	___________MSEEKPKEGVKTENDHINLK	1	202.25	+	+	+	+	+	+	+	+		+	+	+		+	+		+	+	+	+	+	+	+	+	+	+	+	+	+		+	+	+	+	+	+
P55854;P55854-2	Small ubiquitin-related modifier 3	SUMO3	7;7	_________MSEEKPKEGVKTENDHINLKVA	1	160.18			+	+	+	+	+					+		+				+	+	+	+	+	+	+	+	+	+	+	+		+	+	+	+	+	+
P55854;P55854-2;P61956-2;P61956	Small ubiquitin-related modifier 3;Small ubiquitin-related modifier 2	SUMO3;SUMO2	41;41;42;42	GSVVQFKIKRHTPLSKLMKAYCERQGLSMRQ;GSVVQFKIKRHTPLSKLMKAYCERQLEMEDE	1	213.81			+	+	+	+	+	+	+	+	+	+	+	+	+	+	+	+	+	+	+	+	+	+	+	+	+	+	+	+	+	+	+	+	+	+
P55854;P55854-2;P61956-2;P61956	Small ubiquitin-related modifier 3;Small ubiquitin-related modifier 2	SUMO3;SUMO2	44;44;45;45	VQFKIKRHTPLSKLMKAYCERQGLSMRQIRF;VQFKIKRHTPLSKLMKAYCERQLEMEDEDTI	1	210.95	+	+	+	+	+	+	+	+	+	+	+	+	+	+	+	+	+	+	+	+	+	+	+	+	+	+	+	+	+	+	+	+	+	+	+	+
P55854;P55854-2;P61956-2;P61956;Q6EEV6	Small ubiquitin-related modifier 3;Small ubiquitin-related modifier 2;Small ubiquitin-related modifier 4	SUMO3;SUMO2;SUMO4	34;34;35;35;35	LKVAGQDGSVVQFKIKRHTPLSKLMKAYCER;LKVAGQDGSVVQFKIKRQTPLSKLMKAYCEP	1	212.69										+					+	+	+	+	+	+	+	+			+	+		+	+		+	+	+	+		+
P57071-3;P57071-2;P57071	PR domain zinc finger protein 15	PRDM15	554;574;883	MLDHQRRHLEGVRRVKREDLEAGGENLVRYK	1	203.23										+	+										+	+	+	+			+	+	+						+
P57682-2;P57682	Krueppel-like factor 3	KLF3	198;198	PVIESYEKPISQKKIKIEPGIEPQRTDYYPE	1	150.69										+												+	+	+	+		+		+	+	+
P59923	Zinc finger protein 445	ZNF445	27	AQAQSSRERGRLQTVKKEEEDESYTPVQAAR	1	264.59	+	+	+	+					+	+	+	+					+		+		+	+	+		+	+	+			+	+		+		+	+
P59923	Zinc finger protein 445	ZNF445	28	QAQSSRERGRLQTVKKEEEDESYTPVQAARP	1	120.23			+	+													+		+		+	+	+										+			+
P59923	Zinc finger protein 445	ZNF445	374	SRQKDQCENPIQVRVKKEETNFSHRTGKDSE	0.997708	100.38			+	+	+	+	+																+												+
P59923	Zinc finger protein 445	ZNF445	956	LQKLKPSEEMPLEDCKEACSQSSRLTGLQDI	1	120.93																											+	+		+
P60228	Eukaryotic translation initiation factor 3 subunit E	EIF3E	387	VNLIRNARLDAKIDSKLGHVVMGNNAVSPYQ	1	156.88																					+	+	+	+	+		+		+	+
P60228	Eukaryotic translation initiation factor 3 subunit E	EIF3E	409	GNNAVSPYQQVIEKTKSLSFRSQMLAMNIEK	1	84.687																											+	+
P60510	Serine/threonine-protein phosphatase 4 catalytic subunit	PPP4C	183	SPSIQTLDQIRTIDRKQEVPHDGPMCDLLWS	1	115.54																			+
P60660-2;P60660	Myosin light polypeptide 6	MYL6	26;26	EFKEAFQLFDRTGDGKILYSQCGDVMRALGQ	1	129.27										+														+	+		+	+		+
P60660-2;P60660	Myosin light polypeptide 6	MYL6	56;56	QNPTNAEVLKVLGNPKSDEMNVKVLDFEHFL	1	62.287																								+
P60842	Eukaryotic initiation factor 4A-I	EIF4A1	381	FGRKGVAINMVTEEDKRTLRDIETFYNTSIE	1	257.72									+		+	+	+	+			+	+		+	+	+	+		+	+	+	+		+	+	+	+	+	+	+
P60842;P60842-2	Eukaryotic initiation factor 4A-I	EIF4A1	174;174	PGRVFDMLNRRYLSPKYIKMFVLDEADEMLS	1	106.16																					+	+			+	+		+
P60842;P60842-2	Eukaryotic initiation factor 4A-I	EIF4A1	237;237	EVTKKFMRDPIRILVKKEELTLEGIRQFYIN	0.996556	248.46									+	+	+	+	+	+			+	+	+	+	+	+	+	+	+	+	+	+	+	+	+	+	+	+	+	+
P60842;P60842-2	Eukaryotic initiation factor 4A-I	EIF4A1	309;309	ARDFTVSAMHGDMDQKERDVIMREFRSGSSR	1	239.56					+				+	+	+	+	+	+	+	+	+	+	+	+	+	+	+	+	+	+	+	+	+	+	+	+	+	+	+	+
P60842;P60842-2;Q14240;Q14240-2;P38919	Eukaryotic initiation factor 4A-I;Eukaryotic initiation factor 4A-II;Eukaryotic initiation factor 4A-III;Eukaryotic initiation factor 4A-III, N-terminally processed	EIF4A1;EIF4A2;EIF4A3	291;291;292;293;296	VIFINTRRKVDWLTEKMHARDFTVSAMHGDM	0.999716	79.514																						+					+		+
P60842;P60842-2;Q14240;Q14240-2;P38919	Eukaryotic initiation factor 4A-I;Eukaryotic initiation factor 4A-II;Eukaryotic initiation factor 4A-III;Eukaryotic initiation factor 4A-III, N-terminally processed	EIF4A1;EIF4A2;EIF4A3	54;54;55;56;60	LSESLLRGIYAYGFEKPSAIQQRAILPCIKG	1	88.385																										+
P60891-2;P60891;P11908;P11908-2	Ribose-phosphate pyrophosphokinase 1;Ribose-phosphate pyrophosphokinase 2	PRPS1;PRPS2	145;212;212;215	KKANEVDRMVLVGDVKDRVAILVDDMADTCG	1	172.85																					+	+	+		+	+	+	+	+	+		+	+
P60896	26S proteasome complex subunit DSS1	SHFM1	66	DFSNQLRAELEKHGYKMETS___________	1	175.22																			+	+	+	+		+											+
P60981-2;P60981	Destrin	DSTN	115;132	YASSKDAIKKKFQGIKHECQANGPEDLNRAC	1	91.889																					+	+		+		+			+				+
P61160;P61160-2	Actin-related protein 2	ACTR2	106;111	YTFGPEKLNIDTRNCKILLTEPPMNPTKNRE	1	81.656
P61160;P61160-2	Actin-related protein 2	ACTR2	331;336	RLERELKQLYLERVLKGDVEKLSKFKIRIED	1	92.606																											+
P61160;P61160-2	Actin-related protein 2	ACTR2	388;393	MTRQEYQEKGVRVLEKLGVTVR_________	1	117.2																									+	+	+	+		+
P61221	ATP-binding cassette sub-family E member 1	ABCE1	165	SELQNYFTKILEDDLKAIIKPQYVDQIPKAA	0.995918	78.708																									+	+
P61247	40S ribosomal protein S3a	RPS3A	182	KMMEIMTREVQTNDLKEVVNKLIPDSIGKDI	1	158.74									+			+													+	+	+	+			+		+			+
P61247	40S ribosomal protein S3a	RPS3A	222	LHDVFVRKVKMLKKPKFELGKLMELHGEGSS	0.998452	95.094											+	+	+		+			+			+	+	+		+	+		+	+			+	+		+
P61247	40S ribosomal protein S3a	RPS3A	249	EGSSSGKATGDETGAKVERADGYEPPVQESV	1	280.87			+	+	+	+	+	+		+		+		+		+	+	+		+	+	+	+	+		+		+			+	+	+	+	+	+
P61254	60S ribosomal protein L26	RPL26	134	LERKAKSRQVGKEKGKYKEETIEKMQE____	0.996885	164.53																												+		+
P61254	60S ribosomal protein L26	RPL26	136	RKAKSRQVGKEKGKYKEETIEKMQE______	1	231.58	+	+	+		+				+		+	+	+	+	+	+	+	+	+	+	+	+	+	+	+	+		+	+	+	+	+	+	+	+	+
P61254;Q9UNX3	60S ribosomal protein L26;60S ribosomal protein L26-like 1	RPL26;RPL26L1	110;110	VHVGIHPSKVVITRLKLDKDRKKILERKAKS	0.999994	88.155																						+
P61254;Q9UNX3	60S ribosomal protein L26;60S ribosomal protein L26-like 1	RPL26;RPL26L1	2;2	______________MKFNPFVTSDRSKNRKR	1	165.49									+	+	+	+	+		+		+	+	+	+	+	+	+	+	+	+	+	+	+	+	+	+	+	+	+	+
P61254;Q9UNX3	60S ribosomal protein L26;60S ribosomal protein L26-like 1	RPL26;RPL26L1	63;63	PIRKDDEVQVVRGHYKGQQIGKVVQVYRKKY	1	65.295																							+
P61313	60S ribosomal protein L15	RPL15	153	FHKAIRRNPDTQWITKPVHKHREMRGLTSAG	1	95.205																											+		+
P61313	60S ribosomal protein L15	RPL15	179	LTSAGRKSRGLGKGHKFHHTIGGSRRAAWRR	0.990906	104.49																				+	+	+		+
P61313;P61313-2	60S ribosomal protein L15	RPL15	83;83	RGGRKRPVPKGATYGKPVHHGVNQLKFARSL	1	116.13										+	+										+	+	+	+	+	+	+		+	+	+
P61313;P61313-2	60S ribosomal protein L15	RPL15	93;93	GATYGKPVHHGVNQLKFARSLQSVAEERAGR	1	170.06									+	+	+	+	+	+	+	+	+	+	+	+	+	+	+	+	+	+	+	+	+	+	+	+	+	+	+	+
P61421	V-type proton ATPase subunit d 1	ATP6V0D1	265	EGLAQLARADDYEQVKNVADYYPEYKLLFEG	1	111.57																												+
P61421	V-type proton ATPase subunit d 1	ATP6V0D1	300	PGDKTLEDRFFEHEVKLNKLAFLNQFHFGVF	1	121.45																					+	+		+		+		+		+
P61513	60S ribosomal protein L37a	RPL37A	7	_________MAKRTKKVGIVGKYGTRYGASL	1	85.161				+	+		+		+	+												+		+
P61513	60S ribosomal protein L37a	RPL37A	13	___MAKRTKKVGIVGKYGTRYGASLRKMVKK	1	129.76																				+	+				+	+	+		+	+
P61513;A6NKH3	60S ribosomal protein L37a;Putative 60S ribosomal protein L37a-like	RPL37A;RPL37L	87;88	NTTSAVTVKSAIRRLKELKDQ__________	0.999993	106.58																							+		+										+
P61956-2;P61956	Small ubiquitin-related modifier 2	SUMO2	11;11	_____MADEKPKEGVKTENNDHINLKVAGQD	1	266.42	+	+	+	+	+	+	+	+	+	+	+	+	+	+	+	+	+	+	+	+	+	+	+	+	+	+	+	+	+	+	+	+	+	+	+	+
P61956-2;P61956	Small ubiquitin-related modifier 2	SUMO2	33;33	INLKVAGQDGSVVQFKIKRHTPLSKLMKAYC	1	377.44	+	+	+	+	+	+		+	+	+	+	+	+	+	+	+	+	+	+	+	+	+	+	+	+	+	+	+	+	+	+	+	+	+	+	+
P61956-2;P61956	Small ubiquitin-related modifier 2	SUMO2	5;5	___________MADEKPKEGVKTENNDHINL	1	235.93	+	+	+	+	+	+	+	+	+	+	+	+		+	+	+	+	+	+	+	+	+	+	+	+	+	+	+	+	+	+	+	+	+	+	+
P61956-2;P61956	Small ubiquitin-related modifier 2	SUMO2	7;7	_________MADEKPKEGVKTENNDHINLKV	1	209.56	+	+	+	+	+	+	+	+		+	+	+		+	+	+	+	+	+	+	+	+	+	+	+	+	+	+	+	+	+	+	+	+	+	+
P61964	WD repeat-containing protein 5	WDR5	7	_________MATEEKKPETEAARAQPTPSSS	0.991668	152.89				+																			+
P61964	WD repeat-containing protein 5	WDR5	46	VKPNYALKFTLAGHTKAVSSVKFSPNGEWLA	1	109.22																							+	+
P61978-3;P61978;P61978-2	Heterogeneous nuclear ribonucleoprotein K	HNRNPK	398;422;422	GQRIKQIRHESGASIKIDEPLEGSEDRIITI	1	130.36									+	+	+								+	+		+	+								+	+	+	+
P62081	40S ribosomal protein S7	RPS7	70	GGRKAIIIFVPVPQLKSFQKIQVRLVRELEK	1	106.38																												+
P62081	40S ribosomal protein S7	RPS7	74	AIIIFVPVPQLKSFQKIQVRLVRELEKKFSG	1	132.17									+	+					+			+	+		+	+			+				+	+	+	+			+	+
P62081	40S ribosomal protein S7	RPS7	142	DAILEDLVFPSEIVGKRIRVKLDGSRLIKVH	1	96.016																												+
P62081	40S ribosomal protein S7	RPS7	147	DLVFPSEIVGKRIRVKLDGSRLIKVHLDKAQ	1	99.755			+	+	+	+	+	+		+											+	+	+	+	+		+	+	+	+	+	+	+	+	+
P62081	40S ribosomal protein S7	RPS7	155	VGKRIRVKLDGSRLIKVHLDKAQQNNVEHKV	1	97.439																					+		+	+	+					+
P62081	40S ribosomal protein S7	RPS7	169	IKVHLDKAQQNNVEHKVETFSGVYKKLTGKD	1	157.98										+	+	+					+	+	+	+	+	+	+	+	+	+	+	+	+	+	+	+	+	+	+	+
P62081	40S ribosomal protein S7	RPS7	178	QNNVEHKVETFSGVYKKLTGKDVNFEFPEFQ	1	126.5																												+		+
P62081	40S ribosomal protein S7	RPS7	183	HKVETFSGVYKKLTGKDVNFEFPEFQL____	1	140.27																											+	+
P62191	26S protease regulatory subunit 4	PSMC1	24	HGPGGGKKDDKDKKKKYEPPVPTRVGKKKKK	1	133.15									+												+	+		+	+	+	+		+	+		+	+	+	+	+
P62191;P62191-2	26S protease regulatory subunit 4	PSMC1	175;102	IGVLMDDTDPLVTVMKVEKAPQETYADIGGL	1	287.37										+		+								+	+	+	+		+		+	+	+	+	+
P62191;P62191-2	26S protease regulatory subunit 4	PSMC1	350;277	ETLDPALIRPGRIDRKIEFPLPDEKTKKRIF	1	99.5																									+	+		+
P62191;P62191-2	26S protease regulatory subunit 4	PSMC1	420;347	MALRERRMKVTNEDFKKSKENVLYKKQEGTP	1	86.463																					+	+			+
P62191;P62191-2	26S protease regulatory subunit 4	PSMC1	91;18	EEFIRNQEQMKPLEEKQEEERSKVDDLRGTP	0.999934	179.09										+	+												+		+	+			+
P62241	40S ribosomal protein S8	RPS8	26	RRKTGGKRKPYHKKRKYELGRPAANTKIGPR	1	69.045																					+						+	+		+
P62244	40S ribosomal protein S15a	RPS15A	71	HRAGKIVVNLTGRLNKCGVISPRFDVQLKDL	1	156.6			+		+				+	+	+	+	+				+	+	+	+	+	+	+	+	+	+	+	+	+	+	+	+	+	+	+	+
P62244	40S ribosomal protein S15a	RPS15A	84	LNKCGVISPRFDVQLKDLEKWQNNLLPSRQF	1	160.87									+	+	+	+	+				+		+	+	+	+	+	+	+	+	+	+	+	+	+	+	+	+	+	+
P62244	40S ribosomal protein S15a	RPS15A	124	GIMDHEEARRKHTGGKILGFFF_________	1	113.4																										+	+	+		+
P62249	40S ribosomal protein S16	RPS16	4	____________MPSKGPLQSVQVFGRKKTA	1	118.96									+	+	+							+			+	+	+	+	+	+				+	+			+	+
P62249	40S ribosomal protein S16	RPS16	26	QVFGRKKTATAVAHCKRGNGLIKVNGRPLEM	1	164.22																					+
P62249	40S ribosomal protein S16	RPS16	73	LGKERFAGVDIRVRVKGGGHVAQIYAIRQSI	1	112.67										+	+										+	+	+	+	+	+	+	+		+
P62249	40S ribosomal protein S16	RPS16	105	KALVAYYQKYVDEASKKEIKDILIQYDRTLL	1	99.752				+
P62249	40S ribosomal protein S16	RPS16	109	AYYQKYVDEASKKEIKDILIQYDRTLLVADP	1	210.41			+	+	+		+			+		+		+			+	+	+	+	+	+	+	+	+	+	+	+	+	+	+	+	+	+	+	+
P62249	40S ribosomal protein S16	RPS16	131	DRTLLVADPRRCESKKFGGPGARARYQKSYR	1	95.502	+											+		+	+	+	+	+		+	+	+	+	+			+	+	+	+	+	+	+	+	+	+
P62263	40S ribosomal protein S14	RPS14	61	DLSGKETICRVTGGMKVKADRDESSPYAAML	1	176.62																					+	+	+	+
P62263	40S ribosomal protein S14	RPS14	63	SGKETICRVTGGMKVKADRDESSPYAAMLAA	1	294.92			+	+	+	+	+	+	+	+	+		+	+			+	+	+	+	+	+	+	+	+	+	+	+	+	+	+	+	+	+	+	+
P62263	40S ribosomal protein S14	RPS14	106	TALHIKLRATGGNRTKTPGPGAQSALRALAR	1	62.055										+
P62263	40S ribosomal protein S14	RPS14	125	PGAQSALRALARSGMKIGRIEDVTPIPSDST	1	124.81			+	+	+	+	+	+	+	+	+	+	+	+	+		+	+	+	+	+	+	+	+	+	+	+	+	+	+	+	+	+	+	+	+
P62266	40S ribosomal protein S23	RPS23	21	GLRTARKLRSHRRDQKWHDKQYKKAHLGTAL	1	116.84											+				+		+		+	+	+	+	+	+			+	+			+	+	+		+
P62266	40S ribosomal protein S23	RPS23	29	RSHRRDQKWHDKQYKKAHLGTALKANPFGGA	1	93.766
P62266	40S ribosomal protein S23	RPS23	37	WHDKQYKKAHLGTALKANPFGGASHAKGIVL	1	154.13									+	+	+									+	+	+	+	+	+						+
P62266	40S ribosomal protein S23	RPS23	48	GTALKANPFGGASHAKGIVLEKVGVEAKQPN	1	130.67									+												+	+	+	+			+				+	+
P62269	40S ribosomal protein S18	RPS18	8	________MSLVIPEKFQHILRVLNTNIDGR	1	125.5																						+				+	+	+
P62269	40S ribosomal protein S18	RPS18	47	AIKGVGRRYAHVVLRKADIDLTKRAGELTED	1	84.507										+													+
P62269	40S ribosomal protein S18	RPS18	54	RYAHVVLRKADIDLTKRAGELTEDEVERVIT	0.998836	92.265									+	+	+																+			+	+				+
P62269	40S ribosomal protein S18	RPS18	78	EVERVITIMQNPRQYKIPDWFLNRQKDVKDG	1	178.67										+	+			+	+				+	+	+	+	+		+	+		+				+	+	+	+	+
P62269	40S ribosomal protein S18	RPS18	91	QYKIPDWFLNRQKDVKDGKYSQVLANGLDNK	0.799926	153.56																					+			+	+			+		+
P62269	40S ribosomal protein S18	RPS18	94	IPDWFLNRQKDVKDGKYSQVLANGLDNKLRE	1	282.19		+	+						+	+	+	+	+	+	+	+	+	+	+	+	+	+	+	+	+	+	+	+	+	+	+	+	+	+	+	+
P62269	40S ribosomal protein S18	RPS18	106	KDGKYSQVLANGLDNKLREDLERLKKIRAHR	1	242.16									+	+			+	+			+		+	+	+	+	+	+	+	+	+	+	+	+	+	+	+	+	+	+
P62277	40S ribosomal protein S13	RPS13	34	RRSVPTWLKLTSDDVKEQIYKLAKKGLTPSQ	1	150.37																											+	+		+
P62280	40S ribosomal protein S11	RPS11	12	____MADIQTERAYQKQPTIFQNKKRVLLGE	1	264.22									+	+	+	+	+	+	+	+	+	+	+	+	+	+	+	+	+	+	+	+	+	+	+	+	+	+	+	+
P62280	40S ribosomal protein S11	RPS11	30	TIFQNKKRVLLGETGKEKLPRYYKNIGLGFK	1	186.46				+	+			+	+	+	+	+		+						+	+	+	+	+	+	+	+		+	+	+	+	+	+	+	+
P62280	40S ribosomal protein S11	RPS11	32	FQNKKRVLLGETGKEKLPRYYKNIGLGFKTP	0.999926	186.98									+	+	+	+	+	+	+		+	+	+	+	+	+	+	+	+	+	+	+	+	+	+	+	+	+	+	+
P62280	40S ribosomal protein S11	RPS11	38	VLLGETGKEKLPRYYKNIGLGFKTPKEAIEG	1	225.63					+				+	+	+	+	+	+	+	+	+	+	+	+	+	+	+	+	+		+	+	+	+		+	+	+	+	+
P62280	40S ribosomal protein S11	RPS11	45	KEKLPRYYKNIGLGFKTPKEAIEGTYIDKKC	1	208.74									+	+	+	+	+	+	+	+	+	+	+	+	+	+	+	+	+	+	+	+	+	+	+	+	+	+	+	+
P62280	40S ribosomal protein S11	RPS11	48	LPRYYKNIGLGFKTPKEAIEGTYIDKKCPFT	1	194.92			+						+	+	+	+	+	+			+	+	+	+	+	+	+	+	+	+	+	+	+	+	+	+	+	+	+	+
P62280	40S ribosomal protein S11	RPS11	58	GFKTPKEAIEGTYIDKKCPFTGNVSIRGRIL	1	206.94									+	+		+		+			+	+	+	+	+	+		+	+	+	+	+		+	+	+	+	+	+	+
P62280	40S ribosomal protein S11	RPS11	59	FKTPKEAIEGTYIDKKCPFTGNVSIRGRILS	1	316.97			+	+	+		+	+	+	+	+	+	+	+	+		+	+	+	+	+	+	+	+	+	+	+	+	+	+	+	+	+	+	+	+
P62280	40S ribosomal protein S11	RPS11	79	GNVSIRGRILSGVVTKMKMQRTIVIRRDYLH	1	142.45									+	+				+							+	+	+	+	+	+	+	+	+	+		+	+		+
P62280	40S ribosomal protein S11	RPS11	107	YLHYIRKYNRFEKRHKNMSVHLSPCFRDVQI	1	127.32									+	+		+							+	+	+	+	+	+	+	+	+	+	+	+	+	+	+	+		+
P62280	40S ribosomal protein S11	RPS11	144	GECRPLSKTVRFNVLKVTKAAGTKKQFQKF_	1	126.48									+	+	+	+									+	+	+	+	+	+	+	+	+	+	+	+			+
P62316	Small nuclear ribonucleoprotein Sm D2	SNRPD2	8	________MSLLNKPKSEMTPEELQKREEEE	0.963386	88.565																													+	+
P62424	60S ribosomal protein L7a	RPL7A	176	VDPIELVVFLPALCRKMGVPYCIIKGKARLG	1	121.21																									+		+	+	+	+
P62424	60S ribosomal protein L7a	RPL7A	212	KTCTTVAFTQVNSEDKGALAKLVEAIRTNYN	1	173.89										+															+		+	+		+		+
P62701	40S ribosomal protein S4, X isoform	RPS4X	94	DITYPAGFMDVISIDKTGENFRLIYDTKGRF	1	91.238																											+
P62701	40S ribosomal protein S4, X isoform	RPS4X	106	SIDKTGENFRLIYDTKGRFAVHRITPEEAKY	1	111.63									+		+	+			+					+	+	+	+	+	+		+	+	+				+	+	+	+
P62701	40S ribosomal protein S4, X isoform	RPS4X	120	TKGRFAVHRITPEEAKYKLCKVRKIFVGTKG	1	131.06									+	+	+		+		+	+	+	+	+	+	+	+	+	+	+	+	+	+	+	+	+		+		+	+
P62701	40S ribosomal protein S4, X isoform	RPS4X	134	AKYKLCKVRKIFVGTKGIPHLVTHDARTIRY	1	99.11																						+	+	+			+
P62701	40S ribosomal protein S4, X isoform	RPS4X	230	GNSFATRLSNIFVIGKGNKPWISLPRGKGIR	0.989727	176.86									+	+									+	+					+	+	+	+	+		+			+		+
P62701;P22090	40S ribosomal protein S4, X isoform;40S ribosomal protein S4, Y isoform 1	RPS4X;RPS4Y1	211;211	TNRERHPGSFDVVHVKDANGNSFATRLSNIF	1	80.102																						+					+		+
P62701;P22090	40S ribosomal protein S4, X isoform;40S ribosomal protein S4, Y isoform 1	RPS4X;RPS4Y1	71;71	LTGDEVKKICMQRFIKIDGKVRTDITYPAGF	1	110.53									+		+			+				+	+	+	+	+	+		+	+	+	+	+	+	+	+		+	+	+
P62701;P22090;Q8TD47	40S ribosomal protein S4, X isoform;40S ribosomal protein S4, Y isoform 1;40S ribosomal protein S4, Y isoform 2	RPS4X;RPS4Y1;RPS4Y2	233;233;233	FATRLSNIFVIGKGNKPWISLPRGKGIRLTI	1	124.07																			+							+	+	+	+	+
P62701;P22090;Q8TD47	40S ribosomal protein S4, X isoform;40S ribosomal protein S4, Y isoform 1;40S ribosomal protein S4, Y isoform 2	RPS4X;RPS4Y1;RPS4Y2	37;37;37	KLTGVFAPRPSTGPHKLRECLPLIIFLRNRL	1	136.01				+													+				+	+		+							+	+	+	+
P62701;Q8TD47	40S ribosomal protein S4, X isoform;40S ribosomal protein S4, Y isoform 2	RPS4X;RPS4Y2	259;259	IRLTIAEERDKRLAAKQSSG___________	1	204				+	+		+
P62805	Histone H4	HIST1H4A	32	KRHRKVLRDNIQGITKPAIRRLARRGGVKRI	1	147.7										+															+	+	+			+
P62807;Q16778;P33778;Q8N257;Q93079;Q5QNW6;Q5QNW6-2;Q99879;Q99877;P58876;Q99880;Q96A08	Histone H2B type 1-C/E/F/G/I;Histone H2B type 2-E;Histone H2B type 1-B;Histone H2B type 3-B;Histone H2B type 1-H;Histone H2B type 2-F;Histone H2B type 1-M;Histone H2B type 1-N;Histone H2B type 1-D;Histone H2B type 1-L;Histone H2B type 1-A	HIST1H2BC;HIST2H2BE;HIST1H2BB;HIST3H2BB;HIST1H2BH;HIST2H2BF;HIST1H2BM;HIST1H2BN;HIST1H2BD;HIST1H2BL;HIST1H2BA	121;121;121;121;121;121;121;121;121;121;121;122	ELAKHAVSEGTKAVTKYTSSK__________	1	140.01																			+		+						+			+	+		+	+	+
P62841	40S ribosomal protein S15	RPS15	7	_________MAEVEQKKKRTFRKFTYRGVDL	1	178.54			+	+	+	+	+	+				+								+	+	+	+	+	+		+	+	+	+	+	+	+	+	+	+
P62841	40S ribosomal protein S15	RPS15	72	LKRLRKAKKEAPPMEKPEVVKTHLRDMIILP	1	69.431																									+	+	+	+	+
P62841	40S ribosomal protein S15	RPS15	108	MVGVYNGKTFNQVEIKPEMIGHYLGEFSITY	1	211.5									+		+	+		+			+	+	+	+	+	+	+	+		+	+	+	+	+	+	+	+	+	+	+
P62847-2;P62847-3;P62847;P62847-4	40S ribosomal protein S24	RPS24	37;37;37;37	QMVIDVLHPGKATVPKTEIREKLAKMYKTTP	1	118.87			+	+			+	+	+	+																					+
P62906	60S ribosomal protein L10a	RPL10A	106	KKLNKNKKLVKKLAKKYDAFLASESLIKQIP	1	96.247																							+
P62906	60S ribosomal protein L10a	RPL10A	133	KQIPRILGPGLNKAGKFPSLLTHNENMVAKV	1	135.09										+	+			+									+	+	+	+	+	+	+	+
P62913-2;P62913	60S ribosomal protein L11	RPL11	158;159	KKRRTGCIGAKHRISKEEAMRWFQQKYDGII	1	147.28		+	+	+	+				+	+	+	+		+	+		+	+	+	+	+	+	+	+	+	+		+	+		+	+	+	+	+	+
P62913-2;P62913	60S ribosomal protein L11	RPL11	168;169	KHRISKEEAMRWFQQKYDGIILPGK______	1	238.8											+	+			+	+	+	+		+		+	+	+	+	+	+	+	+	+		+	+	+	+	+
P62913-2;P62913	60S ribosomal protein L11	RPL11	37;38	NICVGESGDRLTRAAKVLEQLTGQTPVFSKA	1	122.49										+													+	+
P62913-2;P62913	60S ribosomal protein L11	RPL11	51;52	AKVLEQLTGQTPVFSKARYTVRSFGIRRNEK	1	247.64														+					+	+	+		+	+	+	+	+	+	+	+		+	+	+		+
P62913-2;P62913	60S ribosomal protein L11	RPL11	77;78	RRNEKIAVHCTVRGAKAEEILEKGLKVREYE	1	142.39			+	+	+		+		+	+								+						+								+	+	+	+
P62913-2;P62913	60S ribosomal protein L11	RPL11	84;85	VHCTVRGAKAEEILEKGLKVREYELRKNNFS	1	121.24											+																+	+		+		+			+
P62917	60S ribosomal protein L8	RPL8	42	ARLRAVDFAERHGYIKGIVKDIIHDPGRGAP	1	75.788																											+	+		+
P62987;P62979;P0CG47;P0CG48	Ubiquitin-60S ribosomal protein L40;Ubiquitin;60S ribosomal protein L40;Ubiquitin-40S ribosomal protein S27a;Ubiquitin;40S ribosomal protein S27a;Polyubiquitin-B;Ubiquitin;Polyubiquitin-C;Ubiquitin	UBA52;RPS27A;UBB;UBC	11;11;11;11	_____MQIFVKTLTGKTITLEVEPSDTIENV	1	269.85	+	+	+	+	+	+	+	+	+	+	+	+	+	+	+		+	+	+	+	+	+	+	+	+	+	+	+	+	+	+	+	+	+	+	+
P62987;P62979;P0CG47;P0CG48	Ubiquitin-60S ribosomal protein L40;Ubiquitin;60S ribosomal protein L40;Ubiquitin-40S ribosomal protein S27a;Ubiquitin;40S ribosomal protein S27a;Polyubiquitin-B;Ubiquitin;Polyubiquitin-C;Ubiquitin	UBA52;RPS27A;UBB;UBC	27;27;27;27	TITLEVEPSDTIENVKAKIQDKEGIPPDQQR	1	229.15									+	+									+		+		+	+	+	+	+	+	+	+	+		+		+	+
P62987;P62979;P0CG47;P0CG48	Ubiquitin-60S ribosomal protein L40;Ubiquitin;60S ribosomal protein L40;Ubiquitin-40S ribosomal protein S27a;Ubiquitin;40S ribosomal protein S27a;Polyubiquitin-B;Ubiquitin;Polyubiquitin-C;Ubiquitin	UBA52;RPS27A;UBB;UBC	48;48;48;48	KEGIPPDQQRLIFAGKQLEDGRTLSDYNIQK	1	167.69										+									+	+	+	+	+	+	+	+	+	+	+	+	+	+	+	+	+	+
P62987;P62979;P0CG47;P0CG48	Ubiquitin-60S ribosomal protein L40;Ubiquitin;60S ribosomal protein L40;Ubiquitin-40S ribosomal protein S27a;Ubiquitin;40S ribosomal protein S27a;Polyubiquitin-B;Ubiquitin;Polyubiquitin-C;Ubiquitin	UBA52;RPS27A;UBB;UBC	6;6;6;6	__________MQIFVKTLTGKTITLEVEPSD	1	132.23																					+		+	+		+	+	+
P62987;P62979;P0CG47;P0CG48	Ubiquitin-60S ribosomal protein L40;Ubiquitin;60S ribosomal protein L40;Ubiquitin-40S ribosomal protein S27a;Ubiquitin;40S ribosomal protein S27a;Polyubiquitin-B;Ubiquitin;Polyubiquitin-C;Ubiquitin	UBA52;RPS27A;UBB;UBC	63;63;63;63	KQLEDGRTLSDYNIQKESTLHLVLRLRGGII	1	244.78									+	+	+			+		+	+	+	+	+	+	+	+	+	+	+	+	+	+	+	+	+	+	+		+
P63092-3;P63092-2;P63092;P63092-4;Q5JWF2-2;Q5JWF2	Guanine nucleotide-binding protein G(s) subunit alpha isoforms short;Guanine nucleotide-binding protein G(s) subunit alpha isoforms XLas	GNAS	196;197;211;212;840;854	DLLRCRVLTSGIFETKFQVDKVNFHMFDVGG	1	71.148																												+		+
P63165	Small ubiquitin-related modifier 1	SUMO1	7	_________MSDQEAKPSTEDLGDKKEGEYI	1	287.43		+	+	+	+	+	+	+	+	+	+	+	+	+	+	+	+	+	+	+	+	+	+	+	+	+	+	+	+	+	+	+	+	+	+	+
P63165	Small ubiquitin-related modifier 1	SUMO1	16	MSDQEAKPSTEDLGDKKEGEYIKLKVIGQDS	1	111.4																											+					+
P63165	Small ubiquitin-related modifier 1	SUMO1	17	SDQEAKPSTEDLGDKKEGEYIKLKVIGQDSS	1	87.639																							+			+					+
P63165	Small ubiquitin-related modifier 1	SUMO1	23	PSTEDLGDKKEGEYIKLKVIGQDSSEIHFKV	1	181.55									+	+	+	+		+			+	+	+	+	+	+	+		+	+	+		+	+	+	+	+	+	+	+
P63165	Small ubiquitin-related modifier 1	SUMO1	25	TEDLGDKKEGEYIKLKVIGQDSSEIHFKVKM	1	191.07								+	+	+	+	+	+	+			+	+	+	+	+	+	+	+	+	+	+	+	+	+	+	+	+	+	+	+
P63165	Small ubiquitin-related modifier 1	SUMO1	37	IKLKVIGQDSSEIHFKVKMTTHLKKLKESYC	1	213.69				+					+	+	+	+	+	+	+	+	+	+	+	+	+	+	+	+	+	+	+	+	+	+	+	+	+	+	+	+
P63165;P63165-2	Small ubiquitin-related modifier 1	SUMO1	39;14	LKVIGQDSSEIHFKVKMTTHLKKLKESYCQR	1	125.97											+						+	+			+	+	+	+			+				+	+	+	+	+
P63165;P63165-2	Small ubiquitin-related modifier 1	SUMO1	45;20	DSSEIHFKVKMTTHLKKLKESYCQRQGVPMN	1	164.31			+	+	+	+	+	+		+	+	+		+			+	+	+	+	+	+	+	+		+		+		+	+	+	+	+	+	+
P63165;P63165-2	Small ubiquitin-related modifier 1	SUMO1	46;21	SSEIHFKVKMTTHLKKLKESYCQRQGVPMNS	0.996342	89.171												+									+	+	+	+							+		+		+
P63165;P63165-2	Small ubiquitin-related modifier 1	SUMO1	48;23	EIHFKVKMTTHLKKLKESYCQRQGVPMNSLR	1	187.97			+	+	+					+		+		+			+	+	+	+	+	+	+	+		+	+	+	+	+	+	+	+	+	+	+
P63167	Dynein light chain 1, cytoplasmic	DYNLL1	43	ALEKYNIEKDIAAHIKKEFDKKYNPTWHCIV	1	135.18									+	+		+									+	+	+	+	+		+	+		+		+	+	+	+
P63167;Q96FJ2	Dynein light chain 1, cytoplasmic;Dynein light chain 2, cytoplasmic	DYNLL1;DYNLL2	49;49	IEKDIAAHIKKEFDKKYNPTWHCIVGRNFGS	1	105.66																											+
P63173	60S ribosomal protein L38	RPL38	4	____________MPRKIEEIKDFLLTARRKD	1	156.49					+				+	+	+	+	+	+			+	+	+	+	+	+	+	+	+		+	+		+	+	+	+	+	+	+
P63173	60S ribosomal protein L38	RPL38	9	_______MPRKIEEIKDFLLTARRKDAKSVK	1	197.05									+		+	+	+	+	+	+	+	+	+	+	+	+	+	+	+	+	+	+	+	+	+	+	+	+	+	+
P63173	60S ribosomal protein L38	RPL38	67	KAEKLKQSLPPGLAVKELK____________	1	162.43									+	+		+									+	+	+	+	+	+	+	+	+	+	+	+	+	+	+
P63244	Guanine nucleotide-binding protein subunit beta-2-like 1	GNB2L1	12	____MTEQMTLRGTLKGHNGWVTQIATTPQF	1	195.73									+	+	+	+	+				+	+	+	+	+	+	+	+			+	+			+	+	+	+	+	+
P63244	Guanine nucleotide-binding protein subunit beta-2-like 1	GNB2L1	130	SDNRQIVSGSRDKTIKLWNTLGVCKYTVQDE	1	207.56									+		+		+	+			+		+	+	+	+	+	+	+	+	+	+	+	+	+	+	+	+	+	+
P63244	Guanine nucleotide-binding protein subunit beta-2-like 1	GNB2L1	139	SRDKTIKLWNTLGVCKYTVQDESHSEWVSCV	1	165.96												+		+	+						+										+		+
P63244	Guanine nucleotide-binding protein subunit beta-2-like 1	GNB2L1	172	SPNSSNPIIVSCGWDKLVKVWNLANCKLKTN	1	129.22																										+
P63244	Guanine nucleotide-binding protein subunit beta-2-like 1	GNB2L1	175	SSNPIIVSCGWDKLVKVWNLANCKLKTNHIG	1	220.31									+	+	+						+		+	+	+	+	+	+	+	+	+	+	+	+	+	+	+	+	+	+
P63244	Guanine nucleotide-binding protein subunit beta-2-like 1	GNB2L1	183	CGWDKLVKVWNLANCKLKTNHIGHTGYLNTV	1	261.65											+	+	+	+	+	+	+	+	+	+	+	+	+	+	+	+	+		+		+	+	+	+	+	+
P63244	Guanine nucleotide-binding protein subunit beta-2-like 1	GNB2L1	185	WDKLVKVWNLANCKLKTNHIGHTGYLNTVTV	1	171.48									+	+	+	+									+	+	+	+	+	+	+	+	+	+		+
P63244	Guanine nucleotide-binding protein subunit beta-2-like 1	GNB2L1	257	SPNRYWLCAATGPSIKIWDLEGKIIVDELKQ	1	186.92											+		+				+			+		+	+	+			+	+						+		+
P63244	Guanine nucleotide-binding protein subunit beta-2-like 1	GNB2L1	271	IKIWDLEGKIIVDELKQEVISTSSKAEPPQC	1	305.64	+	+	+	+	+	+	+	+	+	+	+	+	+	+	+	+	+	+	+	+	+	+	+	+	+	+	+	+	+	+	+	+	+	+	+	+
P63261;P60709	Actin, cytoplasmic 2;Actin, cytoplasmic 2, N-terminally processed;Actin, cytoplasmic 1;Actin, cytoplasmic 1, N-terminally processed	ACTG1;ACTB	113;113	PEEHPVLLTEAPLNPKANREKMTQIMFETFN	1	167.53									+	+	+	+		+					+	+	+	+	+	+	+	+	+	+	+	+	+	+	+	+	+	+
P63261;P60709	Actin, cytoplasmic 2;Actin, cytoplasmic 2, N-terminally processed;Actin, cytoplasmic 1;Actin, cytoplasmic 1, N-terminally processed	ACTG1;ACTB	284;284	MESCGIHETTFNSIMKCDVDIRKDLYANTVL	1	130.33																					+							+			+
P63261;P60709	Actin, cytoplasmic 2;Actin, cytoplasmic 2, N-terminally processed;Actin, cytoplasmic 1;Actin, cytoplasmic 1, N-terminally processed	ACTG1;ACTB	291;291	ETTFNSIMKCDVDIRKDLYANTVLSGGTTMY	1	109.68
P63261;P60709;P63267-2;P68133;P68032;P63267;P62736	Actin, cytoplasmic 2;Actin, cytoplasmic 2, N-terminally processed;Actin, cytoplasmic 1;Actin, cytoplasmic 1, N-terminally processed;Actin, gamma-enteric smooth muscle;Actin, alpha skeletal muscle;Actin, alpha cardiac muscle 1;Actin, aortic smooth muscle	ACTG1;ACTB;ACTG2;ACTA1;ACTC1;ACTA2	315;315;273;317;317;316;317	SGGTTMYPGIADRMQKEITALAPSTMKIKII	1	160.3									+	+	+	+		+			+	+		+	+	+	+	+	+	+	+	+	+	+	+	+	+		+	+
P63261;P60709;P63267-2;P68133;P68032;P63267;P62736	Actin, cytoplasmic 2;Actin, cytoplasmic 2, N-terminally processed;Actin, cytoplasmic 1;Actin, cytoplasmic 1, N-terminally processed;Actin, gamma-enteric smooth muscle;Actin, alpha skeletal muscle;Actin, alpha cardiac muscle 1;Actin, aortic smooth muscle	ACTG1;ACTB;ACTG2;ACTA1;ACTC1;ACTA2	326;326;284;328;328;327;328	DRMQKEITALAPSTMKIKIIAPPERKYSVWI	1	197.51									+	+		+	+					+	+	+	+	+	+	+	+	+	+	+	+	+	+	+	+	+	+	+
P63261;P60709;P63267-2;P68133;P68032;P63267;P62736	Actin, cytoplasmic 2;Actin, cytoplasmic 2, N-terminally processed;Actin, cytoplasmic 1;Actin, cytoplasmic 1, N-terminally processed;Actin, gamma-enteric smooth muscle;Actin, alpha skeletal muscle;Actin, alpha cardiac muscle 1;Actin, aortic smooth muscle	ACTG1;ACTB;ACTG2;ACTA1;ACTC1;ACTA2	328;328;286;330;330;329;330	MQKEITALAPSTMKIKIIAPPERKYSVWIGG	1	112.44			+	+	+				+	+											+	+	+	+	+	+	+	+	+	+	+				+
P63261;P60709;P63267-2;Q6S8J3;A5A3E0;P0CG38;P0CG39;Q9BYX7;P68133;P68032;P63267;P62736	Actin, cytoplasmic 2;Actin, cytoplasmic 2, N-terminally processed;Actin, cytoplasmic 1;Actin, cytoplasmic 1, N-terminally processed;Actin, gamma-enteric smooth muscle;POTE ankyrin domain family member E;POTE ankyrin domain family member F;POTE ankyrin domain family member I;POTE ankyrin domain family member J;Putative beta-actin-like protein 3;Actin, alpha skeletal muscle;Actin, alpha cardiac mus…	ACTG1;ACTB;ACTG2;POTEE;POTEF;POTEI;POTEJ;POTEKP;ACTA1;ACTC1;ACTA2	213;213;171;913;913;913;876;213;215;215;214;215	YSFTTTAEREIVRDIKEKLCYVALDFEQEMA;YSFVTTAEREIVRDIKEKLCYVALDFENEMA	1	97.779										+	+	+										+
P63261;P60709;P68133;P68032;P63267;P62736	Actin, cytoplasmic 2;Actin, cytoplasmic 2, N-terminally processed;Actin, cytoplasmic 1;Actin, cytoplasmic 1, N-terminally processed;Actin, alpha skeletal muscle;Actin, alpha cardiac muscle 1;Actin, gamma-enteric smooth muscle;Actin, aortic smooth muscle	ACTG1;ACTB;ACTA1;ACTC1;ACTG2;ACTA2	61;61;63;63;62;63	GMGQKDSYVGDEAQSKRGILTLKYPIEHGII;GMGQKDSYVGDEAQSKRGILTLKYPIEHGIV	1	315.41			+	+	+	+	+	+	+	+		+		+			+	+	+	+	+	+	+	+	+	+	+		+	+	+	+	+	+	+	+
P63279	SUMO-conjugating enzyme UBC9	UBE2I	48	DGTMNLMNWECAIPGKKGTPWEGGLFKLRML	1	207.47			+	+	+		+	+	+	+	+	+	+	+			+	+	+	+	+	+	+	+	+			+			+	+	+	+	+	+
P63279	SUMO-conjugating enzyme UBC9	UBE2I	49	GTMNLMNWECAIPGKKGTPWEGGLFKLRMLF	1	216	+	+	+	+	+	+	+	+	+	+	+	+	+	+	+	+	+	+	+	+	+	+	+	+	+	+	+	+	+	+	+	+	+	+	+	+
P67775-2;P67775	Serine/threonine-protein phosphatase 2A catalytic subunit alpha isoform	PPP2CA	4;4	____________MDEKVFTKELDQWIEQLNE	1	101.66																						+			+	+	+	+	+		+	+	+
P68363;P68363-2;P68366-2;P68366;A6NHL2-2;A6NHL2;Q71U36;Q71U36-2;Q13748	Tubulin alpha-1B chain;Tubulin alpha-4A chain;Tubulin alpha chain-like 3;Tubulin alpha-1A chain;Tubulin alpha-3C/D chain	TUBA1B;TUBA4A;TUBAL3;TUBA1A;TUBA3C	394;278;379;394;361;401;394;359;394	SNTTAIAEAWARLDHKFDLMYAKRAFVHWYV	1	106.6																										+										+
P68363;P68363-2;P68366-2;P68366;Q71U36;Q71U36-2;Q13748;Q13748-2;Q6PEY2	Tubulin alpha-1B chain;Tubulin alpha-4A chain;Tubulin alpha-1A chain;Tubulin alpha-3C/D chain;Tubulin alpha-3E chain	TUBA1B;TUBA4A;TUBA1A;TUBA3C;TUBA3E	304;188;289;304;304;269;304;304;304	AEITNACFEPANQMVKCDPRHGKYMACCLLY	1	194.21																					+											+	+		+
P68363;P68363-2;P68366-2;P68366;Q71U36;Q71U36-2;Q13748;Q13748-2;Q6PEY2	Tubulin alpha-1B chain;Tubulin alpha-4A chain;Tubulin alpha-1A chain;Tubulin alpha-3C/D chain;Tubulin alpha-3E chain	TUBA1B;TUBA4A;TUBA1A;TUBA3C;TUBA3E	370;254;355;370;370;335;370;370;370	INYQPPTVVPGGDLAKVQRAVCMLSNTTAIA	1	134.52																						+			+	+
P68363;P68363-2;Q71U36;Q71U36-2;Q13748;Q13748-2;Q6PEY2	Tubulin alpha-1B chain;Tubulin alpha-1A chain;Tubulin alpha-3C/D chain;Tubulin alpha-3E chain	TUBA1B;TUBA1A;TUBA3C;TUBA3E	326;210;326;291;326;326;326	KYMACCLLYRGDVVPKDVNAAIATIKTKRSI;KYMACCLLYRGDVVPKDVNAAIATIKTKRTI	1	81.157																										+
P68363;P68363-2;Q71U36;Q71U36-2;Q13748;Q13748-2;Q6PEY2	Tubulin alpha-1B chain;Tubulin alpha-1A chain;Tubulin alpha-3C/D chain;Tubulin alpha-3E chain	TUBA1B;TUBA1A;TUBA3C;TUBA3E	60;60;60;25;60;60;60	GDDSFNTFFSETGAGKHVPRAVFVDLEPTVI	1	202.69																						+	+									+	+			+
P78316-2;P78316	Nucleolar protein 14	NOP14	273;273	RELGFEMKAQPSNRMKTEAELAKEEQEHLRK	1	148.2												+					+	+		+	+	+			+		+		+	+	+	+	+	+	+	+
P78318	Immunoglobulin-binding protein 1	IGBP1	97	PAFQGALTMKQVNPSKRLDHLQRAREHFINY	0.794042	70.094									+						+			+								+	+		+
P78332;P78332-2	RNA-binding protein 6	RBM6	569;47	SSCSFCKNPREVTEAKQELITYPQPQKTSIP	1	227.89										+												+	+	+	+		+	+	+	+
P78332;P78332-3	RNA-binding protein 6	RBM6	386;386	QLSGREEQSSDAGLFKEEGGLDFLGRQDTDY	1	80.752																										+
P78332;P78332-3	RNA-binding protein 6	RBM6	453;453	RDLQDQDYRTGPSEEKPSRLIRLSGVPEDAT	1	162.32			+			+		+				+		+			+	+		+	+	+	+	+								+	+	+	+
P78345	Ribonuclease P protein subunit p38	RPP38	73	QKIEDKKKKNKTPFLKKESREKCSIAVDISE	1	91.313																						+				+		+
P78346;P78346-2	Ribonuclease P protein subunit p30	RPP30	108;108	TSSRARLYDVVAVFPKTEKLFHIACTHLDVD	1	165.9										+									+		+	+			+	+	+	+		+
P78346;P78346-2	Ribonuclease P protein subunit p30	RPP30	138;138	DLVCITVTEKLPFYFKRPPINVAIDRGLAFE	1	78.456																										+
P78346;P78346-2	Ribonuclease P protein subunit p30	RPP30	16;16	MAVFADLDLRAGSDLKALRGLVETAAHLGYS	1	142.51										+									+	+	+	+	+	+	+	+		+	+	+	+	+		+
P78346;P78346-2	Ribonuclease P protein subunit p30	RPP30	42;42	HLGYSVVAINHIVDFKEKKQEIEKPVAVSEL	1	144.43																										+		+		+						+
P78347-2;P78347-4;P78347-3;P78347	General transcription factor II-I	GTF2I	331;351;352;372	RITDLRKQVEELFERKYAQAIKAKGPVTIPY	1	150.24											+				+				+	+	+	+		+	+	+					+	+	+	+	+	+
P78347-2;P78347-4;P78347-3;P78347	General transcription factor II-I	GTF2I	415;435;436;456	STREDLQLDKPASGVKEEWYARITKLRKMVD	1	269.53									+	+	+	+	+	+	+	+	+	+	+	+	+	+	+	+	+	+	+	+	+	+	+	+	+	+	+	+
P78347-2;P78347-4;P78347-3;P78347	General transcription factor II-I	GTF2I	447;467;468;488	LFCKKFAEALGSTEAKAVPYQKFEAHPNDLY	1	252.38				+					+	+	+	+		+			+	+	+	+	+	+	+	+	+	+	+	+	+	+	+	+	+	+	+	+
P78347-2;P78347-4;P78347-3;P78347	General transcription factor II-I	GTF2I	453;473;474;494	AEALGSTEAKAVPYQKFEAHPNDLYVEGLPE	1	94.594																			+	+					+	+						+	+	+		+
P78347-2;P78347-4;P78347-3;P78347	General transcription factor II-I	GTF2I	950;970;971;991	PATEEIKETDGSSQIKQEPDPTW________	1	290.27													+						+	+	+	+	+	+	+	+	+	+	+	+	+	+	+	+	+	+
P78347-2;P78347-4;P78347-3;P78347;P78347-5	General transcription factor II-I	GTF2I	221;221;221;221;221	RSILSPGGSCGPIKVKTEPTEDSGISLEMAA	1	240.87									+														+	+	+	+	+			+
P78347-2;P78347-4;P78347-3;P78347;P78347-5	General transcription factor II-I	GTF2I	78;78;78;78;78	RAFVNTRKDFQKDFVKYCVEEEEKAAEMHKM	1	82.877																									+
P78347-2;P78347-4;P78347-3;P78347;P78347-5	General transcription factor II-I	GTF2I	86;86;86;86;86	DFQKDFVKYCVEEEEKAAEMHKMKSTTQANR	1	184.15									+	+	+	+		+							+	+	+	+	+	+	+	+	+	+	+	+	+	+	+	+
P78347-2;P78347-4;P78347-3;P78347;P78347-5	General transcription factor II-I	GTF2I	92;92;92;92;92	VKYCVEEEEKAAEMHKMKSTTQANRMSVDAV	0.999976	139.16																				+	+	+	+	+		+	+				+	+	+
P78371-2;P78371	T-complex protein 1 subunit beta	CCT2	107;154	EALLSSAVDHGSDEVKFRQDLMNIAGTTLSS	1	120.9																																		+
P82970	High mobility group nucleosome-binding domain-containing protein 5	HMGN5	101	KITEAPASEKEIVEVKEENIEDATEKGGEKK	1	222.36									+	+	+	+							+		+	+	+	+	+	+	+	+	+	+	+	+	+	+	+
P83731	60S ribosomal protein L24	RPL24	2	______________MKVELCSFSGYKIYPGH	1	152.94									+	+										+	+	+	+		+	+	+		+	+			+		+
P83916	Chromobox protein homolog 1	CBX1	180	EERLTWHSYPSEDDDKKDDKN__________	0.916801	195.97									+	+							+		+	+				+							+	+	+	+		+
P84103-2;P84103	Serine/arginine-rich splicing factor 3	SRSF3	85;85	TLCGCRVRVELSNGEKRSRNRGPPPSWGRRP	1	82.925
P85037;P85037-2;Q01167-2;Q01167	Forkhead box protein K1;Forkhead box protein K2	FOXK1;FOXK2	375;212;328;328	NRYFIKVPRSQEEPGKGSFWRIDPASEAKLV;NRYFIKVPRSQEEPGKGSFWRIDPASESKLI	1	85.988																					+
P86791;P86790	Vacuolar fusion protein CCZ1 homolog;Vacuolar fusion protein CCZ1 homolog B	CCZ1;CCZ1B	295;295	GRFLTGPLNLNDPDAKCRFPKIFVNTDDTYE	1	181.87																					+				+											+
Q00535	Cyclin-dependent kinase 5	CDK5	128	GLGFCHSRNVLHRDLKPQNLLINRNGELKLA	1	127.71																										+	+
Q00613-2;Q00613	Heat shock factor protein 1	HSF1	126;126	LLENIKRKVTSVSTLKSEDIKIRQDSVTKLL	1	154.49																					+		+	+				+
Q00613-2;Q00613	Heat shock factor protein 1	HSF1	131;131	KRKVTSVSTLKSEDIKIRQDSVTKLLTDVQL	1	126.31																										+	+	+
Q00613-2;Q00613	Heat shock factor protein 1	HSF1	224;224	IPLMLNDSGSAHSMPKYSRQFSLEHVHGSGP	1	116.55									+								+		+	+	+	+	+	+	+			+	+	+	+	+	+	+	+
Q00613-2;Q00613	Heat shock factor protein 1	HSF1	298;298	SIDERPLSSSPLVRVKEEPPSPPQSPRVEEA	1	145.65	+	+	+	+	+	+	+	+																				+
Q00613-2;Q00613	Heat shock factor protein 1	HSF1	91;91	YGFRKVVHIEQGGLVKPERDDTEFQHPCFLR	1	188.29									+		+		+		+		+	+	+	+	+	+	+	+	+	+		+	+	+	+	+	+	+	+	+
Q00653-4	Nuclear factor NF-kappa-B p100 subunit;Nuclear factor NF-kappa-B p52 subunit	NFKB2	862	LRGPETRDKLPSTEVKEDSAYGSQSVEQEAE	0.99761	75.524																												+
Q00839-2;Q00839	Heterogeneous nuclear ribonucleoprotein U	HNRNPU	246;265	REDHGRGYFEYIEENKYSRAKSPQPPVEEED	1	218.66										+									+								+	+
Q01081-4;Q01081-2;Q01081	Splicing factor U2AF 35 kDa subunit	U2AF1	102;175;175	MGECTRGGFCNFMHLKPISRELRRELYGRRR	1	66.893																									+	+		+
Q01167-2;Q01167	Forkhead box protein K2	FOXK2	527;527	KAEAQENGDHREVKVKVEPIPAIGHATLGTA	1	120.23										+													+	+	+			+	+	+
Q01167-2;Q01167;Q01167-3	Forkhead box protein K2	FOXK2	161;161;161	PSTNIKITFTALSSEKREKQEASESPVKAVQ	1	91.07																							+			+
Q01780-2;Q01780	Exosome component 10	EXOSC10	583;583	EMHLLIQQAREMPLLKSEVAAGVKKSGPLPS	1	195.6			+	+	+				+	+	+			+						+	+	+	+	+	+	+	+	+	+	+	+	+	+	+	+	+
Q01831-2;Q01831;Q01831-3	DNA repair protein complementing XP-C cells	XPC	81;81;81	SADGPAKKKVAKVTVKSENLKVIKDEALSDG	1	135.02					+					+
Q02040-2;Q02040-3;Q02040	A-kinase anchor protein 17A	AKAP17A	118;118;118	LSGFSDILKVRAAEFKIDFPTRHDWDSFFRD	1	130.72
Q02447-4;Q02447-3;Q02447-5;Q02447-6;Q02447-2;Q02447	Transcription factor Sp3	SP3	249;266;483;498;539;551	LHPGENADSPADIRIKEEEPDPEEWQLSGDS	1	318.13	+	+	+		+		+	+	+	+	+	+	+	+	+	+	+	+	+	+	+	+	+	+	+	+	+	+	+	+	+	+	+	+	+
Q02535	DNA-binding protein inhibitor ID-3	ID3	2	______________MKALSPVRGCYEAVCCL	1	85.533																					+			+			+	+	+
Q02543	60S ribosomal protein L18a	RPL18A	2	______________MKASGTLREYKVVGRCL	1	90.689				+	+													+			+	+	+	+			+	+			+
Q02543	60S ribosomal protein L18a	RPL18A	11	_____MKASGTLREYKVVGRCLPTPKCHTPP	1	156.83	+	+	+	+	+	+		+	+	+	+	+	+	+	+	+	+	+	+	+	+	+	+	+	+	+	+	+	+	+	+	+	+	+	+	+
Q02543	60S ribosomal protein L18a	RPL18A	128	MGARHRARAHSIQIMKVEEIAASKCRRPAVK	1	208.72									+	+	+	+	+	+			+	+	+	+	+	+	+	+	+	+	+		+	+	+	+	+	+	+	+
Q02543	60S ribosomal protein L18a	RPL18A	149	ASKCRRPAVKQFHDSKIKFPLPHRVLRRQHK	1	102.06																			+
Q02543	60S ribosomal protein L18a	RPL18A	170	PHRVLRRQHKPRFTTKRPNTFF_________	1	184.76									+											+	+	+	+	+	+	+	+	+	+	+	+	+	+	+	+	+
Q02878	60S ribosomal protein L6	RPL6	239	KPRHQEGEIFDTEKEKYEITEQRKIDQKAVD	0.958511	182.95									+		+				+		+	+	+	+	+	+		+	+	+	+	+		+	+	+	+	+	+	+
Q02880-2;Q02880	DNA topoisomerase 2-beta	TOP2B	1222;1227	SGKAIKGKVGKPKVKKLQLEETMPSPYGRRI	1	136.81																						+	+	+
Q02880-2;Q02880	DNA topoisomerase 2-beta	TOP2B	1266;1271	KLLKKKKGDLDTAAVKVEFDEEFSGAPVEGA	0.998233	165.17												+								+					+	+		+				+	+			+
Q02880-2;Q02880	DNA topoisomerase 2-beta	TOP2B	223;228	QTWMNNMMKTSEAKIKHFDGEDYTCITFQPD	1	81.144																			+
Q02880-2;Q02880	DNA topoisomerase 2-beta	TOP2B	368;373	LIEVVKKKNKAGVSVKPFQVKNHIWVFINCL	1	93.228																											+	+	+
Q03112-3;Q03112-4	MDS1 and EVI1 complex locus protein EVI1	MECOM	190;66	VVADIAPGEELLLFMKSEDYPHETMAPDIHE	1	71.709																											+
Q03112-3;Q03112-4;Q03112;Q03112-5;Q03112-6	MDS1 and EVI1 complex locus protein EVI1	MECOM	1129;1006;941;932;933	PEDDYEETSALEMSCKTSPVRYKEEEYKSGL	1	210.21																							+			+	+	+
Q03112-3;Q03112-4;Q03112;Q03112-5;Q03112-6	MDS1 and EVI1 complex locus protein EVI1	MECOM	1136;1013;948;939;940	TSALEMSCKTSPVRYKEEEYKSGLSALDHIR	0.999987	101.53																			+				+	+			+	+								+
Q03112-3;Q03112-4;Q03112;Q03112-5;Q03112-6	MDS1 and EVI1 complex locus protein EVI1	MECOM	1141;1018;953;944;945	MSCKTSPVRYKEEEYKSGLSALDHIRHFTDS	0.999859	95.666									+											+		+					+	+				+	+		+
Q03112-3;Q03112-4;Q03112;Q03112-5;Q03112-6	MDS1 and EVI1 complex locus protein EVI1	MECOM	721;598;533;533;534	SMYPFPDRDLRSLPLKMEPQSPGEVKKLQKG	1	187.07									+	+	+	+	+	+	+	+	+	+	+	+	+	+	+	+	+	+	+	+	+	+	+	+	+	+	+	+
Q03112-3;Q13465	MDS1 and EVI1 complex locus protein EVI1;MDS1 and EVI1 complex locus protein MDS1	MECOM	99;99	ESNMPGAGLGIWTKRKIEVGEKFGPYVGEQR	1	122.33																						+	+		+				+
Q03188	Centromere protein C 1	CENPC1	534	KSRRISRRPSDWWVVKSEESPVYSNSSVRNE	1	107.88																						+
Q03933-2;Q03933	Heat shock factor protein 2	HSF2	135;135	KIRQEDLTKIISSAQKVQIKQETIESRLSEL	1	130.15																											+		+	+
Q03933-2;Q03933	Heat shock factor protein 2	HSF2	139;139	EDLTKIISSAQKVQIKQETIESRLSELKSEN	1	267.23		+	+	+	+	+	+	+	+	+	+	+	+	+	+	+	+	+	+	+	+	+	+	+	+	+	+	+	+	+	+	+	+	+	+	+
Q03933-2;Q03933	Heat shock factor protein 2	HSF2	151;151	VQIKQETIESRLSELKSENESLWKEVSELRA	1	236.27									+	+	+	+	+		+	+	+	+	+	+	+	+	+	+	+	+	+	+	+	+	+	+	+	+	+	+
Q03933-2;Q03933	Heat shock factor protein 2	HSF2	159;159	ESRLSELKSENESLWKEVSELRAKHAQQQQV	0.999998	102.79																										+
Q03933-2;Q03933	Heat shock factor protein 2	HSF2	218;218	NTNGAQKKNLFQHIVKEPTDNHHHKVPHSRT	1	151.02									+		+	+	+				+	+		+	+	+	+	+	+	+	+	+	+	+	+	+	+	+	+	+
Q03933-2;Q03933	Heat shock factor protein 2	HSF2	237;237	DNHHHKVPHSRTEGLKPRERISDDIIIYDVT	1	175.93			+	+															+	+	+	+	+	+	+	+	+	+	+	+	+	+	+	+	+	+
Q03933-2;Q03933	Heat shock factor protein 2	HSF2	82;82	MYGFRKVVHIDSGIVKQERDGPVEFQHPYFK	1	246.96	+	+	+	+	+	+	+	+	+	+	+	+	+	+	+	+	+	+	+	+	+	+	+	+	+	+	+	+	+	+	+	+	+	+	+	+
Q03933-2;Q03933	Heat shock factor protein 2	HSF2	97;97	KQERDGPVEFQHPYFKQGQDDLLENIKRKVS	0.999891	100.66																					+
Q03936-2;Q03936-3;Q03936	Zinc finger protein 92	ZNF92	242;279;311	QFSILNKHKRIHMEDKPYKCEECGKAFRVFS	1	113.95																						+	+
Q06203	Amidophosphoribosyltransferase	PPAT	99	VSNLGIGHTRYATTGKCELENCQPFVVETLH	1	161.46																					+	+	+
Q06265;Q06265-2	Exosome complex component RRP45	EXOSC9	67;67	KTRVLGQVSCELVSPKLNRATEGILFFNLEL	1	123.42																						+			+
Q06265;Q06265-2;Q06265-3;Q06265-4	Exosome complex component RRP45	EXOSC9	274;274;190;190	AEITELILKALENDQKVRKEGGKFGFAESIA	1	107.93																					+	+					+			+	+				+
Q06265;Q06265-2;Q06265-3;Q06265-4	Exosome complex component RRP45	EXOSC9	281;281;197;197	LKALENDQKVRKEGGKFGFAESIANQRITAF	1	81.807																										+				+
Q06265;Q06265-2;Q06265-3;Q06265-4	Exosome complex component RRP45	EXOSC9	297;297;213;213	FGFAESIANQRITAFKMEKAPIDTSDVEEKA	1	239.82	+	+	+	+	+				+	+	+	+	+	+	+	+	+	+	+	+	+	+	+	+	+	+	+	+	+	+	+	+	+	+	+	+
Q06413-4;Q06413-3;Q06413-6;Q06413-2;Q14814-6;Q06413;Q14814-3;Q06413-5;Q02078-4;Q02078-6;Q02078-3;Q02078-5;Q02078-2;Q02078;Q14814-5;Q14814-4;Q14814-2;Q14814	Myocyte-specific enhancer factor 2C;Myocyte-specific enhancer factor 2D;Myocyte-specific enhancer factor 2A	MEF2C;MEF2D;MEF2A	68;68;68;68;68;68;68;68;68;68;68;68;68;68;68;68;68;68	KLFQYASTDMDKVLLKYTEYNEPHESRTNSD	1	66.826																									+				+
Q06546	GA-binding protein alpha chain	GABPA	424	YSAAELNRLVTECEQKKLAKMQLHGIAQPVT	1	83.573																						+
Q06830	Peroxiredoxin-1	PRDX1	185	GEVCPAGWKPGSDTIKPDVQKSKEYFSKQK_	0.999998	142.85																							+	+	+	+	+		+			+
Q07020;Q07020-2	60S ribosomal protein L18	RPL18	132;103	GGKILTFDQLALDSPKGCGTVLLSGPRKGRE	1	202.44																										+
Q07666-3;Q07666-2;Q07666	KH domain-containing, RNA-binding, signal transduction-associated protein 1	KHDRBS1	102;77;102	LPPSATASVKMEPENKYLPELMAEKDSLDPS	1	97.271																						+	+		+	+
Q07864	DNA polymerase epsilon catalytic subunit A	POLE	1374	RLSIPRVFYVNQRVAKAEEGASYRKVNRVLP	1	142.19																					+			+			+
Q08050-2;Q08050;Q08050-3	Forkhead box protein M1	FOXM1	201;201;201	WLRKMSSDGLGSRSIKQEMEEKENCHLEQRQ	1	152.48			+		+				+	+		+	+	+	+	+	+	+	+	+	+	+	+	+	+	+	+	+	+	+	+	+	+	+	+	+
Q08050-2;Q08050;Q08050-3	Forkhead box protein M1	FOXM1	341;356;356	QQKRPNPELRRNMTIKTELPLGARRKMKPLL	1	215.49									+	+											+	+	+	+		+		+	+	+	+	+	+	+	+	+
Q08117	Amino-terminal enhancer of split	AES	19	PQSRHSGSSHLPQQLKFTTSDSCDRIKDEFQ	1	68.42																													+	+
Q08211	ATP-dependent RNA helicase A	DHX9	392	DLQAILQERELLPVKKFESEILEAISQNSVV	1	166.29																												+
Q08211	ATP-dependent RNA helicase A	DHX9	697	QILPLHSQIPREEQRKVFDPVPVGVTKVILS	1	159.69															+			+	+	+	+	+	+	+	+	+	+	+	+	+	+	+	+		+	+
Q08945	FACT complex subunit SSRP1	SSRP1	636	SSKRDKSKKKKKVKVKMEKKSTPSRGSSSKS	0.999986	126.55												+		+					+	+	+	+	+	+		+	+	+	+		+	+	+	+	+	+
Q08J23-3;Q08J23-2;Q08J23	tRNA (cytosine(34)-C(5))-methyltransferase	NSUN2	424;625;660	TYSQAKDLAKGSIVLKYEPDSANPDALQCPI	1	238.2																			+		+					+		+			+	+	+	+		+
Q09028-3;Q09028;Q09028-2;Q09028-4	Histone-binding protein RBBP4	RBBP4	160;160;159;125	PSSDVLVFDYTKHPSKPDPSGECNPDLRLRG	0.999745	193.6																		+			+	+	+					+		+	+					+
Q09028-3;Q09028;Q09028-2;Q16576;Q16576-2	Histone-binding protein RBBP4;Histone-binding protein RBBP7	RBBP4;RBBP7	22;22;21;21;65	AFDDAVEERVINEEYKIWKKNTPFLYDLVMT;MFEDTVEERVINEEYKIWKKNTPFLYDLVMT;VFEDTVEERVINEEYKIWKKNTPFLYDLVMT	1	168.67									+	+	+			+	+			+	+	+			+		+	+	+	+	+	+		+	+	+	+	+
Q09472	Histone acetyltransferase p300	EP300	1024	STETEERSTELKTEIKEEEDQPSTSATQSSP	0.90626	172.11																								+			+
Q0VDD8-3;Q0VDD8-2;Q0VDD8-4;Q0VDD8	Dynein heavy chain 14, axonemal	DNAH14	67;67;67;244	ETLEYKTVRTFSESLKSEKTEDYLRESIIQQ	1	199.97											+		+				+	+	+	+		+		+							+				+	+
Q10713;Q10713-2	Mitochondrial-processing peptidase subunit alpha	PMPCA	299;168	VDIDRSVAQYTGGIAKLERDMSNVSLGPTPI	1	210.09																						+			+	+	+	+	+
Q12766-2;Q12766	HMG domain-containing protein 3	HMGXB3	1275;1521	VVIRDTLYRLGVAQIKTETEEEGEEEEVAAV	1	125.31																										+		+
Q12788	Transducin beta-like protein 3	TBL3	407	ASCAKDQSVRIWRMNKAGQVMCVAQGSGHTH	1	177.82									+										+		+											+	+			+
Q12788	Transducin beta-like protein 3	TBL3	607	IKNNECVRTLDAHEDKVWGLHCSRLDDHALT	1	63.869																									+
Q12789-3;Q12789	General transcription factor 3C polypeptide 1	GTF3C1	172;172	MRYRALIGQEGDPDLKLPDFSYCILERLGRS	1	143.29																												+
Q12789-3;Q12789	General transcription factor 3C polypeptide 1	GTF3C1	770;770	ASSRSESGRMKKSDNKMGITPLRNYHPIVVP	1	113.65										+															+	+	+	+	+	+
Q12789-3;Q12789	General transcription factor 3C polypeptide 1	GTF3C1	833;833	NTVEKPSFISERRTIKQESGRAGVRPSSSGS	1	159.44			+	+		+	+	+			+													+							+			+	+
Q12824-2;Q12824	SWI/SNF-related matrix-associated actin-dependent regulator of chromatin subfamily B member 1	SMARCB1	190;199	EVLVPIRLDMEIDGQKLRDAFTWNMNEKLMT	1	144.8																												+
Q12824-2;Q12824	SWI/SNF-related matrix-associated actin-dependent regulator of chromatin subfamily B member 1	SMARCB1	97;106	LKASEVEEILDGNDEKYKAVSISTEPPTYLR	1	250.83									+	+	+			+		+	+	+	+	+	+	+	+	+		+	+	+	+		+	+	+	+	+	+
Q12888;Q12888-3;Q12888-2	Tumor suppressor p53-binding protein 1	TP53BP1	217;222;222	SGYTRLSDVDANTAIKHEEQSNEDIPIAEQS	1	128.18										+													+	+	+				+	+
Q12905	Interleukin enhancer-binding factor 2	ILF2	45	IPFDFYLCEMAFPRVKPAPDETSFSEALLKR	1	198.85					+				+	+	+	+					+	+	+	+	+	+	+	+	+	+	+	+	+	+	+	+	+	+	+	+
Q12905	Interleukin enhancer-binding factor 2	ILF2	59	VKPAPDETSFSEALLKRNQDLAPNSAEQASI	1	140.48										+													+		+	+	+	+	+	+						+
Q12905	Interleukin enhancer-binding factor 2	ILF2	186	ATVKILITTVPPNLRKLDPELHLDIKVLQSA	1	161.08									+	+		+					+			+	+	+	+	+	+	+	+	+	+	+	+	+	+	+		+
Q12948	Forkhead box protein C1	FOXC1	227	NAPGPQPPPVRIQDIKTENGTCPSPPQPLSP	1	121.94																										+	+
Q12955-4	Ankyrin-3	ANK3	6	__________MSEEPKEKNAKPAHRKRKGKK	1	63.681				+
Q12955-4	Ankyrin-3	ANK3	8	________MSEEPKEKNAKPAHRKRKGKKSD	1	63.681				+
Q13007-4	Interleukin-24	IL24	16	MNFQQRLQSLWTLASKLRITSRVPGCCSRRF	1	74.789
Q13111-2;Q13111-3;Q13111	Chromatin assembly factor 1 subunit A	CHAF1A	182;182;182	DKLAFPGETLSDIPCKTEEEGVGCGGAGRRG	1	224.79			+		+				+	+	+	+		+			+	+	+	+	+	+	+	+	+	+	+	+	+	+	+	+	+	+	+	+
Q13123	Protein Red	IK	30	PDGHDVDDPHSFHQSKLTNEDFRKLLMTPRA	1	71.423																																	+
Q13123	Protein Red	IK	112	EKYRDRAKERRDGVNKDYEETELISTTANYR	1	106.86																											+
Q13123	Protein Red	IK	151	DKSAAEKRRQLIQESKFLGGDMEHTHLVKGL	1	147.1																	+			+	+		+	+	+	+	+						+	+
Q13123	Protein Red	IK	205	EKPQKETKKDEDPENKIEFKTRLGRNVYRML	0.999989	100.58									+		+	+							+	+	+	+	+		+	+	+	+	+	+		+	+	+	+	+
Q13123	Protein Red	IK	310	NKKLKKKDKGKLEEKKPPEADMNIFEDIGDY	1	172.8										+	+			+			+			+	+	+	+	+	+	+	+	+						+		+
Q13129	Zinc finger protein Rlf	RLF	839	MHNVENSNGDIKKSVKLEESATGEKQDCINQ	1	163.46									+	+	+	+		+				+			+	+	+	+		+		+		+	+			+	+	+
Q13129	Zinc finger protein Rlf	RLF	1599	QMENLVVCVKYGTKIKEEPPSEADPCIKKEE	1	192.62		+	+	+		+	+	+	+	+	+	+	+	+			+	+	+	+	+	+	+	+	+	+	+	+	+	+	+	+	+	+	+	+
Q13129	Zinc finger protein Rlf	RLF	1611	TKIKEEPPSEADPCIKKEENRSCESERTEHS	1	113.31																					+				+	+	+		+	+
Q13148	TAR DNA-binding protein 43	TARDBP	84	GNLVYVVNYPKDNKRKMDETDASSAVKVKRA	1	159		+								+				+	+					+				+		+			+	+	+	+		+		+
Q13148;Q13148-4	TAR DNA-binding protein 43	TARDBP	160;44	KGFGFVRFTEYETQVKVMSQRHMIDGRWCDC	1	69.485																					+	+
Q13148;Q13148-4	TAR DNA-binding protein 43	TARDBP	176;60	VMSQRHMIDGRWCDCKLPNSKQSQDEPLRSR	1	110.25										+												+	+	+	+	+	+		+
Q13148;Q13148-4	TAR DNA-binding protein 43	TARDBP	263;147	LIIKGISVHISNAEPKHNSNRQLERSGRFGG	1	91.238									+												+	+		+	+	+	+		+	+		+
Q13151	Heterogeneous nuclear ribonucleoprotein A0	HNRNPA0	80	MAASPHAVDGNTVELKRAVSREDSARPGAHA	1	142.79																										+						+		+
Q13151	Heterogeneous nuclear ribonucleoprotein A0	HNRNPA0	99	SREDSARPGAHAKVKKLFVGGLKGDVAEGDL	1	96.034																					+	+	+		+	+	+	+	+	+
Q13151	Heterogeneous nuclear ribonucleoprotein A0	HNRNPA0	106	PGAHAKVKKLFVGGLKGDVAEGDLIEHFSQF	1	165.47											+	+			+		+		+	+	+	+	+	+	+	+	+	+			+		+	+
Q13151	Heterogeneous nuclear ribonucleoprotein A0	HNRNPA0	154	RGFGFVYFQNHDAADKAAVVKFHPIQGHRVE	1	90.475										+															+			+	+
Q13151	Heterogeneous nuclear ribonucleoprotein A0	HNRNPA0	159	VYFQNHDAADKAAVVKFHPIQGHRVEVKKAV	1	89.911																					+								+	+				+
Q13185	Chromobox protein homolog 3	CBX3	21	TTLQKMGKKQNGKSKKVEEAEPEEFVVEKVL	1	177.04									+	+		+							+			+	+								+	+	+			+
Q13206	Probable ATP-dependent RNA helicase DDX10	DDX10	649	DFLKVKRHNVFGLDLKDEKTLQKKEPSKSSI	1	65.105																										+
Q13257	Mitotic spindle assembly checkpoint protein MAD2A	MAD2L1	200	SFTTTIHKVNSMVAYKIPVND__________	1	161.49																						+		+			+	+
Q13263;Q13263-2	Transcription intermediary factor 1-beta	TRIM28	377;295	LLSKKLIYFQLHRALKMIVDPVEPHGEMKFQ	1	172.5										+										+	+	+	+	+	+	+		+	+		+	+	+	+	+
Q13263;Q13263-2	Transcription intermediary factor 1-beta	TRIM28	469;387	GDDPYSSAEPHVSGVKRSRSGEGEVSGLMRK	1	367.47									+	+	+	+								+	+	+		+	+		+	+	+	+		+	+	+	+	+
Q13263;Q13263-2	Transcription intermediary factor 1-beta	TRIM28	750;668	GGTLDLTLIRARLQEKLSPPYSSPQEFAQDV	1	283.64	+	+	+	+	+	+	+	+	+	+	+	+	+	+	+	+	+	+	+	+	+	+	+	+	+	+	+	+	+	+	+	+	+	+	+	+
Q13263;Q13263-2	Transcription intermediary factor 1-beta	TRIM28	779;697	DVGRMFKQFNKLTEDKADVQSIIGLQRFFET	1	376.96	+	+	+	+	+	+	+	+	+	+	+	+	+	+	+	+	+	+	+	+	+	+	+	+	+	+	+	+	+	+	+	+	+	+	+	+
Q13263;Q13263-2	Transcription intermediary factor 1-beta	TRIM28	804;722	QRFFETRMNEAFGDTKFSAVLVEPPPMSLPG	1	154.09									+	+	+	+	+	+		+	+	+	+	+	+	+	+	+	+	+	+	+	+	+	+	+	+	+	+	+
Q13347	Eukaryotic translation initiation factor 3 subunit I	EIF3I	2	______________MKPILLQGHERSITQIK	1	144.18									+	+	+	+	+	+			+	+		+	+	+	+	+	+	+	+	+	+	+	+	+	+	+	+	+
Q13347	Eukaryotic translation initiation factor 3 subunit I	EIF3I	17	KPILLQGHERSITQIKYNREGDLLFTVAKDP	1	162.68									+	+										+	+		+	+	+	+	+	+	+	+		+	+		+
Q13347	Eukaryotic translation initiation factor 3 subunit I	EIF3I	65	GHTGAVWCVDADWDTKHVLTGSADNSCRLWD	1	247.99																					+	+	+										+
Q13347	Eukaryotic translation initiation factor 3 subunit I	EIF3I	85	GSADNSCRLWDCETGKQLALLKTNSAVRTCG	1	136.39										+									+	+					+	+	+	+	+	+		+				+
Q13347	Eukaryotic translation initiation factor 3 subunit I	EIF3I	141	DLRDPSQIDNNEPYMKIPCNDSKITSAVWGP	1	225.3																				+	+	+									+		+		+
Q13347	Eukaryotic translation initiation factor 3 subunit I	EIF3I	148	IDNNEPYMKIPCNDSKITSAVWGPLGECIIA	1	151.67																				+				+	+	+		+		+		+		+		+
Q13347	Eukaryotic translation initiation factor 3 subunit I	EIF3I	176	IIAGHESGELNQYSAKSGEVLVNVKEHSRQI	1	157.5										+	+									+		+		+	+	+	+	+		+				+
Q13347	Eukaryotic translation initiation factor 3 subunit I	EIF3I	185	LNQYSAKSGEVLVNVKEHSRQINDIQLSRDM	1	178.71					+				+	+													+			+			+
Q13347	Eukaryotic translation initiation factor 3 subunit I	EIF3I	208	DIQLSRDMTMFVTASKDNTAKLFDSTTLEHQ	1	129.46																												+
Q13347	Eukaryotic translation initiation factor 3 subunit I	EIF3I	213	RDMTMFVTASKDNTAKLFDSTTLEHQKTFRT	1	187.59										+	+				+		+		+	+	+	+	+	+	+	+	+	+	+	+	+	+	+	+
Q13347	Eukaryotic translation initiation factor 3 subunit I	EIF3I	224	DNTAKLFDSTTLEHQKTFRTERPVNSAALSP	1	231.83									+	+		+	+	+	+	+	+	+	+	+	+	+	+	+	+	+	+	+	+	+	+	+	+	+	+	+
Q13347	Eukaryotic translation initiation factor 3 subunit I	EIF3I	264	GQEAMDVTTTSTRIGKFEARFFHLAFEEEFG	1	119.22									+	+	+	+	+	+		+			+	+		+			+	+	+	+	+	+	+	+	+	+	+	+
Q13347	Eukaryotic translation initiation factor 3 subunit I	EIF3I	282	ARFFHLAFEEEFGRVKGHFGPINSVAFHPDG	1	145.25									+	+	+								+	+	+	+	+	+	+	+	+	+	+	+	+	+	+	+	+	+
Q13347	Eukaryotic translation initiation factor 3 subunit I	EIF3I	298	GHFGPINSVAFHPDGKSYSSGGEDGYVRIHY	1	99.219																									+		+	+	+	+
Q13362-2;Q13362-3;Q13362;Q13362-4;Q13362-5	Serine/threonine-protein phosphatase 2A 56 kDa regulatory subunit gamma isoform	PPP2R5C	432;432;432;487;463	LKEKLKMKEREEAWVKIENLAKANPQVLKKR	1	142.19
Q13415	Origin recognition complex subunit 1	ORC1	354	ISGGQRSSVVPSVILKPENIKKRDAKEAKAQ	1	85.937										+											+	+	+	+	+	+		+		+				+
Q13415	Origin recognition complex subunit 1	ORC1	859	RVRLNVSQDDVLYALKDE_____________	1	270.45																			+	+											+	+	+			+
Q13485	Mothers against decapentaplegic homolog 4	SMAD4	113	LWRWPDLHKNELKHVKYCQYAFDLKCDSVCV	1	159.18									+										+	+				+	+	+					+	+	+	+	+	+
Q13506	NGFI-A-binding protein 1	NAB1	333	KSKCGERDELSPKRIKVEDGFPDFQDSVQTL	1	168.84																											+	+
Q13506;Q13506-2	NGFI-A-binding protein 1	NAB1	477;448	GILKDYPHSAFTLEKKVIKTEPEDSR_____	0.943669	85.493								+																											+
Q13506;Q13506-2	NGFI-A-binding protein 1	NAB1	480;451	KDYPHSAFTLEKKVIKTEPEDSR________	1	195.1			+	+	+	+	+	+				+		+			+	+		+	+	+		+	+		+	+		+	+	+	+	+	+
Q13547	Histone deacetylase 1	HDAC1	66	MEIYRPHKANAEEMTKYHSDDYIKFLRSIRP	1	125.75																						+	+		+		+		+	+
Q13547	Histone deacetylase 1	HDAC1	74	ANAEEMTKYHSDDYIKFLRSIRPDNMSEYSK	1	136.33																															+	+	+	+
Q13547	Histone deacetylase 1	HDAC1	361	SPSNMTNQNTNEYLEKIKQRLFENLRMLPHA	1	111.45																												+
Q13547	Histone deacetylase 1	HDAC1	476	EEEKTKEEKPEAKGVKEEVKLA_________	1	241.63			+	+	+	+	+	+		+	+	+		+	+		+	+	+	+	+	+	+	+	+	+	+	+	+	+	+	+	+	+	+	+
Q13547	Histone deacetylase 1	HDAC1	480	TKEEKPEAKGVKEEVKLA_____________	1	176.4																					+		+	+	+	+
Q13547;Q92769;Q92769-3	Histone deacetylase 1;Histone deacetylase 2	HDAC1;HDAC2	89;90;60	KFLRSIRPDNMSEYSKQMQRFNVGEDCPVFD	1	193.85																					+	+		+	+		+	+	+	+			+
Q13564-3;Q13564-2;Q13564;Q13564-4	NEDD8-activating enzyme E1 regulatory subunit	NAE1	164;247;253;256	KEKEDFRDLIRQGILKNENGAPEDEENFEEA	1	80.702
Q13569	G/T mismatch-specific thymine DNA glycosylase	TDG	330	FDLQLAQEDAKKMAVKEEKYDPGYEAAYGGA	1	243.77			+	+	+	+	+	+		+	+	+	+	+	+	+	+	+	+	+	+	+	+	+		+	+	+	+	+	+	+	+	+	+	+
Q13627-2;Q13627;Q13627-5;Q13627-3;Q13627-4	Dual specificity tyrosine-phosphorylation-regulated kinase 1A	DYRK1A	125;134;134;134;134	HQQGQGDDSSHKKERKVYNDGYDDDNYDYIV	1	175.39																												+
Q13685	Angio-associated migratory cell protein	AAMP	115	DPKTNTLAVTGGEDDKAFVWRLSDGELLFEC	1	122.44																					+
Q13838;Q13838-2	Spliceosome RNA helicase DDX39B	DDX39B	36;36	AAGGDGAEAPAKKDVKGSYVSIHSSGFRDFL	1	118.21																			+	+	+	+	+	+		+	+	+	+	+	+	+	+	+	+	+
Q13868-2;Q13868	Exosome complex component RRP4	EXOSC2	247;273	YCYEASLPHQIKDILKPEIMEEIVMETRQRL	1	91.401																															+
Q13868-2;Q13868	Exosome complex component RRP4	EXOSC2	51;51	DTGFMRGHGTYMGEEKLIASVAGSVERVNKL	1	99.17																				+
Q13889-2;Q13889	General transcription factor IIH subunit 3	GTF2H3	84;125	VIVEEIKDLMTKSDIKGQHTETLLAGSLAKA	1	159.59									+	+									+	+			+			+	+	+	+	+	+		+	+
Q13895	Bystin	BYSL	398	LTLVQRYKADLATDQKEALLELLRLQPHPQL	1	213.48									+	+	+								+	+				+	+	+	+	+	+	+	+	+	+	+		+
Q13907;Q13907-2	Isopentenyl-diphosphate Delta-isomerase 1	IDI1	113;170	ESDALGVRRAAQRRLKAELGIPLEEVPPEEI	1	62.781																												+
Q14149	MORC family CW-type zinc finger protein 3	MORC3	650	GNTAATQTEVPSLVVKKEETVEDEIDVRNDA	1	308.39														+					+	+					+	+						+	+	+	+
Q14149	MORC family CW-type zinc finger protein 3	MORC3	651	NTAATQTEVPSLVVKKEETVEDEIDVRNDAV	1	308.39				+						+				+					+	+		+	+	+	+	+		+	+			+	+	+	+
Q14149	MORC family CW-type zinc finger protein 3	MORC3	740	KVLQQRILEMNDKYVKKETCHQSTETDAVFL	1	235.31		+	+	+	+		+	+	+	+	+	+	+	+	+	+	+	+	+	+	+	+	+	+	+	+	+	+	+	+	+	+	+	+	+	+
Q14149	MORC family CW-type zinc finger protein 3	MORC3	794	EIERLKKQCSALQHVKAECSQCSNNESKSEM	1	100.47										+														+
Q14149	MORC family CW-type zinc finger protein 3	MORC3	855	LEMEKSQIRSQCEELKTEVEQLKSTNQQTAT	1	165.3																							+			+	+	+				+				+
Q14151	Scaffold attachment factor B2	SAFB2	385	ESSTSEGADQKMSSFKEEKDIKPIIKDEKGR	1	95.094									+					+	+					+						+					+		+	+
Q14151	Scaffold attachment factor B2	SAFB2	391	GADQKMSSFKEEKDIKPIIKDEKGRVGSGSG	0.999853	113.53													+	+					+	+	+	+	+	+	+	+		+					+	+		+
Q14151	Scaffold attachment factor B2	SAFB2	395	KMSSFKEEKDIKPIIKDEKGRVGSGSGRNLW	0.999428	99.747									+		+	+																		+	+	+			+
Q14151	Scaffold attachment factor B2	SAFB2	517	KEKLSSVDRHHSVEIKIEKTVIKKEEKIEKK	1	137.62			+	+	+				+	+	+	+	+	+			+	+	+	+	+	+	+	+	+	+	+	+	+	+	+	+	+	+	+	+
Q14151	Scaffold attachment factor B2	SAFB2	524	DRHHSVEIKIEKTVIKKEEKIEKKEEKKPED	0.936903	144.28				+	+
Q14151;Q15424-2;Q15424;Q15424-4;Q15424-3	Scaffold attachment factor B2;Scaffold attachment factor B1	SAFB2;SAFB	225;157;226;226;226	EPENEKILDILGETCKSEPVKEESSELEQPF	0.98984	163.82																				+						+					+	+	+	+
Q14151;Q15424-2;Q15424;Q15424-4;Q15424-3	Scaffold attachment factor B2;Scaffold attachment factor B1	SAFB2;SAFB	230;162;231;231;231	KILDILGETCKSEPVKEESSELEQPFAQDTS	1	311.77		+			+				+	+	+	+		+				+		+	+	+	+	+	+	+	+	+	+		+	+	+	+	+	+
Q14151;Q15424-2;Q15424;Q15424-4;Q15424-3	Scaffold attachment factor B2;Scaffold attachment factor B1	SAFB2;SAFB	293;225;294;294;294	AHAQSSKADSLLAVVKREPAEQPGDGERTDC	1	315.18	+	+	+	+	+	+	+	+	+	+	+	+	+	+	+		+	+	+	+	+	+	+	+	+	+	+	+	+	+	+	+	+	+	+
Q14159-3;Q14159	Uncharacterized protein KIAA0146	KIAA0146	24;84	EKTITEKHLELCPRPKQETTTSKSTSGLTDI	1	69.188										+													+	+
Q14181-2;Q14181	DNA polymerase alpha subunit B	POLA2	15;223	_MFQKLPDIREVLTCKIEELGSELKEHYKIE	1	140.31																								+
Q14191	Werner syndrome ATP-dependent helicase	WRN	154	GIEGDQWKLLRDFDIKLKNFVELTDVANKKL	1	155.26																			+	+		+	+	+	+	+	+	+	+			+	+	+		+
Q14191	Werner syndrome ATP-dependent helicase	WRN	366	LDHLAKHDGEDVLGNKVERKEDGFEDGVEDN	1	132.14										+													+	+		+										+
Q14202-2;Q14202	Zinc finger MYM-type protein 3	ZMYM3	835;847	AAMCKPLMQNRGVSCKVEMKSKGSQTEEWKP	1	96.745									+															+
Q14207	Protein NPAT	NPAT	1116	PNVSSTLKPPSNNAIKREKEKPPLPKILSKS	0.99826	72.152																									+	+
Q14207	Protein NPAT	NPAT	1231	NNKNVLSVGTAVKDLKQEQTKSASSLITTEM	1	172.59																			+		+		+								+	+			+	+
Q14320	Protein FAM50A	FAM50A	48	QRIAEENIMKSNIDKKFSAHYDAVEAELKSS	1	69.331																													+
Q14498-2;Q14498;Q14498-3	RNA-binding protein 39	RBM39	232;232;210	RVLGVPIIVQASQAEKNRAAAMANNLQKGSA	1	69.935																												+
Q14527-2;Q14527	Helicase-like transcription factor	HLTF	540;662	TSKIKGKPVLELPERKVFIQHITLSDEERKI	1	129.05																										+	+	+	+
Q14562	ATP-dependent RNA helicase DHX8	DHX8	399	DSLERKRLTRISDPEKWEIKQMIAANVLSKE	1	155.43																			+			+	+			+	+	+	+	+		+			+
Q14586	Zinc finger protein 267	ZNF267	66	DLITFLEQRKEPWNVKSEETVAIQPDVFSHY	1	247.34									+		+	+		+			+			+	+	+	+	+	+	+	+	+	+	+	+	+		+	+	+
Q14680-2;Q14680-8;Q14680-7;Q14680-6;Q14680	Maternal embryonic leucine zipper kinase	MELK	55;55;55;23;55	KIMDKNTLGSDLPRIKTEIEALKNLRHQHIC	1	92.295																							+		+		+	+	+	+					+
Q14680-2;Q14680-8;Q14680-7;Q14680-6;Q14680;Q14680-3;Q14680-4;Q14680-5	Maternal embryonic leucine zipper kinase	MELK	363;386;393;402;434;240;303;363	KLKNKENVYTPKSAVKNEEYFMFPEPKTPVN	1	85.563																									+	+	+	+		+
Q14683	Structural maintenance of chromosomes protein 1A	SMC1A	177	GELAQEYDKRKKEMVKAEEDTQFNYHRKKNI	1	153.09																					+			+		+			+	+
Q14690	Protein RRP5 homolog	PDCD11	1416	GKPDVLSASLEGQLTKQEERKTEAEERDQKG	0.995877	84.809																											+
Q14691	DNA replication complex GINS protein PSF1	GINS1	141	RSLGGDEGLDITQDMKPPKSLYIEVRCLKDY	1	133.74																										+
Q14692	Ribosome biogenesis protein BMS1 homolog	BMS1	415	PLGSEDIDNQGLMMPKEEKQMDLNTGRMRRK	1	163.09
Q14692	Ribosome biogenesis protein BMS1 homolog	BMS1	762	LEEVMNSIRDCFVTGKWEDDKDAAKVLAEDE	0.999918	136.02															+	+			+	+	+	+	+					+			+	+	+		+	+
Q14692	Ribosome biogenesis protein BMS1 homolog	BMS1	810	KSGPNTQNEDIEKEVKEEIDPDEEESAKKKH	0.999979	318.57									+	+	+	+		+			+	+	+	+					+	+	+	+	+			+	+	+	+
Q14738-2;Q14738	Serine/threonine-protein phosphatase 2A 56 kDa regulatory subunit delta isoform	PPP2R5D	82;82	TQLSKIKYSGGPQIVKKELFIQKLRQCCVLF	1	116.9																					+		+	+			+
Q14781	Chromobox protein homolog 2	CBX2	320	GSKIPKAPSGGAVEQKVGNTGGPPHTHGASR	1	146.67										+														+
Q14807-2;Q14807	Kinesin-like protein KIF22	KIF22	397;465	LASQGSQGAPLLSTPKRERMVLMKTVEEKDL	1	126.86										+																									+
Q14839;Q14839-2	Chromodomain-helicase-DNA-binding protein 4	CHD4	1228;1228	QELDDILKFGTEELFKDEATDGGGDNKEGED	1	211.37																					+		+				+	+			+
Q14839;Q14839-2	Chromodomain-helicase-DNA-binding protein 4	CHD4	1304;1304	EEEMGEEEEVEREIIKQEESVDPDYWEKLLR	1	284.43									+	+	+	+	+	+	+			+	+	+	+	+	+		+	+	+	+	+	+	+	+	+	+	+	+
Q14839;Q14839-2	Chromodomain-helicase-DNA-binding protein 4	CHD4	1572;1600	VPPAEDGIKIEENSLKEEESIEGEKEVKSTA	1	167.99																					+			+	+	+	+	+	+	+						+
Q14839;Q14839-2	Chromodomain-helicase-DNA-binding protein 4	CHD4	1606;1634	AIECTQAPAPASEDEKVVVEPPEGEEKVEKA	0.939382	79.801																											+
Q14865;Q14865-2	AT-rich interactive domain-containing protein 5B	ARID5B	803;560	FSKHHLNPLADSYVLKQEIQEGKDKLLEKRA	0.999999	206																						+		+	+	+	+	+	+			+	+	+
Q149N8-4;Q149N8;Q149N8-2	E3 ubiquitin-protein ligase SHPRH	SHPRH	515;515;404	KGHGFSGTFTLGKNYKEEDICDKTKKQAVGS	1	124.42									+												+				+	+				+
Q15047-3;Q15047	Histone-lysine N-methyltransferase SETDB1	SETDB1	1032;1032	SRMEAEKASTSGLGIKDEGDIKQAKKEDTDD	1	212.85											+	+	+	+			+	+	+	+	+	+	+	+		+		+		+	+	+	+	+	+	+
Q15047-3;Q15047	Histone-lysine N-methyltransferase SETDB1	SETDB1	1038;1038	KASTSGLGIKDEGDIKQAKKEDTDDRNKMSV	0.999927	117.4																							+	+
Q15047-3;Q15047	Histone-lysine N-methyltransferase SETDB1	SETDB1	1069;1069	VTESSRNYGYNPSPVKPEGLRRPPSKTSMHQ	1	194.92									+	+	+	+						+		+	+	+	+	+	+	+	+	+		+	+	+	+		+	+
Q15054-3;Q15054-2;Q15054	DNA polymerase delta subunit 3	POLD3	152;219;258	AMNKFKVNLDSEQAVKEEKIVEQPTVSVTEP	1	153.36									+		+	+											+	+			+			+	+			+
Q15054-3;Q15054-2;Q15054	DNA polymerase delta subunit 3	POLD3	25;92;131	NTDYDILKSNLQNCSKFSAIQCAAAVPRAPA	1	109.65																												+
Q15061	WD repeat-containing protein 43	WDR43	384	PHMCLVRDISNCWAPKVETAITKVRTPVMNS	1	155.16										+										+			+	+							+		+	+
Q15075	Early endosome antigen 1	EEA1	378	IHVELSEKGEATQKLKEELSEVETKYQHLKA	0.999999	81.526
Q15181	Inorganic pyrophosphatase	PPA1	253	KGISCMNTTLSESPFKCDPDAARAIVDALPP	1	126.51																									+		+		+
Q15233	Non-POU domain-containing octamer-binding protein	NONO	5	___________MQSNKTFNLEKQNHTPRKHH	1	192.35									+	+	+	+	+		+	+	+	+	+	+	+	+	+	+	+	+	+	+	+	+	+	+	+	+	+	+
Q15233	Non-POU domain-containing octamer-binding protein	NONO	64	SSQNEGLTIDLKNFRKPGEKTFTQRSRLFVG	0.839123	83.53																											+		+
Q15233	Non-POU domain-containing octamer-binding protein	NONO	68	EGLTIDLKNFRKPGEKTFTQRSRLFVGNLPP	0.996201	71.879																		+	+			+					+	+
Q15233;Q15233-2	Non-POU domain-containing octamer-binding protein	NONO	107;18	KLFEKYGKAGEVFIHKDKGFGFIRLETRTLA	1	130.47																						+						+		+
Q15233;Q15233-2	Non-POU domain-containing octamer-binding protein	NONO	109;20	FEKYGKAGEVFIHKDKGFGFIRLETRTLAEI	1	95.311															+				+	+	+	+			+	+	+	+	+	+			+
Q15233;Q15233-2	Non-POU domain-containing octamer-binding protein	NONO	126;37	FGFIRLETRTLAEIAKVELDNMPLRGKQLRV	1	244.31					+	+			+	+	+	+						+	+	+		+			+	+	+	+	+	+		+	+	+		+
Q15233;Q15233-2	Non-POU domain-containing octamer-binding protein	NONO	198;109	DRGRPSGKGIVEFSGKPAARKALDRCSEGSF	1	227.63									+	+	+	+	+	+	+		+	+	+	+		+	+	+	+	+	+	+	+	+	+	+	+	+	+	+
Q15233;Q15233-2	Non-POU domain-containing octamer-binding protein	NONO	239;150	VEPMDQLDDEEGLPEKLVIKNQQFHKEREQP	1	168.01									+	+									+		+		+		+	+	+	+	+	+
Q15233;Q15233-2	Non-POU domain-containing octamer-binding protein	NONO	243;154	DQLDDEEGLPEKLVIKNQQFHKEREQPPRFA	1	185.96			+	+	+	+	+	+	+	+	+	+	+	+			+	+		+		+	+	+	+		+	+	+	+	+	+	+	+	+	+
Q15233;Q15233-2	Non-POU domain-containing octamer-binding protein	NONO	272;183	FAQPGSFEYEYAMRWKALIEMEKQQQDQVDR	1	113.8																			+	+	+	+			+			+		+	+		+			+
Q15233;Q15233-2	Non-POU domain-containing octamer-binding protein	NONO	279;190	EYEYAMRWKALIEMEKQQQDQVDRNIKEARE	1	169.92																						+			+				+
Q15233;Q15233-2	Non-POU domain-containing octamer-binding protein	NONO	295;206	QQQDQVDRNIKEAREKLEMEMEAARHEHQVM	1	206.43		+	+	+	+			+	+	+	+	+	+	+	+		+	+	+	+	+	+	+	+	+	+	+		+	+	+	+	+	+	+	+
Q15233;Q15233-2	Non-POU domain-containing octamer-binding protein	NONO	371;282	RRQQEEMMRRQQEGFKGTFPDAREQEIRMGQ	1	185.3	+								+	+	+	+	+	+	+	+	+	+	+	+	+	+	+	+	+	+	+	+	+	+	+	+	+	+	+	+
Q15233;Q15233-2	Non-POU domain-containing octamer-binding protein	NONO	467;378	PAFNRAAPGAEFAPNKRRRY___________	1	118.19									+	+	+										+	+	+	+	+	+	+	+	+	+	+	+	+	+	+	+
Q15233;Q15233-2	Non-POU domain-containing octamer-binding protein	NONO	96;7	LPPDITEEEMRKLFEKYGKAGEVFIHKDKGF	1	167.1											+	+	+		+	+			+		+	+	+	+	+	+	+		+	+		+	+		+	+
Q15233;Q15233-2	Non-POU domain-containing octamer-binding protein	NONO	99;10	DITEEEMRKLFEKYGKAGEVFIHKDKGFGFI	1	124.16									+			+	+				+		+	+		+	+			+	+	+		+	+		+			+
Q15326-4;Q15326-5;Q15326-2;Q15326-6;Q15326-3;Q15326	Zinc finger MYND domain-containing protein 11	ZMYND11	312;281;312;365;366;366	ELHQRFLREGRFWKSKNEDRGEEEAESSISS	1	103.92																													+
Q15345-3;Q15345	Leucine-rich repeat-containing protein 41	LRRC41	339;339	RRSTQESLTAGGTDLKRELHPPATSHEAPGT	1	258.37				+	+				+	+	+	+	+	+	+	+	+	+	+	+	+	+	+	+	+	+	+	+	+	+	+	+	+	+	+	+
Q15366-6;Q15366-3;Q15366;Q15366-2	Poly(rC)-binding protein 2	PCBP2	181;181;185;185	MLESPPKGVTIPYRPKPSSSPVIFAGGQDRY	1	126.97																					+						+		+	+
Q15366-6;Q15366-3;Q15366;Q15366-2;Q15366-4;Q15366-5;Q15366-7;Q15366-8	Poly(rC)-binding protein 2	PCBP2	115;115;115;115;115;115;115;115	LRLVVPASQCGSLIGKGGCKIKEIRESTGAQ	1	98.543																							+
Q15369	Transcription elongation factor B polypeptide 1	TCEB1	6	__________MDGEEKTYGGCEGPDAMYVKL	1	153.36																											+	+
Q15369;Q15369-2	Transcription elongation factor B polypeptide 1	TCEB1	32;16	MYVKLISSDGHEFIVKREHALTSGTIKAMLS	1	164.93									+	+		+						+		+	+	+		+	+		+	+	+	+	+	+	+	+	+	+
Q15437	Protein transport protein Sec23B	SEC23B	309	GPPTQGPGMVVGDELKIPIRSWHDIEKDNAR	1	122.79																												+
Q15475	Homeobox protein SIX1	SIX1	132	LPRTIWDGEETSYCFKEKSRGVLREWYAHNP	1	180.08																					+	+			+		+	+
Q15699	ALX homeobox protein 1	ALX1	82	RTSPCQDSSVNYGITKVEGQPLHTELNRAMD	1	197.01									+	+												+		+				+	+							+
Q15723-4;Q15723-2;Q15723-3;Q15723-1;Q15723	ETS-related transcription factor Elf-2	ELF2	229;246;258;306;318	KSETCNEDLAGTTDEKSLERVSLSAESLLKA	1	152.16										+													+			+		+	+	+		+
Q15723-4;Q15723-2;Q15723-3;Q15723-1;Q15723	ETS-related transcription factor Elf-2	ELF2	447;464;476;524;536	TPPRVISAVIKGPEVKSEAVAKKQEHDVKTL	1	121.99			+	+																			+
Q15723-4;Q15723-2;Q15723-3;Q15723-1;Q15723	ETS-related transcription factor Elf-2	ELF2	468;485;497;545;557	KKQEHDVKTLQLVEEKPADGNKTVTHVVVVS	1	118.96																									+	+	+
Q15723-4;Q15723-2;Q15723-3;Q15723-1;Q15723	ETS-related transcription factor Elf-2	ELF2	495;512;524;572;584	VVVSAPSAIALPVTMKTEGLVTCEK______	1	81.532																										+						+		+
Q15723-4;Q15723-2;Q15723-3;Q15723-1;Q15723;Q99607;P32519-2;P32519	ETS-related transcription factor Elf-2;ETS-related transcription factor Elf-4;ETS-related transcription factor Elf-1	ELF2;ELF4;ELF1	190;207;219;267;279;280;255;279	MGRALRYYYQRGILAKVEGQRLVYQFKDMPK;MGRALRYYYQRGILAKVEGQRLVYQFKEMPK	1	115.34										+	+												+	+		+	+	+	+	+
Q15746-11;Q15746-7;Q15746-4;Q15746-5;Q15746-2;Q15746-3;Q15746-6;Q15746	Myosin light chain kinase, smooth muscle;Myosin light chain kinase, smooth muscle, deglutamylated form	MYLK	38;38;891;960;891;960;960;960	VHSPQQVDFRSVLAKKGTSKTPVPEKVPPPK	0.999999	81.703																											+
Q15910-5;Q15910-3;Q15910-4;Q15910;Q15910-2;Q92800-5;Q92800-4;Q92800-3;Q92800;Q92800-2	Histone-lysine N-methyltransferase EZH2;Histone-lysine N-methyltransferase EZH1	EZH2;EZH1	684;696;726;735;740;597;666;696;736;742	EELFFDYRYSQADALKYVGIEREMEIP____	1	114.75																										+		+
Q16342-5;Q16342-2;Q16342-4;Q16342-3;Q16342	Programmed cell death protein 2	PDCD2	124;124;157;124;157	GPKTCSRCHKAYYCSKEHQTLDWRLGHKQAC	1	72.932																					+				+
Q16514	Transcription initiation factor TFIID subunit 12	TAF12	19	FGPSALINLSNFSSIKPEPASTPPQGSMANS	1	73.128																												+
Q16531;Q16531-2	DNA damage-binding protein 1	DDB1	1121;432	QEVVANLQYDDGSGMKREATADDLIKVVEEL	1	128.38																						+
Q16539-5;Q16539-3;Q16539-4;Q16539-2;Q16539	Mitogen-activated protein kinase 14	MAPK14	152;152;152;152;152	GLKYIHSADIIHRDLKPSNLAVNEDCELKIL	1	152.13																			+							+	+		+				+
Q16576	Histone-binding protein RBBP7	RBBP7	4	____________MASKEMFEDTVEERVINEE	1	203.2																				+		+	+	+	+	+						+	+	+		+
Q16576;Q16576-2	Histone-binding protein RBBP7	RBBP7	101;145	PNDDAQFDASHCDSDKGEFGGFGSVTGKIEC	1	61.725																										+	+	+	+
Q16576;Q16576-2	Histone-binding protein RBBP7	RBBP7	119;163	FGGFGSVTGKIECEIKINHEGEVNRARYMPQ	1	144.68																											+	+
Q16576;Q16576-2	Histone-binding protein RBBP7	RBBP7	155;199	ATKTPSSDVLVFDYTKHPAKPDPSGECNPDL	0.785064	87.091										+																+							+
Q16576;Q16576-2	Histone-binding protein RBBP7	RBBP7	159;203	PSSDVLVFDYTKHPAKPDPSGECNPDLRLRG	1	258.25									+	+	+	+							+	+	+	+	+	+	+	+	+	+	+	+	+	+	+		+	+
Q16587-4;Q16587-2;Q16587-3;Q16587	Zinc finger protein 74	ZNF74	58;59;98;130	EWELKAVPSQQQGICKEEPAQEPIMERPLGG	1	149.98									+	+		+						+		+	+	+	+	+	+		+	+	+		+	+		+	+	+
Q16649	Nuclear factor interleukin-3-regulated protein	NFIL3	219	VQGSCRSPENKFQIIKQEPMELESYTREPRD	1	210.43		+	+	+	+	+		+	+	+	+	+	+	+		+	+	+	+	+	+	+	+	+	+	+	+	+	+	+	+	+	+	+	+	+
Q16649	Nuclear factor interleukin-3-regulated protein	NFIL3	337	ALPHKLRIKAKAMQIKVEAFDNEFEATQKLS	1	205.02											+	+							+		+	+					+	+			+		+		+
Q16881-7;Q16881-5;Q16881-2;Q16881-4;Q16881-3;Q16881-6;Q16881	Thioredoxin reductase 1, cytoplasmic	TXNRD1	208;246;290;298;345;361;396	DMANKIGEHMEEHGIKFIRQFVPIKVEQIEA	1	71.685																														+
Q16881-7;Q16881-5;Q16881-2;Q16881-4;Q16881-3;Q16881-6;Q16881	Thioredoxin reductase 1, cytoplasmic	TXNRD1	217;255;299;307;354;370;405	MEEHGIKFIRQFVPIKVEQIEAGTPGRLRVV	1	252.4			+	+					+	+	+	+					+	+	+	+	+	+	+	+	+	+	+	+		+	+	+	+	+	+
Q16881-7;Q16881-5;Q16881-2;Q16881-4;Q16881-3;Q16881-6;Q16881	Thioredoxin reductase 1, cytoplasmic	TXNRD1	326;364;408;416;463;479;514	AGRLLAQRLYAGSTVKCDYENVPTTVFTPLE	1	89.973																			+						+	+	+	+								+
Q17R98-3;Q17R98-2;Q17R98	Zinc finger protein 827	ZNF827	247;597;597	SAANQKEPMNLNFKVKEEPKEGESLSTTLPR	0.997231	72.583																											+			+
Q17R98-3;Q17R98-2;Q17R98	Zinc finger protein 827	ZNF827	323;673;673	KLSAESYKETQMVKIKEEPMEVDIQDSHVSI	1	114.39																							+
Q17RB0;A6ZKI3	Protein FAM127C;Protein FAM127A	FAM127C;FAM127A	85;85	TRLTGPALQWVIPYIKKESPLLSDYRGFLAE	1	170.16											+						+		+	+		+	+	+	+	+	+	+		+		+
Q2KJ03-2;Q2KJ03	Putative uncharacterized protein ZNRD1-AS1	ZNRD1-AS1	40;40	HIERHIHQTGKAGEFKNKPFRQVLQPPNETK	0.999384	79.875																							+
Q2TAK8;Q2TAK8-3	PWWP domain-containing protein MUM1	MUM1	5;5	___________MADAKYVLCRWEKRLWPAKV	1	112.36																										+		+
Q2TAY7-2;Q2TAY7	WD40 repeat-containing protein SMU1	SMU1	39;200	DLFRGKAAVKDVEEEKFPTQLSRHIKFGQKS	0.995416	79.489																														+
Q2TB10	Zinc finger protein 800	ZNF800	132	LEAIYPSVDKREYIIKLEPIETNQNAVFQYI	1	313.19									+	+	+	+	+	+			+	+	+	+	+	+	+	+	+	+	+	+	+	+	+	+	+	+	+	+
Q2TB10	Zinc finger protein 800	ZNF800	409	EKGPNNTANSSEIKVKVEPADSVESSPPSIT	1	270.82				+	+				+	+	+	+		+				+	+	+	+	+	+	+	+	+	+	+	+	+	+	+	+	+	+	+
Q2TBE0-3;Q2TBE0-2;Q2TBE0	CWF19-like protein 2	CWF19L2	604;604;604	RYFHDDDNLSLNDLVKNEKMGTAENQNKLFM	1	178.67									+	+				+			+		+	+	+	+	+	+	+	+				+	+	+			+	+
Q2VIR3-2;Q2VIR3;P41091	Putative eukaryotic translation initiation factor 2 subunit 3-like protein;Eukaryotic translation initiation factor 2 subunit 3	EIF2S3L;EIF2S3	275;275;275	RSFDVNKPGCEVDDLKGGVAGGSILKGVLKV	0.99955	80.02																										+						+
Q32P41	tRNA (guanine(37)-N1)-methyltransferase	TRMT5	502	PPLKRQRTAEAFSDEKTQIVSNT________	1	185.63																					+						+
Q3KNV8;Q3KNV8-2	Polycomb group RING finger protein 3	PCGF3	109;114	REFYHKLGMEVPGDIKGETCSAKQHLDSHRN	1	174.85									+	+		+			+				+	+	+	+	+	+	+	+	+	+	+	+	+	+	+	+		+
Q3KNV8;Q3KNV8-2	Polycomb group RING finger protein 3	PCGF3	99;104	GLQEAEMRKQREFYHKLGMEVPGDIKGETCS	0.999998	74.516																					+	+		+		+	+		+	+
Q3L8U1-2;Q3L8U1-3;Q3L8U1	Chromodomain-helicase-DNA-binding protein 9	CHD9	2074;2074;2074	SEEESMSSVETRTLIKSEPVSPKNGVLPQAT	1	116.51																												+
Q3L8U1-2;Q3L8U1-3;Q3L8U1	Chromodomain-helicase-DNA-binding protein 9	CHD9	2827;2828;2843	QNKNSDLGSSKSVEVKEEDSRIKDQEDKGGT	1	119.62																												+							+
Q3T8J9-2;Q3T8J9-3;Q3T8J9;Q9H869-7;Q9H869-5;Q9H869-3;Q9H869-2;Q9H869-9;Q9H869-6;Q9H869-4;Q9H869;Q9H869-8	GON-4-like protein;YY1-associated protein 1	GON4L;YY1AP1	1294;1294;1294;421;638;693;704;842;673;684;750;822	QEGLSENSACRWTVVKTEEGRQALEPLPQGI;QEGLSENSAYRWTVVKTEEGRQALEPLPQGI	1	198.32	+	+	+	+	+	+	+	+		+	+	+	+	+	+	+	+	+	+	+	+	+		+	+	+	+	+	+	+	+	+	+	+	+	+
Q4LE39-4;Q4LE39-3;Q4LE39-2;Q4LE39	AT-rich interactive domain-containing protein 4B	ARID4B	110;429;429;429	NKQCKECENVKEIKVKEENETEIKEIKMEEE	1	153.92									+		+	+									+	+	+	+	+	+	+	+	+	+	+	+			+
Q4VC44-2;Q4VC44;Q4VC44-3;Q4VC44-4	FLYWCH-type zinc finger-containing protein 1	FLYWCH1	392;393;393;68	PGPLTLTRPRPRKRAKVEDQELPTQPEAPDE	1	179.8									+	+	+	+	+						+	+	+	+	+	+	+	+	+	+	+	+	+	+	+	+	+	+
Q4VC44-2;Q4VC44;Q4VC44-3;Q4VC44-4;Q4VC44-5	FLYWCH-type zinc finger-containing protein 1	FLYWCH1	706;707;756;382;319	FKTCSPESQQIYGDIKDVRLDGESQ______	1	147.67																					+	+	+	+	+	+	+	+	+	+
Q52LR7	Enhancer of polycomb homolog 2	EPC2	324	KVQECKTKHPHHLSLKEEASDVVRQKKKYPK	0.999999	109.41																																	+
Q53GI3;Q53GI3-3	Zinc finger protein 394	ZNF394	40;40	SKDAAPSQRDGLLPVKVEEDSPGSWEPNYPA	1	124.99																				+						+						+
Q562R1	Beta-actin-like protein 2	ACTBL2	329	MQKEIITLAPSTMKIKIIAPPERKYSVWIGG	1	112.44			+	+	+				+	+											+	+	+	+	+	+	+	+	+	+	+				+
Q567U6	Coiled-coil domain-containing protein 93	CCDC93	422	CREEMTRLQQEIENLKAERAPRGDEKTLSSG	1	130.21																									+		+
Q56A73	Spindlin-4	SPIN4	121	PTPRIDSRLADSLIGKAVEHVFEGEHGTKDE	1	73.574																																				+
Q56P03	E2F-associated phosphoprotein	EAPP	79	EMEAELNSTMKTMEDKLSSLGTGSSSGNGKV	1	107.41																											+	+
Q5BKX8	Muscle-related coiled-coil protein	MURC	209	HIDNIKKAFSKENMQKTRQNLDKKVNRIRTR	0.983129	88.596																										+
Q5H9F3-2;Q5H9F3;Q5H9F3-3	BCL-6 corepressor-like protein 1	BCORL1	1092;1092;1092	RGQAEVRAKAGQARVKQESVGVFACKNKWQP	1	212.59			+				+	+	+	+	+	+					+	+		+	+	+	+	+	+	+	+	+	+	+	+	+	+	+	+	+
Q5H9F3-2;Q5H9F3;Q5H9F3-3	BCL-6 corepressor-like protein 1	BCORL1	747;747;747	KDPNLGLNRDPRHLPKQEPISIIDQGEPKGT	1	116.09																								+		+
Q5H9F3-2;Q5H9F3;Q5H9F3-3	BCL-6 corepressor-like protein 1	BCORL1	964;964;964	GPEESESHLCSDSTPKMEGPQGACGLKLAGD	1	131.95									+												+				+	+	+	+	+			+
Q5JPE7-3;Q5JPE7-2;P69849;Q5JPE7	Nodal modulator 2;Nodal modulator 3	NOMO2;NOMO3	1044;1211;1211;1211	ALGQAASDNSGPEDAKRQAKKQKTRRTLRLQ	1	89.663																														+
Q5JPE7-3;Q5JPE7-2;P69849;Q5JPE7;Q15155	Nodal modulator 2;Nodal modulator 3;Nodal modulator 1	NOMO2;NOMO3;NOMO1	852;1019;1019;1019;1019	RLRGLLPGCVYHVQLKAEGNDHIERALPHHR	1	136.64									+		+	+		+			+	+	+	+	+	+	+	+		+				+	+	+	+	+	+	+
Q5PSV4-2;Q5PSV4	Breast cancer metastasis-suppressor 1-like protein	BRMS1L	192;240	TTIRKAMATLGPHRVKTEPPVKLEKHLHSAR	1	148.26										+									+		+		+		+	+	+	+	+	+			+
Q5PSV4-2;Q5PSV4	Breast cancer metastasis-suppressor 1-like protein	BRMS1L	198;246	MATLGPHRVKTEPPVKLEKHLHSARSEEGRL	1	148.26									+	+									+		+		+	+	+	+	+	+	+	+			+
Q5QJE6	Deoxynucleotidyltransferase terminal-interacting protein 2	DNTTIP2	24	AKASIQAASAESSGQKSFAANGIQAHPESST	1	60.194																										+
Q5QJE6	Deoxynucleotidyltransferase terminal-interacting protein 2	DNTTIP2	257	RQTSHLQARSLSEINKPNFYNNDFDDDFSHR	1	61.903																										+
Q5QJE6	Deoxynucleotidyltransferase terminal-interacting protein 2	DNTTIP2	626	PDFEKNHCVPPYSESKYQLQKKRRKERQKTA	1	232.15																				+	+	+	+	+	+	+	+	+	+	+	+	+	+		+
Q5QJE6	Deoxynucleotidyltransferase terminal-interacting protein 2	DNTTIP2	658	DGWFGMKAPEMTNELKNDLKALKMRASMDPK	1	156.73										+	+			+					+			+			+	+	+	+	+	+	+	+	+	+	+	+
Q5QJE6	Deoxynucleotidyltransferase terminal-interacting protein 2	DNTTIP2	731	EELLADSEFRRYNRRKYSEIMAEKAANAAGK	1	79.86																												+
Q5SSJ5-3;Q5SSJ5-2;Q5SSJ5	Heterochromatin protein 1-binding protein 3	HP1BP3	106;220;258	NRKNRSSAVDPEPQVKLEDVLPLAFTRLCEP	1	118.51																							+					+
Q5SVZ6	Zinc finger MYM-type protein 1	ZMYM1	25	CDKAVASQLGLLDEIKTEPDNAQEYCHRQQS	1	352.41		+	+	+	+				+	+	+	+	+	+	+	+	+	+	+	+	+	+	+	+	+	+	+	+	+	+	+	+	+	+	+	+
Q5SVZ6	Zinc finger MYM-type protein 1	ZMYM1	432	IGSSTEVQKDNMKSMKISDELCHPKCTSKVQ	1	140.8									+		+										+	+	+	+				+	+		+	+			+
Q5SVZ6	Zinc finger MYM-type protein 1	ZMYM1	671	KEQLSICVRYPQKSSKAILIKERFLGFVDTE	1	115.92										+														+				+
Q5SVZ6	Zinc finger MYM-type protein 1	ZMYM1	929	DGTEEICQKITCKGFKVEKPSLQKRRKIQKS	0.999993	97.439																										+	+	+
Q5SY16	Polynucleotide 5'-hydroxyl-kinase NOL9	NOL9	485	RLAAFADALEFADEEKESPVEFTGHKLIGVY	1	150.72																										+
Q5T0B9	Zinc finger protein 362	ZNF362	198	GLLGPPKSERGRKKIKAENPGGPPVLVVPYP	1	83.467																									+
Q5T1V6-2;Q5T1V6	Probable ATP-dependent RNA helicase DDX59	DDX59	26;26	RNANDDGKSCVAKIIKPDPEDLQLDKSRDVP	1	124.81																						+					+
Q5T3J3	Ligand-dependent nuclear receptor-interacting factor 1	LRIF1	11	_____MSNNLRRVFLKPAEENSGNASRCVSG	1	119.45																									+	+		+	+	+
Q5T3J3	Ligand-dependent nuclear receptor-interacting factor 1	LRIF1	279	NTTQIPKNVATETQLKGGQHSQAAPVKWIFQ	1	120.71									+														+	+
Q5T3J3	Ligand-dependent nuclear receptor-interacting factor 1	LRIF1	290	ETQLKGGQHSQAAPVKWIFQDNLQPFTPSLV	1	124.03									+												+					+	+		+	+
Q5T3J3	Ligand-dependent nuclear receptor-interacting factor 1	LRIF1	427	VNIVLAKSKSSQMETKSLSNTQLASMANLRA	1	341.24									+												+	+	+	+			+
Q5T3J3	Ligand-dependent nuclear receptor-interacting factor 1	LRIF1	446	NTQLASMANLRAEKNKVEKPSPSTTNPHMNQ	0.986489	99.6																									+			+	+
Q5T3J3;Q5T3J3-2	Ligand-dependent nuclear receptor-interacting factor 1	LRIF1	571;35	GRSNKALHLKSDAEFKKIFGLTKDLRVCLTR	1	154.84																						+	+	+							+		+	+
Q5T3J3;Q5T3J3-2	Ligand-dependent nuclear receptor-interacting factor 1	LRIF1	702;166	TRQEKRTEMEYYTHEKQEKGTLNSNAAYEQS	1	189.55																					+	+	+	+				+			+
Q5T5X7	BEN domain-containing protein 3	BEND3	20	EFTEDVEEVLKSITVKVETEAEDAALDCSVN	1	258.55			+	+	+			+	+	+		+						+			+	+	+	+	+	+	+	+	+			+	+	+	+	+
Q5T653	39S ribosomal protein L2, mitochondrial	MRPL2	297	AGRKIRPLPPMKSYVKLPSASAQS_______	1	195.87																									+	+		+
Q5T7W0-2;Q5T7W0-4;Q5T7W0	Zinc finger protein 618	ZNF618	344;404;437	IASNQSRSPPAVVEEKWKPQAQRNSANNTTT	0.99067	125.04																					+	+		+	+		+	+		+			+
Q5T7W0-2;Q5T7W0-4;Q5T7W0;Q5T7W0-3	Zinc finger protein 618	ZNF618	207;207;239;207	RADPFDQGVVATDEVKEEPPEPFQKIGPMNN	1	240.37									+	+	+	+						+	+	+	+	+	+	+	+	+	+	+	+	+	+	+	+	+	+	+
Q5T7W0-2;Q5T7W0-4;Q5T7W0;Q5T7W0-3	Zinc finger protein 618	ZNF618	63;63;63;63	ASLSAEQGTMTEVKVKTELPDDYIQEVIWQG	1	261.17				+						+	+	+	+	+					+	+	+	+	+	+	+	+	+	+			+	+	+	+		+
Q5TB30-2;Q5TB30	DEP domain-containing protein 1A	DEPDC1	164;164	KRHGLHLSQENGEKIKHEIINEDQENAIDNR	1	157.59																						+									+
Q5VTE0;P68104	Putative elongation factor 1-alpha-like 3;Elongation factor 1-alpha 1	EEF1A1P5;EEF1A1	154;154	LAYTLGVKQLIVGVNKMDSTEPPYSQKRYEE	1	141.6																										+	+	+	+	+
Q5VTE0;P68104;P68104-2	Putative elongation factor 1-alpha-like 3;Elongation factor 1-alpha 1	EEF1A1P5;EEF1A1	392;392;371	EKIDRRSGKKLEDGPKFLKSGDAAIVDMVPG	0.999995	107.69																			+	+			+		+	+	+	+	+	+	+	+	+	+		+
Q5VTE0;P68104;P68104-2	Putative elongation factor 1-alpha-like 3;Elongation factor 1-alpha 1	EEF1A1P5;EEF1A1	395;395;374	DRRSGKKLEDGPKFLKSGDAAIVDMVPGKPM	1	120.42																										+
Q5VV43-4;Q5VV43-3;Q5VV43-2;Q5VV43	Dyslexia-associated protein KIAA0319	KIAA0319	881;836;872;881	VIVFYVQSRPPFKVLKAAEVARNLHMRLSKE	1	103.43																													+	+
Q5VV67-2;Q5VV67	Peroxisome proliferator-activated receptor gamma coactivator-related protein 1	PPRC1	1144;1264	AKAKSPKSTAQEGTLKPEGVTEAKHPAAVRL	1	67.76																									+
Q5VVJ2	Histone H2A deubiquitinase MYSM1	MYSM1	94	KSQPEKVWLDQKEDDKKYMKSLQKTAKIMVH	0.992981	81.703																								+
Q5VVJ2	Histone H2A deubiquitinase MYSM1	MYSM1	187	DKETPNQKTGHNLQVKNEDKGTKAWTPSCLR	0.995327	107.39																							+	+
Q5VYV7	Protein SLX4IP	SLX4IP	239	DSIKAAESHWGLPVQKLEKVNQTQPEDTSGQ	1	134.52																						+						+	+
Q5VZL5-4;Q5VZL5;Q5VZL5-2	Zinc finger MYM-type protein 4	ZMYM4	218;250;250	IGSELGNSFASNIRIKEEPLDDEYDKAMAPQ	1	306.18	+	+	+	+	+	+	+	+	+	+	+	+	+	+	+	+	+	+	+	+	+	+	+	+	+	+	+	+	+	+	+	+	+	+	+	+
Q5VZL5-4;Q5VZL5;Q5VZL5-2	Zinc finger MYM-type protein 4	ZMYM4	241;273;273	YDKAMAPQQGLLDKIKDEPDNAQEYSHGQQQ	1	290.66	+	+	+	+	+	+	+	+		+		+	+	+	+	+		+	+	+	+	+	+	+	+	+	+	+	+	+	+	+	+	+	+	+
Q5VZL5-4;Q5VZL5;Q5VZL5-2;Q5VZL5-3	Zinc finger MYM-type protein 4	ZMYM4	1192;1224;1135;900	YGVNAWKNWVQWKNAKEEQGDLKCGGVEQAS	1	143.94																					+	+	+	+		+	+	+
Q5VZL5-4;Q5VZL5;Q5VZL5-2;Q5VZL5-3	Zinc finger MYM-type protein 4	ZMYM4	396;428;428;104	SKDFCSQSCLSTYELKKKPIVTINTNSISTK	1	81.878																												+
Q63HK3	Zinc finger protein with KRAB and SCAN domains 2	ZKSCAN2	529	ETRFYEALQACHRKSKLYGAVAEQLRECGFL	1	97.273
Q66K74-2;Q66K74	Microtubule-associated protein 1S;MAP1S heavy chain;MAP1S light chain	MAP1S	1030;1056	SNSMVSMQDDAFPACKVEF____________	1	87.28																												+
Q66K89	Transcription factor E4F1	E4F1	202	NKDGRYVCALCHKTFKTGSILKAHMVTHSSR	1	152									+	+	+			+	+	+	+	+	+	+	+	+	+	+	+	+	+	+	+	+	+	+	+	+	+	+
Q68DI1	Zinc finger protein 776	ZNF776	196	QQEDIHTSGKSNFETKHGIPLQGGKTHYICG	1	68.952																						+		+		+
Q68EA5	Zinc finger protein 57	ZNF57	337	TLRVHMRIHTGDKLYKCEHCGKAFTSSRSFQ	0.987685	67.418																											+
Q69YH5	Cell division cycle-associated protein 2	CDCA2	762	ENLCQFFKISPDLNIKCERKDDFLGAAEGKL	1	105.39																									+	+
Q6AHZ1	Zinc finger protein 518A	ZNF518A	24	FCDEKQTTLKKDYDVKNEIVDRSAPKPKISG	1	112.96																											+	+
Q6AHZ1	Zinc finger protein 518A	ZNF518A	357	EKNTQVLKKMNKTQTKSEDQSHVVQEHLSEE	1	155.5									+										+	+		+	+	+		+				+	+	+				+
Q6AHZ1;Q6AHZ1-2	Zinc finger protein 518A	ZNF518A	713;183	ASISLLNDKDGTLKAKSEIEEQYVLEKGQNI	1	224.15										+											+	+	+		+	+	+	+	+	+	+	+		+		+
Q6IBW4-2;Q6IBW4;Q6IBW4-4	Condensin-2 complex subunit H2	NCAPH2	258;280;280	VELPEASAPKAALEPKESRSPQQSAALPRRY	1	137.89																					+	+	+	+			+				+
Q6IBW4-2;Q6IBW4;Q6IBW4-4	Condensin-2 complex subunit H2	NCAPH2	307;329;329	PDPWQSLDPFDSLESKPFKKGRPYSVPPCVE	1	186.13									+		+						+		+	+	+	+	+	+	+	+	+	+				+	+	+
Q6IEG0-2;Q6IEG0	U11/U12 small nuclear ribonucleoprotein 48 kDa protein	SNRNP48	87;87	AKHMASCRLRKMGYTKEEEDEMYNPEFFYEN	1	126.97																				+													+			+
Q6IQ32	ADNP homeobox protein 2	ADNP2	1018	DAAPGPEKVTSVVPFKRQRNESRTEGPIVKD	1	90.697																										+
Q6N043-2;Q6N043	Zinc finger protein 280D	ZNF280D	727;740	KVSVCIPTSEHLSELKKEAPAKEQEPVSKEI	1	123.02										+															+	+	+	+		+
Q6NS38;Q6NS38-2	Alpha-ketoglutarate-dependent dioxygenase alkB homolog 2	ALKBH2	16;16	MDRFLVKGAQGGLLRKQEEQEPTGEEPAVLG	1	155.17									+	+												+	+	+	+		+	+						+
Q6NS38;Q6NS38-2	Alpha-ketoglutarate-dependent dioxygenase alkB homolog 2	ALKBH2	7;7	_________MDRFLVKGAQGGLLRKQEEQEP	1	122.78																										+	+	+		+
Q6NSI4	Uncharacterized protein CXorf57	CXorf57	524	YPPVPETFSKYSSSIKVESLLTAISEVRKEI	1	184.15										+												+	+	+	+	+	+	+	+	+		+		+	+
Q6NSI4;Q6NSI4-2	Uncharacterized protein CXorf57	CXorf57	481;481	VFITGHRGQPYTYDAKVKNFIQWIRTKSDSG	1	128.71																					+	+		+			+	+		+
Q6NSI4;Q6NSI4-3;Q6NSI4-4	Uncharacterized protein CXorf57	CXorf57	624;302;527	SQYFQTTSTNLSLSNKIRILQGPHANPVAVP	1	128.58																										+	+
Q6NSI4;Q6NSI4-3;Q6NSI4-4	Uncharacterized protein CXorf57	CXorf57	688;366;591	RKTISDRWESQLWREKKFGLIDHLHYSRVYP	0.791908	79.88																					+					+	+	+	+	+	+				+
Q6NSI4;Q6NSI4-3;Q6NSI4-4	Uncharacterized protein CXorf57	CXorf57	689;367;592	KTISDRWESQLWREKKFGLIDHLHYSRVYPE	1	127.79																			+	+	+	+	+		+	+	+	+	+	+		+	+			+
Q6NSI4;Q6NSI4-3;Q6NSI4-4	Uncharacterized protein CXorf57	CXorf57	716;394;619	VYPESIPRKFMFEHRKFLSDQYNSQPAKYVP	1	127.03																										+	+	+
Q6NSI4;Q6NSI4-3;Q6NSI4-4	Uncharacterized protein CXorf57	CXorf57	738;416;641	NSQPAKYVPPEGRPPKLDDFKSARSLGHFEV	1	67.102																										+
Q6NSI4;Q6NSI4-3;Q6NSI4-4	Uncharacterized protein CXorf57	CXorf57	743;421;646	KYVPPEGRPPKLDDFKSARSLGHFEVTILGL	1	91.961																										+			+	+
Q6NSI4;Q6NSI4-3;Q6NSI4-4	Uncharacterized protein CXorf57	CXorf57	817;495;720	NDRLPGPRAVAGDIIKAATELDRVHIVGILD	1	109.65																										+										+
Q6NSI4;Q6NSI4-3;Q6NSI4-4;Q6NSI4-2	Uncharacterized protein CXorf57	CXorf57	348;123;348;348	RDPPTNIIIIPEKQVKPEWRLPKLNHRFTTR	1	118.04									+		+	+	+	+	+	+	+	+	+	+	+	+	+	+	+	+	+	+	+	+	+	+	+	+	+	+
Q6NT76-3;Q6NT76;Q6NT76-5	Homeobox-containing protein 1	HMBOX1	411;413;436	NHTILALARQGANEIKTEALDDD________	1	338.27									+	+	+	+	+						+	+	+	+	+	+	+	+	+	+	+	+	+	+	+	+	+	+
Q6NUN9;Q6NUN9-2;Q6NUN9-3	Zinc finger protein 746	ZNF746	286;287;101	KLNTAASTEDVKIVIKTEVQEEEVVATPVHP	1	270.81																							+	+
Q6NW34-2;Q6NW34	Uncharacterized protein C3orf17	C3orf17	234;304	NNVDLGQPVKNKRVFKEESSEFDVRAFCNQL	1	147.12												+										+	+			+	+	+	+	+		+		+
Q6NXE6-2;Q6NXE6	Armadillo repeat-containing protein 6	ARMC6	183;208	DLTCSGIRCVRHACLKHEQNRQDLVKAGVLP	1	79.676																					+	+	+	+							+	+	+	+
Q6NXE6-2;Q6NXE6	Armadillo repeat-containing protein 6	ARMC6	336;361	QVLSTLRAIAGNDDVKDAIVRAGGTESIVAA	1	142.23									+	+										+	+				+	+	+	+	+	+	+		+	+		+
Q6P0N0	Mis18-binding protein 1	MIS18BP1	534	RATTTYDFDCDNLELKSNKHSESPGATELNM	1	63.376																									+
Q6P0N0	Mis18-binding protein 1	MIS18BP1	899	ELQKLHCAFASLPKHKPGFWSEVAAAVGSRS	1	188.26																			+	+						+
Q6P1J9	Parafibromin	CDC73	136	STQVKRAADEVLAEAKKPRIEDEECVRLDKE	0.908095	188.4									+	+												+	+	+					+
Q6P1J9	Parafibromin	CDC73	161	VRLDKERLAARLEGHKEGIVQTEQIRSLSEA	1	139.58									+	+											+		+	+	+		+	+	+	+
Q6P1J9	Parafibromin	CDC73	198	AAIKAKIMAKKRSTIKTDLDDDITALKQRSF	1	268.65		+	+	+	+	+	+	+	+	+	+	+	+	+	+		+	+	+	+	+	+	+	+	+	+	+	+	+	+	+	+	+	+	+	+
Q6P1J9	Parafibromin	CDC73	283	RPAPNAAPVDPTLRTKQPIPAAYNRYDQERF	1	103.14										+
Q6P1J9	Parafibromin	CDC73	299	QPIPAAYNRYDQERFKGKEETEGFKIDTMGT	0.850074	118.51																						+				+	+	+	+	+
Q6P1J9	Parafibromin	CDC73	301	IPAAYNRYDQERFKGKEETEGFKIDTMGTYH	0.999963	130.61	+								+	+	+	+		+	+	+	+	+	+	+	+	+	+	+	+	+	+	+	+	+	+	+	+	+	+	+
Q6P1K8;Q13888	General transcription factor IIH subunit 2-like protein;General transcription factor IIH subunit 2	GTF2H2C;GTF2H2	77;77	YVVVDGSRTMEDQDLKPNRLTCTLKLLEYFV	1	206.27	+								+	+	+	+	+	+		+	+	+	+	+	+	+	+	+	+	+	+	+	+	+	+	+	+	+	+	+
Q6P1M9	Armadillo repeat-containing X-linked protein 5	ARMCX5	45	VNGKTQAEAVAEAELKTESVTQAKAGDGAMT	1	98.76																											+
Q6P2C8-2;Q6P2C8;Q6P2C8-4	Mediator of RNA polymerase II transcription subunit 27	MED27	50;50;50	LKDGMRNKETLEGREKAFIAHFQDNLHSVNR	1	65.808																												+
Q6P2D0-2;Q6P2D0	Zinc finger protein 1 homolog	ZFP1	90;145	QTDECNEFGKALLYLKQEKTHSGVEYSEYNK	1	165.07																					+	+
Q6P2Q9	Pre-mRNA-processing-splicing factor 8	PRPF8	785	TVCKKNLGRLTRLYLKAEQERQHNYLKDGPY	1	66.023																												+
Q6P4R8-3;Q6P4R8;Q6P4R8-2	Nuclear factor related to kappa-B-binding protein	NFRKB	1048;1049;1074	STPTGTTVVKVTPDLKPTEASSSAFRLMPAL	1	92.098																										+
Q6P4R8-3;Q6P4R8;Q6P4R8-2	Nuclear factor related to kappa-B-binding protein	NFRKB	488;488;513	ALFQLWLETKDQAFCKQENEDSSDATTPVPR	1	222.51										+	+			+					+	+	+	+	+	+	+	+	+		+	+	+	+	+	+		+
Q6PCB5-2;Q6PCB5	Round spermatid basic protein 1-like protein	RSBN1L	493;763	ELQQIKHEPIASVRIKEEPVNVNIPEKTTAL	1	131.67																								+	+		+	+	+	+
Q6PCT2-2;Q6PCT2-3;Q6PCT2	F-box/LRR-repeat protein 19	FBXL19	503;546;546	LPALRLLDLRWIEDVKDSQLRELLLPPPDTK	1	154.69																			+	+		+	+				+	+			+	+	+	+		+
Q6PEW1	Zinc finger CCHC domain-containing protein 12	ZCCHC12	228	IRMVREEEDWDDAFIKRKRPKRSESMVERAV	1	219.06									+	+	+	+			+		+	+	+	+	+	+	+	+	+	+	+	+	+	+	+	+	+	+	+	+
Q6PEW1	Zinc finger CCHC domain-containing protein 12	ZCCHC12	328	NSRAQFPSTSGGSGYKNNGPGEMRRARKRKH	1	148.66																					+	+	+		+	+	+		+						+
Q6PEW1;P0CG32	Zinc finger CCHC domain-containing protein 12;Putative zinc finger CCHC domain-containing protein 18	ZCCHC12;ZCCHC18	118;118	ATNPNLSVADFLRAMKLVFGESESSVTAHGK	1	173.87																		+			+			+		+	+	+	+	+
Q6PEW1;P0CG32	Zinc finger CCHC domain-containing protein 12;Putative zinc finger CCHC domain-containing protein 18	ZCCHC12;ZCCHC18	133;133	KLVFGESESSVTAHGKFFNTLQAQGEKASLY	1	125.79																																	+
Q6PEW1;P0CG32	Zinc finger CCHC domain-containing protein 12;Putative zinc finger CCHC domain-containing protein 18	ZCCHC12;ZCCHC18	46;46	RSLGPIMASMADRNMKLFSGRVVPAQGEETF	1	109.11																					+				+				+				+		+
Q6PIW4-2;Q6PIW4	Fidgetin-like protein 1	FIGNL1	114;225	SATAKFHVTPLFGNVKKENHSSAKENIGLNV	1	170.35									+	+		+	+	+	+		+	+	+	+	+	+	+	+	+	+	+	+	+	+	+	+	+	+	+	+
Q6PJG6	BRCA1-associated ATM activator 1	BRAT1	507	PLIPQFLRELFPVLQKRLCHPCWEVRDSALE	1	86.114																									+
Q6PJP8	DNA cross-link repair 1A protein	DCLRE1A	202	FSSPSPASGGSFSETKSGVLCSLEERWSSYQ	1	232.2									+																+			+	+		+	+	+
Q6PKG0-3;Q6PKG0	La-related protein 1	LARP1	234;311	YVPVAPPTPAWQPEIKPEPAWHDQDETSSVK	1	111.38																					+	+					+
Q6R2W3	SCAN domain-containing protein 3	SCAND3	28	GQAPEEQGEIIKVKVKEEDHTWDQESALRRN	1	79.837																				+	+	+	+	+				+		+		+	+
Q6VMQ6-2;Q6VMQ6-5;Q6VMQ6;Q6VMQ6-4	Activating transcription factor 7-interacting protein 1	ATF7IP	33;33;33;41	MRVSDRQQLEAVYKVKEELLKTDVKLLNGNH	1	87.568																						+	+		+	+	+	+	+	+
Q6W2J9-4;Q6W2J9-2;Q6W2J9	BCL-6 corepressor	BCOR	1080;1098;1098	SVGNKHRDPFEAPEDKDLPVEKYFVERQPVS	1	127.16										+										+		+	+	+	+	+	+	+	+	+		+
Q6W2J9-4;Q6W2J9-2;Q6W2J9	BCL-6 corepressor	BCOR	1204;1222;1256	TQPEAIPQGTNITEEKPGRKRAEAKGNRSWS	1	171.05																									+		+	+	+	+						+
Q6W2J9-4;Q6W2J9-2;Q6W2J9	BCL-6 corepressor	BCOR	1516;1534;1568	GADPTLATYSGRTIMKMTHSELMEKFLTDYL	1	141.6																				+	+	+	+	+		+					+	+
Q6W2J9-4;Q6W2J9-2;Q6W2J9;Q6W2J9-3	BCL-6 corepressor	BCOR	922;922;922;922	SDGPAVTFGKTQEDPKPFCVGSAPPSVDVTP	1	132.28																									+			+
Q6ZMT4	Lysine-specific demethylase 7	JHDM1D	796	QLYRYDKPVECGYHVKTEDPDLRTSSWIKQF	0.999999	110.44										+		+								+	+	+		+		+			+		+	+	+	+	+
Q6ZNA4-4;Q6ZNA4-3;Q6ZNA4-2;Q6ZNA4	E3 ubiquitin-protein ligase Arkadia	RNF111	19;19;19;19	WTPEYNELYTLKVDMKSEIPSDAPKTQESLK	1	139.74
Q6ZRI6-2;Q6ZRI6	Uncharacterized protein C15orf39	C15orf39	439;439	QPCSEPVRPAQEAEEKTWLPSCRKEKLQPRL	1	117.21												+	+		+	+			+	+		+	+	+	+	+	+		+		+	+	+	+	+	+
Q6ZRI6-2;Q6ZRI6	Uncharacterized protein C15orf39	C15orf39	569;569	AQEGPSGSKPLRGSLKEEVALDLSVRKPTAE	1	150.37																						+	+			+	+	+
Q6ZRI6-2;Q6ZRI6	Uncharacterized protein C15orf39	C15orf39	589;589	LDLSVRKPTAEASPVKASRSVEHAKPTAAMD	0.999955	70.216																								+
Q6ZRI6-2;Q6ZRI6	Uncharacterized protein C15orf39	C15orf39	620;620	VPDVGNMVSDLPGLKKIDTEAPGLPGVPVTT	1	85.062																						+	+
Q6ZU65-2;Q6ZU65	Ubinuclein-2	UBN2	272;272	ITDNQKHKPPKVPKIKEDDIEMKKRKRKEEG	1	113.07																									+				+
Q6ZU67-5;Q6ZU67-4;Q6ZU67-3;Q6ZU67-2;Q6ZU67	BEN domain-containing protein 4	BEND4	77;77;124;202;202	KLLDSNHSQSMISCVKQEGSSYNERQEHCHI	1	311.15									+	+	+	+	+	+			+	+	+	+	+	+	+	+	+	+	+	+	+	+	+	+	+	+	+	+
Q70SY1-3;Q70SY1-2;Q70SY1	Cyclic AMP-responsive element-binding protein 3-like protein 2;Processed cyclic AMP-responsive element-binding protein 3-like protein 2	CREB3L2	178;178;178	NTGVDSSCQTIIPKIKLEPHEVDQFLNFSPK	1	265.13									+	+	+		+						+	+	+	+	+		+	+	+		+	+	+	+	+	+	+	+
Q719H9;Q96SI1	BTB/POZ domain-containing protein KCTD1;BTB/POZ domain-containing protein KCTD15	KCTD1;KCTD15	252;278	REERRPQPTPTAVRIKQEPLD__________;RELRRTPRVPSVIRIKQEPLD__________	1	247.31	+	+	+	+	+	+	+	+	+	+	+	+	+	+			+		+			+	+		+	+	+	+	+	+			+			+
Q71DI3;P84243;P68431;Q16695	Histone H3.2;Histone H3.3;Histone H3.1;Histone H3.1t	HIST2H3A;H3F3A;HIST1H3A;HIST3H3	80;80;80;80	KLPFQRLVREIAQDFKTDLRFQSSAVMALQE	1	203.88									+	+			+	+	+			+	+	+	+	+	+			+	+	+	+	+	+	+	+	+	+	+
Q71DI3;P84243;P68431;Q16695;Q6NXT2	Histone H3.2;Histone H3.3;Histone H3.1;Histone H3.1t;Histone H3.3C	HIST2H3A;H3F3A;HIST1H3A;HIST3H3;H3F3C	57;57;57;57;56	YRPGTVALREIRRYQKSTELLIRKLPFQRLV	1	156.6									+	+	+	+		+	+		+	+	+	+	+	+		+	+	+	+	+	+	+	+	+	+	+	+	+
Q7L590-2;Q7L590	Protein MCM10 homolog	MCM10	139;139	EQMKALQEQLKVTTIKQTASPARLQKSPEKS	1	252.67			+	+	+		+	+													+	+	+		+						+		+	+	+
Q7L590-2;Q7L590	Protein MCM10 homolog	MCM10	519;520	KLGIPQKSLSCSEEFKELMDLPTCGARNLKQ	1	282.22																			+	+					+	+						+	+			+
Q7L590-2;Q7L590	Protein MCM10 homolog	MCM10	626;627	SEFPRLEGAPATMTPKLGRGVLEGDDVLFYD	1	222.11									+	+	+									+	+	+	+	+	+	+	+		+	+	+	+	+			+
Q7L590-2;Q7L590	Protein MCM10 homolog	MCM10	694;695	SIKKKQKDPQDILEVKERVEKNTMFSSQAED	1	149.95										+									+	+	+			+	+		+	+	+			+
Q7L590-2;Q7L590	Protein MCM10 homolog	MCM10	745;746	FQKILKAKSKHTGILKEAEAEMQERYFEPLV	0.999966	175.42																					+					+	+		+	+
Q7L590-2;Q7L590	Protein MCM10 homolog	MCM10	761;762	EAEAEMQERYFEPLVKKEQMEEKMRNIREVK	1	178.53			+	+	+	+	+	+	+	+	+	+	+	+	+	+	+	+	+	+	+	+	+	+	+	+		+	+	+	+	+	+	+	+	+
Q7L590-2;Q7L590	Protein MCM10 homolog	MCM10	839;840	LDRLPNKHCSNCGLYKWERDGMLKEKTGPKI	1	121.82															+						+	+			+		+	+					+
Q7L590-2;Q7L590	Protein MCM10 homolog	MCM10	853;854	YKWERDGMLKEKTGPKIGGETLLPRGEEHAK	1	84.94																							+
Q7L590-2;Q7L590	Protein MCM10 homolog	MCM10	868;869	KIGGETLLPRGEEHAKFLNSLK_________	1	97.095									+	+	+	+	+	+	+	+	+	+	+	+	+	+	+								+	+	+	+	+	+
Q7L5Y9	Macrophage erythroblast attacher	MAEA	186	ERRETATCLAWCHDNKSRLRKMKSCLEFSLR	1	167.89									+		+						+	+	+		+	+		+					+	+	+	+	+	+	+	+
Q7L5Y9;Q7L5Y9-4;Q7L5Y9-3;Q7L5Y9-2	Macrophage erythroblast attacher	MAEA	323;255;282;287	SSKSPDCPVCSRSLNKLAQPLPMAHCANSRL	1	71.148																								+				+
Q7L622	G2/M phase-specific E3 ubiquitin-protein ligase	G2E3	252	RCRCKEGRDYNAPDSKWEIKRCQCCGSSGTH	0.922558	99.991																																			+
Q7L8W6-2;Q7L8W6	Diphthine--ammonia ligase	DPH6	87;87	RTIRGRSLDTRQVYTKCEGDEVEDLYELLKL	1	100.28
Q7Z2E3-5;Q7Z2E3-9;Q7Z2E3-10;Q7Z2E3-11;Q7Z2E3-7;Q7Z2E3;Q7Z2E3-4;Q7Z2E3-13	Aprataxin	APTX	106;160;120;174;160;174;72;160	GQCSVPLKKGKDAPIKKESLGHWSQGLKISM	1	109.16											+										+
Q7Z309-4;Q7Z309-3	Protein FAM122B	FAM122B	77;77	SSSPNRIPSSRLHQIKREEGLDMVNRETAHE	1	73.294																						+	+						+		+
Q7Z333;Q7Z333-4;Q7Z333-3	Probable helicase senataxin	SETX	339;339;339	YNREIRHIRNSSVRTKLEPESYLDDMVTCSQ	1	221.9																				+			+				+	+
Q7Z3I7	Zinc finger protein 572	ZNF572	466	QSFNLIRHRRTHIGEKPYKCTSCEKCFSRSA	1	98.182																													+
Q7Z628-2;Q7Z628	Neuroepithelial cell-transforming gene 1 protein	NET1	140;194	IYEMSRGEQDLIEDLKLARKAYHDPMLKLSI	1	227.46																	+				+	+	+	+	+	+	+	+				+	+	+
Q7Z6I8-2;Q7Z6I8	UPF0461 protein C5orf24	C5orf24	75;75	NETHLQTTSGRSIEIKDELKKKKNLNRSGKR	0.998941	110.93																					+	+	+	+	+	+	+	+	+			+
Q7Z6K1-2;Q7Z6K1	THAP domain-containing protein 5	THAP5	74;116	QKKNLEDEKEVCPKAKSEESFVLNETKKNIV	0.999987	72.797																					+											+
Q7Z7L7	Protein zer-1 homolog	ZER1	758	TKEMARKVIEHCSNFKEENMDTSR_______	0.994199	71.376																										+
Q86SE9	Polycomb group RING finger protein 5	PCGF5	130	DKPKVDEEGDENEDDKDYHRSDPQIAICLDC	1	181.85																								+				+
Q86T24	Transcriptional regulator Kaiso	ZBTB33	181	IITESFSLSAEDYEMKKIIVTDSDDDDDDVI	1	109.77																					+						+	+
Q86T24	Transcriptional regulator Kaiso	ZBTB33	407	SDIITRNTNDPGVGSKHLMEGQKIITLDTAT	1	136.62																								+											+
Q86T24	Transcriptional regulator Kaiso	ZBTB33	449	YANIGEDTYDIVIPVKDDPDEGEARLENEIP	1	285.77	+	+	+	+	+	+	+	+	+	+	+	+	+	+	+	+	+	+	+	+	+	+	+	+	+	+	+	+		+	+	+	+	+	+	+
[truncated: 725 more rows]

## Sheet: Reprod
							DMSO									MG132
							Bio 1			Bio 2			Bio 3			Bio 1			Bio 2			Bio 3
[truncated: 1,641 more rows]

## Sheet: 2DLC
							2DLC
[truncated: 9,817 more rows]

## Sheet: Kinetic
							Kinetic
[truncated: 1,617 more rows]
