# Supplementary material for: Uncovering the SUMOylation and ubiquitylation crosstalk in human cells using sequential peptide immunopurification
Source: Nat Commun. 2017 Jan 18;8:14109. doi: 10.1038/ncomms14109 (PMC5253644; doi:10.1038/ncomms14109)
Supplement: Supplementary Data 3 — List of identified multiply modified peptides [file ncomms14109-s4.xlsx]

## Sheet: Description
Supplementary Data 3: List of identified multiply modified peptides
	Sequence	Sequence of the peptide
	Modified sequence	Sequence of the peptide including modification
	Leading Uniprot ID	Leading identifier corresponding to the Uniprot/SwissProt Database with isoforms released on March 2015
	Peptide Start	Position of the first amino acid of the peptide in the preotein
	SUMO Site (1)	Position of the first SUMOylation site identified on the protein
	SUMO Site (2)	Position of the second SUMOylation site identified on the protein
	Ubi Site	Position of the ubiquitination site identified on the protein
	Phospho Site (1)	Position of the first phosphorylation site identified on the protein
	Phospho Site (2)	Position of the second phosphorylation site identified on the protein
	Sequence Window	Sequence window around the SUMOylation site on the protein (centered on the first SUMOylation site)
	Identified in Optimization	"+" if idenified in the optimization workflow
	Identified in 2DLC	"+" if idenified in the 2DLC workflow
	Identified in Reproducibility	"+" if idenified in the reproducibility workflow
	Identified in Kinetic	"+" if idenified in the kinetic workflow
	Missed cleavages	Number of missed cleavages
	Acetyl (Protein N-term)	Number of N-term acetylation sites identified on the peptide
	Deamidation (NQ)	Number of deamidation sites identified on the peptide
	GlyGly (K)	Number of ubiquitination sites identified on the peptide
	Oxidation (M)	Number of oxydation sites identified on the peptide
	Phospho (STY)	Number of phosphorylation sites identified on the peptide
	SUMO3	Number of SUMOylation sites identified on the peptide
	Deamidation (NQ) Probabilities	Position probability for each deamidation site identified on the peptide
	GlyGly (K) Probabilities	Position probability for each ubiquitination site identified on the peptide
	Oxidation (M) Probabilities	Position probability for each oxydation site identified on the peptide
	Phospho (STY) Probabilities	Position probability for each phosphorylation site identified on the peptide
	SUMO3 Probabilities	Position probability for each SUMOylation site identified on the peptide
	Uniprot IDs	All possible identifier for the identified peptide corresponding to the Uniprot/SwissProt Database with isoforms released on March 2015
	Gene Names	Protein descriptions of all possible match as defined from Uniprot/SwissProt Database
	Protein Names	Names of the genes coding for all the possible matches
	Score	Best identification score confidence across all the experimental workflow

## Sheet: Multiply Modified Peptides
Sequence	Modified sequence	Leading Uniprot ID	Peptide Start	SUMO Site (1)	SUMO Site (2)	Ubi Site	Phospho Site (1)	Phospho Site (2)	Sequence Window (centered on SUMO Site (1))	Identified in Optimization	Identified in 2DLC	Identified in Reproducibility	Identified in Kinetic	Missed cleavages	Acetyl (Protein N-term)	Deamidation (NQ)	GlyGly (K)	Oxidation (M)	Phospho (STY)	SUMO3	Deamidation (NQ) Probabilities	GlyGly (K) Probabilities	Oxidation (M) Probabilities	Phospho (STY) Probabilities	SUMO3 Probabilities	Uniprot IDs	Gene Names	Protein Names	Score
IKSGEVAEGEARSPSHK	_IK(su)SGEVAEGEARS(ph)PSHK_	O00257	279	280			291		VMSKYMENGMQAVKIKSGEVAEGEARSPSHK	+				2	0	0	0	0	1	1				IKSGEVAEGEARS(0.908)PS(0.092)HK	IK(1)SGEVAEGEARSPSHK	O00257	CBX4	E3 SUMO-protein ligase CBX4	139.04
AASVVQPQPLVVVKEEKIHSPIIR	_AASVVQPQPLVVVK(su)EEKIHS(ph)PIIR_	O60885	1098	1111			1117		LRAASVVQPQPLVVVKEEKIHSPIIRSEPFS			+	+	2	0	0	0	0	1	1				AASVVQPQPLVVVKEEKIHS(1)PIIR	AASVVQPQPLVVVK(0.75)EEK(0.25)IHSPIIR	O60885	BRD4	Bromodomain-containing protein 4	132.42
TVLPTVPESPEEEVKASQLSVQQNK	_TVLPTVPES(ph)PEEEVK(su)ASQLSVQQNK_	O75152	100	114			108		KTVLPTVPESPEEEVKASQLSVQQNKLSVQS		+		+	1	0	0	0	0	1	1				TVLPT(0.001)VPES(0.998)PEEEVKASQLSVQQNK	TVLPTVPESPEEEVK(1)ASQLSVQQNK	O75152	ZC3H11A	Zinc finger CCCH domain-containing protein 11A	122.39
TCPSLSPTSPLNNKGILSLPHQASPVSR	_TCPSLSPTS(ph)PLNNK(su)GILSLPHQASPVSR_	O75925	480	493			488		KRTCPSLSPTSPLNNKGILSLPHQASPVSRT		+			1	0	0	0	0	1	1				TCPSLS(0.001)PT(0.091)S(0.905)PLNNKGILS(0.002)LPHQASPVSR	TCPSLSPTSPLNNK(1)GILSLPHQASPVSR	O75925;O75925-2	PIAS1	E3 SUMO-protein ligase PIAS1	87.893
TEESEPLPSCPGSPPLPDDLLPLDCKNPNAPFQIR	_TEESEPLPSCPGS(ph)PPLPDDLLPLDCK(su)NPNAPFQIR_	O94864	96	121			108		PGSPPLPDDLLPLDCKNPNAPFQIRHSDPES		+			1	0	0	0	0	1	1				TEESEPLPS(0.045)CPGS(0.955)PPLPDDLLPLDCKNPNAPFQIR	TEESEPLPSCPGSPPLPDDLLPLDCK(1)NPNAPFQIR	O94864-2;O94864	SUPT7L	STAGA complex 65 subunit gamma	115.77
KLSHLDYDITLQEAGLCPQETVFVQER	_K(su)LSHLDYDITLQEAGLCPQ(de)ET(ph)VFVQER_	O94888	462	462			482		YPNERFELLTNFPRRKLSHLDYDITLQEAGL				+	1	0	1	0	0	1	1	KLSHLDYDITLQ(0.002)EAGLCPQ(0.499)ETVFVQ(0.499)ER			KLSHLDYDITLQEAGLCPQET(1)VFVQER	K(1)LSHLDYDITLQEAGLCPQETVFVQER	O94888	UBXN7	UBX domain-containing protein 7	72.302
KLSHLDYDITLQEAGLCPQETVFVQER	_K(su)LSHLDYDITLQEAGLCPQET(ph)VFVQ(de)ER_	O94888	462	462			482		YPNERFELLTNFPRRKLSHLDYDITLQEAGL				+	1	0	1	0	0	1	1	KLSHLDYDITLQ(0.002)EAGLCPQ(0.428)ETVFVQ(0.57)ER			KLSHLDYDITLQEAGLCPQET(1)VFVQER	K(1)LSHLDYDITLQEAGLCPQETVFVQER	O94888	UBXN7	UBX domain-containing protein 7	72.302
LQEELASGKLVEQANSPK	_LQEELASGK(su)LVEQANS(ph)PK_	O95391	200	208			215		RTLKAQKLQEELASGKLVEQANSPKHQWGEE		+			1	0	0	0	0	1	1				LQEELASGKLVEQANS(1)PK	LQEELASGK(1)LVEQANSPK	O95391	SLU7	Pre-mRNA-splicing factor SLU7	91.589
AADGGERPLAASPPGTVKAEEHQR	_AADGGERPLAAS(ph)PPGTVK(su)AEEHQR_	O95785	1506	1523			1517		DGGERPLAASPPGTVKAEEHQRQNINKFERR	+				2	0	0	0	0	1	1				AADGGERPLAAS(0.999)PPGT(0.001)VKAEEHQR	AADGGERPLAASPPGTVK(1)AEEHQR	O95785-2;O95785-4;O95785-3;O95785	WIZ	Protein Wiz	94.495
SESGSPSAGGHSKPPHSPLVLKR	_SESGS(ph)PSAGGHSK(su)PPHS(ph)PLVLKR_	P01106	277	289			281	293	GKRSESGSPSAGGHSKPPHSPLVLKRCHVST	+				2	0	0	0	0	2	1				S(0.001)ES(0.085)GS(0.884)PS(0.046)AGGHS(0.052)KPPHS(0.932)PLVLKR	SESGSPSAGGHSK(0.88)PPHSPLVLK(0.12)R	P01106;P01106-2	MYC	Myc proto-oncogene protein	53.214
KLMFKTEGPDSD	_K(su)LMFK(su)TEGPDS(ph)D_	P04637	382	382	386		392		SHLKSKKGQSTSRHKKLMFKTEGPDSD____	+	+			2	0	0	0	0	1	2				KLMFKTEGPDS(1)D	K(1)LMFK(1)TEGPDSD	P04637-4;P04637;P04637-7	TP53	Cellular tumor antigen p53	100.45
KLMFKTEGPDSD	_K(su)LM(ox)FK(su)TEGPDS(ph)D_	P04637	382	382	386		392		SHLKSKKGQSTSRHKKLMFKTEGPDSD____		+			2	0	0	0	1	1	2			KLM(1)FKTEGPDSD	KLMFKT(0.004)EGPDS(0.996)D	K(1)LMFK(1)TEGPDSD	P04637-4;P04637;P04637-7	TP53	Cellular tumor antigen p53	40.968
KLMFKTEGPDSD	_KLMFK(su)TEGPDS(ph)D_	P04637	382	386			392		SKKGQSTSRHKKLMFKTEGPDSD________	+	+	+	+	2	0	0	0	0	1	1				KLMFKTEGPDS(1)D	KLMFK(1)TEGPDSD	P04637-4;P04637;P04637-7	TP53	Cellular tumor antigen p53	245.04
KLMFKTEGPDSD	_KLM(ox)FK(su)TEGPDS(ph)D_	P04637	382	386			392		SKKGQSTSRHKKLMFKTEGPDSD________		+		+	2	0	0	0	1	1	1			KLM(1)FKTEGPDSD	KLMFKTEGPDS(1)D	K(0.013)LMFK(0.987)TEGPDSD	P04637-4;P04637;P04637-7	TP53	Cellular tumor antigen p53	118.31
LMFKTEGPDSD	_LM(ox)FK(su)TEGPDS(ph)D_	P04637	383	386			392		SKKGQSTSRHKKLMFKTEGPDSD________	+	+		+	1	0	0	0	1	1	1			LM(1)FKTEGPDSD	LMFKTEGPDS(1)D	LMFK(1)TEGPDSD	P04637-4;P04637;P04637-7	TP53	Cellular tumor antigen p53	338.92
LMFKTEGPDSD	_LMFK(su)TEGPDS(ph)D_	P04637	383	386			392		SKKGQSTSRHKKLMFKTEGPDSD________	+	+	+	+	1	0	0	0	0	1	1				LMFKTEGPDS(1)D	LMFK(1)TEGPDSD	P04637-4;P04637;P04637-7	TP53	Cellular tumor antigen p53	308.36
NSDLLTSPDVGLLKLASPELER	_NSDLLTSPDVGLLK(su)LAS(ph)PELER_	P05412	57	70			73		AKNSDLLTSPDVGLLKLASPELERLIIQSSN		+			1	0	0	0	0	1	1				NSDLLTSPDVGLLKLAS(1)PELER	NSDLLTSPDVGLLK(1)LASPELER	P05412	JUN	Transcription factor AP-1	173.92
LQALKEEPQTVPEMPGETPPLSPIDMESQER	_LQALK(su)EEPQTVPEMPGET(ph)PPLS(ph)PIDMESQER_	P05412	222	226			243	239	LPQQMPVQHPRLQALKEEPQTVPEMPGETPP	+			+	1	0	0	0	0	2	1				LQALKEEPQT(0.001)VPEMPGET(0.999)PPLS(0.995)PIDMES(0.005)QER	LQALK(1)EEPQTVPEMPGETPPLSPIDMESQER	P05412	JUN	Transcription factor AP-1	59.818
LQALKEEPQTVPEMPGETPPLSPIDMESQER	_LQALK(su)EEPQTVPEM(ox)PGET(ph)PPLS(ph)PIDMESQER_	P05412	222	226			243	239	LPQQMPVQHPRLQALKEEPQTVPEMPGETPP		+			1	0	0	0	1	2	1			LQALKEEPQTVPEM(0.985)PGETPPLSPIDM(0.015)ESQER	LQALKEEPQT(0.006)VPEMPGET(0.989)PPLS(0.984)PIDMES(0.021)QER	LQALK(1)EEPQTVPEMPGETPPLSPIDMESQER	P05412	JUN	Transcription factor AP-1	47.77
LQALKEEPQTVPEMPGETPPLSPIDMESQER	_LQALK(su)EEPQTVPEMPGET(ph)PPLS(ph)PIDM(ox)ESQER_	P05412	222	226			243	239	LPQQMPVQHPRLQALKEEPQTVPEMPGETPP				+	1	0	0	0	1	2	1			LQALKEEPQTVPEM(0.005)PGETPPLSPIDM(0.995)ESQER	LQALKEEPQTVPEMPGET(0.991)PPLS(0.982)PIDMES(0.026)QER	LQALK(1)EEPQTVPEMPGETPPLSPIDMESQER	P05412	JUN	Transcription factor AP-1	47.383
LQALKEEPQTVPEMPGETPPLSPIDMESQER	_LQALK(su)EEPQTVPEMPGETPPLS(ph)PIDMESQER_	P05412	222	226			243		LPQQMPVQHPRLQALKEEPQTVPEMPGETPP	+	+		+	1	0	0	0	0	1	1				LQALKEEPQTVPEMPGETPPLS(0.999)PIDMESQER	LQALK(1)EEPQTVPEMPGETPPLSPIDMESQER	P05412	JUN	Transcription factor AP-1	182.3
LQALKEEPQTVPEMPGETPPLSPIDMESQER	_LQALK(su)EEPQTVPEM(ox)PGETPPLS(ph)PIDMESQER_	P05412	222	226			243		LPQQMPVQHPRLQALKEEPQTVPEMPGETPP	+	+		+	1	0	0	0	1	1	1			LQALKEEPQTVPEM(1)PGETPPLSPIDMESQER	LQALKEEPQTVPEMPGET(0.002)PPLS(0.997)PIDMES(0.001)QER	LQALK(1)EEPQTVPEMPGETPPLSPIDMESQER	P05412	JUN	Transcription factor AP-1	107.96
LQALKEEPQTVPEMPGETPPLSPIDMESQER	_LQALK(su)EEPQTVPEMPGETPPLS(ph)PIDM(ox)ESQER_	P05412	222	226			243		LPQQMPVQHPRLQALKEEPQTVPEMPGETPP	+	+		+	1	0	0	0	1	1	1			LQALKEEPQTVPEMPGETPPLSPIDM(1)ESQER	LQALKEEPQTVPEMPGET(0.014)PPLS(0.981)PIDMES(0.005)QER	LQALK(1)EEPQTVPEMPGETPPLSPIDMESQER	P05412	JUN	Transcription factor AP-1	107.04
LQALKEEPQTVPEMPGETPPLSPIDMESQER	_LQALK(su)EEPQ(de)TVPEMPGETPPLS(ph)PIDMESQER_	P05412	222	226			243		LPQQMPVQHPRLQALKEEPQTVPEMPGETPP		+			1	0	1	0	0	1	1	LQ(0.002)ALKEEPQ(0.998)TVPEMPGETPPLSPIDMESQER			LQALKEEPQTVPEMPGET(0.101)PPLS(0.896)PIDMES(0.003)QER	LQALK(1)EEPQTVPEMPGETPPLSPIDMESQER	P05412	JUN	Transcription factor AP-1	75.343
LQALKEEPQTVPEMPGETPPLSPIDMESQER	_LQALK(su)EEPQTVPEM(ox)PGETPPLS(ph)PIDM(ox)ESQER_	P05412	222	226			243		LPQQMPVQHPRLQALKEEPQTVPEMPGETPP		+			1	0	0	0	2	1	1			LQALKEEPQTVPEM(1)PGETPPLSPIDM(1)ESQER	LQALKEEPQTVPEMPGET(0.007)PPLS(0.982)PIDMES(0.011)QER	LQALK(1)EEPQTVPEMPGETPPLSPIDMESQER	P05412	JUN	Transcription factor AP-1	72.152
LQALKEEPQTVPEMPGETPPLSPIDMESQER	_LQ(de)ALK(su)EEPQTVPEMPGETPPLS(ph)PIDM(ox)ESQER_	P05412	222	226			243		LPQQMPVQHPRLQALKEEPQTVPEMPGETPP		+			1	0	1	0	1	1	1	LQ(0.955)ALKEEPQ(0.045)TVPEMPGETPPLSPIDMESQER		LQALKEEPQTVPEM(0.007)PGETPPLSPIDM(0.993)ESQER	LQALKEEPQTVPEMPGET(0.128)PPLS(0.856)PIDMES(0.016)QER	LQALK(1)EEPQTVPEMPGETPPLSPIDMESQER	P05412	JUN	Transcription factor AP-1	48.798
LQALKEEPQTVPEMPGETPPLSPIDMESQER	_LQALK(su)EEPQTVPEMPGET(ph)PPLSPIDM(ox)ESQER_	P05412	222	226			239		LPQQMPVQHPRLQALKEEPQTVPEMPGETPP		+			1	0	0	0	1	1	1			LQALKEEPQTVPEM(0.018)PGETPPLSPIDM(0.982)ESQER	LQALKEEPQT(0.002)VPEMPGET(0.886)PPLS(0.1)PIDMES(0.012)QER	LQALK(1)EEPQTVPEMPGETPPLSPIDMESQER	P05412	JUN	Transcription factor AP-1	40.8
IAGYVTHLMKRIQR	_IAGY(ph)VT(ph)HLMK(su)RIQR_	P08708	50	59			53	55	KKLRNKIAGYVTHLMKRIQRGPVRGISIKLQ				+	2	0	0	0	0	2	1				IAGY(1)VT(1)HLMKRIQR	IAGYVTHLMK(1)RIQR	P0CW22;P08708	RPS17L;RPS17	40S ribosomal protein S17-like;40S ribosomal protein S17	54.898
IKQEVESPTDK	_IK(su)QEVES(ph)PTDK_	P10242	526	527			532		VAEFQENGPPLLKKIKQEVESPTDKSGNFFC		+			1	0	0	0	0	1	1				IKQEVES(0.854)PT(0.146)DK	IK(1)QEVESPTDK	P10242-11;P10242-9;P10242-2;P10242;P10242-6;P10242-8;P10242-7;P10242-4	MYB	Transcriptional activator Myb	110.08
IKNENTEGSPQEDGVELEGLK	_IK(su)NENTEGS(ph)PQEDGVELEGLK_	P11388	1239	1240			1247		IEMKAEAEKKNKKKIKNENTEGSPQEDGVEL	+	+	+	+	1	0	0	0	0	1	1				IKNENTEGS(1)PQEDGVELEGLK	IK(1)NENTEGSPQEDGVELEGLK	P11388;P11388-2;P11388-3;P11388-4	TOP2A	DNA topoisomerase 2-alpha	218.22
IKNENTEGSPQEDGVELEGLKQR	_IK(su)NENTEGS(ph)PQEDGVELEGLKQR_	P11388	1239	1240			1247		IEMKAEAEKKNKKKIKNENTEGSPQEDGVEL	+			+	2	0	0	0	0	1	1				IKNENTEGS(1)PQEDGVELEGLKQR	IK(1)NENTEGSPQEDGVELEGLKQR	P11388;P11388-2;P11388-3;P11388-4	TOP2A	DNA topoisomerase 2-alpha	114.06
SAQSVEEDSILIIPTPDEEEKILR	_(ac)SAQSVEEDSILIIPT(ph)PDEEEK(su)ILR_	P17028	2	22			16		EEDSILIIPTPDEEEKILRVKLEEDPDGEEG		+			1	1	0	0	0	1	1				SAQSVEEDSILIIPT(1)PDEEEKILR	SAQSVEEDSILIIPTPDEEEK(1)ILR	P17028;P17028-2	ZNF24	Zinc finger protein 24	91.416
SAQSVEEDSILIIPTPDEEEKILR	_(ac)SAQSVEEDS(ph)ILIIPTPDEEEK(su)ILR_	P17028	2	22			10		EEDSILIIPTPDEEEKILRVKLEEDPDGEEG		+			1	1	0	0	0	1	1				SAQSVEEDS(0.999)ILIIPTPDEEEKILR	SAQSVEEDSILIIPTPDEEEK(1)ILR	P17028;P17028-2	ZNF24	Zinc finger protein 24	114.76
DIKAEPQPLSPASSSYSVSSPR	_DIK(su)AEPQPLS(ph)PASSSYSVSSPR_	P18850	85	87			94		DIWDINNQICTVKDIKAEPQPLSPASSSYSV		+			1	0	0	0	0	1	1				DIKAEPQPLS(0.969)PAS(0.02)S(0.006)S(0.002)Y(0.002)S(0.001)VSSPR	DIK(1)AEPQPLSPASSSYSVSSPR	P18850	ATF6	Cyclic AMP-dependent transcription factor ATF-6 alpha;Processed cyclic AMP-dependent transcription factor ATF-6 alpha	68.96
KPLPDHVSIVEPKDEILPTTPISEQK	_KPLPDHVSIVEPK(su)DEILPTT(ph)PISEQK_	P23396	202	214			221		GPKKPLPDHVSIVEPKDEILPTTPISEQKGG	+	+			2	0	0	0	0	1	1				KPLPDHVSIVEPKDEILPT(0.001)T(0.994)PIS(0.005)EQK	KPLPDHVSIVEPK(1)DEILPTTPISEQK	P23396;P23396-2	RPS3	40S ribosomal protein S3	211.19
KPLPDHVSIVEPKDEILPTTPISEQK	_KPLPDHVSIVEPK(su)DEILPT(ph)TPISEQK_	P23396	202	214			220		GPKKPLPDHVSIVEPKDEILPTTPISEQKGG	+				2	0	0	0	0	1	1				KPLPDHVSIVEPKDEILPT(0.885)T(0.114)PIS(0.001)EQK	KPLPDHVSIVEPK(1)DEILPTTPISEQK	P23396;P23396-2	RPS3	40S ribosomal protein S3	187.75
ESLKEEDESDDDNM	_ESLK(su)EEDES(ph)DDDNM_	P25788	242	245			250		KDIREEAEKYAKESLKEEDESDDDNM_____	+	+			1	0	0	0	0	1	1				ESLKEEDES(1)DDDNM	ESLK(1)EEDESDDDNM	P25788-2;P25788	PSMA3	Proteasome subunit alpha type-3	230.63
ESLKEEDESDDDNM	_ESLK(su)EEDES(ph)DDDNM(ox)_	P25788	242	245			250		KDIREEAEKYAKESLKEEDESDDDNM_____		+		+	1	0	0	0	1	1	1			ESLKEEDESDDDNM(1)	ESLKEEDES(1)DDDNM	ESLK(1)EEDESDDDNM	P25788-2;P25788	PSMA3	Proteasome subunit alpha type-3	195.46
LPEDALVKAESPEKPER	_LPEDALVK(su)AES(ph)PEKPER_	P28360	126	133			136		FSVGGLLKLPEDALVKAESPEKPERTPWMQS	+	+			2	0	0	0	0	1	1				LPEDALVKAES(1)PEKPER	LPEDALVK(1)AESPEKPER	P28360	MSX1	Homeobox protein MSX-1	207.6
VPVNLLNSPDCDVKTDDSVVPCFMK	_VPVNLLNS(ph)PDCDVK(su)TDDSVVPCFM(ox)K_	P33981	274	287			281		GRVPVNLLNSPDCDVKTDDSVVPCFMKRQTS		+			1	0	0	0	1	1	1			VPVNLLNSPDCDVKTDDSVVPCFM(1)K	VPVNLLNS(0.998)PDCDVKT(0.002)DDSVVPCFMK	VPVNLLNSPDCDVK(1)TDDSVVPCFMK	P33981-2;P33981	TTK	Dual specificity protein kinase TTK	78.758
LQEYQSAIKVEPASPPYYSEK	_LQEYQSAIK(su)VEPAS(ph)PPYYSEK_	P37231	99	107			112		DYKYDLKLQEYQSAIKVEPASPPYYSEKTQL		+			1	0	0	0	0	1	1				LQEYQSAIKVEPAS(0.775)PPY(0.168)Y(0.044)S(0.014)EK	LQEYQSAIK(1)VEPASPPYYSEK	P37231-3;P37231-2;P37231	PPARG	Peroxisome proliferator-activated receptor gamma	75.064
LQTSVDFPLENLDLSQYVIGPKNNLKK	_LQ(de)TSVDFPLEN(de)LDLS(ph)QY(ph)VIGPKN(de)NLK(su)K_	P40818	1024	1049			1038	1040	NLDLSQYVIGPKNNLKKYNLFSVSNHYGGLD	+				2	0	3	0	0	2	1	LQ(0.81)TSVDFPLEN(0.861)LDLSQ(0.318)YVIGPKN(0.505)N(0.505)LKK			LQT(0.05)S(0.21)VDFPLENLDLS(0.795)QY(0.945)VIGPKNNLKK	LQTSVDFPLENLDLSQYVIGPK(0.158)NNLK(0.842)K	P40818-2;P40818	USP8	Ubiquitin carboxyl-terminal hydrolase 8	46.416
SETPAQCSIKQER	_(ac)SET(ph)PAQCSIK(su)QER_	P41212	2	11			4		_____MSETPAQCSIKQERISYTPPESPVPS		+			1	1	0	0	0	1	1				S(0.174)ET(0.826)PAQCSIKQER	SETPAQCSIK(1)QER	P41212	ETV6	Transcription factor ETV6	84.508
TFLESKEELSHSPEPCTK	_TFLESK(su)EELSHS(ph)PEPCTK_	P41229	290	295			301		DVKVESTSPKTFLESKEELSHSPEPCTKMTM	+				1	0	0	0	0	1	1				TFLES(0.005)KEELS(0.126)HS(0.808)PEPCT(0.061)K	TFLESK(1)EELSHSPEPCTK	P41229-4;P41229-3;P41229-2;P41229-5;P41229	KDM5C	Lysine-specific demethylase 5C	82.01
EVIEIEDASPTKCPITTK	_EVIEIEDAS(ph)PTK(su)CPITTK_	P46100	1519	1530			1527		EKLREVIEIEDASPTKCPITTKLVLDEDEET		+			1	0	0	0	0	1	1				EVIEIEDAS(0.819)PT(0.177)KCPIT(0.002)T(0.002)K	EVIEIEDASPTK(1)CPITTK	P46100-3;P46100;P46100-2;P46100-5;P46100-4	ATRX	Transcriptional regulator ATRX	91.317
MTEWETAAPAVAETPDIKLFGK	_(ac)M(ox)TEWETAAPAVAET(ph)PDIK(su)LFGK_	P46782	1	18			14		EWETAAPAVAETPDIKLFGKWSTDDVQINDI		+			1	1	0	0	1	1	1			M(1)TEWETAAPAVAETPDIKLFGK	MTEWETAAPAVAET(1)PDIKLFGK	MTEWETAAPAVAETPDIK(1)LFGK	P46782	RPS5	40S ribosomal protein S5;40S ribosomal protein S5, N-terminally processed	133.84
MTEWETAAPAVAETPDIKLFGK	_(ac)MTEWETAAPAVAET(ph)PDIK(su)LFGK_	P46782	1	18			14		EWETAAPAVAETPDIKLFGKWSTDDVQINDI		+			1	1	0	0	0	1	1				MTEWET(0.007)AAPAVAET(0.993)PDIKLFGK	MTEWETAAPAVAETPDIK(1)LFGK	P46782	RPS5	40S ribosomal protein S5;40S ribosomal protein S5, N-terminally processed	53.998
TEWETAAPAVAETPDIKLFGK	_(ac)TEWETAAPAVAET(ph)PDIK(su)LFGK_	P46782	2	18			14		EWETAAPAVAETPDIKLFGKWSTDDVQINDI		+		+	1	1	0	0	0	1	1				TEWETAAPAVAET(1)PDIKLFGK	TEWETAAPAVAETPDIK(1)LFGK	P46782	RPS5	40S ribosomal protein S5;40S ribosomal protein S5, N-terminally processed	189.51
ADLEEQLSDEEKVR	_(ac)ADLEEQLS(ph)DEEK(su)VR_	P47755	2	13			9		___MADLEEQLSDEEKVRIAAKFIIHAPPGE		+			1	1	0	0	0	1	1				ADLEEQLS(1)DEEKVR	ADLEEQLSDEEK(1)VR	P47755;P47755-2	CAPZA2	F-actin-capping protein subunit alpha-2	71.08
SAPALPVSEDFKSEPVSPQDFSFSK	_SAPALPVSEDFK(su)SEPVS(ph)PQDFSFSK_	P48552	791	802			807		AVQRSAPALPVSEDFKSEPVSPQDFSFSKNG		+			1	0	0	0	0	1	1				SAPALPVS(0.006)EDFKS(0.106)EPVS(0.868)PQDFS(0.015)FS(0.004)K	SAPALPVSEDFK(1)SEPVSPQDFSFSK	P48552	NRIP1	Nuclear receptor-interacting protein 1	85.376
AALLKASPK	_AALLK(su)AS(ph)PK_	P50914	133	137			139		IIKNEVKKLQKAALLKASPKKAPGTKGTAAA		+			1	0	0	0	0	1	1				AALLKAS(1)PK	AALLK(1)ASPK	P50914	RPL14	60S ribosomal protein L14	123.75
AAGVEAAAEVAATEIKMEEESGAPGVPSGNGAPGPK	_(ac)AAGVEAAAEVAATEIK(su)M(ox)EEES(ph)GAPGVPSGN(de)GAPGPK_	P52272	2	17			22		AAGVEAAAEVAATEIKMEEESGAPGVPSGNG		+			1	1	1	0	1	1	1	AAGVEAAAEVAATEIKMEEESGAPGVPSGN(1)GAPGPK		AAGVEAAAEVAATEIKM(1)EEESGAPGVPSGNGAPGPK	AAGVEAAAEVAAT(0.01)EIKMEEES(0.98)GAPGVPS(0.009)GNGAPGPK	AAGVEAAAEVAATEIK(1)MEEESGAPGVPSGNGAPGPK	P52272-2;P52272	HNRNPM	Heterogeneous nuclear ribonucleoprotein M	66.58
AAGVEAAAEVAATEIKMEEESGAPGVPSGNGAPGPK	_(ac)AAGVEAAAEVAATEIK(su)MEEES(ph)GAPGVPSGN(de)GAPGPK_	P52272	2	17			22		AAGVEAAAEVAATEIKMEEESGAPGVPSGNG		+			1	1	1	0	0	1	1	AAGVEAAAEVAATEIKMEEESGAPGVPSGN(1)GAPGPK			AAGVEAAAEVAAT(0.032)EIKMEEES(0.945)GAPGVPS(0.023)GNGAPGPK	AAGVEAAAEVAATEIK(1)MEEESGAPGVPSGNGAPGPK	P52272-2;P52272	HNRNPM	Heterogeneous nuclear ribonucleoprotein M	56.648
AAGVEAAAEVAATEIKMEEESGAPGVPSGNGAPGPK	_(ac)AAGVEAAAEVAAT(ph)EIK(su)MEEESGAPGVPSGN(de)GAPGPK_	P52272	2	17			14		AAGVEAAAEVAATEIKMEEESGAPGVPSGNG		+			1	1	1	0	0	1	1	AAGVEAAAEVAATEIKMEEESGAPGVPSGN(1)GAPGPK			AAGVEAAAEVAAT(0.888)EIKMEEES(0.111)GAPGVPS(0.001)GNGAPGPK	AAGVEAAAEVAATEIK(1)MEEESGAPGVPSGNGAPGPK	P52272-2;P52272	HNRNPM	Heterogeneous nuclear ribonucleoprotein M	56.211
AAGVEAAAEVAATEIKMEEESGAPGVPSGNGAPGPK	_(ac)AAGVEAAAEVAAT(ph)EIK(su)M(ox)EEESGAPGVPSGN(de)GAPGPK_	P52272	2	17			14		AAGVEAAAEVAATEIKMEEESGAPGVPSGNG		+			1	1	1	0	1	1	1	AAGVEAAAEVAATEIKMEEESGAPGVPSGN(1)GAPGPK		AAGVEAAAEVAATEIKM(1)EEESGAPGVPSGNGAPGPK	AAGVEAAAEVAAT(0.891)EIKMEEES(0.108)GAPGVPS(0.001)GNGAPGPK	AAGVEAAAEVAATEIK(1)MEEESGAPGVPSGNGAPGPK	P52272-2;P52272	HNRNPM	Heterogeneous nuclear ribonucleoprotein M	52.63
GEIIAKQGGGGGGGSVPGIER	_GEIIAK(su)QGGGGGGGS(ph)VPGIER_	P52272	383	388			397		NEILSNALKRGEIIAKQGGGGGGGSVPGIER		+			1	0	0	0	0	1	1				GEIIAKQGGGGGGGS(1)VPGIER	GEIIAK(1)QGGGGGGGSVPGIER	P52272-2;P52272	HNRNPM	Heterogeneous nuclear ribonucleoprotein M	86.987
GCGVVKFESPEVAER	_GCGVVK(su)FES(ph)PEVAER_	P52272	693	698			701		DIKMENGKSKGCGVVKFESPEVAERACRMMN		+			1	0	0	0	0	1	1				GCGVVKFES(1)PEVAER	GCGVVK(1)FESPEVAER	P52272-2;P52272	HNRNPM	Heterogeneous nuclear ribonucleoprotein M	71.98
VAGQDGSVVQFKIK	_VAGQDGS(ph)VVQFK(su)IK_	P55854	21	32			27		INLKVAGQDGSVVQFKIKRHTPLSKLMKAYC	+				1	0	0	0	0	1	1				VAGQDGS(1)VVQFKIK	VAGQDGSVVQFK(1)IK	P61956-2;P61956;P55854;P55854-2;Q6EEV6	SUMO2;SUMO3;SUMO4	Small ubiquitin-related modifier 2;Small ubiquitin-related modifier 3;Small ubiquitin-related modifier 4	166.3
VAGQDGSVVQFKIKR	_VAGQDGS(ph)VVQFK(su)IKR_	P55854	21	32			27		INLKVAGQDGSVVQFKIKRHTPLSKLMKAYC	+				2	0	0	0	0	1	1				VAGQDGS(1)VVQFKIKR	VAGQDGSVVQFK(0.992)IK(0.008)R	P61956-2;P61956;P55854;P55854-2;Q6EEV6	SUMO2;SUMO3;SUMO4	Small ubiquitin-related modifier 2;Small ubiquitin-related modifier 3;Small ubiquitin-related modifier 4	134.04
AATEPILAATGSPAAVPPEKLEGAGSSSAPER	_(ac)AATEPILAATGS(ph)PAAVPPEK(su)LEGAGSSSAPER_	P57086	2	21			13		PILAATGSPAAVPPEKLEGAGSSSAPERNCV		+			1	1	0	0	0	1	1				AATEPILAAT(0.019)GS(0.981)PAAVPPEKLEGAGSSSAPER	AATEPILAATGSPAAVPPEK(1)LEGAGSSSAPER	P57086	SCAND1	SCAN domain-containing protein 1	76.97
SDQEAKPSTEDLGDK	_(ac)S(ph)DQEAK(su)PSTEDLGDK_	P63165	2	7			2		_________MSDQEAKPSTEDLGDKKEGEYI	+	+		+	1	1	0	0	0	1	1				S(1)DQEAKPSTEDLGDK	SDQEAK(1)PSTEDLGDK	P63165	SUMO1	Small ubiquitin-related modifier 1	287.43
SDQEAKPSTEDLGDKK	_(ac)S(ph)DQEAK(su)PSTEDLGDKK_	P63165	2	7			2		_________MSDQEAKPSTEDLGDKKEGEYI	+	+	+	+	2	1	0	0	0	1	1				S(1)DQEAKPSTEDLGDKK	SDQEAK(1)PSTEDLGDKK	P63165	SUMO1	Small ubiquitin-related modifier 1	207.17
SDQEAKPSTEDLGDKK	_(ac)S(ph)DQ(de)EAK(su)PSTEDLGDKK_	P63165	2	7			2		_________MSDQEAKPSTEDLGDKKEGEYI	+	+			2	1	1	0	0	1	1	SDQ(1)EAKPSTEDLGDKK			S(1)DQEAKPSTEDLGDKK	SDQEAK(1)PSTEDLGDKK	P63165	SUMO1	Small ubiquitin-related modifier 1	140.73
SDQEAKPSTEDLGDKK	_(ac)S(ph)DQEAK(su)PSTEDLGDK(su)K_	P63165	2	7	16		2		_________MSDQEAKPSTEDLGDKKEGEYI	+	+			2	1	0	0	0	1	2				S(1)DQEAKPSTEDLGDKK	SDQEAK(1)PSTEDLGDK(1)K	P63165	SUMO1	Small ubiquitin-related modifier 1	111.4
INTKALQSPK	_INTK(su)ALQS(ph)PK_	P78347	661	664			668		VISYLPPGMASKINTKALQSPKRPRSPGSNS		+			1	0	0	0	0	1	1				INTKALQS(1)PK	INTK(1)ALQSPK	P78347-2;P78347-4;P78347-3;P78347	GTF2I	General transcription factor II-I	83.182
ESEKPLQTGLPTGLTENQSGGPLGVDSPSAELDK	_ESEK(su)PLQTGLPTGLTENQSGGPLGVDS(ph)PSAELDK_	P78364	760	763			786		EPFPVGCSQLLKESEKPLQTGLPTGLTENQS		+			1	0	0	0	0	1	1				ESEKPLQTGLPTGLTENQSGGPLGVDS(0.769)PS(0.231)AELDK	ESEK(1)PLQTGLPTGLTENQSGGPLGVDSPSAELDK	P78364	PHC1	Polyhomeotic-like protein 1	79.59
VELSNGEKRSR	_VELSN(de)GEK(su)RS(ph)R_	P84103	78	85			87		TLCGCRVRVELSNGEKRSRNRGPPPSWGRRP	+				2	0	1	0	0	1	1	VELSN(1)GEKRSR			VELS(0.151)NGEKRS(0.849)R	VELSNGEK(1)RSR	P84103-2;P84103	SRSF3	Serine/arginine-rich splicing factor 3	82.925
VKEEPPSPPQSPR	_VK(su)EEPPS(ph)PPQS(ph)PR_	Q00613	297	298			303	307	SIDERPLSSSPLVRVKEEPPSPPQSPRVEEA	+	+		+	1	0	0	0	0	2	1				VKEEPPS(1)PPQS(1)PR	VK(1)EEPPSPPQSPR	Q00613-2;Q00613	HSF1	Heat shock factor protein 1	145.65
VKEEPPSPPQSPR	_VK(su)EEPPS(ph)PPQSPR_	Q00613	297	298			303		SIDERPLSSSPLVRVKEEPPSPPQSPRVEEA		+		+	1	0	0	0	0	1	1				VKEEPPS(0.998)PPQS(0.002)PR	VK(1)EEPPSPPQSPR	Q00613-2;Q00613	HSF1	Heat shock factor protein 1	85.51
EKQEASESPVK	_EK(su)QEAS(ph)ESPVK_	Q01167	163	164			168		NIKITFTALSSEKREKQEASESPVKAVQPHI		+			1	0	0	0	0	1	1				EKQEAS(0.799)ES(0.201)PVK	EK(1)QEASESPVK	Q01167-2;Q01167;Q01167-3	FOXK2	Forkhead box protein K2	111.63
KISTLPRANMK	_K(su)IST(ph)LPRANM(ox)K_	Q01718	206	206			209		CLYVHMFLLARSHTRKISTLPRANMKGAITL				+	2	0	0	0	1	1	1			KISTLPRANM(1)K	KIS(0.027)T(0.973)LPRANMK	K(1)ISTLPRANMK	Q01718	MC2R	Adrenocorticotropic hormone receptor	64.121
IKEEEPDPEEWQLSGDSTLNTNDLTHLR	_IK(su)EEEPDPEEWQLS(ph)GDSTLNTNDLTHLR_	Q02447	550	551			563		LHPGENADSPADIRIKEEEPDPEEWQLSGDS				+	1	0	0	0	0	1	1				IKEEEPDPEEWQLS(0.95)GDS(0.028)T(0.023)LNTNDLTHLR	IK(1)EEEPDPEEWQLSGDSTLNTNDLTHLR	Q02447-4;Q02447-3;Q02447-5;Q02447-6;Q02447-2;Q02447	SP3	Transcription factor Sp3	195.5
SLPLKMEPQSPGEVK	_SLPLK(su)MEPQS(ph)PGEVK_	Q03112	529	533			538		SMYPFPDRDLRSLPLKMEPQSPGEVKKLQKG	+	+		+	1	0	0	0	0	1	1				SLPLKMEPQS(1)PGEVK	SLPLK(1)MEPQSPGEVK	Q03112-3;Q03112-4;Q03112;Q03112-5;Q03112-6	MECOM	MDS1 and EVI1 complex locus protein EVI1	187.07
SLPLKMEPQSPGEVKK	_SLPLK(su)MEPQS(ph)PGEVKK_	Q03112	529	533			538		SMYPFPDRDLRSLPLKMEPQSPGEVKKLQKG	+	+		+	2	0	0	0	0	1	1				SLPLKMEPQS(1)PGEVKK	SLPLK(1)MEPQSPGEVKK	Q03112-3;Q03112-4;Q03112;Q03112-5;Q03112-6	MECOM	MDS1 and EVI1 complex locus protein EVI1	176.7
SLPLKMEPQSPGEVK	_SLPLK(su)M(ox)EPQS(ph)PGEVK_	Q03112	529	533			538		SMYPFPDRDLRSLPLKMEPQSPGEVKKLQKG		+			1	0	0	0	1	1	1			SLPLKM(1)EPQSPGEVK	SLPLKMEPQS(1)PGEVK	SLPLK(1)MEPQSPGEVK	Q03112-3;Q03112-4;Q03112-5;Q03112-6;Q03112	MECOM	MDS1 and EVI1 complex locus protein EVI1	80.387
SLPLKMEPQSPGEVKK	_SLPLK(su)M(ox)EPQS(ph)PGEVKK_	Q03112	529	533			538		SMYPFPDRDLRSLPLKMEPQSPGEVKKLQKG				+	2	0	0	0	1	1	1			SLPLKM(1)EPQSPGEVKK	SLPLKMEPQS(1)PGEVKK	SLPLK(1)MEPQSPGEVKK	Q03112-4;Q03112-3;Q03112-5;Q03112-6;Q03112	MECOM	MDS1 and EVI1 complex locus protein EVI1	63.682
TGKEPVTSNLHEGNPEDDYEETSALEMSCKTSPVR	_TGKEPVTSNLHEGNPEDDYEETSALEMSCK(su)TS(ph)PVR_	Q03112	912	941			943		PEDDYEETSALEMSCKTSPVRYKEEEYKSGL	+				2	0	0	0	0	1	1				TGKEPVTSNLHEGNPEDDYEETSALEMSCKT(0.179)S(0.821)PVR	TGKEPVTSNLHEGNPEDDYEETSALEMSCK(1)TSPVR	Q03112-3;Q03112-4;Q03112;Q03112-5;Q03112-6	MECOM	MDS1 and EVI1 complex locus protein EVI1	210.21
LGVAQIKTETEEEGEEEEVAAVAE	_LGVAQIK(su)TET(ph)EEEGEEEEVAAVAE_	Q12766	1515	1521			1524		VVIRDTLYRLGVAQIKTETEEEGEEEEVAAV		+			1	0	0	0	0	1	1				LGVAQIKT(0.15)ET(0.85)EEEGEEEEVAAVAE	LGVAQIK(1)TETEEEGEEEEVAAVAE	Q12766-2;Q12766	HMGXB3	HMG domain-containing protein 3	89.721
TSEIEPKNSPEDLGLSLTGDSCK	_TSEIEPK(su)NS(ph)PEDLGLSLTGDSCK_	Q12888	492	498			500		SSLTVECSKTSEIEPKNSPEDLGLSLTGDSC		+			1	0	0	0	0	1	1				TSEIEPKNS(0.998)PEDLGLS(0.002)LTGDSCK	TSEIEPK(1)NSPEDLGLSLTGDSCK	Q12888;Q12888-3;Q12888-2	TP53BP1	Tumor suppressor p53-binding protein 1	82.177
IQDIKTENGTCPSPPQPLSPAAALGSGSAAAVPK	_IQDIK(su)TEN(de)GTCPS(ph)PPQPLS(ph)PAAALGSGSAAAVPK_	Q12948	223	227			235	241	NAPGPQPPPVRIQDIKTENGTCPSPPQPLSP	+	+		+	1	0	1	0	0	2	1	IQDIKTEN(1)GTCPSPPQPLSPAAALGSGSAAAVPK			IQDIKTENGTCPS(1)PPQPLS(1)PAAALGSGSAAAVPK	IQDIK(1)TENGTCPSPPQPLSPAAALGSGSAAAVPK	Q12948	FOXC1	Forkhead box protein C1	121.94
IQDIKTENGTCPSPPQPLSPAAALGSGSAAAVPK	_IQ(de)DIK(su)TENGTCPS(ph)PPQPLS(ph)PAAALGSGSAAAVPK_	Q12948	223	227			235	241	NAPGPQPPPVRIQDIKTENGTCPSPPQPLSP				+	1	0	1	0	0	2	1	IQ(0.488)DIKTEN(0.493)GTCPSPPQ(0.019)PLSPAAALGSGSAAAVPK			IQDIKT(0.019)ENGT(0.051)CPS(0.935)PPQPLS(0.978)PAAALGS(0.012)GS(0.006)AAAVPK	IQDIK(1)TENGTCPSPPQPLSPAAALGSGSAAAVPK	Q12948	FOXC1	Forkhead box protein C1	59.399
IQDIKTENGTCPSPPQPLSPAAALGSGSAAAVPK	_IQDIK(su)TEN(de)GTCPSPPQPLS(ph)PAAALGSGSAAAVPK_	Q12948	223	227			241		NAPGPQPPPVRIQDIKTENGTCPSPPQPLSP		+			1	0	1	0	0	1	1	IQ(0.03)DIKTEN(0.969)GTCPSPPQPLSPAAALGSGSAAAVPK			IQDIKTENGTCPS(0.001)PPQPLS(0.998)PAAALGS(0.001)GSAAAVPK	IQDIK(1)TENGTCPSPPQPLSPAAALGSGSAAAVPK	Q12948	FOXC1	Forkhead box protein C1	83.826
IQDIKTENGTCPSPPQPLSPAAALGSGSAAAVPK	_IQDIK(su)TEN(de)GTCPS(ph)PPQPLSPAAALGSGSAAAVPK_	Q12948	223	227			235		NAPGPQPPPVRIQDIKTENGTCPSPPQPLSP	+	+		+	1	0	1	0	0	1	1	IQ(0.002)DIKTEN(0.992)GTCPSPPQ(0.006)PLSPAAALGSGSAAAVPK			IQDIKT(0.002)ENGT(0.017)CPS(0.973)PPQPLS(0.008)PAAALGSGSAAAVPK	IQDIK(1)TENGTCPSPPQPLSPAAALGSGSAAAVPK	Q12948	FOXC1	Forkhead box protein C1	98.75
LQSLWTLASKLR	_LQ(de)SLWTLAS(ph)K(su)LR_	Q13007-4	7	16			15		MNFQQRLQSLWTLASKLRITSRVPGCCSRRF	+				1	0	1	0	0	1	1	LQ(1)SLWTLASKLR			LQSLWT(0.017)LAS(0.982)KLR	LQSLWTLASK(1)LR	Q13007-4			74.789
LQEKLSPPYSSPQEFAQDVGR	_LQEK(su)LS(ph)PPYSSPQEFAQDVGR_	Q13263	747	750			752		GGTLDLTLIRARLQEKLSPPYSSPQEFAQDV		+			1	0	0	0	0	1	1				LQEKLS(0.947)PPY(0.035)S(0.016)S(0.002)PQEFAQDVGR	LQEK(1)LSPPYSSPQEFAQDVGR	Q13263;Q13263-2	TRIM28	Transcription intermediary factor 1-beta	59.242
MLPHAPGVQMQAIPEDAIPEESGDEDEDDPDKR	_MLPHAPGVQMQ(de)AIPEDAIPEES(ph)GDEDEDDPDK(su)R_	Q13547	372	403			393		AIPEESGDEDEDDPDKRISICSSDKRIACEE				+	1	0	1	0	0	1	1	MLPHAPGVQ(0.475)MQ(0.525)AIPEDAIPEESGDEDEDDPDKR			MLPHAPGVQMQAIPEDAIPEES(1)GDEDEDDPDKR	MLPHAPGVQMQAIPEDAIPEESGDEDEDDPDK(1)R	Q13547	HDAC1	Histone deacetylase 1	50.891
TQPDGTSVPGEPASPISQRLPPKVESLESLYFTPIPAR	_TQPDGTSVPGEPAS(ph)PISQRLPPK(su)VESLESLYFTPIPAR_	Q14980	1744	1766			1757		VPGEPASPISQRLPPKVESLESLYFTPIPAR				+	2	0	0	0	0	1	1				T(0.001)QPDGT(0.021)S(0.019)VPGEPAS(0.824)PIS(0.108)QRLPPKVES(0.008)LES(0.012)LY(0.005)FT(0.001)PIPAR	TQPDGTSVPGEPASPISQRLPPK(1)VESLESLYFTPIPAR	Q14980-2;Q14980;Q14980-5	NUMA1	Nuclear mitotic apparatus protein 1	43.562
NYGYNPSPVKPEGLR	_NYGYNPS(ph)PVK(su)PEGLR_	Q15047	1060	1069			1066		VTESSRNYGYNPSPVKPEGLRRPPSKTSMHQ	+	+		+	1	0	0	0	0	1	1				NYGYNPS(1)PVKPEGLR	NYGYNPSPVK(1)PEGLR	Q15047-3;Q15047	SETDB1	Histone-lysine N-methyltransferase SETDB1	121.99
LDQKDLVLPTQALPASPALK	_LDQK(su)DLVLPTQALPAS(ph)PALK_	Q15554	350	353			365		SGAQDSEAAFAKLDQKDLVLPTQALPASPAL		+			1	0	0	0	0	1	1				LDQKDLVLPT(0.001)QALPAS(0.999)PALK	LDQK(1)DLVLPTQALPASPALK	Q15554	TERF2	Telomeric repeat-binding factor 2	67.227
DLSQESSSTAPGSEVTIKQEPVSPK	_DLSQESSSTAPGSEVTIK(su)QEPVS(ph)PK_	Q15596	714	731			736		SQESSSTAPGSEVTIKQEPVSPKKKENALLR		+			1	0	0	0	0	1	1				DLSQESSSTAPGSEVTIKQEPVS(1)PK	DLSQESSSTAPGSEVTIK(1)QEPVSPK	Q15596	NCOA2	Nuclear receptor coactivator 2	109.23
LERTSPCQDSSVNYGITKVEGQPLHTELNR	_LERTS(ph)PCQDSSVNYGITK(su)VEGQPLHTELNR_	Q15699	65	82			69		RTSPCQDSSVNYGITKVEGQPLHTELNRAMD	+				2	0	0	0	0	1	1				LERT(0.173)S(0.826)PCQDSSVNYGITKVEGQPLHTELNR	LERTSPCQDSSVNYGITK(1)VEGQPLHTELNR	Q15699	ALX1	ALX homeobox protein 1	197.01
IKEEPMEVDIQDSHVSISPSR	_IK(su)EEPMEVDIQDSHVSIS(ph)PSR_	Q17R98	672	673			689		KLSAESYKETQMVKIKEEPMEVDIQDSHVSI	+				1	0	0	0	0	1	1				IKEEPMEVDIQDSHVS(0.014)IS(0.784)PS(0.202)R	IK(1)EEPMEVDIQDSHVSISPSR	Q17R98-3;Q17R98-2;Q17R98	ZNF827	Zinc finger protein 827	114.39
HIHQTGKAGEFKNK	_HIHQ(de)T(ph)GKAGEFK(su)N(de)K_	Q2KJ03	29	40			33		HIERHIHQTGKAGEFKNKPFRQVLQPPNETK	+				2	0	2	0	0	1	1	HIHQ(1)TGKAGEFKN(1)K			HIHQT(1)GKAGEFKNK	HIHQTGK(0.001)AGEFK(0.999)NK	Q2KJ03-2;Q2KJ03	ZNRD1-AS1	Putative uncharacterized protein ZNRD1-AS1	79.875
TLIKSEPVSPK	_TLIK(su)SEPVS(ph)PK_	Q3L8U1	2071	2074			2079		SEEESMSSVETRTLIKSEPVSPKNGVLPQAT	+	+		+	1	0	0	0	0	1	1				TLIKSEPVS(1)PK	TLIK(1)SEPVSPK	Q3L8U1-2;Q3L8U1-3;Q3L8U1	CHD9	Chromodomain-helicase-DNA-binding protein 9	116.51
TLIKSEPVSPKNGVLPQATGDQK	_TLIK(su)SEPVS(ph)PKN(de)GVLPQATGDQK_	Q3L8U1	2071	2074			2079		SEEESMSSVETRTLIKSEPVSPKNGVLPQAT				+	2	0	1	0	0	1	1	TLIKSEPVSPKN(0.928)GVLPQ(0.072)ATGDQK			TLIKSEPVS(0.999)PKNGVLPQATGDQK	TLIK(1)SEPVSPKNGVLPQATGDQK	Q3L8U1-2;Q3L8U1-3;Q3L8U1	CHD9	Chromodomain-helicase-DNA-binding protein 9	114.15
QSGDPLPLKLENSPEAEGLNSISDVNK	_QSGDPLPLK(su)LENS(ph)PEAEGLNSISDVNK_	Q53GI3	246	254			258		HEDRVEKQSGDPLPLKLENSPEAEGLNSISD		+			1	0	0	0	0	1	1				QSGDPLPLKLENS(1)PEAEGLNSISDVNK	QSGDPLPLK(1)LENSPEAEGLNSISDVNK	Q53GI3	ZNF394	Zinc finger protein 394	137.42
MCDQQKQPQFPPSCVKGSGLGAGQGSNGASVK	_(ac)MCDQQKQPQ(de)FPPS(ph)CVK(su)GSGLGAGQ(de)GSNGASVK_	Q5T750	1	16			13		MCDQQKQPQFPPSCVKGSGLGAGQGSNGASV				+	2	1	2	0	0	1	1	MCDQ(0.069)Q(0.069)KQ(0.173)PQ(0.689)FPPSCVKGSGLGAGQ(0.759)GSN(0.241)GASVK			MCDQQKQPQFPPS(0.834)CVKGS(0.005)GLGAGQGS(0.122)NGAS(0.04)VK	MCDQQK(0.001)QPQFPPSCVK(0.999)GSGLGAGQGSNGASVK	Q5T750	XP32	Skin-specific protein 32	59.37
SPPAVVEEKWKPQAQR	_S(ph)PPAVVEEK(su)WKPQAQR_	Q5T7W0	429	437			429		IASNQSRSPPAVVEEKWKPQAQRNSANNTTT	+				2	0	0	0	0	1	1				S(1)PPAVVEEKWKPQAQR	SPPAVVEEK(0.98)WK(0.02)PQAQR	Q5T7W0-2;Q5T7W0-4;Q5T7W0	ZNF618	Zinc finger protein 618	125.04
ADPNLNAVKIEKLSDDEEVDITDEVDELSSQTPQK	_ADPNLN(de)AVK(su)IEKLS(ph)DDEEVDITDEVDELSSQTPQK_	Q5VVJ2	205	213			218		PSCLRGRADPNLNAVKIEKLSDDEEVDITDE				+	2	0	1	0	0	1	1	ADPN(0.23)LN(0.77)AVKIEKLSDDEEVDITDEVDELSSQTPQK			ADPNLNAVKIEKLS(0.999)DDEEVDIT(0.001)DEVDELSSQTPQK	ADPNLNAVK(0.972)IEK(0.028)LSDDEEVDITDEVDELSSQTPQK	Q5VVJ2	MYSM1	Histone H2A deubiquitinase MYSM1	77.464
AALEPKESRSPQQSAALPR	_AALEPK(su)ESRS(ph)PQQSAALPR_	Q6IBW4	275	280			284		VELPEASAPKAALEPKESRSPQQSAALPRRY	+				2	0	0	0	0	1	1				AALEPKES(0.013)RS(0.986)PQQS(0.002)AALPR	AALEPK(1)ESRSPQQSAALPR	Q6IBW4-2;Q6IBW4;Q6IBW4-4	NCAPH2	Condensin-2 complex subunit H2	137.89
TIKSEAEDLAEPLSSTEGVAPLSQAPSPLAIPAIK	_TIK(su)SEAEDLAEPLSSTEGVAPLSQAPS(ph)PLAIPAIK_	Q6P4R8	325	327			351		VKEKEEKKKKKIKTIKSEAEDLAEPLSSTEG		+			1	0	0	0	0	1	1				TIKSEAEDLAEPLSSTEGVAPLS(0.089)QAPS(0.911)PLAIPAIK	TIK(1)SEAEDLAEPLSSTEGVAPLSQAPSPLAIPAIK	Q6P4R8-3;Q6P4R8;Q6P4R8-2	NFRKB	Nuclear factor related to kappa-B-binding protein	73.868
DQAFCKQENEDSSDATTPVPR	_DQAFCK(su)QENEDS(ph)SDATTPVPR_	Q6P4R8	483	488			494		ALFQLWLETKDQAFCKQENEDSSDATTPVPR		+			1	0	0	0	0	1	1				DQAFCKQENEDS(0.765)S(0.226)DAT(0.007)T(0.002)PVPR	DQAFCK(1)QENEDSSDATTPVPR	Q6P4R8-3;Q6P4R8;Q6P4R8-2	NFRKB	Nuclear factor related to kappa-B-binding protein	71.428
AGSGLVLSGSEIPKETLSPPGNGCAIYR	_AGSGLVLSGSEIPK(su)ETLS(ph)PPGN(de)GCAIYR_	Q6W2J9	471	484			488		SRAGSGLVLSGSEIPKETLSPPGNGCAIYRS		+			1	0	1	0	0	1	1	AGSGLVLSGSEIPKETLSPPGN(1)GCAIYR			AGSGLVLSGSEIPKET(0.217)LS(0.769)PPGNGCAIY(0.013)R	AGSGLVLSGSEIPK(1)ETLSPPGNGCAIYR	Q6W2J9-4;Q6W2J9-2;Q6W2J9;Q6W2J9-3	BCOR	BCL-6 corepressor	68.074
NALTSITNVEPKTEPACVSPIQNSAPVSDLTK	_NALTSITNVEPK(su)TEPACVS(ph)PIQNSAPVSDLTK_	Q6ZN30	385	396			403		TPNRNALTSITNVEPKTEPACVSPIQNSAPV		+		+	1	0	0	0	0	1	1				NALTSITNVEPKT(0.003)EPACVS(0.995)PIQNS(0.002)APVSDLTK	NALTSITNVEPK(1)TEPACVSPIQNSAPVSDLTK	Q6ZN30-2;Q6ZN30	BNC2	Zinc finger protein basonuclin-2	199.8
NALTSITNVEPKTEPACVSPIQNSAPVSDLTK	_NALTSITNVEPK(su)TEPACVS(ph)PIQN(de)SAPVSDLTK_	Q6ZN30	385	396			403		TPNRNALTSITNVEPKTEPACVSPIQNSAPV		+		+	1	0	1	0	0	1	1	NALTSITNVEPKTEPACVSPIQ(0.185)N(0.815)SAPVSDLTK			NALTSITNVEPKT(0.003)EPACVS(0.996)PIQNS(0.001)APVSDLTK	NALTSITNVEPK(1)TEPACVSPIQNSAPVSDLTK	Q6ZN30-2;Q6ZN30	BNC2	Zinc finger protein basonuclin-2	161.13
NALTSITNVEPKTEPACVSPIQNSAPVSDLTK	_NALTSITN(de)VEPK(su)TEPACVS(ph)PIQNSAPVSDLTK_	Q6ZN30	385	396			403		TPNRNALTSITNVEPKTEPACVSPIQNSAPV		+		+	1	0	1	0	0	1	1	NALTSITN(0.999)VEPKTEPACVSPIQ(0.001)NSAPVSDLTK			NALTSITNVEPKT(0.001)EPACVS(0.997)PIQNS(0.001)APVSDLTK	NALTSITNVEPK(1)TEPACVSPIQNSAPVSDLTK	Q6ZN30-2;Q6ZN30	BNC2	Zinc finger protein basonuclin-2	96.068
NALTSITNVEPKTEPACVSPIQNSAPVSDLTK	_NALTSITNVEPK(su)TEPACVS(ph)PIQ(de)NSAPVSDLTK_	Q6ZN30	385	396			403		TPNRNALTSITNVEPKTEPACVSPIQNSAPV		+			1	0	1	0	0	1	1	NALTSITNVEPKTEPACVSPIQ(0.767)N(0.233)SAPVSDLTK			NALTSITNVEPKT(0.081)EPACVS(0.903)PIQNS(0.012)APVS(0.002)DLT(0.002)K	NALTSITNVEPK(1)TEPACVSPIQNSAPVSDLTK	Q6ZN30-2;Q6ZN30	BNC2	Zinc finger protein basonuclin-2	75.88
VTTIKQTASPAR	_VTTIK(su)QTAS(ph)PAR_	Q7L590	135	139			143		EQMKALQEQLKVTTIKQTASPARLQKSPEKS	+	+			1	0	0	0	0	1	1				VTTIKQTAS(1)PAR	VTTIK(1)QTASPAR	Q7L590-2;Q7L590	MCM10	Protein MCM10 homolog	252.67
ATASGIMGSPKPAIK	_ATASGIMGS(ph)PK(su)PAIK_	Q7L590	540	550			548		QHLAKATASGIMGSPKPAIKSISASALLKQQ		+			1	0	0	0	0	1	1				ATASGIMGS(1)PKPAIK	ATASGIMGSPK(1)PAIK	Q7L590-2;Q7L590	MCM10	Protein MCM10 homolog	78.814
VYANIGEDTYDIVIPVKDDPDEGEARLENEIPK	_VYAN(de)IGEDT(ph)YDIVIPVK(su)DDPDEGEARLENEIPK_	Q86T24	433	449			441		YANIGEDTYDIVIPVKDDPDEGEARLENEIP				+	2	0	1	0	0	1	1	VYAN(0.981)IGEDTYDIVIPVKDDPDEGEARLEN(0.019)EIPK			VYANIGEDT(0.799)Y(0.201)DIVIPVKDDPDEGEARLENEIPK	VYANIGEDTYDIVIPVK(1)DDPDEGEARLENEIPK	Q86T24	ZBTB33	Transcriptional regulator Kaiso	94.949
IKEEQVSPSQYGGSELPSAK	_IK(su)EEQVS(ph)PSQYGGSELPSAK_	Q86UZ6	228	229			234		QPLWPGDVGYGPLRIKEEQVSPSQYGGSELP	+	+			1	0	0	0	0	1	1				IKEEQVS(0.943)PS(0.056)QY(0.001)GGSELPSAK	IK(1)EEQVSPSQYGGSELPSAK	Q86UZ6	ZBTB46	Zinc finger and BTB domain-containing protein 46	87.319
QVNQESLKLLNK	_Q(de)VN(de)QES(ph)LK(su)LLNK_	Q86WN2	33	40			38		KLIIFQQRQVNQESLKLLNKLQTLSIQQCLP				+	1	0	2	0	0	1	1	Q(0.967)VN(0.967)Q(0.065)ESLKLLN(0.001)K			QVNQES(1)LKLLNK	QVNQESLK(1)LLNK	Q86WN2	IFNE	Interferon epsilon	54.343
SGSETPDGPLSPGKMEDISPVQTDALDSVR	_SGSETPDGPLS(ph)PGK(su)MEDISPVQTDALDSVR_	Q8IWI9	1412	1425			1422		EKSGSETPDGPLSPGKMEDISPVQTDALDSV		+			1	0	0	0	0	1	1				SGSETPDGPLS(0.999)PGKMEDISPVQTDALDSVR	SGSETPDGPLSPGK(1)MEDISPVQTDALDSVR	Q8IWI9-3;Q8IWI9;Q8IWI9-4	MGA	MAX gene-associated protein	77.149
SILLGSGDSEVTEPDHPVLASIKK	_SILLGS(ph)GDS(ph)EVTEPDHPVLASIK(su)K_	Q8N680	483	505			488	491	DSEVTEPDHPVLASIKKEQETVLLD______		+		+	1	0	0	0	0	2	1				SILLGS(1)GDS(0.991)EVT(0.009)EPDHPVLASIKK	SILLGSGDSEVTEPDHPVLASIK(1)K	Q8N680	ZBTB2	Zinc finger and BTB domain-containing protein 2	135.62
SILLGSGDSEVTEPDHPVLASIKK	_SILLGSGDS(ph)EVTEPDHPVLASIK(su)K_	Q8N680	483	505			491		DSEVTEPDHPVLASIKKEQETVLLD______		+		+	1	0	0	0	0	1	1				SILLGS(0.05)GDS(0.775)EVT(0.167)EPDHPVLAS(0.008)IKK	SILLGSGDSEVTEPDHPVLASIK(1)K	Q8N680	ZBTB2	Zinc finger and BTB domain-containing protein 2	78.976
KTEFLDLDNSPLSPPSPR	_K(su)TEFLDLDNSPLSPPS(ph)PR_	Q8NCF5	189	189			204		PWKTKLRTKDKEEKKKTEFLDLDNSPLSPPS		+			1	0	0	0	0	1	1				KTEFLDLDNS(0.006)PLS(0.22)PPS(0.774)PR	K(1)TEFLDLDNSPLSPPSPR	Q8NCF5	NFATC2IP	NFATC2-interacting protein	63.488
DQIEVMKGNVKSR	_DQIEVMK(su)GN(de)VK(su)S(ph)R_	Q8NCM8	1031	1037	1041		1042		MESHQLMIKDQIEVMKGNVKSRLQIYYQELE	+				2	0	1	0	0	1	2	DQIEVMKGN(1)VKSR			DQIEVMKGNVKS(1)R	DQIEVMK(1)GNVK(1)SR	Q8NCM8;Q8NCM8-2	DYNC2H1	Cytoplasmic dynein 2 heavy chain 1	81.632
VLSPLIIKSTPR	_VLS(ph)PLIIK(su)STPR_	Q8NCN4	401	408			403		PKRLPDGRVLSPLIIKSTPRNLNRSLQKQTS		+			1	0	0	0	0	1	1				VLS(1)PLIIKSTPR	VLSPLIIK(1)STPR	Q8NCN4	RNF169	E3 ubiquitin-protein ligase RNF169	77.221
GIKSEPHSPGIPEIFR	_GIK(su)SEPHS(ph)PGIPEIFR_	Q8ND82	73	75			80		NILNRGHSSSSSKGIKSEPHSPGIPEIFRTA	+	+	+	+	1	0	0	0	0	1	1				GIKSEPHS(1)PGIPEIFR	GIK(1)SEPHSPGIPEIFR	Q8ND82	ZNF280C	Zinc finger protein 280C	190.8
TENSLANENQQPIKSEPESEGEEPK	_TENSLANENQQPIK(su)S(ph)EPES(ph)EGEEPK_	Q8NHM5	961	974			975	979	QRTENSLANENQQPIKSEPESEGEEPKRPPG		+			1	0	0	0	0	2	1				TENSLANENQQPIKS(1)EPES(1)EGEEPK	TENSLANENQQPIK(1)SEPESEGEEPK	Q8NHM5-4;Q8NHM5-2;Q8NHM5-3;Q8NHM5	KDM2B	Lysine-specific demethylase 2B	92.956
DGDVVLPAGVVVKQERLSPEVAPPAHR	_DGDVVLPAGVVVK(su)QERLS(ph)PEVAPPAHR_	Q8TAD8	18	30			35		RHRDGDVVLPAGVVVKQERLSPEVAPPAHRR	+		+	+	2	0	0	0	0	1	1				DGDVVLPAGVVVKQERLS(1)PEVAPPAHR	DGDVVLPAGVVVK(1)QERLSPEVAPPAHR	Q8TAD8	SNIP1	Smad nuclear-interacting protein 1	155.16
DGDVVLPAGVVVKQERLSPEVAPPAHR	_DGDVVLPAGVVVK(su)Q(de)ERLS(ph)PEVAPPAHR_	Q8TAD8	18	30			35		RHRDGDVVLPAGVVVKQERLSPEVAPPAHRR				+	2	0	1	0	0	1	1	DGDVVLPAGVVVKQ(1)ERLSPEVAPPAHR			DGDVVLPAGVVVKQERLS(1)PEVAPPAHR	DGDVVLPAGVVVK(1)QERLSPEVAPPAHR	Q8TAD8	SNIP1	Smad nuclear-interacting protein 1	50.986
VNISPTISSESKLFSPAHK	_VNISPTISSESK(su)LFS(ph)PAHK_	Q8TAT5	447	458			461		PSSKVNISPTISSESKLFSPAHKKPKTAQYS	+	+			1	0	0	0	0	1	1				VNISPTISSESKLFS(1)PAHK	VNISPTISSESK(1)LFSPAHK	Q8TAT5	NEIL3	Endonuclease 8-like 3	139.47
LKQEQGVESEPLFPILKQEPQSPSR	_LKQEQGVESEPLFPILK(su)QEPQS(ph)PSR_	Q8WUQ7	468	484			489		KQEQGVESEPLFPILKQEPQSPSRSLEPEDA				+	2	0	0	0	0	1	1				LKQEQGVESEPLFPILKQEPQS(0.833)PS(0.167)R	LKQEQGVESEPLFPILK(1)QEPQSPSR	Q8WUQ7;Q8WUQ7-2	CACTIN	Cactin	183.49
LKTEEGEIDYSAEEGENRR	_LK(su)TEEGEIDYS(ph)AEEGENRR_	Q8WVV9	25	26			35		TYEEDREYESQAKRLKTEEGEIDYSAEEGEN	+				2	0	0	0	0	1	1				LKTEEGEIDY(0.005)S(0.995)AEEGENRR	LK(1)TEEGEIDYSAEEGENRR	Q8WVV9-5;Q8WVV9-4;Q8WVV9;Q8WVV9-3;Q8WVV9-2	HNRNPLL	Heterogeneous nuclear ribonucleoprotein L-like	119.75
LILMKTQQHLEVTKVDVETELQTYK	_LILMK(su)T(ph)QQHLEVT(ph)KVDVETELQTYK_	Q8WXA3	313	317			318	325	EENHQLRSENKLILMKTQQHLEVTKVDVETE	+				2	0	0	0	0	2	1				LILMKT(1)QQHLEVT(0.977)KVDVET(0.02)ELQT(0.002)Y(0.002)K	LILMK(1)TQQHLEVTKVDVETELQTYK	Q8WXA3-5;Q8WXA3-4;Q8WXA3-2;Q8WXA3-3;Q8WXA3	RUFY2	RUN and FYVE domain-containing protein 2	62.735
KNPSVVIKPEACSPQFGK	_KNPSVVIK(su)PEACS(ph)PQFGK_	Q8WXE1	227	234			239		SVSHVSPRKNPSVVIKPEACSPQFGKTSFPT	+				2	0	0	0	0	1	1				KNPSVVIKPEACS(1)PQFGK	KNPSVVIK(1)PEACSPQFGK	Q8WXE1-5;Q8WXE1-3;Q8WXE1-2;Q8WXE1	ATRIP	ATR-interacting protein	213.69
KVEVVSPATPVPSETAPASVFPQNGAAR	_K(su)VEVVS(ph)PATPVPSETAPASVFPQ(de)NGAAR_	Q92993	150	150			155		LPGSRPGSPEREVKRKVEVVSPATPVPSETA		+			1	0	1	0	0	1	1	KVEVVSPATPVPSETAPASVFPQ(0.5)N(0.5)GAAR			KVEVVS(0.918)PAT(0.081)PVPS(0.001)ETAPASVFPQNGAAR	K(1)VEVVSPATPVPSETAPASVFPQNGAAR	Q92993-2;Q92993-4;Q92993;Q92993-3	KAT5	Histone acetyltransferase KAT5	51.783
KSEPLDESDNDF	_K(su)SEPLDES(ph)DNDF_	Q96AJ1	402	402			409		ESISLSPTKPNRRVRKSEPLDESDNDF____		+			1	0	0	0	0	1	1				KSEPLDES(1)DNDF	K(1)SEPLDESDNDF	Q96AJ1;Q96AJ1-2	CLUAP1	Clusterin-associated protein 1	147.06
VKLESPTVSTLTPSSPGK	_VK(su)LES(ph)PTVSTLTPSS(ph)PGK_	Q96C36	290	291			294	304	KISPAALKKTLLDRVKLESPTVSTLTPSSPG		+			1	0	0	0	0	2	1				VKLES(0.796)PT(0.2)VS(0.003)T(0.001)LT(0.001)PS(0.201)S(0.798)PGK	VK(1)LESPTVSTLTPSSPGK	Q96C36	PYCR2	Pyrroline-5-carboxylate reductase 2	68.639
VKLESPTVSTLTPSSPGKLLTR	_VK(su)LESPTVSTLTPS(ph)SPGK(su)LLTR_	Q96C36	290	291	307		303		KISPAALKKTLLDRVKLESPTVSTLTPSSPG		+			2	0	0	0	0	1	2				VKLESPTVS(0.002)T(0.005)LT(0.06)PS(0.767)S(0.162)PGKLLT(0.004)R	VK(1)LESPTVSTLTPSSPGK(1)LLTR	Q96C36	PYCR2	Pyrroline-5-carboxylate reductase 2	67.217
LEKPETQSSPITVQSSK	_LEK(su)PETQSS(ph)PITVQSSK_	Q96CB8	120	122			128		DITEGVDIPKKPRLEKPETQSSPITVQSSKD	+	+			1	0	0	0	0	1	1				LEKPETQS(0.054)S(0.921)PIT(0.025)VQSSK	LEK(1)PETQSSPITVQSSK	Q96CB8	INTS12	Integrator complex subunit 12	129.9
TSPLKDNPSPEPQLDDIKR	_TS(ph)PLKDNPS(ph)PEPQLDDIK(su)R_	Q96JC9	157	174			158	165	PLKDNPSPEPQLDDIKRELRAEVDIIEQMSS	+				2	0	0	0	0	2	1				T(0.126)S(0.874)PLKDNPS(1)PEPQLDDIKR	TSPLKDNPSPEPQLDDIK(1)R	Q96JC9-2;Q96JC9	EAF1	ELL-associated factor 1	140.38
TSDADIKSSETGAFRVPSPGMEEAGCSR	_TSDADIK(su)SSETGAFRVPS(ph)PGMEEAGCSR_	Q96RL1	636	642			653		SFLEQSEHKTSDADIKSSETGAFRVPSPGME	+				2	0	0	0	0	1	1				TSDADIKSSETGAFRVPS(1)PGMEEAGCSR	TSDADIK(1)SSETGAFRVPSPGMEEAGCSR	Q96RL1;Q96RL1-3;Q96RL1-2;Q96RL1-4	UIMC1	BRCA1-A complex subunit RAP80	221.64
FYETKEESYSPSKDR	_FYETK(su)EESYS(ph)PSKDR_	Q96T23	464	468			473		PNFKTEPIETKFYETKEESYSPSKDRNIITE	+				2	0	0	0	0	1	1				FYET(0.002)KEES(0.099)Y(0.021)S(0.838)PS(0.04)KDR	FYETK(0.999)EESYSPSK(0.001)DR	Q96T23-3;Q96T23-2;Q96T23	RSF1	Remodeling and spacing factor 1	76.492
TEELIESPKLESSEGEIIQTVDR	_TEELIES(ph)PK(su)LESSEGEIIQTVDR_	Q99590	602	610			608		HKDFTLKTEELIESPKLESSEGEIIQTVDRQ		+			1	0	0	0	0	1	1				T(0.001)EELIES(0.976)PKLES(0.01)S(0.012)EGEIIQTVDR	TEELIESPK(1)LESSEGEIIQTVDR	Q99590;Q99590-2	SCAF11	Protein SCAF11	52.97
SPTPAPFSPFNPTSLIKMEPHDI	_SPT(ph)PAPFSPFNPTSLIK(su)MEPHDI_	Q99607	641	657			643		PTPAPFSPFNPTSLIKMEPHDI_________	+			+	1	0	0	0	0	1	1				S(0.069)PT(0.931)PAPFSPFNPTSLIKMEPHDI	SPTPAPFSPFNPTSLIK(1)MEPHDI	Q99607	ELF4	ETS-related transcription factor Elf-4	171.19
SPTPAPFSPFNPTSLIKMEPHDI	_SPT(ph)PAPFSPFNPTSLIK(su)M(ox)EPHDI_	Q99607	641	657			643		PTPAPFSPFNPTSLIKMEPHDI_________		+			1	0	0	0	1	1	1			SPTPAPFSPFNPTSLIKM(1)EPHDI	S(0.168)PT(0.829)PAPFS(0.003)PFNPTSLIKMEPHDI	SPTPAPFSPFNPTSLIK(1)MEPHDI	Q99607	ELF4	ETS-related transcription factor Elf-4	68.434
SPTPAPFSPFNPTSLIKMEPHDI	_S(ph)PTPAPFSPFNPTSLIK(su)M(ox)EPHDI_	Q99607	641	657			641		PTPAPFSPFNPTSLIKMEPHDI_________		+			1	0	0	0	1	1	1			SPTPAPFSPFNPTSLIKM(1)EPHDI	S(0.818)PT(0.182)PAPFSPFNPTSLIKMEPHDI	SPTPAPFSPFNPTSLIK(1)MEPHDI	Q99607	ELF4	ETS-related transcription factor Elf-4	55.128
LVLESPAPVEVNLKLR	_LVLES(ph)PAPVEVNLK(su)LR_	Q9BWF2	291	304			295		DRLVLESPAPVEVNLKLRRPSFRDDIDLNAT		+			1	0	0	0	0	1	1				LVLES(1)PAPVEVNLKLR	LVLESPAPVEVNLK(1)LR	Q9BWF2	TRAIP	TRAF-interacting protein	62.861
GYVLGETSNLPSPGKLITSHAINK	_GYVLGETSNLPS(ph)PGK(su)LITSHAINK_	Q9H040	257	271			268		KGYVLGETSNLPSPGKLITSHAINKTQDLLN		+			1	0	0	0	0	1	1				GYVLGETSNLPS(0.977)PGKLIT(0.011)S(0.011)HAINK	GYVLGETSNLPSPGK(1)LITSHAINK	Q9H040	SPRTN	SprT-like domain-containing protein Spartan	113.73
AAPEEHDSPTEASQPIVEEEETKTFK	_(ac)AAPEEHDS(ph)PTEASQPIVEEEETK(su)TFK_	Q9H0S4	2	24			9		SPTEASQPIVEEEETKTFKDLGVTDVLCEAC		+			1	1	0	0	0	1	1				AAPEEHDS(0.79)PT(0.206)EAS(0.004)QPIVEEEETKTFK	AAPEEHDSPTEASQPIVEEEETK(1)TFK	Q9H0S4-2;Q9H0S4	DDX47	Probable ATP-dependent RNA helicase DDX47	58.812
RNDDISELEDLSELEDLKDAK	_RNDDISELEDLS(ph)ELEDLK(su)DAK_	Q9H4L7	141	158			152		DDISELEDLSELEDLKDAKLQTLKELFPQRS		+			2	0	0	0	0	1	1				RNDDIS(0.002)ELEDLS(0.998)ELEDLKDAK	RNDDISELEDLSELEDLK(1)DAK	Q9H4L7;Q9H4L7-2	SMARCAD1	SWI/SNF-related matrix-associated actin-dependent regulator of chromatin subfamily A containing DEAD/H box 1	67.11
NDDISELEDLSELEDLKDAK	_NDDISELEDLS(ph)ELEDLK(su)DAK_	Q9H4L7	142	158			152		DDISELEDLSELEDLKDAKLQTLKELFPQRS		+			1	0	0	0	0	1	1				NDDISELEDLS(1)ELEDLKDAK	NDDISELEDLSELEDLK(1)DAK	Q9H4L7;Q9H4L7-2	SMARCAD1	SWI/SNF-related matrix-associated actin-dependent regulator of chromatin subfamily A containing DEAD/H box 1	87.352
SKPDPEVGPLLGVQPLPGSPTADR	_SK(su)PDPEVGPLLGVQPLPGS(ph)PTADR_	Q9H5J0	531	532			549		RHIRKAHNEDLAKRSKPDPEVGPLLGVQPLP		+			1	0	0	0	0	1	1				SKPDPEVGPLLGVQPLPGS(0.781)PT(0.219)ADR	SK(1)PDPEVGPLLGVQPLPGSPTADR	Q9H5J0	ZBTB3	Zinc finger and BTB domain-containing protein 3	68.657
NFVFHTLSPVKAEAAK	_NFVFHTLS(ph)PVK(su)AEAAK_	Q9HAW4	1282	1292			1289		PRNSRNFVFHTLSPVKAEAAKESSKSQVKKR	+				1	0	0	0	0	1	1				NFVFHT(0.005)LS(0.995)PVKAEAAK	NFVFHTLSPVK(1)AEAAK	Q9HAW4-2;Q9HAW4-3;Q9HAW4	CLSPN	Claspin	146.19
ALAHNLLVKAEPKSPR	_ALAHNLLVK(su)AEPKS(ph)PR_	Q9HAZ2	744	752			757		LYPFTDRALAHNLLVKAEPKSPRDALKVGGP	+				2	0	0	0	0	1	1				ALAHNLLVKAEPKS(1)PR	ALAHNLLVK(0.989)AEPK(0.011)SPR	Q9HAZ2-4;Q9HAZ2-2;Q9HAZ2-3;Q9HAZ2	PRDM16	PR domain zinc finger protein 16	88.565
QKHPALPSNRPQQQVLVLAEPR	_Q(de)K(su)HPALPS(ph)NRPQ(de)Q(de)Q(de)VLVLAEPR_	Q9NR80	651	652			658		GKPKAVGRPCYLTRQKHPALPSNRPQQQVLV				+	2	0	4	0	0	1	1	Q(0.989)KHPALPSN(0.02)RPQ(0.991)Q(1)Q(1)VLVLAEPR			QKHPALPS(1)NRPQQQVLVLAEPR	QK(1)HPALPSNRPQQQVLVLAEPR	Q9NR80-3;Q9NR80	ARHGEF4	Rho guanine nucleotide exchange factor 4	78.708
QKHPALPSNRPQQQVLVLAEPR	_QK(su)HPALPS(ph)N(de)RPQ(de)Q(de)Q(de)VLVLAEPR_	Q9NR80	651	652			658		GKPKAVGRPCYLTRQKHPALPSNRPQQQVLV			+		2	0	4	0	0	1	1	Q(0.347)KHPALPSN(0.657)RPQ(0.996)Q(1)Q(1)VLVLAEPR			QKHPALPS(1)NRPQQQVLVLAEPR	QK(1)HPALPSNRPQQQVLVLAEPR	Q9NR80-3;Q9NR80	ARHGEF4	Rho guanine nucleotide exchange factor 4	72.568
LQSPIKEENTTAVEEIGR	_LQS(ph)PIK(su)EENTTAVEEIGR_	Q9NS73	89	94			91		ILYLQPFLAKLQSPIKEENTTAVEEIGRTEM	+	+			1	0	0	0	0	1	1				LQS(1)PIKEENTTAVEEIGR	LQSPIK(1)EENTTAVEEIGR	Q9NS73-3;Q9NS73-2;Q9NS73-5;Q9NS73	MBIP	MAP3K12-binding inhibitory protein 1	129.46
NHLLQFALESPAKSPASSSSK	_NHLLQFALES(ph)PAK(su)SPASSSSK_	Q9NS91	90	102			99		FARNHLLQFALESPAKSPASSSSKNLAVKVY	+				1	0	0	0	0	1	1				NHLLQFALES(0.995)PAKS(0.004)PASSSSK	NHLLQFALESPAK(1)SPASSSSK	Q9NS91	RAD18	E3 ubiquitin-protein ligase RAD18	81.884
VHQAAVRPKGEAAPGPAPPAPEATPPPASAAGK	_VHQAAVRPK(su)GEAAPGPAPPAPEAT(ph)PPPASAAGK_	Q9NSI2	11	19			34		VRGLRARVHQAAVRPKGEAAPGPAPPAPEAT	+				2	0	0	0	0	1	1				VHQAAVRPKGEAAPGPAPPAPEAT(0.994)PPPAS(0.006)AAGK	VHQAAVRPK(1)GEAAPGPAPPAPEATPPPASAAGK	Q9NSI2-2;Q9NSI2	FAM207A	Protein FAM207A	96.56
IKEEPVSEEGEEDEEQEAEEEPMDTSPSGLHSK	_IK(su)EEPVS(ph)EEGEEDEEQEAEEEPMDTSPSGLHSK_	Q9NVU0	497	498			503		KEQLRVPAVPPGVRIKEEPVSEEGEEDEEQE	+		+		1	0	0	0	0	1	1				IKEEPVS(1)EEGEEDEEQEAEEEPMDTSPSGLHSK	IK(1)EEPVSEEGEEDEEQEAEEEPMDTSPSGLHSK	Q9NVU0;Q9NVU0-3;Q9NVU0-2;Q9NVU0-5;Q9NVU0-4	POLR3E	DNA-directed RNA polymerase III subunit RPC5	179.2
IKADPDGPEAQAEACSGER	_IK(su)ADPDGPEAQAEACS(ph)GER_	Q9NX24	4	5			19		___________MTKIKADPDGPEAQAEACSG		+			1	0	0	0	0	1	1				IKADPDGPEAQAEACS(1)GER	IK(1)ADPDGPEAQAEACSGER	Q9NX24	NHP2	H/ACA ribonucleoprotein complex subunit 2	140.56
SLAQVEEPAIENVKPPGSPVAKLAK	_SLAQVEEPAIENVKPPGS(ph)PVAK(su)LAK_	Q9NXL9	898	919			915		EPAIENVKPPGSPVAKLAKFTFKQKSKLIHS		+		+	2	0	0	0	0	1	1				SLAQVEEPAIENVKPPGS(1)PVAKLAK	SLAQVEEPAIENVK(0.055)PPGSPVAK(0.945)LAK	Q9NXL9-4;Q9NXL9	MCM9	DNA helicase MCM9	100.62
ITVKKETQSPEQVK	_ITVK(su)KETQS(ph)PEQVK_	Q9NYF8	488	491			496		DKHKEEDKNSERITVKKETQSPEQVKSEKLK	+	+	+	+	2	0	0	0	0	1	1				ITVKKET(0.044)QS(0.956)PEQVK	ITVK(0.861)K(0.139)ETQSPEQVK	Q9NYF8-2;Q9NYF8;Q9NYF8-3	BCLAF1	Bcl-2-associated transcription factor 1	132.67
MVVKLSEIVTLAKQAHVDVK	_M(ox)VVKLSEIVT(ph)LAK(su)Q(de)AHVDVK_	Q9P2R7	439	451			448		AARMVVKLSEIVTLAKQAHVDVKFQLPI___				+	2	0	1	0	1	1	1	MVVKLSEIVTLAKQ(1)AHVDVK		M(1)VVKLSEIVTLAKQAHVDVK	MVVKLSEIVT(1)LAKQAHVDVK	MVVKLSEIVTLAK(1)QAHVDVK	Q9P2R7-2;Q9P2R7	SUCLA2	Succinyl-CoA ligase [ADP-forming] subunit beta, mitochondrial	78.976
NQKQPGVDSLSPVASLPK	_NQK(su)QPGVDSLS(ph)PVASLPK_	Q9UBW7	295	297			305		PDSWISQSASFPRNQKQPGVDSLSPVASLPK		+			1	0	0	0	0	1	1				NQKQPGVDS(0.219)LS(0.753)PVAS(0.028)LPK	NQK(1)QPGVDSLSPVASLPK	Q9UBW7;Q9UBW7-2	ZMYM2	Zinc finger MYM-type protein 2	62.582
ACASPSAQVEGSPVAGSDGSQPAVKLEPLHFLQCHSK	_ACAS(ph)PSAQVEGSPVAGSDGSQPAVK(su)LEPLHFLQCHSK_	Q9UFC0	248	272			251		EGSPVAGSDGSQPAVKLEPLHFLQCHSKNNS	+				1	0	0	0	0	1	1				ACAS(0.896)PS(0.104)AQVEGSPVAGSDGSQPAVKLEPLHFLQCHSK	ACASPSAQVEGSPVAGSDGSQPAVK(1)LEPLHFLQCHSK	Q9UFC0	LRWD1	Leucine-rich repeat and WD repeat-containing protein 1	98.131
DTTKLEPASPPEDTSAEVSR	_DTTK(su)LEPAS(ph)PPEDTSAEVSR_	Q9UHL9	440	443			448		DERIFTGNKFTKDTTKLEPASPPEDTSAEVS	+	+		+	1	0	0	0	0	1	1				DTTKLEPAS(0.999)PPEDT(0.001)SAEVSR	DTTK(1)LEPASPPEDTSAEVSR	Q9UHL9-2;Q9UHL9;Q9UHL9-3	GTF2IRD1	General transcription factor II-I repeat domain-containing protein 1	193.09
LSLNEEGIPHNPMVNAGAIVVSSLIKMDCNK	_LS(ph)LNEEGIPHNPM(ox)VNAGAIVVSSLIK(su)M(ox)DCNK_	Q9UI32	254	279			255		NPMVNAGAIVVSSLIKMDCNKAEKFDFVLQY	+				1	0	0	0	2	1	1			LSLNEEGIPHNPM(1)VNAGAIVVSSLIKM(1)DCNK	LS(0.999)LNEEGIPHNPMVNAGAIVVSSLIKMDCNK	LSLNEEGIPHNPMVNAGAIVVSSLIK(1)MDCNK	Q9UI32	GLS2	Glutaminase liver isoform, mitochondrial	67.055
LSLNEEGIPHNPMVNAGAIVVSSLIKMDCNK	_LS(ph)LNEEGIPHNPM(ox)VNAGAIVVSSLIK(su)M(ox)DCN(de)K_	Q9UI32	254	279			255		NPMVNAGAIVVSSLIKMDCNKAEKFDFVLQY	+				1	0	1	0	2	1	1	LSLN(0.001)EEGIPHN(0.003)PMVN(0.003)AGAIVVSSLIKMDCN(0.993)K		LSLNEEGIPHNPM(1)VNAGAIVVSSLIKM(1)DCNK	LS(0.998)LNEEGIPHNPMVNAGAIVVS(0.001)S(0.001)LIKMDCNK	LSLNEEGIPHNPMVNAGAIVVSSLIK(1)MDCNK	Q9UI32	GLS2	Glutaminase liver isoform, mitochondrial	52.054
LSLNEEGIPHNPMVNAGAIVVSSLIKMDCNK	_LS(ph)LNEEGIPHN(de)PM(ox)VNAGAIVVSSLIK(su)M(ox)DCNK_	Q9UI32	254	279			255		NPMVNAGAIVVSSLIKMDCNKAEKFDFVLQY	+				1	0	1	0	2	1	1	LSLN(0.051)EEGIPHN(0.411)PMVN(0.411)AGAIVVSSLIKMDCN(0.127)K		LSLNEEGIPHNPM(1)VNAGAIVVSSLIKM(1)DCNK	LS(0.917)LNEEGIPHNPMVNAGAIVVS(0.041)S(0.041)LIKMDCNK	LSLNEEGIPHNPMVNAGAIVVSSLIK(1)MDCNK	Q9UI32	GLS2	Glutaminase liver isoform, mitochondrial	46.252
QLLETLKCESIPACTTEELVSGVASPCPK	_QLLETLK(su)CESIPACTTEELVSGVAS(ph)PCPK_	Q9UKL3	1344	1350			1368		EWELKTPEKQLLETLKCESIPACTTEELVSG		+			1	0	0	0	0	1	1				QLLETLKCESIPACTTEELVS(0.004)GVAS(0.996)PCPK	QLLETLK(1)CESIPACTTEELVSGVASPCPK	Q9UKL3	CASP8AP2	CASP8-associated protein 2	138.54
IKTEPSSPLSDPSDIIR	_IK(su)T(ph)EPSS(ph)PLSDPSDIIR_	Q9ULJ3	429	430			435	431	STDREGASPVTEVRIKTEPSSPLSDPSDIIR	+			+	1	0	0	0	0	2	1				IKT(0.966)EPS(0.252)S(0.772)PLS(0.009)DPSDIIR	IK(1)TEPSSPLSDPSDIIR	Q9ULJ3-2;Q9ULJ3	ZBTB21	Zinc finger and BTB domain-containing protein 21	82.177
IKTEPSSPLSDPSDIIR	_IK(su)TEPSS(ph)PLSDPSDIIR_	Q9ULJ3	429	430			435		STDREGASPVTEVRIKTEPSSPLSDPSDIIR	+	+	+	+	1	0	0	0	0	1	1				IKTEPS(0.146)S(0.853)PLS(0.002)DPSDIIR	IK(1)TEPSSPLSDPSDIIR	Q9ULJ3-2;Q9ULJ3	ZBTB21	Zinc finger and BTB domain-containing protein 21	180.05
VIIKQEPGEAPHVPATGAASQSPLPQYVTVK	_VIIK(su)QEPGEAPHVPATGAASQS(ph)PLPQYVTVK_	Q9ULM3	589	592			610		KPITGGLGAFTKVIIKQEPGEAPHVPATGAA	+			+	1	0	0	0	0	1	1				VIIKQEPGEAPHVPATGAAS(0.003)QS(0.985)PLPQY(0.012)VT(0.001)VK	VIIK(1)QEPGEAPHVPATGAASQSPLPQYVTVK	Q9ULM3	YEATS2	YEATS domain-containing protein 2	89.356
QSGLSSLVNGKSPIR	_QSGLSSLVN(de)GK(su)S(ph)PIR_	Q9UPN9	851	861			862		NESCKQSGLSSLVNGKSPIRSLMHRSARIGG				+	1	0	1	0	0	1	1	Q(0.004)SGLSSLVN(0.996)GKSPIR			QSGLSSLVNGKS(0.999)PIR	QSGLSSLVNGK(1)SPIR	Q9UPN9-2;Q9UPN9	TRIM33	E3 ubiquitin-protein ligase TRIM33	59.728
GKPVKTGSPTFVR	_GKPVK(su)TGS(ph)PTFVR_	Q9UPP1	113	117			120		RGSSKGHDTHKGKPVKTGSPTFVRELRSRTF	+	+			2	0	0	0	0	1	1				GKPVKT(0.09)GS(0.9)PT(0.01)FVR	GKPVK(1)TGSPTFVR	Q9UPP1-5;Q9UPP1-4;Q9UPP1-3;Q9UPP1-2;Q9UPP1	PHF8	Histone lysine demethylase PHF8	102.39
SGSPDVKGPPPVK	_SGS(ph)PDVK(su)GPPPVK_	Q9UPW6	18	24			20		CLRDSPDRRSGSPDVKGPPPVKVARLEQNGS	+	+	+		1	0	0	0	0	1	1				S(0.12)GS(0.88)PDVKGPPPVK	SGSPDVK(1)GPPPVK	Q9UPW6;Q9UPW6-2	SATB2	DNA-binding protein SATB2	156.83
NIAKTESSPSEASQHSMQSPQK	_NIAK(su)TESSPSEASQHSMQS(ph)PQK_	Q9UQR0	249	252			267		LQPPGTSVPIVKNIAKTESSPSEASQHSMQS	+				1	0	0	0	0	1	1				NIAKTESSPS(0.001)EAS(0.016)QHS(0.211)MQS(0.772)PQK	NIAK(1)TESSPSEASQHSMQSPQK	Q9UQR0	SCML2	Sex comb on midleg-like protein 2	98.21
IIIKMEPEDIPTDELKDFNIIK	_IIIK(su)MEPEDIPT(ph)DELKDFNIIK_	Q9Y2K1	325	328			336		SEEKSRAAERKRIIIKMEPEDIPTDELKDFN		+			2	0	0	0	0	1	1				IIIKMEPEDIPT(1)DELKDFNIIK	IIIK(1)MEPEDIPTDELKDFNIIK	Q9Y2K1-2;Q9Y2K1	ZBTB1	Zinc finger and BTB domain-containing protein 1	118.36
KHIKEEPLSEEEPCTSTAIASPEK	_K(su)HIKEEPLS(ph)EEEPCTSTAIASPEK_	Q9Y2X3	494	494			502		EEETSVKKKKKRGKKKHIKEEPLSEEEPCTS			+		2	0	0	0	0	1	1				KHIKEEPLS(1)EEEPCTSTAIASPEK	K(0.849)HIK(0.151)EEPLSEEEPCTSTAIASPEK	Q9Y2X3	NOP58	Nucleolar protein 58	72.935
KHIKEEPLSEEEPCTSTAIASPEK	_KHIK(su)EEPLS(ph)EEEPCTSTAIAS(ph)PEK_	Q9Y2X3	494	497			502	514	TSVKKKKKRGKKKHIKEEPLSEEEPCTSTAI	+		+	+	2	0	0	0	0	2	1				KHIKEEPLS(1)EEEPCTSTAIAS(1)PEK	K(0.019)HIK(0.981)EEPLSEEEPCTSTAIASPEK	Q9Y2X3	NOP58	Nucleolar protein 58	225.26
HIKEEPLSEEEPCTSTAIASPEKK	_HIK(su)EEPLS(ph)EEEPCTSTAIAS(ph)PEKK_	Q9Y2X3	495	497			502	514	TSVKKKKKRGKKKHIKEEPLSEEEPCTSTAI	+	+	+	+	2	0	0	0	0	2	1				HIKEEPLS(1)EEEPCTSTAIAS(1)PEKK	HIK(1)EEPLSEEEPCTSTAIASPEKK	Q9Y2X3	NOP58	Nucleolar protein 58	209.27
HIKEEPLSEEEPCTSTAIASPEK	_HIK(su)EEPLS(ph)EEEPCTSTAIAS(ph)PEK_	Q9Y2X3	495	497			502	514	TSVKKKKKRGKKKHIKEEPLSEEEPCTSTAI	+	+	+	+	1	0	0	0	0	2	1				HIKEEPLS(1)EEEPCTSTAIAS(1)PEK	HIK(1)EEPLSEEEPCTSTAIASPEK	Q9Y2X3	NOP58	Nucleolar protein 58	201.75
HIKEEPLSEEEPCTSTAIASPEK	_HIK(su)EEPLSEEEPCTSTAIAS(ph)PEK_	Q9Y2X3	495	497			514		TSVKKKKKRGKKKHIKEEPLSEEEPCTSTAI		+			1	0	0	0	0	1	1				HIKEEPLSEEEPCTST(0.001)AIAS(0.999)PEK	HIK(1)EEPLSEEEPCTSTAIASPEK	Q9Y2X3	NOP58	Nucleolar protein 58	94.389
HIKEEPLSEEEPCTSTAIASPEKK	_HIK(su)EEPLSEEEPCTSTAIAS(ph)PEKK_	Q9Y2X3	495	497			514		TSVKKKKKRGKKKHIKEEPLSEEEPCTSTAI		+	+	+	2	0	0	0	0	1	1				HIKEEPLSEEEPCT(0.023)S(0.023)T(0.023)AIAS(0.932)PEKK	HIK(1)EEPLSEEEPCTSTAIASPEKK	Q9Y2X3	NOP58	Nucleolar protein 58	65.428
KHIKEEPLSEEEPCTSTAIASPEK	_KHIK(su)EEPLS(ph)EEEPCTSTAIASPEK_	Q9Y2X3	494	497			502		TSVKKKKKRGKKKHIKEEPLSEEEPCTSTAI	+	+	+	+	2	0	0	0	0	1	1				KHIKEEPLS(1)EEEPCTSTAIASPEK	K(0.065)HIK(0.935)EEPLSEEEPCTSTAIASPEK	Q9Y2X3	NOP58	Nucleolar protein 58	171.12
HIKEEPLSEEEPCTSTAIASPEK	_HIK(su)EEPLS(ph)EEEPCTSTAIASPEK_	Q9Y2X3	495	497			502		TSVKKKKKRGKKKHIKEEPLSEEEPCTSTAI	+	+	+	+	1	0	0	0	0	1	1				HIKEEPLS(1)EEEPCTSTAIASPEK	HIK(1)EEPLSEEEPCTSTAIASPEK	Q9Y2X3	NOP58	Nucleolar protein 58	242.09
HIKEEPLSEEEPCTSTAIASPEKK	_HIK(su)EEPLS(ph)EEEPCTSTAIASPEKK_	Q9Y2X3	495	497			502		TSVKKKKKRGKKKHIKEEPLSEEEPCTSTAI	+	+	+	+	2	0	0	0	0	1	1				HIKEEPLS(1)EEEPCTSTAIASPEKK	HIK(1)EEPLSEEEPCTSTAIASPEKK	Q9Y2X3	NOP58	Nucleolar protein 58	216.48
VKKETVNSPAIYK	_VK(su)KETVNS(ph)PAIYK_	Q9Y3A2	234	235			241		QTRKDLMDKTQKVKVKKETVNSPAIYKFQSR	+				2	0	0	0	0	1	1				VKKET(0.004)VNS(0.996)PAIYK	VK(0.994)K(0.006)ETVNSPAIYK	Q9Y3A2	UTP11L	Probable U3 small nucleolar RNA-associated protein 11	141.31
ETVNSPAIYKFQSR	_ETVNS(ph)PAIYK(su)FQSR_	Q9Y3A2	237	246			241		KVKVKKETVNSPAIYKFQSRRKR________	+				1	0	0	0	0	1	1				ET(0.035)VNS(0.965)PAIYKFQSR	ETVNSPAIYK(1)FQSR	Q9Y3A2	UTP11L	Probable U3 small nucleolar RNA-associated protein 11	137.61
SSQNFQTLPSSPLLVPQESLASSEVKENLR	_SSQNFQTLPSS(ph)PLLVPQESLASSEVK(su)ENLR_	Q9Y4E5-4	139	164			149		SPLLVPQESLASSEVKENLRIDSSSASQHGR	+	+			1	0	0	0	0	1	1				SSQNFQTLPS(0.206)S(0.794)PLLVPQESLASSEVKENLR	SSQNFQTLPSSPLLVPQESLASSEVK(1)ENLR	Q9Y4E5-4	ZNF451	Zinc finger protein 451	159.1
MHKDEFHLKFFMCVIQSR	_(ac)MHK(su)DEFHLK(gl)FFMCVIQS(ph)R_	P08237-3	1	3		9	17		_____________MHKDEFHLKFFMCVIQSR				+	2	1	0	1	0	1	1		MHK(0.013)DEFHLK(0.987)FFMCVIQSR		MHKDEFHLKFFMCVIQS(1)R	MHK(0.987)DEFHLK(0.013)FFMCVIQSR	P08237-3			62.735
SDQEAKPSTEDLGDKK	_(ac)S(ph)DQEAK(su)PSTEDLGDKK(gl)_	P63165	2	7		17	2		_________MSDQEAKPSTEDLGDKKEGEYI	+				2	1	0	1	0	1	1		SDQEAKPSTEDLGDK(0.018)K(0.982)		S(1)DQEAKPSTEDLGDKK	SDQEAK(1)PSTEDLGDKK	P63165	SUMO1	Small ubiquitin-related modifier 1	165.1
SDQEAKPSTEDLGDKK	_(ac)S(ph)DQEAK(su)PSTEDLGDK(gl)K_	P63165	2	7		16	2		_________MSDQEAKPSTEDLGDKKEGEYI	+				2	1	0	1	0	1	1		SDQEAKPSTEDLGDK(0.848)K(0.152)		S(1)DQEAKPSTEDLGDKK	SDQEAK(1)PSTEDLGDKK	P63165	SUMO1	Small ubiquitin-related modifier 1	158.78
VMAGTLKLEDKQR	_VMAGTLK(su)LEDK(gl)QR_	O00541	511	517		521			QRMEGKKPRVMAGTLKLEDKQRLAQEEESEA	+	+			2	0	0	1	0	0	1		VMAGTLK(0.001)LEDK(0.999)QR			VMAGTLK(0.999)LEDK(0.001)QR	O00541;O00541-2	PES1	Pescadillo homolog	117.18
KQPIKEEFTEAEIH	_K(gl)QPIK(su)EEFTEAEIH_	O15350	623	627		623			FGFDLPDCKARKQPIKEEFTEAEIH______		+			2	0	0	1	0	0	1		K(1)QPIKEEFTEAEIH			KQPIK(1)EEFTEAEIH	O15350-6;O15350-5;O15350-13;O15350-11;O15350-8;O15350	TP73	Tumor protein p73	171.56
YKLLPEYPGVLSDVQEEKGIK	_YK(gl)LLPEYPGVLSDVQEEK(su)GIK_	P00374	157	174		158			LLPEYPGVLSDVQEEKGIKYKFEVYEKND__		+			2	0	0	1	0	0	1		YK(1)LLPEYPGVLSDVQEEKGIK			YKLLPEYPGVLSDVQEEK(1)GIK	P00374;P00374-2	DHFR	Dihydrofolate reductase	192.35
YKFEVYEKND	_YK(su)FEVYEK(gl)ND_	P00374	178	179		185			PGVLSDVQEEKGIKYKFEVYEKND_______	+	+			2	0	0	1	0	0	1		YKFEVYEK(1)ND			YK(1)FEVYEKND	P00374;P00374-2	DHFR	Dihydrofolate reductase	197.19
MEDYTKIEKIGEGTYGVVYK	_(ac)M(ox)EDYTK(su)IEK(gl)IGEGTYGVVYK_	P06493	1	6		9			__________MEDYTKIEKIGEGTYGVVYKG		+			2	1	0	1	1	0	1		MEDYTK(0.013)IEK(0.987)IGEGTYGVVYK	M(1)EDYTKIEKIGEGTYGVVYK		MEDYTK(0.987)IEK(0.013)IGEGTYGVVYK	P06493;P06493-2	CDK1	Cyclin-dependent kinase 1	87.352
DLKPQNLLIDDKGTIK	_DLK(su)PQNLLIDDK(gl)GTIK_	P06493	128	130		139			GIVFCHSRRVLHRDLKPQNLLIDDKGTIKLA		+			2	0	0	1	0	0	1		DLK(0.027)PQNLLIDDK(0.963)GTIK(0.01)			DLK(0.973)PQNLLIDDK(0.027)GTIK	P06493	CDK1	Cyclin-dependent kinase 1	128.99
YGKDATNVGDEGGFAPNILENKEGLELLK	_YGK(gl)DATNVGDEGGFAPNILENK(su)EGLELLK_	P06733	200	221		202			NVGDEGGFAPNILENKEGLELLKTAIGKAGY		+			2	0	0	1	0	0	1		YGK(1)DATNVGDEGGFAPNILENKEGLELLK			YGKDATNVGDEGGFAPNILENK(1)EGLELLK	P06733;P06733-2	ENO1	Alpha-enolase	100.66
AEQLAQQAHSNRKLMEIIGK	_AEQ(de)LAQ(de)Q(de)AHSNRK(su)LM(ox)EIIGK(gl)_	P06850	177	189		196			MARAEQLAQQAHSNRKLMEIIGK________				+	2	0	3	1	1	0	1	AEQ(1)LAQ(0.825)Q(0.825)AHSN(0.351)RKLMEIIGK	AEQLAQQAHSNRKLMEIIGK(1)	AEQLAQQAHSNRKLM(1)EIIGK		AEQLAQQAHSNRK(1)LMEIIGK	P06850	CRH	Corticoliberin	65.423
GEAAPGQGQAAVKAEPLLGAPGELLKQGTPEYSLETSAGR	_GEAAPGQGQAAVK(su)AEPLLGAPGELLK(gl)QGTPEYSLETSAGR_	P17482	105	117		130			APRGEAAPGQGQAAVKAEPLLGAPGELLKQG		+			2	0	0	1	0	0	1		GEAAPGQGQAAVKAEPLLGAPGELLK(1)QGTPEYSLETSAGR			GEAAPGQGQAAVK(1)AEPLLGAPGELLKQGTPEYSLETSAGR	P17482	HOXB9	Homeobox protein Hox-B9	69.908
SLQKIGPILDTNALQGEVKPVLQK	_SLQK(gl)IGPILDTNALQGEVK(su)PVLQK_	P30154	555	573		558			KIGPILDTNALQGEVKPVLQKLGQDEDMDVK		+			2	0	0	1	0	0	1		SLQK(1)IGPILDTNALQGEVKPVLQK			SLQKIGPILDTNALQGEVK(1)PVLQK	P30154-4;P30154;P30154-3;P30154-2;P30154-5	PPP2R1B	Serine/threonine-protein phosphatase 2A 65 kDa regulatory subunit A beta isoform	131.77
ALKDYALEKEK	_(ac)ALK(su)DYALEKEK(gl)_	P33993	2	4		12			____________MALKDYALEKEKVKKFLQE		+			2	1	0	1	0	0	1		ALKDYALEK(0.176)EK(0.824)			ALK(1)DYALEKEK	P33993;P33993-2	MCM7	DNA replication licensing factor MCM7	103.44
ALKDYALEKEK	_(ac)ALK(su)DYALEK(gl)EK_	P33993	2	4		10			____________MALKDYALEKEKVKKFLQE		+			2	1	0	1	0	0	1		ALKDYALEK(0.801)EK(0.199)			ALK(1)DYALEKEK	P33993;P33993-2	MCM7	DNA replication licensing factor MCM7	84.365
ALKDYALEKEK	_(ac)ALK(gl)DYALEK(su)EK_	P33993	2	10		4			______MALKDYALEKEKVKKFLQEFYQDDE	+	+			2	1	0	1	0	0	1		ALK(1)DYALEKEK			ALKDYALEK(1)EK	P33993;P33993-2	MCM7	DNA replication licensing factor MCM7	152.11
IVKMNKSEDDESGAGELTR	_IVK(su)MNK(gl)SEDDESGAGELTR_	P33993	303	305		308			QGLLSETYLEAHRIVKMNKSEDDESGAGELT	+				2	0	0	1	0	0	1		IVK(0.109)MNK(0.891)SEDDESGAGELTR			IVK(0.891)MNK(0.109)SEDDESGAGELTR	P33993;P33993-2;P33993-3	MCM7	DNA replication licensing factor MCM7	130.56
IVKMNKSEDDESGAGELTR	_IVK(gl)MNK(su)SEDDESGAGELTR_	P33993	303	308		305			LSETYLEAHRIVKMNKSEDDESGAGELTREE	+				2	0	0	1	0	0	1		IVK(0.841)MNK(0.159)SEDDESGAGELTR			IVK(0.159)MNK(0.841)SEDDESGAGELTR	P33993;P33993-2;P33993-3	MCM7	DNA replication licensing factor MCM7	89.859
IKVEPASEKDPESLR	_IK(su)VEPASEK(gl)DPESLR_	P41162	380	381		388			APVTTPTMASIPPRIKVEPASEKDPESLRQS		+			2	0	0	1	0	0	1		IKVEPASEK(1)DPESLR			IK(1)VEPASEKDPESLR	P41162	ETV3	ETS translocation variant 3	105.28
TIAECLADELINAAKGSSNSYAIKK	_TIAECLADELINAAK(gl)GSSNSYAIK(su)K_	P46782	168	191		182			ELINAAKGSSNSYAIKKKDELERVAKSNR__		+			2	0	0	1	0	0	1		TIAECLADELINAAK(0.863)GSSNSYAIK(0.055)K(0.081)			TIAECLADELINAAK(0.119)GSSNSYAIK(0.881)K	P46782	RPS5	40S ribosomal protein S5;40S ribosomal protein S5, N-terminally processed	89.659
SKGCGVVKFESPEVAER	_SK(gl)GCGVVK(su)FESPEVAER_	P52272	691	698		692			DIKMENGKSKGCGVVKFESPEVAERACRMMN		+			2	0	0	1	0	0	1		SK(1)GCGVVKFESPEVAER			SKGCGVVK(1)FESPEVAER	P52272-2;P52272	HNRNPM	Heterogeneous nuclear ribonucleoprotein M	223.97
ASGADSKGDDLSTAILKQK	_(ac)ASGADSK(su)GDDLSTAILKQK(gl)_	P55072	2	8		20			________MASGADSKGDDLSTAILKQKNRP		+			2	1	0	1	0	0	1		ASGADSKGDDLSTAILK(0.192)QK(0.808)			ASGADSK(1)GDDLSTAILKQK	P55072	VCP	Transitional endoplasmic reticulum ATPase	77.08
ASGADSKGDDLSTAILKQK	_(ac)ASGADSK(su)GDDLSTAILK(gl)QK_	P55072	2	8		18			________MASGADSKGDDLSTAILKQKNRP		+			2	1	0	1	0	0	1		ASGADSKGDDLSTAILK(0.838)QK(0.162)			ASGADSK(1)GDDLSTAILKQK	P55072	VCP	Transitional endoplasmic reticulum ATPase	79.489
SEEKPKEGVK	_(ac)SEEK(su)PK(gl)EGVK_	P55854	2	5		7			___________MSEEKPKEGVKTENDHINLK	+	+			2	1	0	1	0	0	1		SEEK(0.003)PK(0.997)EGVK			SEEK(0.997)PK(0.003)EGVK	P55854;P55854-2	SUMO3	Small ubiquitin-related modifier 3	202.25
EGVKTENDHINLKVAGQDGSVVQFK	_EGVK(su)TENDHINLK(gl)VAGQDGSVVQFK_	P55854	8	11		20			_____MSEEKPKEGVKTENDHINLKVAGQDG	+	+			2	0	0	1	0	0	1		EGVK(0.002)TENDHINLK(0.998)VAGQDGSVVQFK			EGVK(0.998)TENDHINLK(0.002)VAGQDGSVVQFK	P55854;P55854-2	SUMO3	Small ubiquitin-related modifier 3	160.27
VAGQDGSVVQFKIKR	_VAGQDGSVVQFK(su)IK(gl)R_	P55854	21	32		34			INLKVAGQDGSVVQFKIKRHTPLSKLMKAYC	+	+			2	0	0	1	0	0	1		VAGQDGSVVQFK(0.013)IK(0.987)R			VAGQDGSVVQFK(0.987)IK(0.013)R	P55854;P55854-2;P61956-2;P61956;Q6EEV6	SUMO3;SUMO2;SUMO4	Small ubiquitin-related modifier 3;Small ubiquitin-related modifier 2;Small ubiquitin-related modifier 4	258.9
VAGQDGSVVQFKIKR	_VAGQDGSVVQFK(gl)IK(su)R_	P55854	21	34		32			LKVAGQDGSVVQFKIKRHTPLSKLMKAYCER	+				2	0	0	1	0	0	1		VAGQDGSVVQFK(0.989)IK(0.011)R			VAGQDGSVVQFK(0.011)IK(0.989)R	P61956-2;P61956;P55854;P55854-2;Q6EEV6	SUMO2;SUMO3;SUMO4	Small ubiquitin-related modifier 2;Small ubiquitin-related modifier 3;Small ubiquitin-related modifier 4	212.69
HTPLSKLMKAYCER	_HTPLSK(su)LMK(gl)AYCER_	P55854	36	41		44			GSVVQFKIKRHTPLSKLMKAYCERQGLSMRQ	+				2	0	0	1	0	0	1		HTPLSK(0.041)LMK(0.959)AYCER			HTPLSK(0.959)LMK(0.041)AYCER	P61956-2;P61956;P55854;P55854-2	SUMO2;SUMO3	Small ubiquitin-related modifier 2;Small ubiquitin-related modifier 3	87.519
HTPLSKLMKAYCER	_HTPLSK(gl)LMK(su)AYCER_	P55854	36	44		41			VQFKIKRHTPLSKLMKAYCERQGLSMRQIRF	+				2	0	0	1	0	0	1		HTPLSK(1)LMKAYCER			HTPLSKLMK(1)AYCER	P61956-2;P61956;P55854;P55854-2	SUMO2;SUMO3	Small ubiquitin-related modifier 2;Small ubiquitin-related modifier 3	157.22
ILVKKEELTLEGIR	_ILVK(su)K(gl)EELTLEGIR_	P60842	234	237		238			EVTKKFMRDPIRILVKKEELTLEGIRQFYIN		+			2	0	0	1	0	0	1		ILVK(0.159)K(0.841)EELTLEGIR			ILVK(0.841)K(0.159)EELTLEGIR	P60842;P60842-2	EIF4A1	Eukaryotic initiation factor 4A-I	107.35
ADEKPKEGVK	_(ac)ADEK(su)PK(gl)EGVK_	P61956	2	5		7			___________MADEKPKEGVKTENNDHINL	+	+		+	2	1	0	1	0	0	1		ADEK(0.185)PK(0.815)EGVK			ADEK(0.815)PK(0.185)EGVK	P61956-2;P61956	SUMO2	Small ubiquitin-related modifier 2	209.56
ADEKPKEGVK	_(ac)ADEK(gl)PK(su)EGVK_	P61956	2	7		5			_________MADEKPKEGVKTENNDHINLKV	+				2	1	0	1	0	0	1		ADEK(0.921)PK(0.079)EGVK			ADEK(0.079)PK(0.921)EGVK	P61956-2;P61956	SUMO2	Small ubiquitin-related modifier 2	209.56
VLLGETGKEKLPR	_VLLGETGK(su)EK(gl)LPR_	P62280	23	30		32			TIFQNKKRVLLGETGKEKLPRYYKNIGLGFK		+			2	0	0	1	0	0	1		VLLGETGK(0.022)EK(0.978)LPR			VLLGETGK(0.978)EK(0.022)LPR	P62280	RPS11	40S ribosomal protein S11	124.07
VLLGETGKEKLPR	_VLLGETGK(gl)EK(su)LPR_	P62280	23	32		30			FQNKKRVLLGETGKEKLPRYYKNIGLGFKTP	+				2	0	0	1	0	0	1		VLLGETGK(0.901)EK(0.099)LPR			VLLGETGK(0.099)EK(0.901)LPR	P62280	RPS11	40S ribosomal protein S11	129.05
NIGLGFKTPKEAIEGTYIDK	_NIGLGFK(su)TPK(gl)EAIEGTYIDK_	P62280	39	45		48			KEKLPRYYKNIGLGFKTPKEAIEGTYIDKKC		+			2	0	0	1	0	0	1		NIGLGFK(0.005)TPK(0.995)EAIEGTYIDK			NIGLGFK(0.995)TPK(0.005)EAIEGTYIDK	P62280	RPS11	40S ribosomal protein S11	108.71
YYKNIGLGFKTPK	_YYK(gl)NIGLGFK(su)TPK_	P62280	36	45		38			KEKLPRYYKNIGLGFKTPKEAIEGTYIDKKC		+			2	0	0	1	0	0	1		YYK(1)NIGLGFKTPK			YYKNIGLGFK(1)TPK	P62280	RPS11	40S ribosomal protein S11	106.6
NIGLGFKTPKEAIEGTYIDK	_NIGLGFK(gl)TPK(su)EAIEGTYIDK_	P62280	39	48		45			LPRYYKNIGLGFKTPKEAIEGTYIDKKCPFT		+			2	0	0	1	0	0	1		NIGLGFK(0.937)TPK(0.062)EAIEGTYIDK			NIGLGFK(0.062)TPK(0.938)EAIEGTYIDK	P62280	RPS11	40S ribosomal protein S11	67.227
EAIEGTYIDKKCPFTGNVSIR	_EAIEGTYIDK(gl)K(su)CPFTGNVSIR_	P62280	49	59		58			FKTPKEAIEGTYIDKKCPFTGNVSIRGRILS	+	+			2	0	0	1	0	0	1		EAIEGTYIDK(0.823)K(0.177)CPFTGNVSIR			EAIEGTYIDK(0.177)K(0.823)CPFTGNVSIR	P62280	RPS11	40S ribosomal protein S11	211.17
SDQEAKPSTEDLGDKK	_(ac)SDQEAK(su)PSTEDLGDKK(gl)_	P63165	2	7		17			_________MSDQEAKPSTEDLGDKKEGEYI	+	+			2	1	0	1	0	0	1		SDQEAKPSTEDLGDK(0.239)K(0.761)			SDQEAK(1)PSTEDLGDKK	P63165	SUMO1	Small ubiquitin-related modifier 1	186.75
SDQEAKPSTEDLGDKK	_(ac)SDQEAK(su)PSTEDLGDK(gl)K_	P63165	2	7		16			_________MSDQEAKPSTEDLGDKKEGEYI	+				2	1	0	1	0	0	1		SDQEAKPSTEDLGDK(0.792)K(0.208)			SDQEAK(1)PSTEDLGDKK	P63165	SUMO1	Small ubiquitin-related modifier 1	143.83
KIEEIKDFLLTAR	_K(su)IEEIK(gl)DFLLTAR_	P63173	4	4		9			____________MPRKIEEIKDFLLTARRKD		+			2	0	0	1	0	0	1		KIEEIK(1)DFLLTAR			K(1)IEEIKDFLLTAR	P63173	RPL38	60S ribosomal protein L38	151.96
LKQSLPPGLAVKELK	_LKQSLPPGLAVK(su)ELK(gl)_	P63173	56	67		70			KAEKLKQSLPPGLAVKELK____________		+			2	0	0	1	0	0	1		LKQSLPPGLAVKELK(1)			LKQSLPPGLAVK(1)ELK	P63173	RPL38	60S ribosomal protein L38	121.82
GNTAKNGGLLLSTNMKWVQFSNLHVDVPK	_GNTAK(su)N(de)GGLLLSTN(de)M(ox)KWVQFSNLHVDVPK(gl)_	P82664	28	32		56			GLGNFSVNTSKGNTAKNGGLLLSTNMKWVQF				+	2	0	2	1	1	0	1	GN(0.016)TAKN(0.988)GGLLLSTN(0.994)MKWVQ(0.002)FSN(0.001)LHVDVPK	GNTAK(0.001)NGGLLLSTNMK(0.001)WVQFSNLHVDVPK(0.999)	GNTAKNGGLLLSTNM(1)KWVQFSNLHVDVPK		GNTAK(0.753)NGGLLLSTNMK(0.247)WVQFSNLHVDVPK	P82664	MRPS10	28S ribosomal protein S10, mitochondrial	61.558
GNTAKNGGLLLSTNMKWVQFSNLHVDVPK	_GNTAKN(de)GGLLLSTN(de)M(ox)K(su)WVQFSNLHVDVPK(gl)_	P82664	28	43		56			GNTAKNGGLLLSTNMKWVQFSNLHVDVPKDL				+	2	0	2	1	1	0	1	GN(0.107)TAKN(0.894)GGLLLSTN(0.987)MKWVQ(0.008)FSN(0.004)LHVDVPK	GNTAK(0.009)NGGLLLSTNMK(0.001)WVQFSNLHVDVPK(0.99)	GNTAKNGGLLLSTNM(1)KWVQFSNLHVDVPK		GNTAK(0.023)NGGLLLSTNMK(0.977)WVQFSNLHVDVPK	P82664	MRPS10	28S ribosomal protein S10, mitochondrial	59.748
LTWHSYPSEDDDKKDDK	_LTWHSYPSEDDDK(su)KDDK(gl)_	P83916	168	180		184			EERLTWHSYPSEDDDKKDDKN__________	+				2	0	0	1	0	0	1		LTWHSYPSEDDDKKDDK(1)			LTWHSYPSEDDDK(0.917)K(0.083)DDK	P83916	CBX1	Chromobox protein homolog 1	195.97
IISSAQKVQIKQETIESR	_IISSAQK(gl)VQIK(su)QETIESR_	Q03933	129	139		135			EDLTKIISSAQKVQIKQETIESRLSELKSEN		+			2	0	0	1	0	0	1		IISSAQK(1)VQIKQETIESR			IISSAQKVQIK(1)QETIESR	Q03933-2;Q03933	HSF2	Heat shock factor protein 2	131.09
VKPAPDETSFSEALLKR	_VK(su)PAPDETSFSEALLK(gl)R_	Q12905	44	45		59			IPFDFYLCEMAFPRVKPAPDETSFSEALLKR	+	+			2	0	0	1	0	0	1		VKPAPDETSFSEALLK(1)R			VK(1)PAPDETSFSEALLKR	Q12905	ILF2	Interleukin enhancer-binding factor 2	122.01
LVIKNQQFHKER	_LVIK(su)NQQFHK(gl)ER_	Q15233	240	243		249			DQLDDEEGLPEKLVIKNQQFHKEREQPPRFA	+	+			2	0	0	1	0	0	1		LVIKNQQFHK(1)ER			LVIK(1)NQQFHKER	Q15233;Q15233-2	NONO	Non-POU domain-containing octamer-binding protein	136.39
STIKTDLDDDITALKQR	_STIK(su)TDLDDDITALK(gl)QR_	Q6P1J9	195	198		209			AAIKAKIMAKKRSTIKTDLDDDITALKQRSF	+	+	+	+	2	0	0	1	0	0	1		STIKTDLDDDITALK(1)QR			STIK(1)TDLDDDITALKQR	Q6P1J9	CDC73	Parafibromin	244.88
IDPNVLLDPADEKLLEEEIQAPTSSKR	_IDPNVLLDPADEK(gl)LLEEEIQAPTSSK(su)R_	Q8N7H5	94	119		106			DEKLLEEEIQAPTSSKRSQQHAKVVPWMRKT		+			2	0	0	1	0	0	1		IDPNVLLDPADEK(0.941)LLEEEIQAPTSSK(0.059)R			IDPNVLLDPADEK(0.059)LLEEEIQAPTSSK(0.941)R	Q8N7H5-3;Q8N7H5-2;Q8N7H5	PAF1	RNA polymerase II-associated factor 1 homolog	90.559
NNTPECLAPVDLVVKKELR	_NNTPECLAPVDLVVK(su)K(gl)ELR_	Q96FZ2	261	275		276			RNNTPECLAPVDLVVKKELRASGSSQRMLQW		+			2	0	0	1	0	0	1		NNTPECLAPVDLVVK(0.2)K(0.8)ELR			NNTPECLAPVDLVVK(0.8)K(0.2)ELR	Q96FZ2	C3orf37	UPF0361 protein C3orf37	167.97
NNTPECLAPVDLVVKKELR	_N(de)NTPECLAPVDLVVK(su)K(gl)ELR_	Q96FZ2	261	275		276			RNNTPECLAPVDLVVKKELRASGSSQRMLQW		+			2	0	1	1	0	0	1	N(0.5)N(0.5)TPECLAPVDLVVKKELR	NNTPECLAPVDLVVK(0.205)K(0.795)ELR			NNTPECLAPVDLVVK(0.795)K(0.205)ELR	Q96FZ2	C3orf37	UPF0361 protein C3orf37	95.5
DIKPENLLLGLKGELK	_DIK(su)PENLLLGLK(gl)GELK_	Q96GD4	200	202		211			ALMYCHGKKVIHRDIKPENLLLGLKGELKIA		+			2	0	0	1	0	0	1		DIKPENLLLGLK(0.958)GELK(0.042)			DIK(1)PENLLLGLKGELK	Q96GD4-4;Q96GD4;Q96GD4-5;Q96GD4-2	AURKB	Aurora kinase B	100.04
KLENIQKQEQDK	_K(su)LEN(de)IQKQEQ(de)DK(gl)_	Q96JM4	220	220		231			EKRHCWMKQFKVEKKKLENIQKQEQDKMNDE	+				2	0	2	1	0	0	1	KLEN(0.427)IQ(0.427)KQ(0.16)EQ(0.986)DK	KLENIQKQEQDK(1)			K(0.774)LENIQK(0.226)QEQDK	Q96JM4	LRRIQ1	Leucine-rich repeat and IQ domain-containing protein 1	77.746
KLENIQKQEQDK	_KLEN(de)IQK(su)QEQ(de)DK(gl)_	Q96JM4	220	226		231			MKQFKVEKKKLENIQKQEQDKMNDELYKEEK	+				2	0	2	1	0	0	1	KLEN(0.333)IQ(0.333)KQ(0.333)EQ(1)DK	KLENIQKQEQDK(1)			K(0.16)LENIQK(0.84)QEQDK	Q96JM4	LRRIQ1	Leucine-rich repeat and IQ domain-containing protein 1	117
KQLIREK	_K(su)QLIREK(gl)_	Q96MT7-2	1678	1678		1684			NSKQQKLNKEWRERRKQLIREKREMTKTIHK				+	2	0	0	1	0	0	1		KQLIREK(1)			K(1)QLIREK	Q96MT7-2			155.75
LSGENGDEVKKE	_LSGEN(de)GDEVK(su)K(gl)E_	Q9GZY4	135	144		145			QIPVFKLSGENGDEVKKE_____________		+			2	0	1	1	0	0	1	LSGEN(1)GDEVKKE	LSGENGDEVK(0.031)K(0.969)E			LSGENGDEVK(0.969)K(0.031)E	Q9GZY4	COA1	Cytochrome c oxidase assembly protein 1 homolog	77.746
LEDKTVFDNFFIKK	_LEDK(gl)TVFDNFFIK(su)K_	Q9H040	411	423		414			RPRLEDKTVFDNFFIKKEQIKSSGNDPKYST	+				2	0	0	1	0	0	1		LEDK(1)TVFDNFFIKK			LEDKTVFDNFFIK(1)K	Q9H040	SPRTN	SprT-like domain-containing protein Spartan	159.26
EVTFQEGKEFADSQKLLFMETSAK	_EVTFQEGKEFADSQK(su)LLFM(ox)ETSAK(gl)_	Q9H0T7	141	155		164			REVTFQEGKEFADSQKLLFMETSAKLNHQVS		+			2	0	0	1	1	0	1		EVTFQEGKEFADSQKLLFMETSAK(1)	EVTFQEGKEFADSQKLLFM(1)ETSAK		EVTFQEGK(0.222)EFADSQK(0.778)LLFMETSAK	Q9H0T7-2;Q9H0T7	RAB17	Ras-related protein Rab-17	51.104
AKEEEGVPDEEGWVKVTR	_AK(su)EEEGVPDEEGWVK(gl)VTR_	Q9NSQ0	15	16		29			MEAYDQKIAEEEAKAKEEEGVPDEEGWVKVT		+			2	0	0	1	0	0	1		AKEEEGVPDEEGWVK(1)VTR			AK(1)EEEGVPDEEGWVKVTR	Q9Y3A4;Q9NSQ0	RRP7A;RRP7B	Ribosomal RNA-processing protein 7 homolog A;Putative ribosomal RNA-processing protein 7 homolog B	89.011
VKEEPPINHPVGCKR	_VK(su)EEPPINHPVGCK(gl)R_	Q9NWK9	199	200		212			EKDFLKKEIVDDTKVKEEPPINHPVGCKRKL		+			2	0	0	1	0	0	1		VKEEPPINHPVGCK(1)R			VK(1)EEPPINHPVGCKR	Q9NWK9;Q9NWK9-2	ZNHIT6	Box C/D snoRNA protein 1	106.14
EIVDDTKVKEEPPINHPVGCK	_EIVDDTK(gl)VK(su)EEPPINHPVGCK_	Q9NWK9	192	200		198			EKDFLKKEIVDDTKVKEEPPINHPVGCKRKL		+			2	0	0	1	0	0	1		EIVDDTK(1)VKEEPPINHPVGCK			EIVDDTKVK(1)EEPPINHPVGCK	Q9NWK9;Q9NWK9-2	ZNHIT6	Box C/D snoRNA protein 1	183.45
VLHQVKSESTKNVGNEN	_VLHQVK(su)SESTK(gl)NVGNEN_	Q9NWK9	454	459		464			VLKGSNNDMKVLHQVKSESTKNVGNEN____		+			2	0	0	1	0	0	1		VLHQVKSESTK(1)NVGNEN			VLHQVK(1)SESTKNVGNEN	Q9NWK9;Q9NWK9-2	ZNHIT6	Box C/D snoRNA protein 1	101.05
