# Supplementary material for: Uncovering the SUMOylation and ubiquitylation crosstalk in human cells using sequential peptide immunopurification
Source: Nat Commun. 2017 Jan 18;8:14109. doi: 10.1038/ncomms14109 (PMC5253644; doi:10.1038/ncomms14109)
Supplement: Supplementary Data 4 — Identification and Quantification summary for the MG132 kinetic [file ncomms14109-s5.xlsx]

## Sheet: Description
Supplementary Data 4: Identification and Quantification summary for the MG132 kinetic
	The Identified worksheet contains details of all SUMOylation and Ubiquitination sites identified during the MG132 kinetic
	The Quantified worksheet contains peptide identification and intensities of all SUMOylation and Ubiquitination sites quantified during the MG132 kinetic
	For Identified
	Uniprot IDs	All possible identifier for the identified peptide corresponding to the Uniprot/SwissProt Database with isoforms released on March 2015
	Protein Names	Protein descriptions of all possible match as defined from Uniprot/SwissProt Database
	Gene Name	Names of the genes coding for all the possible matches
	Sites	Positions of the SUMOylation site on the different matches
	Sequence Window	Sequence window around the SUMOylation site for all the possible matches
	Localization Confidence	Localization confidence in the given workflow
	Score	Identification score confidence in the given workflow
	For Quantified
	Peptide	Sequence and modification of all SUMOylated and Ubiquitinated peptides
	Uniprot IDs	All possible identifier for the identified peptide corresponding to the Uniprot/SwissProt Database with isoforms released on March 2015
	Gene names	Names of the genes coding for all the possible matches
	Sites	Positions of the SUMOylation and Ubiquitination site on the different matches
	Intensity 0h	Intensity of the peptide in the 0h time point
	Intensity 2h	Intensity of the peptide in the 2h time point
	Intensity 4h	Intensity of the peptide in the 4h time point
	Intensity 6h	Intensity of the peptide in the 6h time point
	Intensity 8h	Intensity of the peptide in the 8h time point

## Sheet: Identified SUMO Sites
Uniprot IDs	Protein Names	Gene Name	Sites	Sequence Window	Localization Confidence	Score
Q96IC2;Q96IC2-2	Putative RNA exonuclease NEF-sp	44M2.3	762;731	KSTHGSLSGLGLMGIKEEEESAGPGLCS___	1	246.53
Q9NRG9;Q9NRG9-2	Aladin	AAAS	425;392	RLAVLMKGKPRVQDGKPVILLFRTRNSPVFE	1	92.856
P61221	ATP-binding cassette sub-family E member 1	ABCE1	165	SELQNYFTKILEDDLKAIIKPQYVDQIPKAA	1	237.32
Q9UKV3;Q9UKV3-5	Apoptotic chromatin condensation inducer in the nucleus	ACIN1	302;302	EGDDEGQKSREAPILKEFKEEGEEIPRVKPE	0.87817	136.68
Q9UKV3;Q9UKV3-5	Apoptotic chromatin condensation inducer in the nucleus	ACIN1	305;305	DEGQKSREAPILKEFKEEGEEIPRVKPEEMM	1	163.79
Q9UKV3;Q9UKV3-5	Apoptotic chromatin condensation inducer in the nucleus	ACIN1	315;315	ILKEFKEEGEEIPRVKPEEMMDERPKTRSQE	1	67.234
Q9UKV3;Q9UKV3-5	Apoptotic chromatin condensation inducer in the nucleus	ACIN1	532;532	DLEPESDRSAQPLPLKIEELALAKGITEECL	1	131.09
P60709;P62736;P63261;P63267;P63267-2;P68032;P68133;Q562R1	Actin, cytoplasmic 2, N-terminally processed;Actin, alpha skeletal muscle;Actin, cytoplasmic 2;Actin, cytoplasmic 1;Actin, alpha cardiac muscle 1;Actin, gamma-enteric smooth muscle;Actin, cytoplasmic 1, N-terminally processed;Actin, aortic smooth muscle	ACTB;ACTA2;ACTG1;ACTG2;ACTBL2;ACTC1;ACTA1	328;330;328;329;286;330;330;329	MQKEITALAPSTMKIKIIAPPERKYSVWIGG	1	95.417
P60709;P62736;P63261;P63267;P63267-2;P68032;P68133	Actin, cytoplasmic 2, N-terminally processed;Actin, alpha skeletal muscle;Actin, cytoplasmic 2;Actin, cytoplasmic 1;Actin, alpha cardiac muscle 1;Actin, gamma-enteric smooth muscle;Actin, cytoplasmic 1, N-terminally processed	ACTB;ACTA2;ACTG1;ACTG2;ACTC1;ACTA1	326;328;326;327;284;328;328	DRMQKEITALAPSTMKIKIIAPPERKYSVWI	1	131.35
P60709;P62736;P63261;P63267;P68032;P68133	Actin, cytoplasmic 2, N-terminally processed;Actin, alpha skeletal muscle;Actin, cytoplasmic 2;Actin, cytoplasmic 1;Actin, gamma-enteric smooth muscle;Actin, cytoplasmic 1, N-terminally processed	ACTB;ACTA2;ACTG1;ACTG2;ACTC1;ACTA1	61;63;61;62;63;63	GMGQKDSYVGDEAQSKRGILTLKYPIEHGIV	1	217.32
P60709;P63261	Actin, cytoplasmic 2, N-terminally processed;Actin, cytoplasmic 2	ACTB;ACTG1	113;113	PEEHPVLLTEAPLNPKANREKMTQIMFETFN	1	172.8
P61160	Actin-related protein 2	ACTR2	53	RPIIRSTTKVGNIEIKDLMVGDEASELRSML	1	87.352
P61160;P61160-2	Actin-related protein 2	ACTR2	388;393	MTRQEYQEKGVRVLEKLGVTVR_________	1	122.7
P55265;P55265-2;P55265-3;P55265-4;P55265-5	Double-stranded RNA-specific adenosine deaminase	ADAR	418;418;418;461;123	MVTTEKVENGQEPVIKLENRQEARPEPARLK	1	102.89
Q9H2P0	Activity-dependent neuroprotector homeobox protein	ADNP	367	GGNAPVSIPQQSQSVKQLLPSGNGRSYGLGS	1	89.723
Q9H2P0	Activity-dependent neuroprotector homeobox protein	ADNP	408	SLQSANASSLSSGQLKSPSLSQSQASRVLGQ	1	96.123
Q9H2P0	Activity-dependent neuroprotector homeobox protein	ADNP	731	KRTYEQMEFPLLKKRKLDDDSDSPSFFEEKP	0.999997	126.42
Q9H2P0	Activity-dependent neuroprotector homeobox protein	ADNP	745	RKLDDDSDSPSFFEEKPEEPVVLALDPKGHE	0.991075	97.469
Q9H2P0	Activity-dependent neuroprotector homeobox protein	ADNP	829	DCEKYKPGVLLGFNMKELNKVKHEMDFDAEW	1	145.52
Q9H2P0	Activity-dependent neuroprotector homeobox protein	ADNP	1035	QGDREQLKWKNSSYGKVEGFWSKDQSQWKNA	1	57.288
Q6IQ32	ADNP homeobox protein 2	ADNP2	1018	DAAPGPEKVTSVVPFKRQRNESRTEGPIVKD	1	113.61
Q6IQ32	ADNP homeobox protein 2	ADNP2	1032	FKRQRNESRTEGPIVKDEALQILALDPKKYE	1	146.13
P30566	Adenylosuccinate lyase	ADSL	415	HEKIRVLSQQAASVVKQEGGDNDLIERIQVD	1	230.54
P30566;P30566-2	Adenylosuccinate lyase	ADSL	479;420	EVYPLLKPYESVMKVKAELCL__________	1	169.76
Q9UHB7;Q9UHB7-2	AF4/FMR2 family member 4	AFF4	583;583	KKAEKAAAEEPRGGLKIESETPVDLASSMPS	1	55.128
Q12904-2	Aminoacyl tRNA synthase complex-interacting multifunctional protein 1	AIMP1	24	EPVVLRFMIFCRLLAKMANNDAVLKRLEQKG	1	62.162
Q02040;Q02040-2;Q02040-3	A-kinase anchor protein 17A	AKAP17A	118;118;118	LSGFSDILKVRAAEFKIDFPTRHDWDSFFRD	1	130.47
Q9H9L7;Q9H9L7-2	Akirin-1	AKIRIN1	81;81	SERRLPTPEQIFQNIKQEYSRYQRWRHLEVV	1	88.176
P13196	5-aminolevulinate synthase, nonspecific, mitochondrial	ALAS1	157	KEVAETSAGPSVVSVKTDGGDPSGLLKNFQD	1	173.86
Q6NS38;Q6NS38-2	Alpha-ketoglutarate-dependent dioxygenase alkB homolog 2	ALKBH2	16;16	MDRFLVKGAQGGLLRKQEEQEPTGEEPAVLG	1	119.41
Q6NS38;Q6NS38-2	Alpha-ketoglutarate-dependent dioxygenase alkB homolog 2	ALKBH2	7;7	_________MDRFLVKGAQGGLLRKQEEQEP	1	143.94
Q15699	ALX homeobox protein 1	ALX1	82	RTSPCQDSSVNYGITKVEGQPLHTELNRAMD	1	78.128
Q9UJX5;Q9UJX5-3	Anaphase-promoting complex subunit 4	ANAPC4	772;773	SSDEEEEASNKPVKIKEEVLSESEAENQQAG	1	100.24
Q9UJX4;Q9UJX4-3	Anaphase-promoting complex subunit 5	ANAPC5	683;571	AKCQVASAASYDQPKKAEALEAAIENLNEAK	1	163.18
Q9BTT0;Q9BTT0-3	Acidic leucine-rich nuclear phosphoprotein 32 family member E	ANP32E	101;53	KCPNLTYLNLSGNKIKDLSTVEALQNLKNLK	1	171.08
Q9BTT0;Q9BTT0-3	Acidic leucine-rich nuclear phosphoprotein 32 family member E	ANP32E	113;65	NKIKDLSTVEALQNLKNLKSLDLFNCEITNL	1	97.235
Q9BTT0;Q9BTT0-2	Acidic leucine-rich nuclear phosphoprotein 32 family member E	ANP32E	6;6	__________MEMKKKINLELRNRSPEEVTE	1	140.35
Q9BTT0;Q9BTT0-2;Q9BTT0-3	Acidic leucine-rich nuclear phosphoprotein 32 family member E	ANP32E	65;65;17	ANVELSSLARLPSLNKLRKLELSDNIISGGL	1	113.38
Q9BTT0;Q9BTT0-3	Acidic leucine-rich nuclear phosphoprotein 32 family member E	ANP32E	68;20	ELSSLARLPSLNKLRKLELSDNIISGGLEVL	1	136.96
P08758	Annexin A5	ANXA5	26	DFPGFDERADAETLRKAMKGLGTDEESILTL	0.793439	229.46
P08758	Annexin A5	ANXA5	29	GFDERADAETLRKAMKGLGTDEESILTLLTS	1	215.36
Q9Y2T2	AP-3 complex subunit mu-1	AP3M1	366	LPSLKGLVNLQSGAPKPEENPSLNIQFKIQQ	1	126.9
P27695	DNA-(apurinic or apyrimidinic site) lyase	APEX1	85	DGLRAWIKKKGLDWVKEEAPDILCLQETKCS	1	97.69
Q9HDC9;Q9HDC9-2	Adipocyte plasma membrane-associated protein	APMAP	123;123	IGDVMFTGTADGRVVKLENGEIETIARFGSG	1	90.725
P05067;P05067-10;P05067-11;P05067-4;P05067-6;P05067-8	Beta-amyloid protein 42;Amyloid beta A4 protein;Soluble APP-beta;N-APP;Soluble APP-alpha;C99	APP	662;531;638;587;606;643	DRGLTTRPGSGLTNIKTEEISEVKMDAEFRH	1	124.08
Q8N264;Q8N264-2;Q8N264-3	Rho GTPase-activating protein 24	ARHGAP24	352;259;257	SKPQDGVSNNNEIQKKATMGQLQNKENNNTK	0.853015	50.957
P52565	Rho GDP-dissociation inhibitor 1	ARHGDIA	138	VSGMKYIQHTYRKGVKIDKTDYMVGSYGPRA	0.999957	206.34
Q92974;Q92974-2;Q92974-3	Rho guanine nucleotide exchange factor 2	ARHGEF2	29;29;2	______________MKEAKDARYTNGHLFTT	1	53.237
Q92974;Q92974-2;Q92974-3	Rho guanine nucleotide exchange factor 2	ARHGEF2	32;32;5	___________MKEAKDARYTNGHLFTTISV	1	53.237
Q9NR80;Q9NR80-3	Rho guanine nucleotide exchange factor 4	ARHGEF4	652;581	GKPKAVGRPCYLTRQKHPALPSNRPQQQVLV	1	78.708
Q99856	AT-rich interactive domain-containing protein 3A	ARID3A	398	AASTNGSSITPAPKIKKEEDSAIPITVPGRL	0.865063	130.56
Q4LE39;Q4LE39-2	AT-rich interactive domain-containing protein 4B	ARID4B	1239;1153	LENMTSAERITILQEKLQEIRKHYLSLKSEV	1	77.185
Q4LE39;Q4LE39-2;Q4LE39-3;Q4LE39-4	AT-rich interactive domain-containing protein 4B	ARID4B	429;429;429;110	NKQCKECENVKEIKVKEENETEIKEIKMEEE	1	131.18
Q14865;Q14865-2	AT-rich interactive domain-containing protein 5B	ARID5B	803;560	FSKHHLNPLADSYVLKQEIQEGKDKLLEKRA	0.999996	172.06
Q14865;Q14865-2	AT-rich interactive domain-containing protein 5B	ARID5B	810;567	PLADSYVLKQEIQEGKDKLLEKRALPHSHMP	0.851105	89.663
Q14865;Q14865-2	AT-rich interactive domain-containing protein 5B	ARID5B	935;692	KVLGLAHSTTGPQESKGISQFQVLGSQSRDC	1	77.169
Q8N8R7	ARL14 effector protein	ARL14EP	240	ACGSTKCGAECRCDRKWLYEQIEIEGGEIIH	1	217.4
Q6NXE6;Q6NXE6-2	Armadillo repeat-containing protein 6	ARMC6	361;336	QVLSTLRAIAGNDDVKDAIVRAGGTESIVAA	1	85.837
O15145	Actin-related protein 2/3 complex subunit 3	ARPC3	14	__MPAYHSSLMDPDTKLIGNMALLPIRSQFK	1	58.373
P08243;P08243-2;P08243-3	Asparagine synthetase [glutamine-hydrolyzing]	ASNS	176;155;93	AKGLVTLKHSATPFLKVEPFLPGHYEVLDLK	1	173.96
P18847;P18847-2;P18847-3;P18847-4;P18847-5	Cyclic AMP-dependent transcription factor ATF-3	ATF3	78;78;78;49;21	ESVTVSDRPLGVSITKAEVAPEEDERKKRRR	1	163.75
P18848	Cyclic AMP-dependent transcription factor ATF-4	ATF4	267	LCGSARPKPYDPPGEKMVAAKVKGEKLDKKL	1	102.39
P54259	Atrophin-1	ATN1	1183	HSVPLPAQEDYYSHLKKESDKPL________	1	99.562
P46100;P46100-2;P46100-3;P46100-4;P46100-5	Transcriptional regulator ATRX	ATRX	1498;1294;1381;1460;1343	ILKDDKLRTETQNALKEEEERRKRIAERERE	1	57.434
P46100;P46100-2;P46100-3;P46100-4;P46100-5	Transcriptional regulator ATRX	ATRX	1546;1342;1429;1508;1391	CPITTKLVLDEDEETKEPLVQVHRNMVIKLK	1	209.71
P46100;P46100-2;P46100-3;P46100-4;P46100-5	Transcriptional regulator ATRX	ATRX	1982;1778;1865;1944;1827	EGNVDETGNNPSVSLKLEESKATSSSNPSSP	1	55.051
P46100;P46100-2;P46100-3;P46100-4;P46100-5;P46100-6	Transcriptional regulator ATRX	ATRX	438;234;321;400;283;399	VNKEKNTKEHKVIDAKFETKARKGEKPCALE	1	88.021
P46100;P46100-2;P46100-3;P46100-4;P46100-5;P46100-6	Transcriptional regulator ATRX	ATRX	623;419;506;585;468;555	VPQDKDGYKSCGLNPKLEKCGLGQENSDNEH	1	105.58
Q96GD4;Q96GD4-2;Q96GD4-4;Q96GD4-5	Aurora kinase B	AURKB	202;170;161;203	ALMYCHGKKVIHRDIKPENLLLGLKGELKIA	1	144.82
Q96GD4;Q96GD4-2;Q96GD4-3;Q96GD4-4;Q96GD4-5	Aurora kinase B	AURKB	56;56;56;15;56	_MSRSNVQPTAAPGQKVMENSSGTPDILTRH	1	120.15
O14965;Q96GD4;Q96GD4-3;Q96GD4-4;Q96GD4-5;Q9UQB9;Q9UQB9-2;Q9UQB9-3	Aurora kinase C;Aurora kinase B;Aurora kinase A	AURKC;AURKB;AURKA	143;87;88;46;88;53;19;34	FTIDDFEIGRPLGKGKFGNVYLAREKKSHFI	1	69.721
Q9NPZ5	Galactosylgalactosylxylosylprotein 3-beta-glucuronosyltransferase 2	B3GAT2	320	KVNLANEPKYHLDTVKIEV____________	1	99.973
Q99728;Q99728-2	BRCA1-associated RING domain protein 1	BARD1	124;105	SKLRNLLHDNELSDLKEDKPRKSLFNDAGNK	0.990514	126.07
Q99728;Q99728-2	BRCA1-associated RING domain protein 1	BARD1	127;108	RNLLHDNELSDLKEDKPRKSLFNDAGNKKNS	0.981874	116.45
Q9NRL2;Q9NRL2-2	Bromodomain adjacent to zinc finger domain protein 1A	BAZ1A	1023;991	SALESGRYELLSEENKENGIIKTVNEDVEEM	1	123.35
Q9NRL2;Q9NRL2-2	Bromodomain adjacent to zinc finger domain protein 1A	BAZ1A	1472;1440	LVSKIQVPDYYDIIKKPIALNIIREKVNKCE	1	64.82
Q9UIG0;Q9UIG0-2	Tyrosine-protein kinase BAZ1B	BAZ1B	1089;1085	VEETSEFEARVISLEKLKDFGECVIALQASV	1	142.08
Q9UIG0;Q9UIG0-2	Tyrosine-protein kinase BAZ1B	BAZ1B	1318;1314	RRPGKKPHSTRRSQPKAPPVDDAEVDELVLQ	1	60.133
Q9UIG0;Q9UIG0-2	Tyrosine-protein kinase BAZ1B	BAZ1B	826;822	VENGLGKTDRKKEIVKFEPQVDTEAEDMISA	1	153.56
Q9UIF9;Q9UIF9-2;Q9UIF9-3	Bromodomain adjacent to zinc finger domain protein 2A	BAZ2A	1172;1145;1172	KVAAHASLNPALFSMKMELAGSNTTASSPAR	1	58.515
Q9H6U6;Q9H6U6-2;Q9H6U6-3;Q9H6U6-7;Q9H6U6-8	Breast carcinoma-amplified sequence 3	BCAS3	215;215;215;215;215	VLQEKIAAFDSCTFTKKFFVTSCYPCPGPNM	1	156.49
Q9H165;Q9H165-2;Q9H165-3;Q9H165-4;Q9H165-5	B-cell lymphoma/leukemia 11A	BCL11A	123;123;123;157;157	EDDDCLSTSSRGICPKQEHIADKLLHWRGLS	1	114.55
Q9H165;Q9H165-2;Q9H165-3;Q9H165-4;Q9H165-5	B-cell lymphoma/leukemia 11A	BCL11A	164;164;164;198;198	PTPGMSAEYAPQGICKDEPSSYTCTTCKQPF	1	67.764
Q9H165;Q9H165-2;Q9H165-4;Q9H165-6	B-cell lymphoma/leukemia 11A	BCL11A	637;637;660;603	LLGSPSSLSPFSKRIKLEKEFDLPPAAMPNT	0.95115	162.87
Q9H165;Q9H165-6	B-cell lymphoma/leukemia 11A	BCL11A	833;799	HMKKWHSDRVLNNDIKTE_____________	1	271.65
Q9C0K0;Q9C0K0-2	B-cell lymphoma/leukemia 11B	BCL11B	591;520	VPGAGGGAAKALADEKALVLGKVMENVGLGA	1	114.72
Q9C0K0;Q9C0K0-2	B-cell lymphoma/leukemia 11B	BCL11B	887;816	HMKKWHGEHLLTNDVKIEQAERS________	1	119.76
Q4VC05;Q4VC05-2	B-cell CLL/lymphoma 7 protein family member A	BCL7A	199;220	AISQDLEGVPPSKKMKLEASQQNSEEM____	1	221.59
Q9NYF8;Q9NYF8-2;Q9NYF8-3	Bcl-2-associated transcription factor 1	BCLAF1	437;435;435	SFATASHRNTEEEGLKYKSKVSLKGNRESDG	1	89.231
Q9NYF8;Q9NYF8-2;Q9NYF8-3	Bcl-2-associated transcription factor 1	BCLAF1	491;489;489	DKHKEEDKNSERITVKKETQSPEQVKSEKLK	0.909748	120.41
Q9NYF8;Q9NYF8-2;Q9NYF8-3	Bcl-2-associated transcription factor 1	BCLAF1	501;499;499	ERITVKKETQSPEQVKSEKLKDLFDYSPPLH	1	65.231
Q9NYF8;Q9NYF8-2;Q9NYF8-3;Q9NYF8-4	Bcl-2-associated transcription factor 1	BCLAF1	580;578;578;407	LTKDRLLASTLVHSVKKEQEFRSIFDHIKLP	1	217.86
Q9NYF8;Q9NYF8-2;Q9NYF8-3;Q9NYF8-4	Bcl-2-associated transcription factor 1	BCLAF1	676;674;674;503	TLRKHTRLAGEERVFKEENQKGDKKLRCDSA	1	105.46
Q9NYF8;Q9NYF8-2;Q9NYF8-4	Bcl-2-associated transcription factor 1	BCLAF1	831;829;658	NTGPNNSNTTFQKRPKEEEWDPEYTPKSKKY	1	175.56
Q6W2J9;Q6W2J9-2;Q6W2J9-4	BCL-6 corepressor	BCOR	1098;1098;1080	SVGNKHRDPFEAPEDKDLPVEKYFVERQPVS	1	61.963
Q6W2J9;Q6W2J9-2;Q6W2J9-4	BCL-6 corepressor	BCOR	1256;1222;1204	TQPEAIPQGTNITEEKPGRKRAEAKGNRSWS	1	65.207
Q5H9F3;Q5H9F3-2;Q5H9F3-3	BCL-6 corepressor-like protein 1	BCORL1	1050;1050;1050	TERPQLGSQVDLGRVKMEKVDGDVVFNLATC	0.971387	191.41
Q5H9F3;Q5H9F3-2;Q5H9F3-3	BCL-6 corepressor-like protein 1	BCORL1	1092;1092;1092	RGQAEVRAKAGQARVKQESVGVFACKNKWQP	1	113.24
Q5H9F3;Q5H9F3-2;Q5H9F3-3	BCL-6 corepressor-like protein 1	BCORL1	747;747;747	KDPNLGLNRDPRHLPKQEPISIIDQGEPKGT	1	52.862
Q5T5X7	BEN domain-containing protein 3	BEND3	20	EFTEDVEEVLKSITVKVETEAEDAALDCSVN	1	324.72
Q5T5X7	BEN domain-containing protein 3	BEND3	129	GEEEPCNDATTPSYKKPLYGISHKIMEKKNP	1	77.279
Q5T5X7	BEN domain-containing protein 3	BEND3	176	ASNSPSSLRLLNEPQKRDCGSTGAGTDNDPN	1	108.7
Q5T5X7	BEN domain-containing protein 3	BEND3	427	VFLLHRLFPELFDHRKLGEQYSCYGDGGKQE	1	117.38
Q6ZU67;Q6ZU67-2;Q6ZU67-3;Q6ZU67-4;Q6ZU67-5	BEN domain-containing protein 4	BEND4	202;202;124;77;77	KLLDSNHSQSMISCVKQEGSSYNERQEHCHI	1	126.36
O14503	Class E basic helix-loop-helix protein 40	BHLHE40	279	DHGRRFTMGERIGAIKQESEEPPTKKNRMQL	0.999982	73.138
P54132	Bloom syndrome protein	BLM	1082	CKTKDYKTRDVTDDVKSIVRFVQEHSSSQGM	1	162.37
Q14692	Ribosome biogenesis protein BMS1 homolog	BMS1	415	PLGSEDIDNQGLMMPKEEKQMDLNTGRMRRK	1	111.55
Q14692	Ribosome biogenesis protein BMS1 homolog	BMS1	810	KSGPNTQNEDIEKEVKEEIDPDEEESAKKKH	0.996067	141.97
Q6ZN30;Q6ZN30-2	Zinc finger protein basonuclin-2	BNC2	396;396	TPNRNALTSITNVEPKTEPACVSPIQNSAPV	1	196.43
Q9H3K6;Q9H3K6-2	BolA-like protein 2	BOLA2	47;47	SCSFRVLVVSAKFEGKPLLQRHRFCTE____	1	95.094
Q14137;Q14137-2	Ribosome biogenesis protein BOP1	BOP1	339;227	EEERLAWEQQEPGERKLSFLPRKFPSLRAVP	1	87.639
Q6PJG6	BRCA1-associated ATM activator 1	BRAT1	507	PLIPQFLRELFPVLQKRLCHPCWEVRDSALE	1	98.156
P38398;P38398-4;P38398-7	Breast cancer type 1 susceptibility protein	BRCA1	459;442;459	SERVHSKSVESNIEDKIFGKTYRKKASLPNL	1	114.96
P38398;P38398-4;P38398-7	Breast cancer type 1 susceptibility protein	BRCA1	583;566;583	PNPIESLEKESAFKTKAEPISSSISNMELEL	1	154.86
O95696;O95696-2	Bromodomain-containing protein 1	BRD1	554;554	IELLRKREKLKREQVKVEQVAMELRLTPLTV	1	221.13
O60885	Bromodomain-containing protein 4	BRD4	1111	LRAASVVQPQPLVVVKEEKIHSPIIRSEPFS	1	158
O60885;O60885-2;O60885-3	Bromodomain-containing protein 4	BRD4	99;99;99	QQPVDAVKLNLPDYYKIIKTPMDMGTIKKRL	1	84.753
Q9H0E9;Q9H0E9-2;Q9H0E9-3;Q9H0E9-4	Bromodomain-containing protein 8	BRD8	481;554;375;484	ERDKPVPLPAPEMTVKQERLDFEETENKGIH	1	199.89
Q9H8M2;Q9H8M2-1;Q9H8M2-2;Q9H8M2-3;Q9H8M2-6	Bromodomain-containing protein 9	BRD9	512;416;121;396;459	DVSVDISMLSSLGKVKKELDPDDSHLNLDET	0.960721	89.272
Q8TDN6	Ribosome biogenesis protein BRX1 homolog	BRIX1	314	PHDPTADVFVTPAEEKPIEIQWVKPEPKVDL	0.985968	69.523
Q8TDN6	Ribosome biogenesis protein BRX1 homolog	BRIX1	322	FVTPAEEKPIEIQWVKPEPKVDLKARKKRIY	0.998953	144.24
Q5PSV4;Q5PSV4-2	Breast cancer metastasis-suppressor 1-like protein	BRMS1L	240;192	TTIRKAMATLGPHRVKTEPPVKLEKHLHSAR	1	118.21
Q5PSV4;Q5PSV4-2	Breast cancer metastasis-suppressor 1-like protein	BRMS1L	246;198	MATLGPHRVKTEPPVKLEKHLHSARSEEGRL	1	151.59
P55201;P55201-2;P55201-3;P55201-4	Peregrin	BRPF1	983;989;982;888	DLPANGFSGGNQPVKKSFLVYRNDCSLPRSS	1	133.23
Q9ULD4;Q9ULD4-2;Q9ULD4-3	Bromodomain and PHD finger-containing protein 3	BRPF3	457;457;457	KGVPKKSKMSLKQKIKKEPEEAGQDTPSTLP	0.829403	128.91
P35613;P35613-2	Basigin	BSG	179;63	TEVTGHRWLKGGVVLKEDALPGQKTEFKVDS	1	76.759
Q13895	Bystin	BYSL	398	LTLVQRYKADLATDQKEALLELLRLQPHPQL	1	257.66
Q9BUA3	Uncharacterized protein C11orf84	C11orf84	4	____________MALKAEGAALDCFEVTLKC	1	62.739
Q9H972;Q9H972-2	Uncharacterized protein C14orf93	C14orf93	533;493	PHKTCCPDLNSFIEIKVEKDE__________	0.997515	145.55
Q6ZRI6;Q6ZRI6-2	Uncharacterized protein C15orf39	C15orf39	569;569	AQEGPSGSKPLRGSLKEEVALDLSVRKPTAE	1	124.25
Q9BWL3;Q9BWL3-2;Q9BWL3-3;Q9BWL3-4;Q9BWL3-5	Uncharacterized protein C1orf43	C1orf43	59;25;59;25;59	RGPHVPVGHNAPKDLKEEIDIRLSRVQDIKY	1	97.734
Q9BWL3;Q9BWL3-2;Q9BWL3-3;Q9BWL3-4;Q9BWL3-5	Uncharacterized protein C1orf43	C1orf43	73;39;73;39;73	LKEEIDIRLSRVQDIKYEPQLLADDDARLLQ	1	115.57
P01024	Complement C3	C3	1353	GQGTLSVVTMYHAKAKDQLTCNKFDLKVTIK	0.769267	67.586
Q96FZ2	UPF0361 protein C3orf37	C3orf37	148	GTNQRQPYFIYFPQIKTEKSGSIGAADSPEN	1	110.74
Q96FZ2	UPF0361 protein C3orf37	C3orf37	275	RNNTPECLAPVDLVVKKELRASGSSQRMLQW	1	98.443
Q96FZ2	UPF0361 protein C3orf37	C3orf37	339	LPTKRGTAGLLEQWLKREKEEEPVAKRPYSQ	1	329.21
Q96FZ2	UPF0361 protein C3orf37	C3orf37	342	KRGTAGLLEQWLKREKEEEPVAKRPYSQ___	1	93.096
Q7Z6I8	UPF0461 protein C5orf24	C5orf24	184	HGRAVHGVEETSSEVKPPNE___________	1	88.385
Q7Z6I8;Q7Z6I8-2	UPF0461 protein C5orf24	C5orf24	75;75	NETHLQTTSGRSIEIKDELKKKKNLNRSGKR	1	136.33
Q8WUQ7;Q8WUQ7-2	Cactin	CACTIN	484;484	KQEQGVESEPLFPILKQEPQSPSRSLEPEDA	1	183.49
P42574	Caspase-3	CASP3	82	TDVDAANLRETFRNLKYEVRNKNDLTREEIV	1	96.342
Q86V15;Q86V15-2	Zinc finger protein castor homolog 1	CASZ1	975;975	KMSQGNPGLGSLLNIKAEAEGSPAAEPSPFL	1	116.98
P35520;P35520-2	Cystathionine beta-synthase	CBS	211;211	RFDSPESHVGVAWRLKNEIPNSHILDQYRNA	1	74.141
P83916	Chromobox protein homolog 1	CBX1	9	_______MGKKQNKKKVEEVLEEEEEEYVVE	1	214.66
P83916	Chromobox protein homolog 1	CBX1	33	EEEYVVEKVLDRRVVKGKVEYLLKWKGFSDE	0.969705	91.812
Q14781	Chromobox protein homolog 2	CBX2	153	ETHPVPQKKAQILVAKPELKDPIRKKRGRKP	0.968551	77.746
Q13185	Chromobox protein homolog 3	CBX3	5	___________MASNKTTLQKMGKKQNGKSK	1	74.841
Q13185	Chromobox protein homolog 3	CBX3	21	TTLQKMGKKQNGKSKKVEEAEPEEFVVEKVL	1	189.25
Q13185	Chromobox protein homolog 3	CBX3	103	GTKRKSLSDSESDDSKSKKKRDAADKPRGFA	1	116.06
Q13185	Chromobox protein homolog 3	CBX3	154	LMKWKDSDEADLVLAKEANMKCPQIVIAFYE	0.999997	72.359
O00257	E3 SUMO-protein ligase CBX4	CBX4	280	VMSKYMENGMQAVKIKSGEVAEGEARSPSHK	1	71.879
P45973	Chromobox protein homolog 5	CBX5	32	EEEYVVEKVLDRRVVKGQVEYLLKWKGFSEE	1	165.49
P45973	Chromobox protein homolog 5	CBX5	102	SNKRKSNFSNSADDIKSKKKREQSNDIARGF	1	72.433
P45973	Chromobox protein homolog 5	CBX5	154	LMKWKDTDEADLVLAKEANVKCPQIVIAFYE	1	102.89
Q8IX12;Q8IX12-2	Cell division cycle and apoptosis regulator protein 1	CCAR1	1012;997	EDMLGNRLLLPTPTVKQESKDVEENVGLIVY	1	109.04
Q8IX12;Q8IX12-2	Cell division cycle and apoptosis regulator protein 1	CCAR1	1067;1052	EQKLQLLEEKTDEDEKTILNLENSNKSLSGE	0.993599	226.56
Q96G28;Q96G28-2	Coiled-coil domain-containing protein 104	CCDC104	336;361	EKQTLLKRRLLAEKLKEEVINK_________	1	111.63
Q96JG6;Q96JG6-3	Coiled-coil domain-containing protein 132	CCDC132	963;933	ARQKLLAAIDDIDRPKR______________	1	107.99
Q5T655	Coiled-coil domain-containing protein 147	CCDC147	226	ASREFRKKEKLEKELKQIQADMDSRQTEIKA	1	56.205
Q8TD31;Q8TD31-2;Q8TD31-3	Coiled-coil alpha-helical rod protein 1	CCHCR1	680;769;733	EGQRLARRLQELERDKNLMLATLQQEGLLSR	1	52.273
O60563	Cyclin-T1	CCNT1	342	EMLPGKRWLSSQPSFKLEPTQGHRTSENLAL	1	107.98
O60583;O60583-2	Cyclin-T2	CCNT2	407;407	GLHHRPDKISDHSSVKQEYTHKAGSSKHHGP	1	60.385
O60583;O60583-2	Cyclin-T2	CCNT2	444;444	IIPQKMSLDKYREKRKLETLDLDVRDHYIAA	1	128.85
P48643;P48643-2	T-complex protein 1 subunit epsilon	CCT5	160;67	IEHLDKISDSVLVDIKDTEPLIQTAKTTLGS	0.999809	65.244
P48643;P48643-2	T-complex protein 1 subunit epsilon	CCT5	210;117	TVADMERRDVDFELIKVEGKVGGRLEDTKLI	1	195.23
P50990;P50990-2;P50990-3	T-complex protein 1 subunit theta	CCT8	224;205;151	GSGISSSSVLHGMVFKKETEGDVTSVKDAKI	1	95.153
P50990;P50990-2;P50990-3	T-complex protein 1 subunit theta	CCT8	254;235;181	IAVYSCPFDGMITETKGTVLIKTAEELMNFS	1	86.357
P86790;P86791	Vacuolar fusion protein CCZ1 homolog B;Vacuolar fusion protein CCZ1 homolog	CCZ1B;CCZ1	295;295	GRFLTGPLNLNDPDAKCRFPKIFVNTDDTYE	1	83.602
O15446;O15446-2	DNA-directed RNA polymerase I subunit RPA34	CD3EAP	270;272	KPKGKETFEPEDKTVKQEQINTEPLEDTVLS	1	115.54
O15446;O15446-2	DNA-directed RNA polymerase I subunit RPA34	CD3EAP	314;316	MEPEEGVTVESQPQVKVEPLEEAIPLPPTKK	1	162
Q12834	Cell division cycle protein 20 homolog	CDC20	129	KAWALNLNGFDVEEAKILRLSGKPQNAPEGY	1	179.14
Q9UJX2;Q9UJX2-3	Cell division cycle protein 23 homolog	CDC23	147;29	DETVDSLGPLEKGQVKNEALRELRVELSKKH	1	114.72
Q9UJX2;Q9UJX2-3	Cell division cycle protein 23 homolog	CDC23	313;195	ENMDTFSNLLYVRSMKSELSYLAHNLCEIDK	0.999999	70.094
Q5VT25;Q5VT25-2;Q5VT25-3;Q5VT25-4;Q5VT25-5;Q5VT25-6	Serine/threonine-protein kinase MRCK alpha	CDC42BPA	777;777;696;777;777;777	KQQYEREKVLLTEENKKLTSELDKLTTLYEN	1	89.301
O75419;O75419-2;O75419-3	Cell division control protein 45 homolog	CDC45	550;504;582	SRMLHNHFDLSVIELKAEDRSKFLDALISLL	1	108.71
O00311	Cell division cycle 7-related protein kinase	CDC7	59	IEKLYEAVPQLSNVFKIEDKIGEGTFSSVYL	1	89.462
O00311	Cell division cycle 7-related protein kinase	CDC7	179	ALKRIHQFGIVHRDVKPSNFLYNRRLKKYAL	1	130.56
O00311	Cell division cycle 7-related protein kinase	CDC7	207	YALVDFGLAQGTHDTKIELLKFVQSEAQQER	1	133.98
O00311	Cell division cycle 7-related protein kinase	CDC7	235	QERCSQNKSHIITGNKIPLSGPVPKELDQQS	1	65.105
O00311	Cell division cycle 7-related protein kinase	CDC7	244	HIITGNKIPLSGPVPKELDQQSTTKASVKRP	1	144.44
Q6P1J9	Parafibromin	CDC73	136	STQVKRAADEVLAEAKKPRIEDEECVRLDKE	0.876661	134.61
Q6P1J9	Parafibromin	CDC73	161	VRLDKERLAARLEGHKEGIVQTEQIRSLSEA	1	93.424
Q6P1J9	Parafibromin	CDC73	198	AAIKAKIMAKKRSTIKTDLDDDITALKQRSF	1	222.92
Q6P1J9	Parafibromin	CDC73	209	RSTIKTDLDDDITALKQRSFVDAEVDVTRDI	1	102.61
Q6P1J9	Parafibromin	CDC73	257	GKNFSKNIFAILQSVKAREEGRAPEQRPAPN	1	170.11
Q6P1J9	Parafibromin	CDC73	283	RPAPNAAPVDPTLRTKQPIPAAYNRYDQERF	1	73.435
Q69YH5	Cell division cycle-associated protein 2	CDCA2	762	ENLCQFFKISPDLNIKCERKDDFLGAAEGKL	1	83.692
Q9BXL8	Cell division cycle-associated protein 4	CDCA4	9	_______MFARGLKRKCVGHEEDVEGALAGL	1	112.82
Q9BWT1;Q9BWT1-2;Q9BWT1-3;Q9BWT1-5;Q9BWT1-6	Cell division cycle-associated protein 7	CDCA7	204;283;204;162;239	GSLDALPMEEEEEEDKYMLVRKRKTVDGYMN	1	139.69
Q9BWT1;Q9BWT1-2;Q9BWT1-3;Q9BWT1-5;Q9BWT1-6	Cell division cycle-associated protein 7	CDCA7	364;443;314;322;399	KYHGFGNVHAYLKSLKQEFEMQA________	1	116.24
Q53HL2	Borealin	CDCA8	225	RIYNISGNGSPLADSKEIFLTVPVGGGESLR	1	52.198
P06493	Cyclin-dependent kinase 1	CDK1	130	GIVFCHSRRVLHRDLKPQNLLIDDKGTIKLA	1	100.44
P06493	Cyclin-dependent kinase 1	CDK1	139	VLHRDLKPQNLLIDDKGTIKLADFGLARAFG	1	159.53
P06493;P06493-2	Cyclin-dependent kinase 1	CDK1	20;20	TKIEKIGEGTYGVVYKGRHKTTGQVVAMKKI	1	78.69
P06493;P06493-2	Cyclin-dependent kinase 1	CDK1	201;144	DIWSIGTIFAELATKKPLFHGDSEIDQLFRI	1	147.12
P06493;P06493-2	Cyclin-dependent kinase 1	CDK1	238;181	PNNEVWPEVESLQDYKNTFPKWKPGSLASHV	1	74.222
P06493;P06493-2	Cyclin-dependent kinase 1	CDK1	254;197	NTFPKWKPGSLASHVKNLDENGLDLLSKMLI	0.999674	79.512
P06493;P06493-2	Cyclin-dependent kinase 1	CDK1	295;238	MALNHPYFNDLDNQIKKM_____________	1	73.672
P06493;P06493-2	Cyclin-dependent kinase 1	CDK1	34;34	YKGRHKTTGQVVAMKKIRLESEEEGVPSTAI	1	84.166
P06493;P06493-2	Cyclin-dependent kinase 1	CDK1	6;6	__________MEDYTKIEKIGEGTYGVVYKG	1	156.01
P21127;P21127-2;P21127-3;P21127-8;Q9UQ88;Q9UQ88-2;Q9UQ88-3;Q9UQ88-4	Cyclin-dependent kinase 11B;Cyclin-dependent kinase 11A	CDK11B;CDK11A	11;11;11;11;11;11;11;11	_____MGDEKDSWKVKTLDEILQEKKRRKEQ	1	101.32
P21127;P21127-10;P21127-12;P21127-2;P21127-3;P21127-4;P21127-5;P21127-6;P21127-8;P21127-9;Q9UQ88;Q9UQ88-10;Q9UQ88-2;Q9UQ88-3;Q9UQ88-4;Q9UQ88-5;Q9UQ88-8	Cyclin-dependent kinase 11B;Cyclin-dependent kinase 11A	CDK11B;CDK11A	719;489;363;706;705;385;450;662;696;672;707;363;704;703;694;321;91	LTYFPGRRISAEDGLKHEYFRETPLPIDPSM	1	74.428
Q00535	Cyclin-dependent kinase 5	CDK5	128	GLGFCHSRNVLHRDLKPQNLLINRNGELKLA	1	124.07
P50750;P50750-2	Cyclin-dependent kinase 9	CDK9	24;141	ECPFCDEVSKYEKLAKIGQGTFGEVFKARHR	1	110.77
P49715	CCAAT/enhancer-binding protein alpha	CEBPA	161	LYERVGAPALRPLVIKQEPREEDEAKQLALA	1	145.71
P17676;P17676-2	CCAAT/enhancer-binding protein beta	CEBPB	174;151	PLHPPPPPPPPPAELKAEPGFEPADCKRKEE	1	113.65
P07199	Major centromere autoantigen B	CENPB	47	ARRFNIPPSTLSTILKNKRAILASERKYGVA	1	48.677
P07199	Major centromere autoantigen B	CENPB	49	RFNIPPSTLSTILKNKRAILASERKYGVAST	1	48.677
P07199	Major centromere autoantigen B	CENPB	58	STILKNKRAILASERKYGVASTCRKTNKLSP	1	90.913
Q03188	Centromere protein C 1	CENPC1	534	KSRRISRRPSDWWVVKSEESPVYSNSSVRNE	1	79.69
Q03188;Q03188-2	Centromere protein C 1	CENPC1	180;180	AKTSVSQNVIPSSAQKRETYTFENSVNMLPS	1	87.363
Q9BU64	Centromere protein O	CENPO	14	__MEQANPLRPDGESKGGVLAHLERLETQVS	1	57.238
Q7Z7K6;Q7Z7K6-2;Q7Z7K6-3	Centromere protein V	CENPV	196;39;193	QNRHFIVPASRFKLLKGAEHITTYTFNTHKA	1	86.557
Q7Z7K6;Q7Z7K6-2;Q7Z7K6-3	Centromere protein V	CENPV	270;113;267	NGSDWEKAMKEHKTIKNMSKE__________	0.999046	105.2
Q96GE4;Q96GE4-2	Centrosomal protein of 95 kDa	CEP95	630;466	IEEALRRHDLLTTLVKKEYEHNKRLQDFKDC	1	90.759
Q96MT7-2	Cilia- and flagella-associated protein 44	CFAP44	1678	NSKQQKLNKEWRERRKQLIREKREMTKTIHK	1	155.75
Q13111;Q13111-2;Q13111-3	Chromatin assembly factor 1 subunit A	CHAF1A	182;182;182	DKLAFPGETLSDIPCKTEEEGVGCGGAGRRG	1	208.37
Q96JM3	Chromosome alignment-maintaining phosphoprotein 1	CHAMP1	689	TSPEQSRNVLQFTEEKEAFISEEEIAKYMKR	1	60.133
Q14839;Q14839-2	Chromodomain-helicase-DNA-binding protein 4	CHD4	1304;1304	EEEMGEEEEVEREIIKQEESVDPDYWEKLLR	1	110.01
Q14839;Q14839-2	Chromodomain-helicase-DNA-binding protein 4	CHD4	1643;1671	EEPMETEPKGAADVEKVEEKSAIDLTPIVVE	1	67.102
Q3L8U1;Q3L8U1-2;Q3L8U1-3;Q9HCK8;Q9HCK8-2;Q9P2D1	Chromodomain-helicase-DNA-binding protein 7;Chromodomain-helicase-DNA-binding protein 9;Chromodomain-helicase-DNA-binding protein 8	CHD7;CHD9;CHD8	1075;1075;1075;1026;747;1183	DLKTEEQVQKLQAILKPMMLRRLKEDVEKKL;DLKTEEQVQKLQAILKPMMLRRLKEDVEKNL	1	68.536
Q3L8U1;Q3L8U1-2;Q3L8U1-3	Chromodomain-helicase-DNA-binding protein 9	CHD9	2074;2074;2074	SEEESMSSVETRTLIKSEPVSPKNGVLPQAT	1	114.15
Q3L8U1;Q3L8U1-2;Q3L8U1-3	Chromodomain-helicase-DNA-binding protein 9	CHD9	2843;2827;2828	QNKNSDLGSSKSVEVKEEDSRIKDQEDKGGT	1	109.83
O76071	Probable cytosolic iron-sulfur protein assembly protein CIAO1	CIAO1	2	______________MKDSLVLLGRVPAHPDS	1	109.64
Q969X6;Q969X6-2;Q969X6-3	Cirhin	CIRH1A	321;321;321	DTHLVFRPLMEKVEVKNYDAALRKITFPHRC	1	66.267
Q96DZ5	CAP-Gly domain-containing linker protein 3	CLIP3	510	SVGAKKVHQVTMTQPKRTFTTVRTPKDIASE	1	51.979
P49759;P49759-3	Dual specificity protein kinase CLK1	CLK1	322;364	PKIKRDERTLINPDIKVVDFGSATYDDEHHS	1	73.936
Q9HAW4;Q9HAW4-2;Q9HAW4-3	Claspin	CLSPN	403;403;403	QIITGSDESCRKDLVKNEELEIQEKQKQSDI	1	136.39
Q96MW5	Conserved oligomeric Golgi complex subunit 8	COG8	558	VNIGAIQEPLAFILPKRETLFTLDDQALGPE	1	125
P14854	Cytochrome c oxidase subunit 6B1	COX6B1	8	________MAEDMETKIKNYKTAPFDSRFPN	1	91.549
Q70SY1;Q70SY1-2;Q70SY1-3	Processed cyclic AMP-responsive element-binding protein 3-like protein 2;Cyclic AMP-responsive element-binding protein 3-like protein 2	CREB3L2	178;178;178	NTGVDSSCQTIIPKIKLEPHEVDQFLNFSPK	1	315.76
P06850	Corticoliberin	CRH	189	MARAEQLAQQAHSNRKLMEIIGK________	1	65.423
P48729;P48729-2;P48729-3	Casein kinase I isoform alpha	CSNK1A1	138;138;138	RIEYVHTKNFIHRDIKPDNFLMGIGRHCNKL	1	72.891
P68400;P68400-2;Q8NEV1	Casein kinase II subunit alpha;Casein kinase II subunit alpha 3	CSNK2A1;CSNK2A3	329;193;329	TAREAMEHPYFYTVVKDQARMGSSSMPGGST	1	58.093
P67870	Casein kinase II subunit beta	CSNK2B	212	YQLQLQAASNFKSPVKTIR____________	1	83.862
P33240;P33240-2	Cleavage stimulation factor subunit 2	CSTF2	189;189	QAQVVMRIVDPEIALKILHRQTNIPTLIAGN	1	211.29
P39880;P39880-2;P39880-3;P39880-4;P39880-5;P39880-6	Homeobox protein cut-like 1	CUX1	785;763;796;683;729;627	APEAGASALPNPPALKKEAQDAPGLDPQGAA	1	81.016
Q2TBE0;Q2TBE0-2;Q2TBE0-3	CWF19-like protein 2	CWF19L2	604;604;604	RYFHDDDNLSLNDLVKNEKMGTAENQNKLFM	1	94.259
Q6NSI4	Uncharacterized protein CXorf57	CXorf57	524	YPPVPETFSKYSSSIKVESLLTAISEVRKEI	1	234.18
Q6NSI4;Q6NSI4-2;Q6NSI4-3;Q6NSI4-4	Uncharacterized protein CXorf57	CXorf57	348;348;123;348	RDPPTNIIIIPEKQVKPEWRLPKLNHRFTTR	1	93.429
Q6NSI4;Q6NSI4-2	Uncharacterized protein CXorf57	CXorf57	483;483	ITGHRGQPYTYDAKVKNFIQWIRTKSDSGEQ	1	129.85
Q6NSI4;Q6NSI4-3;Q6NSI4-4	Uncharacterized protein CXorf57	CXorf57	624;302;527	SQYFQTTSTNLSLSNKIRILQGPHANPVAVP	1	106.11
Q6NSI4;Q6NSI4-3;Q6NSI4-4	Uncharacterized protein CXorf57	CXorf57	689;367;592	KTISDRWESQLWREKKFGLIDHLHYSRVYPE	1	92.939
Q9UER7;Q9UER7-2;Q9UER7-4;Q9UER7-5	Death domain-associated protein 6	DAXX	60;60;60;60	HGARGSSSSGGKKCYKLENEKLFEEFLELCK	1	275.2
Q9NV06;Q9NV06-2	DDB1- and CUL4-associated factor 13	DCAF13	49;49	PFEVPREYIRALNATKLERVFAKPFLASLDG	1	69.03
Q6PJP8	DNA cross-link repair 1A protein	DCLRE1A	202	FSSPSPASGGSFSETKSGVLCSLEERWSSYQ	1	189.45
Q6PJP8	DNA cross-link repair 1A protein	DCLRE1A	533	ATILNTENLSSTPAPKYLKILPSGLKYNARH	1	105.9
Q6PJP8	DNA cross-link repair 1A protein	DCLRE1A	536	LNTENLSSTPAPKYLKILPSGLKYNARHPST	1	120.84
Q92564;Q92564-2;Q92564-3	DCN1-like protein 4	DCUN1D4	95;95;139	SRHDSMYRKYDSTRIKTEEEAFSSKRCLEWF	1	77.894
Q96FC9;Q96FC9-2;Q96FC9-3;Q96FC9-4	Probable ATP-dependent RNA helicase DDX11	DDX11	273;273;247;273	VSLGSRQNLCVNEDVKSLGSVQLINDRCVDM	1	74.364
Q92841;Q92841-1;Q92841-2;Q92841-3	Probable ATP-dependent RNA helicase DDX17	DDX17	129;50;50;50	GERLRKKKWDLSELPKFEKNFYVEHPEVARL	1	149.59
Q9GZR7;Q9GZR7-2	ATP-dependent RNA helicase DDX24	DDX24	290;235	GETRTEAGAETRSPGKAEAESDALPDDTVIE	1	71.207
O00148;O00148-2;O00148-3	ATP-dependent RNA helicase DDX39A	DDX39A	35;35;35	QAPQESTPAPPKKDIKGSYVSIHSSGFRDFL	1	59.372
Q13838;Q13838-2	Spliceosome RNA helicase DDX39B	DDX39B	36;36	AAGGDGAEAPAKKDVKGSYVSIHSSGFRDFL	1	117.65
Q9UJV9	Probable ATP-dependent RNA helicase DDX41	DDX41	111	EKAEARKESAKEKQLKEEEKILESVAEGRAL	0.965367	89.311
Q9UJV9	Probable ATP-dependent RNA helicase DDX41	DDX41	416	AGAASLDVIQEVEYVKEEAKMVYLLECLQKT	1	225.88
Q9UJV9	Probable ATP-dependent RNA helicase DDX41	DDX41	442	CLQKTPPPVLIFAEKKADVDAIHEYLLLKGV	1	127.57
P17844;P17844-2	Probable ATP-dependent RNA helicase DDX5	DDX5	411;332	IATDVASRGLDVEDVKFVINYDYPNSSEDYI	1	191.41
P17844;P17844-2	Probable ATP-dependent RNA helicase DDX5	DDX5	470;391	DLISVLREANQAINPKLLQLVEDRGSGRSRG	1	118.96
P17844;P17844-2	Probable ATP-dependent RNA helicase DDX5	DDX5	53;53	GEKLVKKKWNLDELPKFEKNFYQEHPDLARR	1	131.86
Q9BQ39;Q9NR30;Q9NR30-2	ATP-dependent RNA helicase DDX50;Nucleolar RNA helicase 2	DDX50;DDX21	150;199;131	KEGAFSNFPISEETIKLLKGRGVTFLFPIQA	1	104.88
Q8N8A6	ATP-dependent RNA helicase DDX51	DDX51	658	VPRYEEALSQLEESVKEERKQRAA_______	1	127.83
Q9Y2R4	Probable ATP-dependent RNA helicase DDX52	DDX52	521	AGNKGKAITFFTEDDKPLLRSVANVIQQAGC	1	122.01
Q5T1V6;Q5T1V6-2	Probable ATP-dependent RNA helicase DDX59	DDX59	26;26	RNANDDGKSCVAKIIKPDPEDLQLDKSRDVP	1	70.197
P00374;P00374-2	Dihydrofolate reductase	DHFR	156;104	QDFESDTFFPEIDLEKYKLLPEYPGVLSDVQ	1	85.737
P00374;P00374-2	Dihydrofolate reductase	DHFR	158;106	FESDTFFPEIDLEKYKLLPEYPGVLSDVQEE	1	64.522
P00374;P00374-2	Dihydrofolate reductase	DHFR	174;122	LLPEYPGVLSDVQEEKGIKYKFEVYEKND__	1	174.19
P00374;P00374-2	Dihydrofolate reductase	DHFR	179;127	PGVLSDVQEEKGIKYKFEVYEKND_______	1	188.4
P00374;P00374-2	Dihydrofolate reductase	DHFR	81;29	RPLKGRINLVLSRELKEPPQGAHFLSRSLDD	1	133.47
O43143	Putative pre-mRNA-splicing factor ATP-dependent RNA helicase DHX15	DHX15	370	FLTGQEEIDEACKRIKREVDDLGPEVGDIKI	1	113.49
O43143	Putative pre-mRNA-splicing factor ATP-dependent RNA helicase DHX15	DHX15	754	FVLTTKNYIRTCTDIKPEWLVKIAPQYYDMS	1	91.657
Q8IX18;Q8IX18-2;Q8IX18-3;Q8IX18-4	Probable ATP-dependent RNA helicase DHX40	DHX40	387;340;387;310	NPRLGLDILEVVPISKSEALQRSGRAGRTSS	1	113.54
Q68CQ4	Digestive organ expansion factor homolog	DIEXF	199	KASQDPFLQHVNKELKEKAIQAVATNPKTTH	0.764863	78.708
Q9Y2L1;Q9Y2L1-2	Exosome complex exonuclease RRP44	DIS3	714;684	YEILVKAARSRNLEIKTDTAKSLAESLDQAE	1	79.659
O60832;O60832-2	H/ACA ribonucleoprotein complex subunit 4	DKC1	191;191	LTGALFQRPPLIAAVKRQLRVRTIYESKMIE	1	191.2
O60832;O60832-2	H/ACA ribonucleoprotein complex subunit 4	DKC1	39;39	EEDVAEIQHAEEFLIKPESKVAKLDTSQWPL	1	98.84
O60832;O60832-2	H/ACA ribonucleoprotein complex subunit 4	DKC1	80;80	RTTHYTPLACGSNPLKREIGDYIRTGFINLD	1	84.249
Q9NPF5	DNA methyltransferase 1-associated protein 1	DMAP1	214	CAKLANVRAVPGTDLKIPVFDAGHERRRKEQ	1	67.11
P51530;P51530-2;P51530-3;P51530-4	DNA replication ATP-dependent helicase/nuclease DNA2;DNA replication nuclease DNA2;DNA replication ATP-dependent helicase DNA2	DNA2	207;207;207;207	HLKEMYRLNLSQDEIKQEVEDYLPSFCKWAG	1	116.45
Q0VDD8;Q0VDD8-2;Q0VDD8-3;Q0VDD8-4	Dynein heavy chain 14, axonemal	DNAH14	293;166;166;166	LKYGSSKIAIQKITLKKPLEDDGEFVYCLPR	0.826696	103.88
Q0VDD8-2;Q0VDD8-3;Q0VDD8-4	Dynein heavy chain 14, axonemal	DNAH14	67;67;67	ETLEYKTVRTFSESLKSEKTEDYLRESIIQQ	0.999118	120.4
P26358;P26358-2;P26358-3	DNA (cytosine-5)-methyltransferase 1	DNMT1	1609;1625;1273	LCMLAKARESASAKIKEEEAAKD________	1	104.7
Q9Y6K1;Q9Y6K1-2	DNA (cytosine-5)-methyltransferase 3A	DNMT3A	468;279	PAKKPRKSTAEKPKVKEIIDERTRERLVYEV	1	113.93
Q9UBC3;Q9UBC3-2;Q9UBC3-3;Q9UBC3-4;Q9UBC3-5;Q9UBC3-6;Q9UBC3-7;Q9UBC3-8	DNA (cytosine-5)-methyltransferase 3B	DNMT3B	617;597;597;597;597;609;521;555	VASEVCEESIAVGTVKHEGNIKYVNDVRNIT	1	81.144
Q9UBC3;Q9UBC3-2;Q9UBC3-3;Q9UBC3-4;Q9UBC3-5;Q9UBC3-6;Q9UBC3-8	DNA (cytosine-5)-methyltransferase 3B	DNMT3B	89;89;89;89;89;101;89	GDGEDGDGSDTPVMPKLFRETRTRSESPAVR	1	60.762
Q92782;Q92782-2;Q92782-3	Zinc finger protein neuro-d4	DPF1	133;133;51	RLRPCEYKIDCEAPLKKEGGLPEGPVLEALL	1	82.85
Q92782;Q92782-2;Q92782-3	Zinc finger protein neuro-d4	DPF1	160;160;78	EALLCAETGEKKIELKEEETIMDCQKQQLLE	0.959002	95.5
Q92785	Zinc finger protein ubi-d4	DPF2	178	FLDDLDDEDYEEDTPKRRGKGKSKGKGVGSA	1	69.071
Q92785;Q92785-2	Zinc finger protein ubi-d4	DPF2	107;107	RLSFPSIKPDTDQTLKKEGLISQDGSSLEAL	0.992622	93.424
Q92785;Q92785-2	Zinc finger protein ubi-d4	DPF2	99;99	RAHPPEDPRLSFPSIKPDTDQTLKKEGLISQ	0.999766	174.7
Q92784;Q92784-2;Q92784-3;Q92784-4;Q92784-5	Zinc finger protein DPF3	DPF3	99;99;154;99;109	RLHPPEDPKLRLLEIKPEVELPLKKDGFTSE	1	190.86
Q9C005	Protein dpy-30 homolog	DPY30	35	EYGLTDNVERIVENEKINAEKSSKQKVDLQS	1	63.473
Q9Y295	Developmentally-regulated GTP-binding protein 1	DRG1	213	SELDAETVKSILAEYKIHNADVTLRSDATAD	1	66.536
Q9H410	Kinetochore-associated protein DSN1 homolog	DSN1	13	___MTSVTRSEIIDEKGPVMSKTHDHQLESS	1	78.814
Q9H410;Q9H410-2;Q9H410-3;Q9H410-4	Kinetochore-associated protein DSN1 homolog	DSN1	157;90;50;141	FQFSIQKLEPFLRDTKGFSLESFRAKASSLS	1	76.326
Q9H410;Q9H410-2;Q9H410-3;Q9H410-4	Kinetochore-associated protein DSN1 homolog	DSN1	253;186;146;237	EILSRGSTEAKITEVKVEPMTYLGSSQNEVL	1	209.4
Q9NZJ0	Denticleless protein homolog	DTL	397	DNTLKIWRLNRGLEEKPGGDKLSTVGWASQK	0.999274	74.029
Q96G46;Q96G46-2	tRNA-dihydrouridine(47) synthase [NAD(P)(+)]-like	DUS3L	154;154	DRCRFLHDVGRYLETKPADLGPRCVLFETFG	1	82.85
P28562	Dual specificity protein phosphatase 1	DUSP1	280	SATICLAYLMRTNRVKLDEAFEFVKQRRSII	1	122.13
O75319;O75319-2	RNA/RNP complex-1-interacting phosphatase	DUSP11	129;129	IFTVGHQVPDDETIFKFKHAVNGFLKENKDN	1	142.54
O75319;O75319-2	RNA/RNP complex-1-interacting phosphatase	DUSP11	64;64	RFIAFKVPLQKSFEKKLAPEECFSPLDLFNK	1	69.422
Q8NCM8;Q8NCM8-2	Cytoplasmic dynein 2 heavy chain 1	DYNC2H1	1037;1037	MESHQLMIKDQIEVMKGNVKSRLQIYYQELE	1	56.514
Q8NCM8;Q8NCM8-2	Cytoplasmic dynein 2 heavy chain 1	DYNC2H1	1041;1041	QLMIKDQIEVMKGNVKSRLQIYYQELEKFKA	1	56.514
P63167	Dynein light chain 1, cytoplasmic	DYNLL1	43	ALEKYNIEKDIAAHIKKEFDKKYNPTWHCIV	0.999995	88.19
Q13627;Q13627-2;Q13627-3;Q13627-4;Q13627-5;Q9Y463;Q9Y463-2;Q9Y463-3	Dual specificity tyrosine-phosphorylation-regulated kinase 1A;Dual specificity tyrosine-phosphorylation-regulated kinase 1B	DYRK1A;DYRK1B	102;93;102;102;102;54;54;54	DPATAPLRKLSVDLIKTYKHINEVYYAKKKR	1	69.345
Q14209	Transcription factor E2F2	E2F2	88	QVVRCLPAGRLPAKRKLDLEGIGRPVVPEFP	1	88.176
Q66K89	Transcription factor E4F1	E4F1	202	NKDGRYVCALCHKTFKTGSILKAHMVTHSSR	1	135.02
Q9H4W6;Q9H4W6-2	Transcription factor COE3	EBF3	16;16	MFGIQENIPRGGTTMKEEPLGSGMNPVRSWM	1	101.6
Q9BQW3;Q9BQW3-1	Transcription factor COE4	EBF4	16;114	MFPAQDALPRSGLNLKEEPLLPAGLGSVRSW	1	93.5
Q99848	Probable rRNA-processing protein EBP2	EBNA1BP2	218	QKGFSDKLDFLEGDQKPLAQRKKAGAKGQQM	0.999971	71.842
Q14156;Q14156-2;Q14156-3	Protein EFR3 homolog A	EFR3A	106;70;106	QSIKPFVESFLHMVAKLLESGEPKLQVLGTN	0.823582	40.456
Q15029;Q15029-2;Q15029-3	116 kDa U5 small nuclear ribonucleoprotein component	EFTUD2	64;29;64	DDDHPGMEVVLHEDKKYYPTAEEVYGPEVET	1	81.718
Q9NZN3;Q9NZN3-2	EH domain-containing protein 3	EHD3	27;27	RKDPEVFQTVSEGLKKLYKSKLLPLEEHYRF	0.762505	61.821
Q9H9B1;Q9H9B1-3;Q9H9B1-4	Histone-lysine N-methyltransferase EHMT1	EHMT1	528;528;528	GLQEVPLCSCRMETPKSREITTLANNQCMAT	1	85.355
Q96KQ7;Q96KQ7-2	Histone-lysine N-methyltransferase EHMT2	EHMT2	1162;1128	GEELGFDYGDRFWDIKSKYFTCQCGSEKCKH	1	61.612
Q96KQ7;Q96KQ7-2	Histone-lysine N-methyltransferase EHMT2	EHMT2	634;600	SAVGLPLGPGREALEKALVIQESERRKKLRF	1	54.281
P41091;Q2VIR3;Q2VIR3-2	Eukaryotic translation initiation factor 2 subunit 3;Putative eukaryotic translation initiation factor 2 subunit 3-like protein	EIF2S3;EIF2S3L	275;275;275	RSFDVNKPGCEVDDLKGGVAGGSILKGVLKV	0.999781	101.45
O15371;O15371-2;O15371-3	Eukaryotic translation initiation factor 3 subunit D	EIF3D	171;122;156	KPRDSSVEVRSDWEVKEEMDFPQLMKMRYLE	1	65.949
Q13347	Eukaryotic translation initiation factor 3 subunit I	EIF3I	2	______________MKPILLQGHERSITQIK	1	83.204
Q13347	Eukaryotic translation initiation factor 3 subunit I	EIF3I	85	GSADNSCRLWDCETGKQLALLKTNSAVRTCG	1	76.759
Q13347	Eukaryotic translation initiation factor 3 subunit I	EIF3I	213	RDMTMFVTASKDNTAKLFDSTTLEHQKTFRT	1	71.853
Q13347	Eukaryotic translation initiation factor 3 subunit I	EIF3I	224	DNTAKLFDSTTLEHQKTFRTERPVNSAALSP	1	79.837
Q13347	Eukaryotic translation initiation factor 3 subunit I	EIF3I	282	ARFFHLAFEEEFGRVKGHFGPINSVAFHPDG	1	51.942
Q9UBQ5;Q9UBQ5-2	Eukaryotic translation initiation factor 3 subunit K	EIF3K	13;13	___MAMFEQMRANVGKLLKGIDRYNPENLAT	1	72.321
P60842;P60842-2	Eukaryotic initiation factor 4A-I	EIF4A1	237;237	EVTKKFMRDPIRILVKKEELTLEGIRQFYIN	1	273.33
P60842;P60842-2	Eukaryotic initiation factor 4A-I	EIF4A1	238;238	VTKKFMRDPIRILVKKEELTLEGIRQFYINV	1	159.22
P60842;P60842-2	Eukaryotic initiation factor 4A-I	EIF4A1	309;309	ARDFTVSAMHGDMDQKERDVIMREFRSGSSR	1	74.029
Q15723;Q15723-1;Q15723-2;Q15723-3;Q15723-4	ETS-related transcription factor Elf-2	ELF2	303;291;231;243;214	QFKDMPKNIVVIDDDKSETCNEDLAGTTDEK	1	41.908
Q15723;Q15723-1;Q15723-2;Q15723-3;Q15723-4	ETS-related transcription factor Elf-2	ELF2	318;306;246;258;229	KSETCNEDLAGTTDEKSLERVSLSAESLLKA	0.918201	61.488
Q15723;Q15723-1;Q15723-2;Q15723-3;Q15723-4	ETS-related transcription factor Elf-2	ELF2	584;572;512;524;495	VVVSAPSAIALPVTMKTEGLVTCEK______	1	92.924
Q99607	ETS-related transcription factor Elf-4	ELF4	657	PTPAPFSPFNPTSLIKMEPHDI_________	1	232.79
P32519;P32519-2;Q15723;Q15723-1;Q15723-2;Q15723-3;Q15723-4;Q99607	ETS-related transcription factor Elf-4;ETS-related transcription factor Elf-1;ETS-related transcription factor Elf-2	ELF4;ELF1;ELF2	279;255;279;267;207;219;190;280	MGRALRYYYQRGILAKVEGQRLVYQFKEMPK;MGRALRYYYQRGILAKVEGQRLVYQFKDMPK	1	155.08
P41970	ETS domain-containing protein Elk-3	ELK3	113	VEISRESLLLQDSDCKASPEGREAHKHGLAA	1	66.826
Q96AY2;Q96AY2-2	Crossover junction endonuclease EME1	EME1	159;159	EVPLHDTPERSAADNKDLILDPCCQLPAYLS	1	90.867
Q92979	Ribosomal RNA small subunit methyltransferase NEP1	EMG1	9	_______MAAPSDGFKPRERSGGEQAQDWDA	1	62.466
Q9HC35;Q9HC35-2	Echinoderm microtubule-associated protein-like 4	EML4	42;42	LESRVQQQEDEITVLKAALADVLRRLAISED	1	53.481
P06733;P06733-2	Alpha-enolase	ENO1	221;128	NVGDEGGFAPNILENKEGLELLKTAIGKAGY	1	137.5
Q52LR7	Enhancer of polycomb homolog 2	EPC2	287	RYHLGDYGGEILNEVKISRSEKELYATPATL	1	175.33
Q52LR7	Enhancer of polycomb homolog 2	EPC2	324	KVQECKTKHPHHLSLKEEASDVVRQKKKYPK	0.999965	142.45
P50548;P50548-2	ETS domain-containing transcription factor ERF	ERF	465;390	DGEVFKTPRAPPAPPKPEPGEAPGASQCMPL	1	74.364
P84090	Enhancer of rudimentary homolog	ERH	12	____MSHTILLVQPTKRPEGRTYADYESVNE	1	88.561
Q9H501	ESF1 homolog	ESF1	838	SIDPALSMLIKSIKTKTEQFQARKKQKVK__	1	80.318
P11474;P11474-2	Steroid hormone receptor ERR1	ESRRA	403;402	LRQTAGKVLAHFYGVKLEGKVPMHKLFLEML	1	115.38
P11474;P11474-2	Steroid hormone receptor ERR1	ESRRA	51;51	ALAPGPAPTRCLPGHKEEEDGEGAGPGEQGG	1	60.133
P41162	ETS translocation variant 3	ETV3	381	APVTTPTMASIPPRIKVEPASEKDPESLRQS	1	128.38
P41212	Transcription factor ETV6	ETV6	11	_____MSETPAQCSIKQERISYTPPESPVPS	1	143.46
Q01780;Q01780-2	Exosome component 10	EXOSC10	583;583	EMHLLIQQAREMPLLKSEVAAGVKKSGPLPS	1	145.69
Q13868	Exosome complex component RRP4	EXOSC2	180	KLGQGVLVQVSPSLVKRQKTHFHDLPCGASV	1	102.07
Q13868;Q13868-2	Exosome complex component RRP4	EXOSC2	51;51	DTGFMRGHGTYMGEEKLIASVAGSVERVNKL	1	120.41
Q06265;Q06265-2;Q06265-3;Q06265-4	Exosome complex component RRP45	EXOSC9	297;297;213;213	FGFAESIANQRITAFKMEKAPIDTSDVEEKA	1	132.86
Q06265;Q06265-2	Exosome complex component RRP45	EXOSC9	67;67	KTRVLGQVSCELVSPKLNRATEGILFFNLEL	1	75.018
Q15910;Q15910-2;Q15910-3;Q15910-4;Q15910-5;Q92800;Q92800-2;Q92800-3;Q92800-4;Q92800-5	Histone-lysine N-methyltransferase EZH2;Histone-lysine N-methyltransferase EZH1	EZH2;EZH1	735;740;696;726;684;736;742;696;666;597	EELFFDYRYSQADALKYVGIERETDVL____	1	130.56
Q96E09	Protein FAM122A	FAM122A	89	PASPVRMHSSRLHQIKQEEGMDLINRETVHE	1	62.055
A6ZKI3;Q17RB0	Protein FAM127A;Protein FAM127C	FAM127A;FAM127C	85;85	TRLTGPALQWVIPYIKKESPLLSDYRGFLAE	1	127.61
Q14320	Protein FAM50A	FAM50A	5	___________MAQYKGAASEAGRAMHLMKK	1	65.043
Q14320;Q9Y247	Protein FAM50A;Protein FAM50B	FAM50A;FAM50B	61;61	DKKFSAHYDAVEAELKSSTVGLVTLNDMKAK	1	139.67
Q658T7	Putative protein FAM90A2P	FAM90A2P	290	HSLGLGSNLSFRPGAKRPAQAPIQGCLNFPK	1	45.489
Q9NVI1;Q9NVI1-1;Q9NVI1-2	Fanconi anemia group I protein	FANCI	939;879;879	QPKIQQFLRALDVTDKEGEEREDADVSVTQR	1	55.128
Q9NW38;Q9NW38-2	E3 ubiquitin-protein ligase FANCL	FANCL	49;49	RDFHLRIVLPEDLQLKNARLLCSWQLRTILS	1	69.331
Q9Y285	Phenylalanine--tRNA ligase alpha subunit	FARSA	187	TYWVSKGSAFSTSISKQETELSPEMISSGSW	1	97.395
Q9Y285;Q9Y285-2	Phenylalanine--tRNA ligase alpha subunit	FARSA	208;177	SPEMISSGSWRDRPFKPYNFLAHGVLPDSGH	1	120.27
P22087	rRNA 2'-O-methyltransferase fibrillarin	FBL	131	SVYGEKRVSISEGDDKIEYRAWNPFRSKLAA	1	68.044
P22087	rRNA 2'-O-methyltransferase fibrillarin	FBL	143	GDDKIEYRAWNPFRSKLAAAILGGVDQIHIK	1	138.66
P22087	rRNA 2'-O-methyltransferase fibrillarin	FBL	158	KLAAAILGGVDQIHIKPGAKVLYLGAASGTT	1	61.477
Q9HCM7	Fibrosin-1-like protein	FBRSL1	858	ASPPHSKAAPGDVKVKEERGEDEASEPPAGG	1	176.6
Q6PCT2;Q6PCT2-2;Q6PCT2-3	F-box/LRR-repeat protein 19	FBXL19	546;503;546	LPALRLLDLRWIEDVKDSQLRELLLPPPDTK	1	107.35
Q9NVF7	F-box only protein 28	FBXO28	302	TKVQEQQKQLQDQDQKLLEQTQIIGEQNARL	1	60.133
Q6PIW4;Q6PIW4-2	Fidgetin-like protein 1	FIGNL1	225;114	SATAKFHVTPLFGNVKKENHSSAKENIGLNV	1	83.692
Q6UN15;Q6UN15-3;Q6UN15-4;Q6UN15-5	Pre-mRNA 3'-end-processing factor FIP1	FIP1L1	254;216;239;239	GRTGNSEKETALPSTKAEFTSPPSLFKTGLP	0.999532	65.428
Q4VC44;Q4VC44-2;Q4VC44-3	FLYWCH-type zinc finger-containing protein 1	FLYWCH1	134;133;134	TPFGGRLLVLESFLYKQEKAVGDKVYWKCRQ	1	66.893
Q4VC44;Q4VC44-2;Q4VC44-3;Q4VC44-4	FLYWCH-type zinc finger-containing protein 1	FLYWCH1	393;392;393;68	PGPLTLTRPRPRKRAKVEDQELPTQPEAPDE	1	67.396
Q4VC44;Q4VC44-2;Q4VC44-3;Q4VC44-4;Q4VC44-5	FLYWCH-type zinc finger-containing protein 1	FLYWCH1	685;684;734;360;297	QRERLPTTAQQEDPEKIQVQLCFKTCSPESQ	1	119.34
Q4VC44;Q4VC44-2;Q4VC44-3;Q4VC44-4;Q4VC44-5	FLYWCH-type zinc finger-containing protein 1	FLYWCH1	707;706;756;382;319	FKTCSPESQQIYGDIKDVRLDGESQ______	1	97.352
P01100;P01100-2;P01100-3	Proto-oncogene c-Fos	FOS	265;151;229	KPSVEPVKSISSMELKTEPFDDFLFPASSRP	1	112.39
P15408;P15408-2;P15408-3	Fos-related antigen 2	FOSL2	222;214;183	QPMRSGGGSVGAVVVKQEPLEEDSPSSSSAG	1	194.03
Q12948	Forkhead box protein C1	FOXC1	227	NAPGPQPPPVRIQDIKTENGTCPSPPQPLSP	1	118.09
Q01167	Forkhead box protein K2	FOXK2	633	RHNGDQPEQPELKRIKTEDGEGIVIALSVDT	1	49.266
Q01167;Q01167-2	Forkhead box protein K2	FOXK2	527;527	KAEAQENGDHREVKVKVEPIPAIGHATLGTA	1	134.87
Q08050;Q08050-2;Q08050-3	Forkhead box protein M1	FOXM1	201;201;201	WLRKMSSDGLGSRSIKQEMEEKENCHLEQRQ	1	123.14
Q08050;Q08050-2;Q08050-3	Forkhead box protein M1	FOXM1	356;341;356	QQKRPNPELRRNMTIKTELPLGARRKMKPLL	1	148.85
Q08050;Q08050-2;Q08050-3	Forkhead box protein M1	FOXM1	440;425;478	LAEEGIAPLSSAGPGKEEKLLFGEGFSPLLP	1	140.2
Q8IVH2;Q8IVH2-2;Q8IVH2-3	Forkhead box protein P4	FOXP4	246;244;245	WKGEGAPGQPAEDSVKQEGLDLTGTAATATS	1	98.165
Q9UI43	Putative ribosomal RNA methyltransferase 2	FTSJ2	219	LQRRLTEEFQNVRIIKPEASRKESSEVYFLA	1	70.942
Q96I24	Far upstream element-binding protein 3	FUBP3	15	_MAELVQGQSAPVGMKAEGFVDALHRVRQIA	1	177.22
Q96QD9;Q96QD9-2;Q96QD9-3	UAP56-interacting factor	FYTTD1	261;235;194	QKPRLTRTAVPSFLTKREQSDVKKVPKGVPL	1	65.043
Q8TAK5	GA-binding protein subunit beta-2	GABPB2	323	VLTVPAGKVAEETVIKEEEEEKLPLTKKPRI	0.992814	176.65
P24522	Growth arrest and DNA damage-inducible protein GADD45 alpha	GADD45A	12	____MTLEEFSAGEQKTERMDKVGDALEEVL	1	102.52
P24522	Growth arrest and DNA damage-inducible protein GADD45 alpha	GADD45A	18	LEEFSAGEQKTERMDKVGDALEEVLSKALSQ	1	82.59
P04406;P04406-2	Glyceraldehyde-3-phosphate dehydrogenase	GAPDH	194;152	HAITATQKTVDGPSGKLWRDGRGALQNIIPA	1	97.203
P22102	Trifunctional purine biosynthetic protein adenosine-3	GART	1008	SGTVQLGENGKICWVKEE_____________	1	96.342
Q86YP4;Q86YP4-2;Q86YP4-3	Transcriptional repressor p66-alpha	GATAD2A	487;487;488	IEQRLLQQGTAPAQAKAEPTAAPHPVLKQAS	1	141.45
Q8WXI9	Transcriptional repressor p66-beta	GATAD2B	498	AALSPTTAPAVSSVSKQETIMRHHTLRQAPQ	1	70.449
Q99684	Zinc finger protein Gfi-1	GFI1	238	PERGHGLHADKGAGVKVESELLCTRLLLGGG	0.93233	60.95
Q9Y248	DNA replication complex GINS protein PSF2	GINS2	109	ELTKLLLNHASDNIPKADEIRTLVKDMWDTR	1	146.15
Q9NZM4;Q9NZM4-2	Glioma tumor suppressor candidate region gene 1 protein	GLTSCR1	1313;1071	KTYEARSRIGLKLKIKQEAGLSKVVHNTALD	1	93.096
P15104	Glutamine synthetase	GLUL	372	RTCLLNETGDEPFQYKN______________	1	109.04
P63244	Guanine nucleotide-binding protein subunit beta-2-like 1	GNB2L1	12	____MTEQMTLRGTLKGHNGWVTQIATTPQF	1	175.07
P63244	Guanine nucleotide-binding protein subunit beta-2-like 1	GNB2L1	130	SDNRQIVSGSRDKTIKLWNTLGVCKYTVQDE	0.98693	110.97
P63244	Guanine nucleotide-binding protein subunit beta-2-like 1	GNB2L1	175	SSNPIIVSCGWDKLVKVWNLANCKLKTNHIG	1	96.229
P63244	Guanine nucleotide-binding protein subunit beta-2-like 1	GNB2L1	183	CGWDKLVKVWNLANCKLKTNHIGHTGYLNTV	1	107.17
P63244	Guanine nucleotide-binding protein subunit beta-2-like 1	GNB2L1	185	WDKLVKVWNLANCKLKTNHIGHTGYLNTVTV	1	54.934
P63244	Guanine nucleotide-binding protein subunit beta-2-like 1	GNB2L1	264	CAATGPSIKIWDLEGKIIVDELKQEVISTSS	1	161.68
P63244	Guanine nucleotide-binding protein subunit beta-2-like 1	GNB2L1	271	IKIWDLEGKIIVDELKQEVISTSSKAEPPQC	1	256.58
Q9Y223;Q9Y223-2;Q9Y223-3;Q9Y223-4;Q9Y223-5	N-acetylmannosamine kinase;UDP-N-acetylglucosamine 2-epimerase (hydrolyzing);Bifunctional UDP-N-acetylglucosamine 2-epimerase/N-acetylmannosamine kinase	GNE	353;384;348;353;243	DTQDKILQALHLQFGKQYPCSKIYGDGNAVP	1	67.646
Q9Y223;Q9Y223-2;Q9Y223-3;Q9Y223-4;Q9Y223-5	N-acetylmannosamine kinase;UDP-N-acetylglucosamine 2-epimerase (hydrolyzing);Bifunctional UDP-N-acetylglucosamine 2-epimerase/N-acetylmannosamine kinase	GNE	433;464;428;433;323	NLRVAIVSMKGEIVKKYTQFNPKTYEERINL	1	100.02
Q9NVN8	Guanine nucleotide-binding protein-like 3-like protein	GNL3L	477	LLHSPMTKIADAIENKTTVYKIGDLTGYCTN	1	70.889
Q3T8J9;Q3T8J9-2;Q3T8J9-3;Q9H869;Q9H869-2;Q9H869-3;Q9H869-4;Q9H869-5;Q9H869-6;Q9H869-7;Q9H869-8;Q9H869-9	GON-4-like protein;YY1-associated protein 1	GON4L;YY1AP1	1294;1294;1294;750;704;693;684;638;673;421;822;842	QEGLSENSAYRWTVVKTEEGRQALEPLPQGI	1	176.56
Q9UKJ3;Q9UKJ3-2	G patch domain-containing protein 8	GPATCH8	577;499	EPSISYSCNPLYFDFKLSRNKDARTKGTEKP	1	56.081
Q9C091;Q9C091-3	GREB1-like protein	GREB1L	1408;1299	YSLMSLVYTEKLAGVKQEVIKESKVEEPRKR	1	110.92
Q9C091;Q9C091-3	GREB1-like protein	GREB1L	1660;1551	NVSLKTVLQHIEATPKIVHYAILGIQKWSSK	1	155.73
P43250;P43250-2;P43250-3	G protein-coupled receptor kinase 6	GRK6	313;313;313	GLEDLHRERIVYRDLKPENILLDDHGHIRIS	1	103.4
Q14687;Q14687-2;Q14687-3	Genetic suppressor element 1	GSE1	624;520;551	PAAFEPSRQAAVPLVKVERVFCPEKAEEGPR	1	96.673
Q00403	Transcription initiation factor IIB	GTF2B	305	RLIYPRAPDLFPTDFKFDTPVDKLPQL____	0.998459	88.09
Q13888;Q6P1K8	General transcription factor IIH subunit 2;General transcription factor IIH subunit 2-like protein	GTF2H2;GTF2H2C	77;77	YVVVDGSRTMEDQDLKPNRLTCTLKLLEYFV	1	106.35
Q13889;Q13889-2	General transcription factor IIH subunit 3	GTF2H3	125;84	VIVEEIKDLMTKSDIKGQHTETLLAGSLAKA	1	118.72
Q13889;Q13889-2	General transcription factor IIH subunit 3	GTF2H3	298;257	TTCETAFKISLPPVLKAKKKKLKVSA_____	1	162.13
P78347;P78347-2;P78347-3;P78347-4;P78347-5	General transcription factor II-I	GTF2I	219;219;219;219;219	ADRSILSPGGSCGPIKVKTEPTEDSGISLEM	1	66.893
P78347;P78347-2;P78347-3;P78347-4	General transcription factor II-I	GTF2I	450;409;430;429	KHELLNSTREDLQLDKPASGVKEEWYARITK	0.837667	97.095
P78347;P78347-2;P78347-3;P78347-4	General transcription factor II-I	GTF2I	456;415;436;435	STREDLQLDKPASGVKEEWYARITKLRKMVD	0.99999	166.49
P78347;P78347-2;P78347-3;P78347-4	General transcription factor II-I	GTF2I	488;447;468;467	LFCKKFAEALGSTEAKAVPYQKFEAHPNDLY	1	90.385
P78347;P78347-2;P78347-3;P78347-4	General transcription factor II-I	GTF2I	561;520;541;540	HSTTEVTQPRTNTPVKEDWNVRITKLRKQVE	1	56.569
P78347;P78347-2;P78347-3;P78347-4	General transcription factor II-I	GTF2I	715;674;695;694	AVRTPTQTNGSNVPFKPRGREFSFEAWNAKI	1	82.877
P78347;P78347-2;P78347-3;P78347-4;P78347-5	General transcription factor II-I	GTF2I	86;86;86;86;86	DFQKDFVKYCVEEEEKAAEMHKMKSTTQANR	1	94.532
P78347;P78347-2;P78347-3;P78347-4	General transcription factor II-I	GTF2I	991;950;971;970	PATEEIKETDGSSQIKQEPDPTW________	1	280.7
Q9UHL9;Q9UHL9-2;Q9UHL9-3	General transcription factor II-I repeat domain-containing protein 1	GTF2IRD1	271;271;303	FLYSTALPNHAIRELKQEAPSCPLAPSDLGL	1	140.57
Q9UHL9;Q9UHL9-2;Q9UHL9-3	General transcription factor II-I repeat domain-containing protein 1	GTF2IRD1	443;443;475	DERIFTGNKFTKDTTKLEPASPPEDTSAEVS	1	92.098
Q12789;Q12789-3	General transcription factor 3C polypeptide 1	GTF3C1	529;529	TPTKGGWKVVNLHPLKKQPPSFPGAAEERAC	1	103.91
Q12789;Q12789-3	General transcription factor 3C polypeptide 1	GTF3C1	833;833	NTVEKPSFISERRTIKQESGRAGVRPSSSGS	1	124.42
Q8WUA4;Q8WUA4-2	General transcription factor 3C polypeptide 2	GTF3C2	489;489	KFCPSGAWELPGTPRKAPLLPRLGLLALACS	1	93.374
Q9BZE4;Q9BZE4-2	Nucleolar GTP-binding protein 1	GTPBP4	111;64	LGQINIAKNLVDNVAKDYVRLMKYGDSLYRC	1	63.091
Q9BZE4;Q9BZE4-2;Q9BZE4-3	Nucleolar GTP-binding protein 1	GTPBP4	332;285;216	VIETSTLTEEGVIKVKTEACDRLLAHRVETK	1	74.6
A0PJZ3	Glucoside xylosyltransferase 2	GXYLT2	370	GVSVLHGNRGVYHDDKQPTFRALYEAIRDFP	1	72.34
P0C0S5;Q71UI9;Q71UI9-3;Q71UI9-4	Histone H2A.V;Histone H2A.Z	H2AFV;H2AFZ	116;116;78;90	IKATIAGGGVIPHIHKSLIGKKGQQKTA___	1	87.676
P16104	Histone H2A.x	H2AFX	135	KTSATVGPKAPSGGKKATQASQEY_______	1	274.8
O75367;O75367-2;O75367-3	Core histone macro-H2A.1	H2AFY	123;123;123	NIHPELLAKKRGSKGKLEAIITPPPAKKAKS	1	106.14
O75367;O75367-2;O75367-3	Core histone macro-H2A.1	H2AFY	167;167;166	KKGARKSKKKQGEVSKAASADSTTEGTPADG	1	97.312
O75367;O75367-2;O75367-3	Core histone macro-H2A.1	H2AFY	189;189;188	TTEGTPADGFTVLSTKSLFLGQKLQVVQADI	1	173.05
O75367;O75367-2;O75367-3	Core histone macro-H2A.1	H2AFY	236;233;235	TDFYIGGEVGNTLEKKGGKEFVEAVLELRKK	0.796745	152.06
O75367;O75367-2;O75367-3	Core histone macro-H2A.1	H2AFY	239;236;238	YIGGEVGNTLEKKGGKEFVEAVLELRKKNGP	1	162.09
Q9P0M6	Core histone macro-H2A.2	H2AFY2	239	DLKEDIGKALEKAGGKEFLETVKELRKSQGP	1	133.25
Q9P0M6	Core histone macro-H2A.2	H2AFY2	246	KALEKAGGKEFLETVKELRKSQGPLEVAEAA	0.999988	76.176
Q13547	Histone deacetylase 1	HDAC1	403	AIPEESGDEDEDDPDKRISICSSDKRIACEE	1	50.891
Q13547	Histone deacetylase 1	HDAC1	412	DEDDPDKRISICSSDKRIACEEEFSDSEEEG	1	88.021
Q13547	Histone deacetylase 1	HDAC1	476	EEEKTKEEKPEAKGVKEEVKLA_________	1	227.56
Q13547	Histone deacetylase 1	HDAC1	480	TKEEKPEAKGVKEEVKLA_____________	0.9992	99.5
Q13547;Q92769;Q92769-3	Histone deacetylase 1;Histone deacetylase 2	HDAC1;HDAC2	89;90;60	KFLRSIRPDNMSEYSKQMQRFNVGEDCPVFD	1	159.06
Q92769;Q92769-3	Histone deacetylase 2	HDAC2	481;451	KSKDNSGEKTDTKGTKSEQLSNP________	1	97.734
P51858;P51858-2;P51858-3	Hepatoma-derived growth factor	HDGF	80;73;96	PYEESKEKFGKPNKRKGFSEGLWEIENNPTV	1	91.317
Q7Z4V5;Q7Z4V5-2;Q7Z4V5-3;Q7Z4V5-4	Hepatoma-derived growth factor-related protein 2	HDGFRP2	554;554;554;554	AAEVYTRLKSRVLGPKIEAVQKVNKAGMEKE	1	102.52
Q9NRZ9;Q9NRZ9-2;Q9NRZ9-3;Q9NRZ9-4;Q9NRZ9-5;Q9NRZ9-6;Q9NRZ9-7;Q9NRZ9-8	Lymphoid-specific helicase	HELLS	122;106;122;122;122;122;122;122	LKVKKGKNSIDASEEKPVMRKKRGREDESYN	1	104.2
Q86Z02;Q86Z02-2	Homeodomain-interacting protein kinase 1	HIPK1	25;25	PPSVSSSAFCSAKKLKIEPSGWDVSGQSSND	0.999999	65.428
Q86Z02;Q86Z02-2;Q86Z02-3;Q86Z02-4	Homeodomain-interacting protein kinase 1	HIPK1	991;991;617;597	VADGTGTRTIIVPPLKTQLGDCTVATQASGL	1	50.505
P10412	Histone H1.4	HIST1H1E	17	SETAPAAPAAPAPAEKTPVKKKARKSAGAAK	1	74.776
P10412;P16401;P16402;P16403	Histone H1.4;Histone H1.5;Histone H1.3;Histone H1.2	HIST1H1E;HIST1H1B;HIST1H1D;HIST1H1C	85;88;86;85	GYDVEKNNSRIKLGLKSLVSKGTLVQTKGTG	1	98.942
P10412;P16402;P16403	Histone H1.4;Histone H1.3;Histone H1.2	HIST1H1E;HIST1H1D;HIST1H1C	63;64;63	VAASKERSGVSLAALKKALAAAGYDVEKNNS	1	125.03
P04908;P0C0S8;P20671;Q6FI13;Q7L7L0;Q93077;Q96KK5;Q99878	Histone H2A type 1-B/E;Histone H2A type 1;Histone H2A type 1-D;Histone H2A type 2-A;Histone H2A type 3;Histone H2A type 1-C;Histone H2A type 1-H;Histone H2A type 1-J	HIST1H2AB;HIST1H2AG;HIST1H2AD;HIST2H2AA3;HIST3H2A;HIST1H2AC;HIST1H2AH;HIST1H2AJ	126;126;126;126;126;126;126;126	NIQAVLLPKKTESHHKAKGK___________;NIQAVLLPKKTESHHKAK_____________	1	155.09
P04908;P0C0S8;P20671;Q16777;Q6FI13;Q7L7L0;Q8IUE6;Q93077;Q96KK5;Q96QV6;Q99878;Q9BTM1	Histone H2A type 1-B/E;Histone H2A type 1;Histone H2A type 1-D;Histone H2A type 2-C;Histone H2A type 2-A;Histone H2A type 3;Histone H2A type 2-B;Histone H2A type 1-C;Histone H2A type 1-H;Histone H2A type 1-A;Histone H2A type 1-J;Histone H2A.J	HIST1H2AB;HIST1H2AG;HIST1H2AD;HIST2H2AC;HIST2H2AA3;HIST3H2A;HIST2H2AB;HIST1H2AC;HIST1H2AH;HIST1H2AA;HIST1H2AJ;H2AFJ	119;119;119;119;119;119;119;119;119;119;119;119	AQGGVLPNIQAVLLPKKTESHHKAKGK____;AQGGVLPNIQAVLLPKKTESHHKAK______	1	256.11
P04908;P0C0S8;P20671;Q16777;Q6FI13;Q7L7L0;Q8IUE6;Q93077;Q96KK5;Q96QV6;Q99878;Q9BTM1	Histone H2A type 1-B/E;Histone H2A type 1;Histone H2A type 1-D;Histone H2A type 2-C;Histone H2A type 2-A;Histone H2A type 3;Histone H2A type 2-B;Histone H2A type 1-C;Histone H2A type 1-H;Histone H2A type 1-A;Histone H2A type 1-J;Histone H2A.J	HIST1H2AB;HIST1H2AG;HIST1H2AD;HIST2H2AC;HIST2H2AA3;HIST3H2A;HIST2H2AB;HIST1H2AC;HIST1H2AH;HIST1H2AA;HIST1H2AJ;H2AFJ	120;120;120;120;120;120;120;120;120;120;120;120	QGGVLPNIQAVLLPKKTESHHKAKGK_____;QGGVLPNIQAVLLPKKTESHHKAK_______	1	236.98
P04908;Q7L7L0;Q93077	Histone H2A type 1-B/E;Histone H2A type 3;Histone H2A type 1-C	HIST1H2AB;HIST3H2A;HIST1H2AC	96;96;96	PRHLQLAIRNDEELNKLLGRVTIAQGGVLPN	1	170.11
P0C0S8;P20671;Q16777;Q6FI13;Q96KK5;Q99878;Q9BTM1;Q9BTM1-2	Histone H2A type 1;Histone H2A type 1-D;Histone H2A type 2-C;Histone H2A type 2-A;Histone H2A type 1-H;Histone H2A type 1-J;Histone H2A.J	HIST1H2AG;HIST1H2AD;HIST2H2AC;HIST2H2AA3;HIST1H2AH;HIST1H2AJ;H2AFJ	96;96;96;96;96;96;96;96	PRHLQLAIRNDEELNKLLGKVTIAQGGVLPN	1	213.4
P58876	Histone H2B type 1-D	HIST1H2BD	6	__________MPEPTKSAPAPKKGSKKAVTK	1	109.07
O60814;P57053	Histone H2B type 1-K;Histone H2B type F-S	HIST1H2BK;H2BFS	121;121	ELAKHAVSEGTKAVTKYTSAK__________	1	107.09
O60814;P57053;P62807	Histone H2B type 1-K;Histone H2B type F-S;Histone H2B type 1-C/E/F/G/I	HIST1H2BK;H2BFS;HIST1H2BC	6;6;6	__________MPEPAKSAPAPKKGSKKAVTK	1	151.73
O60814;P23527;P57053;P58876;P62807;Q5QNW6;Q5QNW6-2;Q8N257;Q93079;Q96A08;Q99877;Q99879;Q99880	Histone H2B type 1-K;Histone H2B type 1-O;Histone H2B type F-S;Histone H2B type 1-D;Histone H2B type 1-C/E/F/G/I;Histone H2B type 2-F;Histone H2B type 3-B;Histone H2B type 1-H;Histone H2B type 1-N;Histone H2B type 1-A;Histone H2B type 1-L;Histone H2B type 1-M	HIST1H2BK;HIST1H2BO;H2BFS;HIST1H2BD;HIST1H2BC;HIST2H2BF;HIST3H2BB;HIST1H2BH;HIST1H2BN;HIST1H2BA;HIST1H2BL;HIST1H2BM	109;109;109;109;109;109;109;109;109;110;109;109;109	EVQTAVRLLLPGELAKHAVSEGTKAVTKYTS;EIQTAVRLLLPGELAKHAVSEGTKAVTKYTS	1	100.28
O60814;P23527;P57053;P58876;P62807;Q5QNW6;Q5QNW6-2;Q8N257;Q93079;Q96A08;Q99877;Q99879;Q99880	Histone H2B type 1-K;Histone H2B type 1-O;Histone H2B type F-S;Histone H2B type 1-D;Histone H2B type 1-C/E/F/G/I;Histone H2B type 2-F;Histone H2B type 3-B;Histone H2B type 1-H;Histone H2B type 1-N;Histone H2B type 1-A;Histone H2B type 1-L;Histone H2B type 1-M	HIST1H2BK;HIST1H2BO;H2BFS;HIST1H2BD;HIST1H2BC;HIST2H2BF;HIST3H2BB;HIST1H2BH;HIST1H2BN;HIST1H2BA;HIST1H2BL;HIST1H2BM	117;117;117;117;117;117;117;117;117;118;117;117;117	LLPGELAKHAVSEGTKAVTKYTSSK______;LLPGELAKHAVSEGTKAVTKYTSAK______	1	73.833
Q99880	Histone H2B type 1-L	HIST1H2BL	6	__________MPELAKSAPAPKKGSKKAVTK	1	117.2
P23527;P58876;P62807;Q5QNW6;Q5QNW6-2;Q8N257;Q93079;Q96A08;Q99877;Q99879;Q99880	Histone H2B type 1-O;Histone H2B type 1-D;Histone H2B type 1-C/E/F/G/I;Histone H2B type 2-F;Histone H2B type 3-B;Histone H2B type 1-H;Histone H2B type 1-N;Histone H2B type 1-A;Histone H2B type 1-L;Histone H2B type 1-M	HIST1H2BO;HIST1H2BD;HIST1H2BC;HIST2H2BF;HIST3H2BB;HIST1H2BH;HIST1H2BN;HIST1H2BA;HIST1H2BL;HIST1H2BM	121;121;121;121;121;121;121;122;121;121;121	ELAKHAVSEGTKAVTKYTSSK__________	1	116.24
P23527;Q5QNW6;Q5QNW6-2;Q93079	Histone H2B type 1-O;Histone H2B type 2-F;Histone H2B type 1-H	HIST1H2BO;HIST2H2BF;HIST1H2BH	6;6;6;6	__________MPDPAKSAPAPKKGSKKAVTK	1	169.37
P23527;Q8N257	Histone H2B type 1-O;Histone H2B type 3-B	HIST1H2BO;HIST3H2BB	44;44	KRKRGRKESYSIYVYKVLKQVHPDTGISSKA;KRKRSRKESYSIYVYKVLKQVHPDTGISSKA	1	60.657
P68431;P84243;Q6NXT2;Q71DI3	Histone H3.1;Histone H3.3;Histone H3.3C;Histone H3.2	HIST1H3A;H3F3A;H3F3C;HIST2H3A	24;24;24;24	RKSTGGKAPRKQLATKAARKSAPATGGVKKP	1	119.21
P68431;P84243;Q16695;Q6NXT2;Q71DI3	Histone H3.1;Histone H3.3;Histone H3.1t;Histone H3.3C;Histone H3.2	HIST1H3A;H3F3A;HIST3H3;H3F3C;HIST2H3A	123;123;123;122;123	TNLCAIHAKRVTIMPKDIQLARRIRGERA__	1	73.927
P68431;P84243;Q16695;Q6NXT2;Q71DI3	Histone H3.1;Histone H3.3;Histone H3.1t;Histone H3.3C;Histone H3.2	HIST1H3A;H3F3A;HIST3H3;H3F3C;HIST2H3A	57;57;57;56;57	YRPGTVALREIRRYQKSTELLIRKLPFQRLV	1	136.3
P68431;P84243;Q16695;Q71DI3	Histone H3.1;Histone H3.3;Histone H3.1t;Histone H3.2	HIST1H3A;H3F3A;HIST3H3;HIST2H3A	80;80;80;80	KLPFQRLVREIAQDFKTDLRFQSSAVMALQE	1	178.22
P62805	Histone H4	HIST1H4A	9	_______MSGRGKGGKGLGKGGAKRHRKVLR	1	84.743
P62805	Histone H4	HIST1H4A	32	KRHRKVLRDNIQGITKPAIRRLARRGGVKRI	1	79.652
P62805	Histone H4	HIST1H4A	92	AKRKTVTAMDVVYALKRQGRTLYGFGG____	1	156.11
P62805;Q99525	Histone H4;Histone H4-like protein type G	HIST1H4A;HIST1H4G	13;13	___MSGRGKGGKGLGKGGAKRHRKVLRDNIQ	1	91.095
Q5QNW6;Q5QNW6-2	Histone H2B type 2-F	HIST2H2BF	21;21	KSAPAPKKGSKKAVTKVQKKDGKKRKRSRKE	1	90.15
Q8N257	Histone H2B type 3-B	HIST3H2BB	6	__________MPDPSKSAPAPKKGSKKAVTK	1	85.006
Q8NCD3;Q8NCD3-2;Q8NCD3-3	Holliday junction recognition protein	HJURP	354;300;269	DCKNVLDVSCRKTGLKLEKAFLEVNRPQIHK	1	96.171
Q6NT76;Q6NT76-3;Q6NT76-5	Homeobox-containing protein 1	HMBOX1	413;411;436	NHTILALARQGANEIKTEALDDD________	1	202.4
Q9P0W2;Q9P0W2-2;Q9P0W2-3	SWI/SNF-related matrix-associated actin-dependent regulator of chromatin subfamily E member 1-related	HMG20B	156;54;132	EAYKMCTEKIQEKKIKKEDSSSGLMNTLLNG	0.972772	168.68
Q9P0W2;Q9P0W2-3	SWI/SNF-related matrix-associated actin-dependent regulator of chromatin subfamily E member 1-related	HMG20B	31;31	GGKAPGQHGGFVVTVKQERGEGPRAGEKGSH	1	123.19
P82970	High mobility group nucleosome-binding domain-containing protein 5	HMGN5	67	MEENIDTSAQAVAETKQEAVVEEDYNENAKN	0.99999	64.221
P82970	High mobility group nucleosome-binding domain-containing protein 5	HMGN5	101	KITEAPASEKEIVEVKEENIEDATEKGGEKK	1	250.71
Q12766;Q12766-2	HMG domain-containing protein 3	HMGXB3	1521;1275	VVIRDTLYRLGVAQIKTETEEEGEEEEVAAV	1	64.589
Q13151	Heterogeneous nuclear ribonucleoprotein A0	HNRNPA0	80	MAASPHAVDGNTVELKRAVSREDSARPGAHA	1	137.29
Q13151	Heterogeneous nuclear ribonucleoprotein A0	HNRNPA0	99	SREDSARPGAHAKVKKLFVGGLKGDVAEGDL	1	91.867
Q13151	Heterogeneous nuclear ribonucleoprotein A0	HNRNPA0	106	PGAHAKVKKLFVGGLKGDVAEGDLIEHFSQF	1	161.61
Q13151	Heterogeneous nuclear ribonucleoprotein A0	HNRNPA0	159	VYFQNHDAADKAAVVKFHPIQGHRVEVKKAV	1	98.943
Q13151	Heterogeneous nuclear ribonucleoprotein A0	HNRNPA0	172	VVKFHPIQGHRVEVKKAVPKEDIYSGGGGGG	0.985242	100.97
Q13151	Heterogeneous nuclear ribonucleoprotein A0	HNRNPA0	176	HPIQGHRVEVKKAVPKEDIYSGGGGGGSRSS	1	105.06
P22626;P22626-2	Heterogeneous nuclear ribonucleoproteins A2/B1	HNRNPA2B1	120;108	PGAHVTVKKLFVGGIKEDTEEHHLRDYFEEY	0.987463	58.712
P51991;P51991-2	Heterogeneous nuclear ribonucleoprotein A3	HNRNPA3	134;112	PGAHLTVKKIFVGGIKEDTEEYNLRDYFEKY	1	83.54
P51991;P51991-2	Heterogeneous nuclear ribonucleoprotein A3	HNRNPA3	151;129	DTEEYNLRDYFEKYGKIETIEVMEDRQSGKK	1	100.04
P07910;P07910-2;P07910-3;P07910-4	Heterogeneous nuclear ribonucleoproteins C1/C2	HNRNPC	229;216;149;173	LEKIEKEQSKQAVEMKNDKSEEEQSSSSVKK	0.999998	314.38
P07910;P07910-2;P07910-3;P07910-4	Heterogeneous nuclear ribonucleoproteins C1/C2	HNRNPC	8;8;8;8	________MASNVTNKTDPRSMNSRVFIGNL	1	72.891
P07910;P07910-2;P07910-4	Heterogeneous nuclear ribonucleoproteins C1/C2	HNRNPC	89;89;89	MIAGQVLDINLAAEPKVNRGKAGVKRSAAEM	1	234.11
B2RXH8;B7ZW38;O60812;P07910;P07910-2;P07910-4;P0DMR1	Heterogeneous nuclear ribonucleoprotein C-like 1;Heterogeneous nuclear ribonucleoproteins C1/C2	HNRNPCL1;HNRNPC;LOC649330;LOC440563	30;30;30;30;30;30;30	NSRVFIGNLNTLVVKKSDVEAIFSKYGKIVG	1	78.324
Q14103;Q14103-2;Q14103-3;Q14103-4	Heterogeneous nuclear ribonucleoprotein D0	HNRNPD	129;110;129;110	KDYFSKFGEVVDCTLKLDPITGRSRGFGFVL	1	154.49
Q14103;Q14103-2;Q14103-3;Q14103-4	Heterogeneous nuclear ribonucleoprotein D0	HNRNPD	197;178;197;178	KKIFVGGLSPDTPEEKIREYFGGFGEVESIE	1	100.97
P52597	Heterogeneous nuclear ribonucleoprotein F	HNRNPF	224	PYDRPGTARRYIGIVKQAGLERMRPGAYSTG	1	93.424
P31943	Heterogeneous nuclear ribonucleoprotein H	HNRNPH1	35	WSCSADEVQRFFSDCKIQNGAQGIRFIYTRE	1	76.759
P61978;P61978-2;P61978-3	Heterogeneous nuclear ribonucleoprotein K	HNRNPK	163;163;139	RLLIHQSLAGGIIGVKGAKIKELRENTQTTI	1	162.81
P61978;P61978-2;P61978-3	Heterogeneous nuclear ribonucleoprotein K	HNRNPK	405;405;381	TQVTIPKDLAGSIIGKGGQRIKQIRHESGAS	1	71.354
P61978;P61978-2;P61978-3	Heterogeneous nuclear ribonucleoprotein K	HNRNPK	422;422;398	GQRIKQIRHESGASIKIDEPLEGSEDRIITI	1	63.302
Q8WVV9;Q8WVV9-2;Q8WVV9-3;Q8WVV9-4;Q8WVV9-5	Heterogeneous nuclear ribonucleoprotein L-like	HNRNPLL	26;26;21;21;26	TYEEDREYESQAKRLKTEEGEIDYSAEEGEN	1	78.674
P52272;P52272-2	Heterogeneous nuclear ribonucleoprotein M	HNRNPM	110;110	VGEVTYVELLMDAEGKSRGCAVVEFKMEESM	1	177.6
P52272;P52272-2	Heterogeneous nuclear ribonucleoprotein M	HNRNPM	120;120	MDAEGKSRGCAVVEFKMEESMKKAAEVLNKH	0.988295	87.676
P52272;P52272-2	Heterogeneous nuclear ribonucleoprotein M	HNRNPM	127;127	RGCAVVEFKMEESMKKAAEVLNKHSLSGRPL	1	111.61
P52272;P52272-2	Heterogeneous nuclear ribonucleoprotein M	HNRNPM	134;134	FKMEESMKKAAEVLNKHSLSGRPLKVKEDPD	1	61.942
P52272;P52272-2	Heterogeneous nuclear ribonucleoprotein M	HNRNPM	145;145	EVLNKHSLSGRPLKVKEDPDGEHARRAMQKA	1	174.39
P52272;P52272-2	Heterogeneous nuclear ribonucleoprotein M	HNRNPM	17;17	AAGVEAAAEVAATEIKMEEESGAPGVPSGNG	1	333.6
P52272;P52272-2	Heterogeneous nuclear ribonucleoprotein M	HNRNPM	219;180	STVFVANLDYKVGWKKLKEVFSMAGVVVRAD	0.989118	182.76
P52272;P52272-2	Heterogeneous nuclear ribonucleoprotein M	HNRNPM	239;200	FSMAGVVVRADILEDKDGKSRGIGTVTFEQS	1	109.07
P52272;P52272-2	Heterogeneous nuclear ribonucleoprotein M	HNRNPM	345;306	GPAGMGMEGIGFGINKMGGMEGPFGGGMENM	1	48.984
P52272;P52272-2	Heterogeneous nuclear ribonucleoprotein M	HNRNPM	381;342	GMNMGRINEILSNALKRGEIIAKQGGGGGGG	1	307.07
P52272;P52272-2	Heterogeneous nuclear ribonucleoprotein M	HNRNPM	388;349	NEILSNALKRGEIIAKQGGGGGGGSVPGIER	1	173.89
P52272;P52272-2	Heterogeneous nuclear ribonucleoprotein M	HNRNPM	651;612	GSFGGAGGHAPGVARKACQIFVRNLPFDFTW	1	189.7
P52272;P52272-2	Heterogeneous nuclear ribonucleoprotein M	HNRNPM	667;628	ACQIFVRNLPFDFTWKMLKDKFNECGHVLYA	1	217.79
P52272;P52272-2	Heterogeneous nuclear ribonucleoprotein M	HNRNPM	685;646	KDKFNECGHVLYADIKMENGKSKGCGVVKFE	1	253.35
P52272;P52272-2	Heterogeneous nuclear ribonucleoprotein M	HNRNPM	69;69	IKRGGNRFEPYANPTKRYRAFITNIPFDVKW	1	108.71
P52272;P52272-2	Heterogeneous nuclear ribonucleoprotein M	HNRNPM	698;659	DIKMENGKSKGCGVVKFESPEVAERACRMMN	1	261.26
P52272;P52272-2	Heterogeneous nuclear ribonucleoprotein M	HNRNPM	83;83	TKRYRAFITNIPFDVKWQSLKDLVKEKVGEV	1	249.12
P52272;P52272-2	Heterogeneous nuclear ribonucleoprotein M	HNRNPM	88;88	AFITNIPFDVKWQSLKDLVKEKVGEVTYVEL	1	145.83
O43390;O43390-2;O43390-3	Heterogeneous nuclear ribonucleoprotein R	HNRNPR	13;13;13	___MANQVNGNAVQLKEEEEPMDTSSVTHTE	1	246.31
Q00839;Q00839-2	Heterogeneous nuclear ribonucleoprotein U	HNRNPU	265;246	REDHGRGYFEYIEENKYSRAKSPQPPVEEED	1	165.9
Q00839;Q00839-2	Heterogeneous nuclear ribonucleoprotein U	HNRNPU	31;31	LKEELKKRRLSDKGLKAELMERLQAALDDEE	0.795513	76.586
Q9BUJ2;Q9BUJ2-2;Q9BUJ2-3;Q9BUJ2-4	Heterogeneous nuclear ribonucleoprotein U-like protein 1	HNRNPUL1	117;117;74;17	DNITRQNQFYDTQVIKQENESGYERRPLEME	1	316.44
Q8IX15;Q8IX15-3	Homeobox and leucine zipper protein Homez	HOMEZ	182;184	IGPPTLSKPTQTKGLKVEPEEPSQMPPLPQS	1	182.4
P31269	Homeobox protein Hox-A9	HOXA9	133	ALSFAGLPSSRPYGIKPEPLSARRGDCPTLD	1	85.337
P17482	Homeobox protein Hox-B9	HOXB9	117	APRGEAAPGQGQAAVKAEPLLGAPGELLKQG	1	186.84
Q5SSJ5;Q5SSJ5-2;Q5SSJ5-3	Heterochromatin protein 1-binding protein 3	HP1BP3	258;220;106	NRKNRSSAVDPEPQVKLEDVLPLAFTRLCEP	1	132.72
P00492	Hypoxanthine-guanine phosphoribosyltransferase	HPRT1	115	IRLKSYCNDQSTGDIKVIGGDDLSTLTGKNV	1	174.06
Q00613;Q00613-2	Heat shock factor protein 1	HSF1	298;298	SIDERPLSSSPLVRVKEEPPSPPQSPRVEEA	1	65.022
Q00613;Q00613-2	Heat shock factor protein 1	HSF1	91;91	YGFRKVVHIEQGGLVKPERDDTEFQHPCFLR	1	112.6
Q03933;Q03933-2	Heat shock factor protein 2	HSF2	139;139	EDLTKIISSAQKVQIKQETIESRLSELKSEN	1	240.46
Q03933;Q03933-2	Heat shock factor protein 2	HSF2	151;151	VQIKQETIESRLSELKSENESLWKEVSELRA	1	89.231
Q03933;Q03933-2	Heat shock factor protein 2	HSF2	159;159	ESRLSELKSENESLWKEVSELRAKHAQQQQV	0.998727	62.193
Q03933;Q03933-2	Heat shock factor protein 2	HSF2	218;218	NTNGAQKKNLFQHIVKEPTDNHHHKVPHSRT	0.999724	53.964
Q03933;Q03933-2	Heat shock factor protein 2	HSF2	237;237	DNHHHKVPHSRTEGLKPRERISDDIIIYDVT	1	85.29
Q03933;Q03933-2	Heat shock factor protein 2	HSF2	82;82	MYGFRKVVHIDSGIVKQERDGPVEFQHPYFK	1	220.42
P07900;P07900-2;P08238;Q58FF7;Q58FG1	Heat shock protein HSP 90-alpha;Putative heat shock protein HSP 90-beta-3;Heat shock protein HSP 90-beta;Putative heat shock protein HSP 90-alpha A4	HSP90AA1;HSP90AB3P;HSP90AB1;HSP90AA4P	615;737;607;480;303	VTSTYGWTANMERIMKAQALRDNSTMGYMMA	1	79.659
P07900;P07900-2;P08238;Q58FF6;Q58FF7	Heat shock protein HSP 90-alpha;Putative heat shock protein HSP 90-beta-3;Heat shock protein HSP 90-beta;Putative heat shock protein HSP 90-beta 4	HSP90AA1;HSP90AB3P;HSP90AB1;HSP90AB4P	191;313;186;161;165	HGEPIGRGTKVILHLKEDQTEYLEERRVKEV	1	66.826
P08107	Heat shock 70 kDa protein 1A/1B	HSPA1A	108	QVINDGDKPKVQVSYKGETKAFYPEEISSMV	1	88.092
P08107;P08107-2	Heat shock 70 kDa protein 1A/1B	HSPA1A	71;71	KNQVALNPQNTVFDAKRLIGRKFGDPVVQSD	1	89.358
P08107;P08107-2;P34931	Heat shock 70 kDa protein 1A/1B;Heat shock 70 kDa protein 1-like	HSPA1A;HSPA1L	159;104;161	ITVPAYFNDSQRQATKDAGVIAGLNVLRIIN	1	64.52
P08107;P08107-2;P34931	Heat shock 70 kDa protein 1A/1B;Heat shock 70 kDa protein 1-like	HSPA1A;HSPA1L	512;457;514	KANKITITNDKGRLSKEEIERMVQEAEKYKA	1	101.39
P08107;P08107-2;P11142;P17066;P34931;P54652	Heat shock 70 kDa protein 1A/1B;Heat shock 70 kDa protein 1-like;Heat shock cognate 71 kDa protein;Heat shock-related 70 kDa protein 2;Heat shock 70 kDa protein 6	HSPA1A;HSPA1L;HSPA8;HSPA2;HSPA6	507;452;507;509;509;510	DKSTGKANKITITNDKGRLSKEEIERMVQEA;DKSTGKENKITITNDKGRLSKEDIERMVQEA	1	134.56
P11021	78 kDa glucose-regulated protein	HSPA5	352	STMKPVQKVLEDSDLKKSDIDEIVLVGGSTR	0.966175	223.97
P11142	Heat shock cognate 71 kDa protein	HSPA8	512	KENKITITNDKGRLSKEDIERMVQEAEKYKA	1	113.22
P04792	Heat shock protein beta-1	HSPB1	198	VTFESRAQLGGPEAAKSDETAAK________	1	91.317
Q9BTL4	Immediate early response gene 2 protein	IER2	51	LSLVMRSARELYLSAKVEALEPEVSLPAALP	1	78.128
Q86WN2	Interferon epsilon	IFNE	40	KLIIFQQRQVNQESLKLLNKLQTLSIQQCLP	1	54.343
Q9NWB7	Intraflagellar transport protein 57 homolog	IFT57	384	DGAPLVKIKQSLTKLKQETVEMDIRIGIVEH	1	67.997
Q13123	Protein Red	IK	151	DKSAAEKRRQLIQESKFLGGDMEHTHLVKGL	1	79.467
Q13123	Protein Red	IK	310	NKKLKKKDKGKLEEKKPPEADMNIFEDIGDY	1	76.21
Q12905	Interleukin enhancer-binding factor 2	ILF2	45	IPFDFYLCEMAFPRVKPAPDETSFSEALLKR	1	120.9
Q12905	Interleukin enhancer-binding factor 2	ILF2	59	VKPAPDETSFSEALLKRNQDLAPNSAEQASI	1	76.492
Q12905	Interleukin enhancer-binding factor 2	ILF2	186	ATVKILITTVPPNLRKLDPELHLDIKVLQSA	1	118.21
Q9NXR8	Inhibitor of growth protein 3	ING3	167	TSHHTTTDHIPEKKFKSEALLSTLTSDASKE	1	220.13
Q9NVR2	Integrator complex subunit 10	INTS10	464	RIFLTDMIIYQGQYKKAIASLHHLAALQGSI	1	43.103
Q96CB8	Integrator complex subunit 12	INTS12	68	DVEPPKISSTKNISIKQEPKISSSLPSGNNN	1	144.57
Q96HW7;Q96HW7-2	Integrator complex subunit 4	INTS4	26;26	EEFTKVVQPQEEIATKKLRLTKPSKSAALHI	1	58.079
Q96HW7;Q96HW7-4	Integrator complex subunit 4	INTS4	791;166	FVDKLLDLMPRLMTSKPAEVVKILQTMLRQS	1	97.45
Q9NV88;Q9NV88-3	Integrator complex subunit 9	INTS9	58;34	LVQSPRLSNLPGWSLKDGNAFLDKELKECSG	0.999888	161.68
Q9Y573;Q9Y573-2	Actin-binding protein IPP	IPP	238;238	LDPIRFPLLPPQRLLKYIEGVSDFNLRVALQ	1	44.788
O14654	Insulin receptor substrate 4	IRS4	99	YLRKQKHGHRRYFVLKLETADAPARLEYYEN	1	133.86
O14654	Insulin receptor substrate 4	IRS4	202	QESWYLLLSRLILESKRRRCGTLGAQPDGEP	1	132.01
O14654	Insulin receptor substrate 4	IRS4	897	PKNKAKRPNRLSFITKGYKIKPKPQKPTHEQ	1	101.53
O14654	Insulin receptor substrate 4	IRS4	928	READSSSDYVNMDFTKRESNTPAPSTQGLPD	1	146.3
Q13352;Q13352-2;Q13352-5	Centromere protein R	ITGB3BP	133;133;172	ELENLIGISCASHFLKREMQKTKELMTKVNK	1	92.932
Q8WWA0;Q8WWU7;Q8WWU7-2	Intelectin-1;Intelectin-2	ITLN1;ITLN2	145;157;156	TSDDYKNPGYYDIQAKDLGIWHVPNKSPMQH	0.999946	54.521
P05412	Transcription factor AP-1	JUN	4	____________MTAKMETTFYDDALNASFL	1	76.423
P05412	Transcription factor AP-1	JUN	35	PSESGPYGYSNPKILKQSMTLNLADPVGSLK	1	141.79
P05412	Transcription factor AP-1	JUN	226	LPQQMPVQHPRLQALKEEPQTVPEMPGETPP	1	182.3
Q92830;Q92830-2	Histone acetyltransferase KAT2A	KAT2A	791;381	KTMTERLRSRYYVTRKLFVADLQRVIANCRE	1	113.93
Q8WYB5;Q8WYB5-2;Q8WYB5-3	Histone acetyltransferase KAT6B	KAT6B	673;490;381	FTGRGSPDTEIKINIKQESADVNVIGNKDVV	1	90.946
O95251;O95251-2;O95251-3;O95251-4;O95251-5	Histone acetyltransferase KAT7	KAT7	323;213;154;293;184	DLFRRAQARASEDLEKLRLQGQITEGSNMIK	1	84.169
Q719H9;Q96SI1	BTB/POZ domain-containing protein KCTD1;BTB/POZ domain-containing protein KCTD15	KCTD1;KCTD15	252;278	RELRRTPRVPSVIRIKQEPLD__________	1	240.1
O60341;O60341-2	Lysine-specific histone demethylase 1A	KDM1A	442;466	QIEHWKKIVKTQEELKELLNKMVNLKEKIKE	1	258.23
O60341;O60341-2	Lysine-specific histone demethylase 1A	KDM1A	469;493	KIKELHQQYKEASEVKPPRDITAEFLVKSKH	1	71.428
Q8NHM5;Q8NHM5-2;Q8NHM5-3;Q8NHM5-4	Lysine-specific demethylase 2B	KDM2B	890;893;878;821	AEDRMALANKPLRRFKQEPEDELPEAPPKTR	1	197
O75164	Lysine-specific demethylase 4A	KDM4A	386	EEDMEGVEDGEEGDLKTSLAKHRIGTKRHRV	1	72.791
O75164	Lysine-specific demethylase 4A	KDM4A	471	YSDSTEVKFEELKNVKLEEEDEEEEQAAAAL	1	82.726
O75164;O75164-2	Lysine-specific demethylase 4A	KDM4A	1036;453	ASDMRFNEIFTEKEVKQEKKRQRVINSRYRE	0.9427	75.743
O94953	Lysine-specific demethylase 4B	KDM4B	672	SLQWKNRAASFQAERKFNAAAARTEPYCAIC	1	96.936
O94953	Lysine-specific demethylase 4B	KDM4B	1056	STGAPQEPAFSGEEAKAAKRPRVGTPLATED	1	61.345
Q9H3R0;Q9H3R0-2;Q9H3R0-3;Q9H3R0-4	Lysine-specific demethylase 4C	KDM4C	465;465;465;487	LSGNSCLSTSVTEDIKTEDDKAYAYRSVPSI	0.918159	83.934
Q9UGL1	Lysine-specific demethylase 5B	KDM5B	242	PARRAKRMRAEAMNIKIEPEETTEARTHNLR	1	166.29
Q9UGL1;Q9UGL1-2	Lysine-specific demethylase 5B	KDM5B	1121;1157	RKLKEPLPNGKKKSTKLESLSDLERALTESK	1	117.93
Q9UGL1;Q9UGL1-2	Lysine-specific demethylase 5B	KDM5B	1450;1486	KKKIKLSHPKDMNNFKLERERSYELVRSAET	1	73.435
Q9UGL1;Q9UGL1-2	Lysine-specific demethylase 5B	KDM5B	278;314	PTPKCENEKEMKSSIKQEPIERKDYIVENEK	1	203.32
Q07666;Q07666-2;Q07666-3	KH domain-containing, RNA-binding, signal transduction-associated protein 1	KHDRBS1	102;77;102	LPPSATASVKMEPENKYLPELMAEKDSLDPS	1	75.384
Q9HCI6;Q9HCI6-2	Uncharacterized protein KIAA1586	KIAA1586	119;69	KEPHFEYIEQPIIEEKPSLSSKKEIDNLVLP	1	87.511
Q9HCI6;Q9HCI6-2	Uncharacterized protein KIAA1586	KIAA1586	82;32	KMPKRQGDFLHFLNVKKVKTDTENNEVSKNH	1	70.802
Q9HCI6;Q9HCI6-2	Uncharacterized protein KIAA1586	KIAA1586	85;35	KRQGDFLHFLNVKKVKTDTENNEVSKNHCRL	1	80.96
Q8N8K9;Q8N8K9-2;Q8N8K9-3	Uncharacterized protein KIAA1958	KIAA1958	204;204;204	QMVDECSNDVIIKKIKQEIPEDYYIVANAEL	1	138.09
Q15058	Kinesin-like protein KIF14	KIF14	373	QVTVAVRVRPFTKREKIEKASQVVFMSGKEI	1	75.018
Q15058	Kinesin-like protein KIF14	KIF14	376	VAVRVRPFTKREKIEKASQVVFMSGKEITVE	1	75.018
Q02241;Q02241-2;Q02241-3	Kinesin-like protein KIF23	KIF23	647;647;464	RVAAKQLEMQNKLWVKDEKLKQLKAIVTEPK	1	82.494
P57682;P57682-2	Krueppel-like factor 3	KLF3	198;198	PVIESYEKPISQKKIKIEPGIEPQRTDYYPE	1	83.204
P52292	Importin subunit alpha-1	KPNA2	123	KQPPIDNIIRAGLIPKFVSFLGRTDCSPIQF	1	63.185
Q969R5	Lethal(3)malignant brain tumor-like protein 2	L3MBTL2	675	ISSEPVPGEIIAVRVKEEHLDVASPDKASSP	1	60.95
Q969R5	Lethal(3)malignant brain tumor-like protein 2	L3MBTL2	700	DKASSPELPVSVENIKQETDD__________	1	322.43
Q96JM7;Q96JM7-2	Lethal(3)malignant brain tumor-like protein 3	L3MBTL3	704;679	QQSKLLPTVAGIPASKVSKWSTDEVSEFIQS	1	114.87
Q96JN0	Ligand-dependent corepressor	LCOR	414	KKMKLMRSEGPDVSVKIELDPQGEAAQSANE	1	366.34
Q86U70;Q86U70-2;Q86U70-3	LIM domain-binding protein 1	LDB1	228;192;192	LAMHAQDPQMLDQLSKNITRCGLSNSTLNYL	1	78.755
P00338;P00338-2;P00338-4;P00338-5	L-lactate dehydrogenase A chain	LDHA	14;14;14;14	__MATLKDQLIYNLLKEEQTPQNKITVVGVG	0.999995	99.11
P07195	L-lactate dehydrogenase B chain	LDHB	332	LKKSADTLWDIQKDLKDL_____________	0.999546	190.57
Q96PV6;Q96PV6-2	Leukocyte receptor cluster member 8	LENG8	281;318	ACESEEDKDRTEKLLKEVLQARLQDGSAYTI	1	172.09
Q96GY3	Protein lin-37 homolog	LIN37	7	_________MFPVKVKVEKSELEMAKARNQL	0.999986	107.65
P02545;P02545-2;P02545-3;P02545-4;P02545-5;P02545-6	Lamin-A/C;Prelamin-A/C	LMNA	311;311;311;199;212;311	RIRIDSLSAQLSQLQKQLAAKEAKLRDLEDS	1	156.15
P02545;P02545-2;P02545-3;P02545-4;P02545-5;P02545-6	Lamin-A/C;Prelamin-A/C	LMNA	378;378;378;266;279;378	LDIKLALDMEIHAYRKLLEGEEERLRLSPSP	1	90.05
P02545;P02545-2;P02545-3;P02545-4;P02545-5;P02545-6	Lamin-A/C;Prelamin-A/C	LMNA	420;420;420;308;321;420	HSSQTQGGGSVTKKRKLESTESRSSFSQHAR	1	105.98
P20700	Lamin-B1	LMNB1	102	ADARRALDDTARERAKLQIELGKCKAEHDQL	1	121.9
P20700	Lamin-B1	LMNB1	241	RLVEVDSGRQIEYEYKLAQALHEMREQHDAQ	1	99.11
P20700	Lamin-B1	LMNB1	312	RMRIESLSSQLSNLQKESRACLERIQELEDL	1	84.508
P20700	Lamin-B1	LMNB1	528	LIWKNQNSWGTGEDVKVILKNSQGEEVAQRS	1	54.281
P20700	Lamin-B1	LMNB1	547	KNSQGEEVAQRSTVFKTTIPEEEEEEEEAAG	1	53.682
P20700;Q03252	Lamin-B1;Lamin-B2	LMNB1;LMNB2	379;373	LDVKLALDMEINAYRKLLEGEEERLKLSPSP;LDVKLALDMEISAYRKLLEGEEERLKLSPSP	1	90.05
Q03252	Lamin-B2	LMNB2	61	ALELENDRLLLKISEKEEVTTREVSGIKALY	1	97.734
Q03252	Lamin-B2	LMNB2	255	LEELRSQHDEQVRLYKLELEQTYQAKLDSAK	1	60.55
Q6T4P5;Q6T4P5-2;Q6T4P5-3;Q6T4P5-4	Lipid phosphate phosphatase-related protein type 3	LPPR3	544;545;572;152	AVANPPRLLQVIAMSKAPGAPGPKAAETASS	1	48.216
Q5T3J3	Ligand-dependent nuclear receptor-interacting factor 1	LRIF1	134	RVTSVGTGNFSSSVSKVQSHGVKIDGLTMQT	1	51.876
Q5T3J3	Ligand-dependent nuclear receptor-interacting factor 1	LRIF1	259	KNFQNIYPKPVTEIAKPVILNTTQIPKNVAT	0.944617	71.678
Q5T3J3	Ligand-dependent nuclear receptor-interacting factor 1	LRIF1	427	VNIVLAKSKSSQMETKSLSNTQLASMANLRA	1	51.31
Q5T3J3	Ligand-dependent nuclear receptor-interacting factor 1	LRIF1	500	GHNAPRKVTAVIYARKGSVLQSIEKISSSVD	1	123.95
Q15345;Q15345-3	Leucine-rich repeat-containing protein 41	LRRC41	339;339	RRSTQESLTAGGTDLKRELHPPATSHEAPGT	1	120.71
Q9Y546	Leucine-rich repeat-containing protein 42	LRRC42	302	VHSKVPLKEFDHSNCKTEGWADQIVLQWERV	0.934635	59.359
Q9Y546	Leucine-rich repeat-containing protein 42	LRRC42	379	QFYKEKAPDCHGPVLKHEAISSQESKKSKKR	0.999948	53.998
Q6P9F7	Leucine-rich repeat-containing protein 8B	LRRC8B	546	LEGFQDLKNLRTLYLKSSLSRIPQVVTDLLP	1	64.827
Q9Y4Z0	U6 snRNA-associated Sm-like protein LSm4	LSM4	80	TIKYLRIPDEIIDMVKEEVVAKGRGRGGLQQ	1	119.38
Q96GA3	Protein LTV1 homolog	LTV1	45	AADESAPQRVLLPTQKIDNEERRAEQRKYGV	1	90.348
Q9UPN3;Q9UPN3-2;Q9UPN3-3;Q9UPN3-4;Q9UPN3-5	Microtubule-actin cross-linking factor 1, isoforms 1/2/3/5	MACF1	6655;4697;4641;4567;5199	DKWDTVCGKSVERQHKLEEALLFSGQFMDAL	1	68.96
Q9Y6D9	Mitotic spindle assembly checkpoint protein MAD1	MAD1L1	61	QQSMQLEERAEQIRSKSHLIQVEREKMQMEL	1	78.903
O75444;O75444-1	Transcription factor Maf	MAF	33;33	AMEYVNDFDLMKFEVKKEPVETDRIISQCGR	0.995872	152.94
Q9Y5Q3	Transcription factor MafB	MAFB	32	AMEYVNDFDLLKFDVKKEPLGRAERPGRPCT	0.964167	76.759
O15525	Transcription factor MafG	MAFG	14	__MTTPNKGNKALKVKREPGENGTSLTDEEL	1	142.45
O60675	Transcription factor MafK	MAFK	14	__MTTNPKPNKALKVKKEAGENAPVLSDDEL	0.858808	165.38
P36507;Q02750;Q02750-2	Dual specificity mitogen-activated protein kinase kinase 2;Dual specificity mitogen-activated protein kinase kinase 1	MAP2K2;MAP2K1	108;104;104	PSGLVMARKLIHLEIKPAIRNQIIRELQVLH	1	128.64
P43243	Matrin-3	MATR3	3	_____________MSKSFQQSSLSRDSQGHG	1	57.434
P43243;P43243-2	Matrin-3	MATR3	491;203	RIKKPEGKPDQKFDQKQELGRVIHLSNLPHS	1	91.549
P43243;P43243-2	Matrin-3	MATR3	522;234	GYSDSAVLKLAEPYGKIKNYILMRMKSQAFI	1	94.767
P43243;P43243-2	Matrin-3	MATR3	588;300	KKLVLRIPNRGIDLLKKDKSRKRSYSPDGKE	1	105.98
Q9UIS9;Q9UIS9-10;Q9UIS9-11;Q9UIS9-12;Q9UIS9-2;Q9UIS9-4;Q9UIS9-5;Q9UIS9-6;Q9UIS9-7;Q9UIS9-8;Q9UIS9-9	Methyl-CpG-binding domain protein 1	MBD1	422;372;366;422;399;366;373;422;366;399;447	KRPSSARRHHLGPTLKPTLATRTAQPDHTQA	1	113.25
Q9UIS9;Q9UIS9-10;Q9UIS9-11;Q9UIS9-12;Q9UIS9-2;Q9UIS9-4;Q9UIS9-5;Q9UIS9-6;Q9UIS9-7;Q9UIS9-8;Q9UIS9-9	Methyl-CpG-binding domain protein 1	MBD1	440;390;384;440;417;384;391;440;384;417;465	LATRTAQPDHTQAPTKQEAGGGFVLPPPGTD	1	156.07
Q9NS73;Q9NS73-2;Q9NS73-3;Q9NS73-5	MAP3K12-binding inhibitory protein 1	MBIP	140;140;140;140	QEEEKHKESDLRDVKKTQIHFDPEVVQIKAG	1	61.477
Q9NS73;Q9NS73-5	MAP3K12-binding inhibitory protein 1	MBIP	301;301	EGISPEYFQSVSFSGKRRKVQPPQNYSLAEL	1	169.85
Q9NS73;Q9NS73-2;Q9NS73-3;Q9NS73-5	MAP3K12-binding inhibitory protein 1	MBIP	94;94;94;94	ILYLQPFLAKLQSPIKEENTTAVEEIGRTEM	1	144.72
Q01718	Adrenocorticotropic hormone receptor	MC2R	206	CLYVHMFLLARSHTRKISTLPRANMKGAITL	1	64.121
Q7L590;Q7L590-2	Protein MCM10 homolog	MCM10	762;761	EAEAEMQERYFEPLVKKEQMEEKMRNIREVK	1	127.87
P49736	DNA replication licensing factor MCM2	MCM2	178	EDEEMIESIENLEDLKGHSVREWVSMAGPRL	1	128.4
P33991	DNA replication licensing factor MCM4	MCM4	439	TDAKRLHGLDEEAEQKLFSEKRVELLKELSR	1	112.24
P33993;P33993-2	DNA replication licensing factor MCM7	MCM7	10;10	______MALKDYALEKEKVKKFLQEFYQDDE	1	126.63
P33993;P33993-2	DNA replication licensing factor MCM7	MCM7	15;15	_MALKDYALEKEKVKKFLQEFYQDDELGKKQ	1	96.208
P33993;P33993-2	DNA replication licensing factor MCM7	MCM7	159;159	NKPRVIREVRADSVGKLVTVRGIVTRVSEVK	1	89.301
P33993;P33993-2	DNA replication licensing factor MCM7	MCM7	174;174	KLVTVRGIVTRVSEVKPKMVVATYTCDQCGA	1	118.33
P33993;P33993-2;P33993-3	DNA replication licensing factor MCM7	MCM7	231;231;55	SGGRLYLQTRGSRFIKFQEMKMQEHSDQVPV	1	126.19
P33993;P33993-2	DNA replication licensing factor MCM7	MCM7	28;28	VKKFLQEFYQDDELGKKQFKYGNQLVRLAHR	1	208.87
P33993;P33993-2;P33993-3	DNA replication licensing factor MCM7	MCM7	308;308;132	LSETYLEAHRIVKMNKSEDDESGAGELTREE	1	119.76
P33993;P33993-2	DNA replication licensing factor MCM7	MCM7	32;32	LQEFYQDDELGKKQFKYGNQLVRLAHREQVA	1	91.549
P33993;P33993-3	DNA replication licensing factor MCM7	MCM7	351;175	LAASIAPEIYGHEDVKKALLLLLVGGVDQSP	1	51.876
P33993;P33993-3	DNA replication licensing factor MCM7	MCM7	627;451	LSTALARLRMVDVVEKEDVNEAIRLMEMSKD	1	148.57
P33993;P33993-2	DNA replication licensing factor MCM7	MCM7	96;96	VQELLPQYKEREVVNKDVLDVYIEHRLMMEQ	1	55.011
Q9NXL9;Q9NXL9-4	DNA helicase MCM9	MCM9	919;538	EPAIENVKPPGSPVAKLAKFTFKQKSKLIHS	0.945372	100.62
Q8NEM0;Q8NEM0-2;Q8NEM0-3	Microcephalin	MCPH1	259;211;259	CGNQERKLEGSINDIKSDVCISSLVLKANNI	0.999972	121.25
Q14676;Q14676-2	Mediator of DNA damage checkpoint protein 1	MDC1	1413;1149	RSSGKTPETLVPTAPKLEPSTSTDQPVTPEP	0.998378	47.132
Q14676;Q14676-2;Q14676-3;Q14676-4	Mediator of DNA damage checkpoint protein 1	MDC1	616;616;616;616	PAEGDAGAEWAAAVLKQERAHEVGAQGGPPV	0.999995	61.488
Q9HAF1;Q9HAF1-2;Q9HAF1-3;Q9HAF1-4	Chromatin modification-related protein MEAF6	MEAF6	113;113;113;113	AAVSALAGVQDQLIEKREPGSGTESDTSPDF	1	258.4
Q03112-3;Q03112-4	MDS1 and EVI1 complex locus protein EVI1	MECOM	190;66	VVADIAPGEELLLFMKSEDYPHETMAPDIHE	1	144.67
Q03112;Q03112-3;Q03112-4;Q03112-5;Q03112-6	MDS1 and EVI1 complex locus protein EVI1	MECOM	533;721;598;533;534	SMYPFPDRDLRSLPLKMEPQSPGEVKKLQKG	1	106.38
Q15648;Q15648-3	Mediator of RNA polymerase II transcription subunit 1	MED1	168;168	HLKGLVNLYNLPGDNKLKTKMYLALQSLEQD	1	81.632
Q93074;Q93074-2;Q93074-3	Mediator of RNA polymerase II transcription subunit 12	MED12	1673;1673;1673	IDTKGNKIAGFDSIFKKEGLQVSTKQKISPW	1	88.101
Q6P2C8;Q6P2C8-2	Mediator of RNA polymerase II transcription subunit 27	MED27	134;134	YHAGLASGLLNQQSLKRSANQMGVSAKRRPK	1	85.087
Q9NPJ6;Q9NPJ6-2	Mediator of RNA polymerase II transcription subunit 4	MED4	55;9	_______MLAISRNQKLLQAGEENQVLELLI	1	108.71
O75586;O75586-2	Mediator of RNA polymerase II transcription subunit 6	MED6	219;226	VDQTKKEAEPIPETVKPEEKETTKNVQQTVS	1	71.601
O43513	Mediator of RNA polymerase II transcription subunit 7	MED7	185	SLPDDLPHSEAGMRVKTEPMDADDSNNCTGQ	1	358.79
Q96G25;Q96G25-2;Q96G25-3	Mediator of RNA polymerase II transcription subunit 8	MED8	112;112;23	VPVFSHEVVPDHLRTKPDPEVEEQEKQLTTD	0.999945	64.522
Q14680;Q14680-2;Q14680-3;Q14680-4;Q14680-5;Q14680-6;Q14680-7;Q14680-8	Maternal embryonic leucine zipper kinase	MELK	434;363;240;303;363;402;393;386	KLKNKENVYTPKSAVKNEEYFMFPEPKTPVN	1	55.755
Q14680;Q14680-2;Q14680-6;Q14680-7;Q14680-8	Maternal embryonic leucine zipper kinase	MELK	55;55;23;55;55	KIMDKNTLGSDLPRIKTEIEALKNLRHQHIC	1	93.096
Q86U44	N6-adenosine-methyltransferase 70 kDa subunit	METTL3	132	ESLLQKFAAQELIEVKRGLLQDDAHPTLVTY	1	159.18
Q86U44	N6-adenosine-methyltransferase 70 kDa subunit	METTL3	241	ESLLNQQSTKEQQSKKVSQEILELLNTTTAK	1	78.674
P55081	Microfibrillar-associated protein 1	MFAP1	67	SSDEEDEEFQFIKKAKEQEAEPEEQEEDSSS	1	125.04
Q8IWI9;Q8IWI9-2;Q8IWI9-3;Q8IWI9-4	MAX gene-associated protein	MGA	2074;284;1904;2113	VQNLSKVQHQKLGDVKVEQQKGFDNPEENSS	1	81.017
Q8IWI9;Q8IWI9-2;Q8IWI9-3;Q8IWI9-4	MAX gene-associated protein	MGA	2199;409;2029;2238	DLLGKSGITEDARVLKTECDSWSRISNPSAF	1	115.91
Q8IWI9;Q8IWI9-3;Q8IWI9-4	MAX gene-associated protein	MGA	570;570;570	DISDSISTERILDDSKDSVGDSLSGKEDLGR	0.999134	58.712
Q9NPA3	Mid1-interacting protein 1	MID1IP1	173	LSKLTRKANILTNRYKQEIGFGNWGH_____	1	62.088
P14174	Macrophage migration inhibitory factor	MIF	78	HSIGKIGGAQNRSYSKLLCGLLAERLRISPD	1	125.73
Q6P0N0	Mis18-binding protein 1	MIS18BP1	899	ELQKLHCAFASLPKHKPGFWSEVAAAVGSRS	1	163.95
P46013;P46013-2	Antigen KI-67	MKI67	1035;675	HTKQQLKASLGKVGVKEELLAVGKFTRTSGE	1	127.17
P46013;P46013-2	Antigen KI-67	MKI67	2734;2374	STKRHLRTRVQKVQVKEEPSAVKFTQTSGET	1	112.17
P46013;P46013-2	Antigen KI-67	MKI67	2852;2492	SSKRRPRTRAQKVEVKEELLAVGKLTQTSGE	0.900462	66.436
P42568;P42568-2	Protein AF-9	MLLT3	339;336	KKQIKDKSHVKMGKVKIESETSEKKKSTLPP	1	169.09
Q9BVC4;Q9BVC4-3;Q9BVC4-5	Target of rapamycin complex subunit LST8	MLST8	305;239;304	SDNLARLWCVETGEIKREYGGHQKAVVCLAF	1	86.944
Q8NEH6	Meiosis-specific nuclear structural protein 1	MNS1	453	GFINAIIEEERLKLLKEHATNLLGYLPKGVF	1	57.173
Q9Y6X9;Q9Y6X9-2	MORC family CW-type zinc finger protein 2	MORC2	767;705	AERRKERCKRGRFVVKEEKKDSNELSDSAGE	1	89.827
Q14149	MORC family CW-type zinc finger protein 3	MORC3	650	GNTAATQTEVPSLVVKKEETVEDEIDVRNDA	1	134.14
Q14149	MORC family CW-type zinc finger protein 3	MORC3	651	NTAATQTEVPSLVVKKEETVEDEIDVRNDAV	1	134.14
Q14149	MORC family CW-type zinc finger protein 3	MORC3	740	KVLQQRILEMNDKYVKKETCHQSTETDAVFL	0.999996	178.01
Q14149	MORC family CW-type zinc finger protein 3	MORC3	855	LEMEKSQIRSQCEELKTEVEQLKSTNQQTAT	1	118.21
Q8TE76;Q8TE76-3	MORC family CW-type zinc finger protein 4	MORC4	113;113	LHRMLSFGFTDKVIKKSQCPIGVFGNGFKSG	1	61.942
Q8TE76;Q8TE76-3	MORC family CW-type zinc finger protein 4	MORC4	126;126	IKKSQCPIGVFGNGFKSGSMRLGKDALVFTK	1	61.942
Q8TE76;Q8TE76-2;Q8TE76-3	MORC family CW-type zinc finger protein 4	MORC4	565;313;565	LKPLDSSVLQFSSKYKWILGEEPVEKRRRLQ	1	79.875
Q8TE76;Q8TE76-2;Q8TE76-3	MORC family CW-type zinc finger protein 4	MORC4	843;591;843	SKKHMGYRQAEFQILKAELERTKEEKQELKE	1	63.923
O00566	U3 small nucleolar ribonucleoprotein protein MPP10	MPHOSPH10	350	LPDDAETEDTGVLNVKKNSDEVKSSFEKRQE	1	70.094
P49959;P49959-2;P49959-3	Double-strand break repair protein MRE11A	MRE11A	255;255;258	LVIWGHEHECKIAPTKNEQQLFYISQPGSSV	1	89.145
Q9BYD3;Q9BYD3-2	39S ribosomal protein L4, mitochondrial	MRPL4	50;50	PEQVASEGLPEPVLRKVELPVPTHRRPVQAW	1	61.48
P82664	28S ribosomal protein S10, mitochondrial	MRPS10	32	GLGNFSVNTSKGNTAKNGGLLLSTNMKWVQF	0.753346	61.558
P82664	28S ribosomal protein S10, mitochondrial	MRPS10	43	GNTAKNGGLLLSTNMKWVQFSNLHVDVPKDL	0.976576	59.748
Q9BYN8	28S ribosomal protein S26, mitochondrial	MRPS26	165	AQRKEREVLQLQEEVKNFITRENLEARVEAA	1	210.61
Q8NCY6	Myb/SANT-like DNA-binding domain-containing protein 4	MSANTD4	114	PSSDLDDSLTEEIDEKIGFRNDANFDWQNVA	1	56.172
Q8NCY6	Myb/SANT-like DNA-binding domain-containing protein 4	MSANTD4	273	QIEREKLRLQIVNSEKPSLENELGQGEKSML	1	58.712
P20585	DNA mismatch repair protein Msh3	MSH3	165	RVQTESLQERFAVLPKCTDFDDISLLHAKNA	1	141.36
P52701;P52701-2;P52701-3;P52701-4	DNA mismatch repair protein Msh6	MSH6	334;334;204;32	TPSATKQATSISSETKNTLRAFSAPQNSESQ	1	60.55
P52701;P52701-2;P52701-3;P52701-4	DNA mismatch repair protein Msh6	MSH6	519;519;389;217	KYDRVVRREICRIITKGTQTYSVLEGDPSEN	1	97.776
Q9HCI7;Q9HCI7-2	E3 ubiquitin-protein ligase MSL2	MSL2	375;301	IIRGPTLGASAPVTVKRESKISLQPIATVPN	1	187.39
P28360	Homeobox protein MSX-1	MSX1	133	FSVGGLLKLPEDALVKAESPEKPERTPWMQS	0.973649	61.127
O94776;O94776-2	Metastasis-associated protein MTA2	MTA2	330;157	RYIQQKRLKAAEADSKLKQVYIPTYTKPNPN	1	89.301
Q13330;Q13330-2;Q13330-3;Q9BTC8;Q9BTC8-2	Metastasis-associated protein MTA3;Metastasis-associated protein MTA1	MTA3;MTA1	350;350;333;333;333	RYVQQKRLKAAEAESKLKQVYIPNYNKPNPN	1	96.059
Q96DY7	Mdm2-binding protein	MTBP	752	RSKDLNCLYPRKRLVKSESSESLLSQTTGNS	1	60.95
Q9Y483;Q9Y483-2;Q9Y483-3	Metal-response element-binding transcription factor 2	MTF2	360;29;258	GLRIRVPPVPPNVAFKAEKEPEGTSHEFKIK	0.771452	50.202
P10244;P10244-2	Myb-related protein B	MYBL2	625;601	TTAPSNSSSLTLSGIKEDNSLLNQGFLQAKP	0.945656	80.693
P10244;P10244-2	Myb-related protein B	MYBL2	639;615	IKEDNSLLNQGFLQAKPEKAAVAQKPRSHFT	0.954243	41.468
P01106;P01106-2	Myc proto-oncogene protein	MYC	148;163	CMWSGFSAAAKLVSEKLASYQAARKDSGSPN	1	77.776
P01106;P01106-2	Myc proto-oncogene protein	MYC	326;341	APPSTRKDYPAAKRVKLDSVRVLRQISNNRK	1	94.692
P01106;P01106-2	Myc proto-oncogene protein	MYC	412;427	KKATAYILSVQAEEQKLISEEDLLRKRREQL	1	153.87
P14649;P60660;P60660-2	Myosin light chain 6B;Myosin light polypeptide 6	MYL6B;MYL6	107;50;50	VMRALGQNPTNAEVLKVLGNPKSDEMNVKVL	1	60.062
Q15746;Q15746-11;Q15746-2;Q15746-3;Q15746-4;Q15746-5;Q15746-6;Q15746-7	Myosin light chain kinase, smooth muscle;Myosin light chain kinase, smooth muscle, deglutamylated form	MYLK	960;38;891;960;891;960;960;38	VHSPQQVDFRSVLAKKGTSKTPVPEKVPPPK	0.999995	78.342
O43795;O43795-2	Unconventional myosin-Ib	MYO1B	287;287	LAVVAAVLKLGNIEFKPESRVNGLDESKIKD	1	113.4
P54296	Myomesin-2	MYOM2	1151	LHWDVTEECEVRLVCKVANTKKETVFKWLKD	0.869014	73.435
Q5VVJ2	Histone H2A deubiquitinase MYSM1	MYSM1	213	PSCLRGRADPNLNAVKIEKLSDDEEVDITDE	0.97174	77.464
Q5VVJ2;Q5VVJ2-2	Histone H2A deubiquitinase MYSM1	MYSM1	315;62	KQSNGDKKSIELNDQKFNELIKNCNKHDGRG	1	133.47
P41227;P41227-2	N-alpha-acetyltransferase 10	NAA10	179;164	LKEKGRHVVLGAIENKVESKGNSPPSSGEAC	1	79.467
P61599	N-alpha-acetyltransferase 20	NAA20	163	DAYDMRKALSRDTEKKSIIPLPHPVRPEDIE	1	78.078
Q13506	NGFI-A-binding protein 1	NAB1	333	KSKCGERDELSPKRIKVEDGFPDFQDSVQTL	1	198.98
Q13506;Q13506-2	NGFI-A-binding protein 1	NAB1	480;451	KDYPHSAFTLEKKVIKTEPEDSR________	1	145.81
Q96RE7	Nucleus accumbens-associated protein 1	NACC1	167	GWPACSTPLPLVSRVKTEQQESDSVQCMPVA	1	274.6
Q13564;Q13564-4	NEDD8-activating enzyme E1 regulatory subunit	NAE1	6;6	__________MAQLGKLLKEQKYDRQLRLWG	1	85.67
P49321;P49321-2;P49321-3;P49321-4	Nuclear autoantigenic sperm protein	NASP	736;397;738;672	KPEEESPRKDDAKKAKQEPEVNGGSGDAVPS	1	72.389
P19338	Nucleolin	NCL	377	KALELTGLKVFGNEIKLEKPKGKDSKKERDA	0.989852	70.197
P19338	Nucleolin	NCL	437	VSKDGKSKGIAYIEFKTEADAEKTFEEKQGT	0.984738	65.428
O75376;O75376-2	Nuclear receptor corepressor 1	NCOR1	1106;1122	PRQQESAKSATLPYIKQEEFSPRSQNSQPEG	1	84.41
O96000;O96000-2	NADH dehydrogenase [ubiquinone] 1 beta subcomplex subunit 10	NDUFB10	131;131	QQNCIKEVEQFTQVAKAYQDRCACPTHPQPP	1	69.331
O96000;O96000-2	NADH dehydrogenase [ubiquinone] 1 beta subcomplex subunit 10	NDUFB10	91;91	IMCMYEAEMQWKRDYKVDQEIINIMQDRLKA	1	113.47
Q8TAT5	Endonuclease 8-like 3	NEIL3	351	ACDACLTSRPIDSVLKSEENSTVFSHLMKYP	1	65.801
Q8TAT5	Endonuclease 8-like 3	NEIL3	458	PSSKVNISPTISSESKLFSPAHKKPKTAQYS	1	149.36
Q6ZWH5;Q6ZWH5-2;Q6ZWH5-3;Q6ZWH5-4	Serine/threonine-protein kinase Nek10	NEK10	99;99;99;99	LENFSINYKNERNFSKHPQRKLFQEIFTALV	1	77.192
Q9H3P2;Q9H3P2-7	Negative elongation factor A	NELFA	288;25	RRRKTLDAEVVEKPAKEETVVENATPDYAAG	0.774403	108.9
Q7Z628;Q7Z628-2	Neuroepithelial cell-transforming gene 1 protein	NET1	194;140	IYEMSRGEQDLIEDLKLARKAYHDPMLKLSI	1	148.52
O94916;O94916-2;O94916-3;O94916-5	Nuclear factor of activated T-cells 5	NFAT5	556;480;509;574	YTPDPAAAGALNVNVKKEISSPARPCSFEEA	1	76.237
Q8NCF5	NFATC2-interacting protein	NFATC2IP	129	VLDPGEAPLVPVYSGKVKSSLRLIPDDLSLL	1	70.837
Q8NCF5	NFATC2-interacting protein	NFATC2IP	268	VEGPTLPETPRLFPLKIRCRADLVRLPLRMS	1	93.178
Q16649	Nuclear factor interleukin-3-regulated protein	NFIL3	219	VQGSCRSPENKFQIIKQEPMELESYTREPRD	1	213.15
Q16649	Nuclear factor interleukin-3-regulated protein	NFIL3	337	ALPHKLRIKAKAMQIKVEAFDNEFEATQKLS	1	213.69
Q6P4R8;Q6P4R8-2;Q6P4R8-3	Nuclear factor related to kappa-B-binding protein	NFRKB	148;161;148	KRYLNSQQQYFHRLLKQILASRSDLLEMARR	1	117.2
Q9NX24	H/ACA ribonucleoprotein complex subunit 2	NHP2	3	_____________MTKIKADPDGPEAQAEAC	0.779297	229.97
Q9NX24	H/ACA ribonucleoprotein complex subunit 2	NHP2	5	___________MTKIKADPDGPEAQAEACSG	1	311.83
Q8N5F7	NF-kappa-B-activating protein	NKAP	283	ESQEEFLENPWKDRTKAEEPSDLIGPEAPKT	1	104.88
O15226;O15226-2	NF-kappa-B-repressing factor	NKRF	500;515	ESEVIAEAVGVKKTVKYEAAGEAVKTLKKTQ	1	82.59
O15226;O15226-2	NF-kappa-B-repressing factor	NKRF	546;561	ISRNEIQGRSAEEAYKQQIKEDNIGNQLLRK	0.990106	87.654
O15226;O15226-2	NF-kappa-B-repressing factor	NKRF	550;565	EIQGRSAEEAYKQQIKEDNIGNQLLRKMGWT	0.997795	149.53
O15226;O15226-2	NF-kappa-B-repressing factor	NKRF	68;83	ARPRFEPVHFVASSSKDERQEDPYGPQTKEV	1	82.639
P30414	NK-tumor recognition protein	NKTR	323	PEPKIPDVAPIVSDQKPSVSKSGRKIKGRGT	1	56.817
P30414	NK-tumor recognition protein	NKTR	1258	SSAVEVKVLTTVPEMKPQGLRIEIKSKNKVR	1	70.889
Q9H6R4;Q9H6R4-2;Q9H6R4-3;Q9H6R4-4	Nucleolar protein 6	NOL6	54;54;54;54	RTLAEPPAKGLLQPVKLSRAELYKEPTNEEL	1	89.46
Q5SY16	Polynucleotide 5'-hydroxyl-kinase NOL9	NOL9	485	RLAAFADALEFADEEKESPVEFTGHKLIGVY	1	92.147
P69849;Q15155;Q5JPE7;Q5JPE7-2;Q5JPE7-3	Nodal modulator 3;Nodal modulator 1;Nodal modulator 2	NOMO3;NOMO1;NOMO2	1019;1019;1019;1019;852	RLRGLLPGCVYHVQLKAEGNDHIERALPHHR	1	81.144
Q15233	Non-POU domain-containing octamer-binding protein	NONO	5	___________MQSNKTFNLEKQNHTPRKHH	1	80.96
Q15233;Q15233-2	Non-POU domain-containing octamer-binding protein	NONO	126;37	FGFIRLETRTLAEIAKVELDNMPLRGKQLRV	1	221.31
Q15233;Q15233-2	Non-POU domain-containing octamer-binding protein	NONO	198;109	DRGRPSGKGIVEFSGKPAARKALDRCSEGSF	1	165.34
Q15233;Q15233-2	Non-POU domain-containing octamer-binding protein	NONO	239;150	VEPMDQLDDEEGLPEKLVIKNQQFHKEREQP	1	104.39
Q15233;Q15233-2	Non-POU domain-containing octamer-binding protein	NONO	243;154	DQLDDEEGLPEKLVIKNQQFHKEREQPPRFA	1	75.088
Q15233;Q15233-2	Non-POU domain-containing octamer-binding protein	NONO	279;190	EYEYAMRWKALIEMEKQQQDQVDRNIKEARE	1	66.826
Q15233;Q15233-2	Non-POU domain-containing octamer-binding protein	NONO	290;201	IEMEKQQQDQVDRNIKEAREKLEMEMEAARH	1	82.877
Q15233;Q15233-2	Non-POU domain-containing octamer-binding protein	NONO	295;206	QQQDQVDRNIKEAREKLEMEMEAARHEHQVM	1	122.39
Q15233;Q15233-2	Non-POU domain-containing octamer-binding protein	NONO	371;282	RRQQEEMMRRQQEGFKGTFPDAREQEIRMGQ	1	195.77
Q15233;Q15233-2	Non-POU domain-containing octamer-binding protein	NONO	467;378	PAFNRAAPGAEFAPNKRRRY___________	1	96.247
Q15233;Q15233-2	Non-POU domain-containing octamer-binding protein	NONO	96;7	LPPDITEEEMRKLFEKYGKAGEVFIHKDKGF	1	91.313
O00567	Nucleolar protein 56	NOP56	90	DLRLLLETHLPSKKKKVLLGVGDPKIGAAIQ	1	70.942
O00567	Nucleolar protein 56	NOP56	134	AEILRGVRLHFHNLVKGLTDLSACKAQLGLG	1	148.44
O00567	Nucleolar protein 56	NOP56	540	TAGSTSIPKRKKSTPKEETVNDPEEAGHRSG	1	114.96
Q9Y2X3	Nucleolar protein 58	NOP58	221	KCLQKVGDRKNYASAKLSELLPEEVEAEVKA	1	62.002
Q9Y2X3	Nucleolar protein 58	NOP58	415	DRGIRKISGTGKALAKTEKYEHKSEVKTYDP	0.998252	80.746
Q9Y2X3	Nucleolar protein 58	NOP58	444	DPSGDSTLPTCSKKRKIEQVDKEDEITEKKA	1	126.77
Q9Y2X3	Nucleolar protein 58	NOP58	467	DEITEKKAKKAKIKVKVEEEEEEKVAEEEET	1	253.39
Q9Y2X3	Nucleolar protein 58	NOP58	497	TSVKKKKKRGKKKHIKEEPLSEEEPCTSTAI	1	242.09
P51513;P51513-2;P51513-3;P51513-4;P51513-5	RNA-binding protein Nova-1	NOVA1	132;129;132;129;129	GFIAEKIREMPQNVAKTEPVSILQPQTTVNP	1	58.272
Q9UNW9	RNA-binding protein Nova-2	NOVA2	112	SFIAEKVREIPQAMTKPEVVNILQPQTTMNP	1	138.09
Q9UNW9	RNA-binding protein Nova-2	NOVA2	148	AKLIVPNSTAGLIIGKGGATVKAVMEQSGAW	1	77.08
Q9UNW9	RNA-binding protein Nova-2	NOVA2	169	KAVMEQSGAWVQLSQKPEGINLQERVVTVSG	1	279.96
Q9UNW9	RNA-binding protein Nova-2	NOVA2	445	VEYQELTGARIQISKKGEFLPGTRNRRVTIT	1	104.82
Q9UNW9	RNA-binding protein Nova-2	NOVA2	490	QRVTYEQGVRASNPQKVG_____________	1	124.42
P51513;P51513-3;P51513-4;P51513-5;Q9UNW9	RNA-binding protein Nova-2;RNA-binding protein Nova-1	NOVA2;NOVA1	445;421;442;418;427	AVPENLVGAILGKGGKTLVEYQELTGARIQI	1	61.265
P51513;P51513-2;P51513-3;P51513-4;P51513-5;Q9UNW9	RNA-binding protein Nova-2;RNA-binding protein Nova-1	NOVA2;NOVA1	67;67;67;67;67;50	LKVLIPSYAAGSIIGKGGQTIVQLQKETGAT	1	76.21
P51513;P51513-2;P51513-3;P51513-4;P51513-5;Q9UNW9	RNA-binding protein Nova-2;RNA-binding protein Nova-1	NOVA2;NOVA1	77;77;77;77;77;60	GSIIGKGGQTIVQLQKETGATIKLSKSKDFY	1	159.26
Q99742	Neuronal PAS domain-containing protein 1	NPAS1	464	APAENEAPQTQGKRIKVEPGPRETKGSEDSG	1	82.287
Q14207	Protein NPAT	NPAT	1116	PNVSSTLKPPSNNAIKREKEKPPLPKILSKS	0.76288	51.473
Q14207	Protein NPAT	NPAT	1231	NNKNVLSVGTAVKDLKQEQTKSASSLITTEM	0.800413	99.413
P06748;P06748-3	Nucleophosmin	NPM1	223;223	NQNGKDSKPSSTPRSKGQESFKKQEKTPKTP	1	74.267
P06748;P06748-2;P06748-3	Nucleophosmin	NPM1	248;219;248	KTPKTPKGPSSVEDIKAKMQASIEKGGSLPK	1	190.86
P06748;P06748-2;P06748-3	Nucleophosmin	NPM1	250;221;250	PKTPKGPSSVEDIKAKMQASIEKGGSLPKVE	0.783008	60.133
P06748;P06748-2	Nucleophosmin	NPM1	263;234	KAKMQASIEKGGSLPKVEAKFINYVKNCFRM	1	119.25
P06748;P06748-2	Nucleophosmin	NPM1	267;238	QASIEKGGSLPKVEAKFINYVKNCFRMTDQE	1	112.44
P06748;P06748-2	Nucleophosmin	NPM1	273;244	GGSLPKVEAKFINYVKNCFRMTDQEAIQDLW	1	127.17
P06748;P06748-2;P06748-3	Nucleophosmin	NPM1	32;32;32	YLFGCELKADKDYHFKVDNDENEHQLSLRTV	0.999676	102.39
Q8WTW4	Nitrogen permease regulator 2-like protein	NPRL2	62	KPELQNKLITVTAMEKKLIGCPVCIEHKKYS	1	55.314
P13056	Nuclear receptor subfamily 2 group C member 1	NR2C1	588	LIGNIRIDSVIPHILKMEPADYNSQIIGHSI	1	75.539
P48552	Nuclear receptor-interacting protein 1	NRIP1	756	HSERALSEQILMVKIKSEPCDDLQIPNTNVH	1	187.95
Q96MF7	E3 SUMO-protein ligase NSE2	NSMCE2	125	ALQSKNSDADFQNNEKFVQFKQQLKELKKQC	1	99.747
Q96MF7	E3 SUMO-protein ligase NSE2	NSMCE2	130	NSDADFQNNEKFVQFKQQLKELKKQCGLQAD	1	81.525
Q08J23;Q08J23-2;Q08J23-3	tRNA (cytosine(34)-C(5))-methyltransferase	NSUN2	660;625;424	TYSQAKDLAKGSIVLKYEPDSANPDALQCPI	1	125
Q9BV86;Q9BV86-2	N-terminal Xaa-Pro-Lys N-methyltransferase 1, N-terminally processed;N-terminal Xaa-Pro-Lys N-methyltransferase 1	NTMT1	10;10	______MTSEVIEDEKQFYSKAKTYWKQIPP	1	90.348
Q14980;Q14980-2;Q14980-5	Nuclear mitotic apparatus protein 1	NUMA1	1766;1752;630	VPGEPASPISQRLPPKVESLESLYFTPIPAR	1	209.85
P49790;P49790-2;P49790-3	Nuclear pore complex protein Nup153	NUP153	353;353;353	SPLDRSGIDITDFQAKREKVDSQYPPVQRLM	1	93.424
Q9UBU9;Q9UBU9-2	Nuclear RNA export factor 1	NXF1	304;304	KAPNLKILNLSGNELKSERELDKIKGLKLEE	1	130
O43482	Protein Mis18-beta	OIP5	226	KSLMKILSEVTPDQSKPEN____________	1	82.651
O95948	One cut domain family member 2	ONECUT2	453	RRTLFAIFKENKRPSKEMQITISQQLGLELT	1	70.449
Q15615	Olfactory receptor 4D1	OR4D1	295	PMLNPMIYTLRNQDMKAAMRRLGKCLVICRE	1	63.624
Q13415	Origin recognition complex subunit 1	ORC1	354	ISGGQRSSVVPSVILKPENIKKRDAKEAKAQ	1	78.69
Q13415	Origin recognition complex subunit 1	ORC1	859	RVRLNVSQDDVLYALKDE_____________	1	106.6
Q13416	Origin recognition complex subunit 2	ORC2	126	SELAKTPQKSVSFSLKNDPEITINVPQSSKG	1	94.384
Q96M98;Q96M98-2	Parkin coregulated gene protein	PACRG	12;12	____MVAEKETLSLNKCPDKMPKRTKLLAQQ	0.963369	56.569
P09874	Poly [ADP-ribose] polymerase 1	PARP1	23	LYRVEYAKSGRASCKKCSESIPKDSLRMAIM	1	91.313
P09874	Poly [ADP-ribose] polymerase 1	PARP1	192	SASQLKGFSLLATEDKEALKKQLPGVKSEGK	0.929648	117.29
P09874	Poly [ADP-ribose] polymerase 1	PARP1	196	LKGFSLLATEDKEALKKQLPGVKSEGKRKGD	0.871426	151.56
P09874	Poly [ADP-ribose] polymerase 1	PARP1	203	ATEDKEALKKQLPGVKSEGKRKGDEVDGVDE	1	80.96
P09874	Poly [ADP-ribose] polymerase 1	PARP1	249	LEKALKAQNDLIWNIKDELKKVCSTNDLKEL	0.97557	213.15
P09874	Poly [ADP-ribose] polymerase 1	PARP1	253	LKAQNDLIWNIKDELKKVCSTNDLKELLIFN	0.897005	115.57
P09874	Poly [ADP-ribose] polymerase 1	PARP1	337	MVKTQTPNRKEWVTPKEFREISYLKKLKVKK	1	116.24
P09874	Poly [ADP-ribose] polymerase 1	PARP1	400	SADKPLSNMKILTLGKLSRNKDEVKAMIEKL	1	127.71
P09874	Poly [ADP-ribose] polymerase 1	PARP1	486	ELFLAHILSPWGAEVKAEPVEVVAPRGKSGA	1	78.913
P09874	Poly [ADP-ribose] polymerase 1	PARP1	528	EEGINKSEKRMKLTLKGGAAVDPDSGLEHSA	1	74.222
P09874	Poly [ADP-ribose] polymerase 1	PARP1	748	SNRFYTLIPHDFGMKKPPLLNNADSVQAKVE	1	134.91
Q86U86;Q86U86-2;Q86U86-3;Q86U86-4;Q86U86-5;Q86U86-7;Q86U86-8;Q86U86-9	Protein polybromo-1	PBRM1	1293;1293;1261;1268;1293;1308;1308;1268	SLSAKVVDDEIYYFRKPIVPQKEPSPLLEKK	1	178.72
Q86U86;Q86U86-2;Q86U86-3;Q86U86-4;Q86U86-5;Q86U86-7;Q86U86-8;Q86U86-9	Protein polybromo-1	PBRM1	1308;1308;1276;1283;1308;1323;1323;1283	KPIVPQKEPSPLLEKKIQLLEAKFAELEGGD	1	103.43
Q86U86;Q86U86-2;Q86U86-3;Q86U86-4;Q86U86-5;Q86U86-7;Q86U86-8;Q86U86-9	Protein polybromo-1	PBRM1	1398;1398;1366;1346;1398;1413;1413;1373	MSGYILFSSEMRAVIKAQHPDYSFGELSRLV	1	206.8
Q86U86;Q86U86-2;Q86U86-3;Q86U86-4;Q86U86-5;Q86U86-6;Q86U86-7;Q86U86-8;Q86U86-9	Protein polybromo-1	PBRM1	210;210;210;210;210;210;210;210;210	VATNPSGRLISELFQKLPSKVQYPDYYAIIK	1	158.38
Q86U86;Q86U86-2;Q86U86-3;Q86U86-4;Q86U86-5;Q86U86-6;Q86U86-7;Q86U86-8;Q86U86-9	Protein polybromo-1	PBRM1	638;638;606;638;638;638;653;653;638	KELGPLPDDDDMASPKLKLSRKSGISPKKSK	1	67.396
Q15366;Q15366-2;Q15366-3;Q15366-6	Poly(rC)-binding protein 2	PCBP2	185;185;181;181	MLESPPKGVTIPYRPKPSSSPVIFAGGQDRY	1	57.484
O94913	Pre-mRNA cleavage complex 2 protein Pcf11	PCF11	1546	PPACTEESIATPSEIKTENDTVESV______	1	101.3
Q9BSM1	Polycomb group RING finger protein 1	PCGF1	88	VKYLQTSKYCPMCNIKIHETQPLLNLKLDRV	1	85.185
Q9BSM1;Q9BSM1-3	Polycomb group RING finger protein 1	PCGF1	99;16	MCNIKIHETQPLLNLKLDRVMQDIVYKLVPG	1	141.07
Q3KNV8;Q3KNV8-2	Polycomb group RING finger protein 3	PCGF3	109;114	REFYHKLGMEVPGDIKGETCSAKQHLDSHRN	1	66.536
Q9BYE7	Polycomb group RING finger protein 6	PCGF6	223	KQMHDFYKERGLEVPKPAVPQPVPSSKGRSK	1	121.82
P22061;P22061-2	Protein-L-isoaspartate(D-aspartate) O-methyltransferase	PCMT1	125;125	DHIKELVDDSVNNVRKDDPTLLSSGRVQLVV	1	56.172
P12004	Proliferating cell nuclear antigen	PCNA	80	NLAMGVNLTSMSKILKCAGNEDIITLRAEDN	1	55.755
P12004	Proliferating cell nuclear antigen	PCNA	164	RDLSHIGDAVVISCAKDGVKFSASGELGNGN	1	241.51
P12004	Proliferating cell nuclear antigen	PCNA	254	YKIADMGHLKYYLAPKIEDEEGS________	1	193.51
Q9NTI5;Q9NTI5-2;Q9NTI5-3	Sister chromatid cohesion protein PDS5 homolog B	PDS5B	380;380;380	AIRHDVIVSIVTAAKKDILLVNDHLLNFVRE	1	182.57
Q9BRX2	Protein pelota homolog	PELO	162	AHICLVTPSMTLTRAKVEVNIPRKRKGNCSQ	1	93.096
O00541;O00541-2	Pescadillo homolog	PES1	441;436	FVTEKEGDYVPPEKLKLLALQRGEDPGNLNE	1	72.607
O00541;O00541-2	Pescadillo homolog	PES1	517;512	QRMEGKKPRVMAGTLKLEDKQRLAQEEESEA	1	83.633
Q9UHV9	Prefoldin subunit 2	PFDN2	111	QIQKIIETLTQQLQAKGKELNEFREKHNIRL	1	84.41
O15212	Prefoldin subunit 6	PFDN6	66	DGSNVVFKLLGPVLVKQELGEARATVGKRLD	1	168.5
P08237-3	ATP-dependent 6-phosphofructokinase, muscle type	PFKM	3	_____________MHKDEFHLKFFMCVIQSR	0.996852	62.735
P15259;P18669;Q8N0Y7	Phosphoglycerate mutase 2;Phosphoglycerate mutase 1;Probable phosphoglycerate mutase 4	PGAM2;PGAM1;PGAM4	100;100;100	WRLNERHYGGLTGLNKAETAAKHGEEQVKIW	1	147.12
Q96JS3	PiggyBac transposable element-derived protein 1	PGBD1	218	AVVPVFNPVRSQTLVKTEEETAQAVAAEKWS	1	123.12
Q8IXK0;Q8IXK0-2;Q8IXK0-3;Q8IXK0-4;Q8IXK0-5	Polyhomeotic-like protein 2	PHC2	598;63;13;569;599	___MVGRSSLLVGNLKKKYAQGFLPEKLPQQ	1	89.301
Q6IE81;Q6IE81-2;Q6IE81-3	Protein Jade-1	PHF17	114;102;114	RVVSEEKSLMFIRPKKYIVSSGSEPPELGYV	1	81.016
Q96BD5;Q96BD5-2;Q96BD5-3	PHD finger protein 21A	PHF21A	65;65;65	KQKRVVEQLRKNLIVKQEQPDKFQIQPLPQS	0.999949	131.82
Q8IWS0;Q8IWS0-2;Q8IWS0-3;Q8IWS0-4;Q8IWS0-5	PHD finger protein 6	PHF6	227;228;226;226;193	CGFCHVGEEENEARGKLHIFNAKKAAAHYKC	1	72.34
Q8IWS0;Q8IWS0-2;Q8IWS0-3;Q8IWS0-4;Q8IWS0-5	PHD finger protein 6	PHF6	266;267;265;265;232	QLTTTSRAEFGDFDIKTVLQEIKRGKRMKCT	0.999989	204.81
Q8IWS0;Q8IWS0-3;Q8IWS0-5	PHD finger protein 6	PHF6	323;322;289	QDKAKYIENMSRGIYKLYCKNHSGNDERDEE	1	94.692
Q8IWS0;Q8IWS0-3;Q8IWS0-5	PHD finger protein 6	PHF6	349;348;315	ERDEEDEERESKSRGKVEIDQQQLTQQQLNG	1	212.26
Q9UPP1;Q9UPP1-2;Q9UPP1-3;Q9UPP1-4;Q9UPP1-5	Histone lysine demethylase PHF8	PHF8	244;208;244;208;208	LEFSDTRLSNLVETPKIVRKLSWVENLWPEE	1	58.461
Q8WWQ0	PH-interacting protein	PHIP	1466	SSSAASSPERKKRILKPQLKSESSTSAFSTP	0.833818	95.5
Q8WWQ0	PH-interacting protein	PHIP	1470	ASSPERKKRILKPQLKSESSTSAFSTPTRSI	0.967339	132.14
Q8WWQ0	PH-interacting protein	PHIP	1613	STLSKSSAVIEQGDCKNNALVPGTIQVNGHG	1	91.603
O75925;O75925-2;O75925-3	E3 SUMO-protein ligase PIAS1	PIAS1	137;139;137	LPHLTSALHPVHPDIKLQKLPFYDLLDELIK	1	233.78
O75925;O75925-2;O75925-3	E3 SUMO-protein ligase PIAS1	PIAS1	238;240;238	VNTKPCSLPGYLPPTKNGVEPKRPSRPINIT	1	189.19
O75925;O75925-2	E3 SUMO-protein ligase PIAS1	PIAS1	339;341	IATTSLRVSLLCPLGKMRLTIPCRALTCSHL	1	108.97
O75925;O75925-2;O75925-3	E3 SUMO-protein ligase PIAS1	PIAS1	46;48;46	HGRKHELLTKALHLLKAGCSPAVQMKIKELY	1	121.13
O75925;O75925-2	E3 SUMO-protein ligase PIAS1	PIAS1	493;495	KRTCPSLSPTSPLNNKGILSLPHQASPVSRT	1	46.847
O75925;O75925-2;O75925-3	E3 SUMO-protein ligase PIAS1	PIAS1	56;58;56	ALHLLKAGCSPAVQMKIKELYRRRFPQKIMT	1	56.527
O75925;O75925-3	E3 SUMO-protein ligase PIAS1	PIAS1	8;8	________MADSAELKQMVMSLRVSELQVLL	1	99.927
O75925;O75925-2;O75928;O75928-2;O75928-3	E3 SUMO-protein ligase PIAS1;E3 SUMO-protein ligase PIAS2	PIAS1;PIAS2	315;317;326;326;330	KGIRNPDHSRALIKEKLTADPDSEIATTSLR	1	190.93
O75928;O75928-2;O75928-3	E3 SUMO-protein ligase PIAS2	PIAS2	249;249;253	VNGKLFPLPGYAPPPKNGIEQKRPGRPLNIT	1	157.01
O75928;O75928-2	E3 SUMO-protein ligase PIAS2	PIAS2	443;443	RPKKEAMKVSSQPCTKIESSSVLSKPCSVTV	1	146.94
Q9Y6X2	E3 SUMO-protein ligase PIAS3	PIAS3	183	QVQQILTSREVLPGAKCDYTIQVQLRFCLCE	1	70.783
Q9Y6X2	E3 SUMO-protein ligase PIAS3	PIAS3	230	VNGKLCPLPGYLPPTKNGAEPKRPSRPINIT	1	119.92
Q9Y6X2	E3 SUMO-protein ligase PIAS3	PIAS3	288	SVYLVRQLTAGTLLQKLRAKGIRNPDHSRAL	1	193.77
Q9Y6X2	E3 SUMO-protein ligase PIAS3	PIAS3	307	KGIRNPDHSRALIKEKLTADPDSEVATTSLR	1	136.02
Q9Y6X2	E3 SUMO-protein ligase PIAS3	PIAS3	482	HCSVTSAAIPALPGSKGVLTSGHQPSSVLRS	1	47.286
O75928;O75928-2;O75928-3;Q9Y6X2	E3 SUMO-protein ligase PIAS3;E3 SUMO-protein ligase PIAS2	PIAS3;PIAS2	350;350;354;331	VATTSLRVSLMCPLGKMRLTVPCRALTCAHL;IATTSLRVSLMCPLGKMRLTIPCRAVTCTHL	1	166.03
Q8N2W9	E3 SUMO-protein ligase PIAS4	PIAS4	56	RALQLVQFDCSPELFKKIKELYETRYAKKNS	1	97.271
Q8N2W9	E3 SUMO-protein ligase PIAS4	PIAS4	59	QLVQFDCSPELFKKIKELYETRYAKKNSEPA	1	108.56
Q8N2W9	E3 SUMO-protein ligase PIAS4	PIAS4	69	LFKKIKELYETRYAKKNSEPAPQPHRPLDPL	1	55.588
Q8N2W9	E3 SUMO-protein ligase PIAS4	PIAS4	128	GKYLNGLGRLPAKTLKPEVRLVKLPFFNMLD	1	135.86
Q8N2W9	E3 SUMO-protein ligase PIAS4	PIAS4	231	VNHSYCSVPGYYPSNKPGVEPKRPCRPINLT	1	65.855
Q8N2W9	E3 SUMO-protein ligase PIAS4	PIAS4	306	IGVKHPELCKALVKEKLRLDPDSEIATTGVR	1	119.46
Q86V86	Serine/threonine-protein kinase pim-3	PIM3	172	AVRHCHSCGVVHRDIKDENLLVDLRSGELKL	1	142.38
P14618;P14618-2;P14618-3	Pyruvate kinase PKM	PKM	270;270;255	RKVLGEKGKNIKIISKIENHEGVRRFDEILE	1	58.079
Q4KWH8-4	1-phosphatidylinositol 4,5-bisphosphate phosphodiesterase eta-1	PLCH1	996	SSFCRPTEQAKAEMCKVPFPRQLECVMKMEI	1	51.495
P53350	Serine/threonine-protein kinase PLK1	PLK1	480	VSSHPNSLMKKITLLKYFRNYMSEHLLKAGA	1	89.557
P29590;P29590-10;P29590-11;P29590-12;P29590-13;P29590-14;P29590-2;P29590-3;P29590-4;P29590-5;P29590-8;P29590-9	Protein PML	PML	160;160;160;160;160;160;160;160;160;160;160;160	QLLCAKCFEAHQWFLKHEARPLAELRNQSVR	1	158.88
P29590;P29590-10;P29590-11;P29590-12;P29590-13;P29590-14;P29590-2;P29590-3;P29590-4;P29590-5;P29590-8;P29590-9	Protein PML	PML	380;380;380;380;380;380;380;380;380;380;380;380	QSLQAAVRTDGFDEFKVRLQDLSSCITQGKD	1	244.71
P29590;P29590-10;P29590-11;P29590-12;P29590-13;P29590-14;P29590-2;P29590-3;P29590-4;P29590-5;P29590-8;P29590-9	Protein PML	PML	394;394;394;394;394;394;394;394;394;394;394;394	FKVRLQDLSSCITQGKDAAVSKKASPEAAST	1	102.98
P29590;P29590-10;P29590-11;P29590-12;P29590-13;P29590-14;P29590-2;P29590-3;P29590-4;P29590-5;P29590-8;P29590-9	Protein PML	PML	401;401;401;401;401;401;401;401;401;401;401;401	LSSCITQGKDAAVSKKASPEAASTPRDPIDV	1	122.39
P29590;P29590-2;P29590-3;P29590-4;P29590-5;P29590-8;P29590-9	Protein PML	PML	426;426;426;426;426;426;426	RDPIDVDLPEEAERVKAQVQALGLAEAQPMA	1	43.804
P29590;P29590-11;P29590-12;P29590-13;P29590-2;P29590-3;P29590-4;P29590-5;P29590-8;P29590-9	Protein PML	PML	490;442;442;442;490;490;490;490;490;490	QKRKCSQTQCPRKVIKMESEEGKEARLARSS	0.999997	107.35
P29590;P29590-10;P29590-11;P29590-12;P29590-13;P29590-14;P29590-2;P29590-3;P29590-4;P29590-5;P29590-8;P29590-9	Protein PML	PML	65;65;65;65;65;65;65;65;65;65;65;65	EEFQFLRCQQCQAEAKCPKLLPCLHTLCSGC	1	154.46
Q10713;Q10713-2	Mitochondrial-processing peptidase subunit alpha	PMPCA	299;168	VDIDRSVAQYTGGIAKLERDMSNVSLGPTPI	1	104.45
Q9H307;Q9H307-2	Pinin	PNN	157;24	NRRIFGLLMGTLQKFKQESTVATERQKRRQE	1	85.554
Q9H307;Q9H307-2	Pinin	PNN	528;395	TPQVTQEQGHLLPERKDFPVESVKLTEVPVE	1	77.894
Q9P215	Pogo transposable element with KRAB domain	POGK	13	___MESTAYPLNLSLKEEEEEEEIQSRELED	1	179.79
Q14181;Q14181-2	DNA polymerase alpha subunit B	POLA2	223;15	_MFQKLPDIREVLTCKIEELGSELKEHYKIE	0.999702	93.633
Q15054;Q15054-2;Q15054-3	DNA polymerase delta subunit 3	POLD3	258;219;152	AMNKFKVNLDSEQAVKEEKIVEQPTVSVTEP	0.999988	202.33
Q15054;Q15054-2;Q15054-3	DNA polymerase delta subunit 3	POLD3	261;222;155	KFKVNLDSEQAVKEEKIVEQPTVSVTEPKLA	0.988627	81.974
Q15054;Q15054-2;Q15054-3	DNA polymerase delta subunit 3	POLD3	274;235;168	EEKIVEQPTVSVTEPKLATPAGLKKSSKKAE	0.830538	83.395
P24928	DNA-directed RNA polymerase II subunit RPB1	POLR2A	710	DSKTYQDIQNTIKKAKQDVIEVIEKAHNNEL	1	94.688
P24928	DNA-directed RNA polymerase II subunit RPB1	POLR2A	812	RIPFGFKHRTLPHFIKDDYGPESRGFVENSY	1	59.673
P05423	DNA-directed RNA polymerase III subunit RPC4	POLR3D	141	TVDVSDMGPSHIINIKKEKRETDEETKQILR	1	283.01
P05423	DNA-directed RNA polymerase III subunit RPC4	POLR3D	220	PKEEDMEVDIPAVKVKEEPRDEEEEAKMKAP	1	109
P05423	DNA-directed RNA polymerase III subunit RPC4	POLR3D	396	HKLVCSPDFESLLDHKHR_____________	1	190.8
Q9NVU0;Q9NVU0-2;Q9NVU0-3;Q9NVU0-4;Q9NVU0-5	DNA-directed RNA polymerase III subunit RPC5	POLR3E	171;171;171;171;135	NEAGDSSQDEAEDDVKQITVRFSRPESEQAR	1	51.827
Q9NVU0;Q9NVU0-2;Q9NVU0-3;Q9NVU0-4;Q9NVU0-5	DNA-directed RNA polymerase III subunit RPC5	POLR3E	498;498;498;498;462	KEQLRVPAVPPGVRIKEEPVSEEGEEDEEQE	1	170.6
Q9NVU0;Q9NVU0-5	DNA-directed RNA polymerase III subunit RPC5	POLR3E	659;623	DMSDQHRQVLLEIFSKNYRVRRNMIQSRLTQ	1	273.49
Q9H1D9	DNA-directed RNA polymerase III subunit RPC6	POLR3F	5	___________MAEVKVKVQPPDADPVEIEN	1	150.36
Q9H1D9	DNA-directed RNA polymerase III subunit RPC6	POLR3F	7	_________MAEVKVKVQPPDADPVEIENRI	1	150.36
O95707	Ribonuclease P protein subunit p29	POP4	90	GLSARQRRELRLFDIKPEQQRYSLFLPLHEL	1	73.499
O75817	Ribonuclease P protein subunit p20	POP7	46	PRRPNDIYVNMKTDFKAQLARCQKLLDGGAR	1	78.903
Q8NEY8;Q8NEY8-2;Q8NEY8-3;Q8NEY8-5;Q8NEY8-6;Q8NEY8-7;Q8NEY8-8;Q8NEY8-9	Periphilin-1	PPHLN1	240;247;185;192;192;56;240;221	TEKELAEAASKWAAEKLEKSDESNLPEISEY	1	107.97
Q8WUA2	Peptidyl-prolyl cis-trans isomerase-like 4	PPIL4	201	LDSGRIGADEEIDDFKGRSAEEVEEIKAEKE	1	93.348
P30154;P30154-2;P30154-3;P30154-4	Serine/threonine-protein phosphatase 2A 65 kDa regulatory subunit A beta isoform	PPP2R1B	175;175;111;175	CGLFSVCYPRASNAVKAEIRQQFRSLCSDDT	1	113.53
P30154;P30154-2;P30154-3;P30154-4;P30154-5	Serine/threonine-protein phosphatase 2A 65 kDa regulatory subunit A beta isoform	PPP2R1B	573;573;509;528;446	KIGPILDTNALQGEVKPVLQKLGQDEDMDVK	1	64.967
Q9NQV6;Q9NQV6-1;Q9NQV6-2;Q9NQV6-4;Q9NQV6-5;Q9NQV6-6;Q9NQV6-7	PR domain zinc finger protein 10	PRDM10	380;294;294;380;294;380;380	ISSEQLQQHLNSHDEKLDVFSRTRGRGRGRG	1	70.345
P57071;P57071-2;P57071-3	PR domain zinc finger protein 15	PRDM15	883;574;554	MLDHQRRHLEGVRRVKREDLEAGGENLVRYK	1	224.86
Q9HAZ2;Q9HAZ2-2;Q9HAZ2-3;Q9HAZ2-4	PR domain zinc finger protein 16	PRDM16	752;752;753;568	LYPFTDRALAHNLLVKAEPKSPRDALKVGGP	1	67.902
Q13029;Q13029-2;Q13029-3;Q13029-5	PR domain zinc finger protein 2	PRDM2	651;651;450;450	AKKRRTASPPALPKIKAETDSDPMVPSCSLS	1	92.449
Q06830	Peroxiredoxin-1	PRDX1	120	VSDPKRTIAQDYGVLKADEGISFRGLFIIDD	1	78.674
O43395;O43395-3	U4/U6 small nuclear ribonucleoprotein Prp3	PRPF3	376;241	KTGIHTSTRLALIAPKKELKEGDIPEIEWWD	1	93.096
Q13523	Serine/threonine-protein kinase PRP4 homolog	PRPF4B	117	DLALLEDLEKQRALIKAELDNELMEGKVQSG	1	246.18
O94906;O94906-2	Pre-mRNA-processing factor 6	PRPF6	683;643	RSILALAFQVFMKSVKLEWVQDNIRAAQDLC	1	117.7
P25788;P25788-2	Proteasome subunit alpha type-3	PSMA3	245;238	KDIREEAEKYAKESLKEEDESDDDNM_____	1	115.42
P49721	Proteasome subunit beta type-2	PSMB2	29	LVASDRVAASNIVQMKDDHDKMFKMSEKILL	0.947683	79.69
P49721	Proteasome subunit beta type-2	PSMB2	198	IDKNGIHDLDNISFPKQGS____________	1	100.97
P62191	26S protease regulatory subunit 4	PSMC1	24	HGPGGGKKDDKDKKKKYEPPVPTRVGKKKKK	1	94.122
P62191;P62191-2	26S protease regulatory subunit 4	PSMC1	430;357	TNEDFKKSKENVLYKKQEGTPEGLYL_____	1	90.614
P35998;P35998-2	26S protease regulatory subunit 7	PSMC2	340;203	DTLDPALMRPGRLDRKIEFSLPDLEGRTHIF	1	129.77
O00231;O00231-2	26S proteasome non-ATPase regulatory subunit 11	PSMD11	274;274	IMLNTPEDVQALVSGKLALRYAGRQTEALKC	1	191.07
O00232;O00232-2	26S proteasome non-ATPase regulatory subunit 12	PSMD12	15;15	_MADGGSERADGRIVKMEVDYSATVDQRLPE	1	60.489
O00232;O00232-2	26S proteasome non-ATPase regulatory subunit 12	PSMD12	92;72	AKEWDLLNENIMLLSKRRSQLKQAVAKMVQQ	1	288.69
O00487	26S proteasome non-ATPase regulatory subunit 14	PSMD14	264	LELAKNYNKAVEEEDKMTPEQLAIKNVGKQD	1	55.011
O43242	26S proteasome non-ATPase regulatory subunit 3	PSMD3	76	EHSQRELDTVTLEDIKEHVKQLEKAVSGKEP	1	68.576
P55036;P55036-2	26S proteasome non-ATPase regulatory subunit 4	PSMD4	122;122	MRIIAFVGSPVEDNEKDLVKLAKRLKKEKVN	1	85.563
P48556	26S proteasome non-ATPase regulatory subunit 8	PSMD8	297	ILFTEATRILFFNTPKKMTDYAKKRGWVLGP	1	130.1
P61289;P61289-2	Proteasome activator complex subunit 3	PSME3	6;6	__________MASLLKVDQEVKLKVDSFRER	1	153.39
O95758;O95758-1;O95758-2;O95758-4;O95758-5;O95758-6;O95758-7;P26599;P26599-2;P26599-3	Polypyrimidine tract-binding protein 1;Polypyrimidine tract-binding protein 3	PTBP1;PTBP3	257;226;229;263;260;229;162;259;259;259	QNIYNACCTLRIDFSKLTSLNVKYNNDKSRD	1	243.99
Q9UKA9;Q9UKA9-2;Q9UKA9-3;Q9UKA9-4;Q9UKA9-5;Q9UKA9-6	Polypyrimidine tract-binding protein 2	PTBP2	256;256;256;256;256;256	QNIYNACCTLRIDFSKLVNLNVKYNNDKSRD	1	102.65
Q15185;Q15185-3;Q15185-4	Prostaglandin E synthase 3	PTGES3	79;79;79	SKHKRTDRSILCCLRKGESGQSWPRLTKERA	1	90.614
P06454;P06454-2	Prothymosin alpha, N-terminally processed;Prothymosin alpha	PTMA	15;15	_MSDAAVDTSSEITTKDLKEKKEVVEEAENG	1	117.65
Q9UHX1-5;Q9UHX1-6	Poly(U)-binding-splicing factor PUF60	PUF60	14;14	__MATATIALGTDSIKMENGQSTAAKLGLPP	1	86.987
Q96N64;Q96N64-2;Q96N64-3	PWWP domain-containing protein 2A	PWWP2A	208;208;208	SKRFGPHGIPVTVFPKREYKDKPEAMPLQSN	1	124.25
Q9H974-2	Queuine tRNA-ribosyltransferase subunit QTRTD1	QTRTD1	5	___________MTVSKFMAIQKALQPDWFQC	1	56.404
Q9H974;Q9H974-2;Q9H974-3;Q9H974-4	Queuine tRNA-ribosyltransferase subunit QTRTD1	QTRTD1	247;124;141;259	RLRLLSSVTAELPEDKPRLISGVSRPDEVLE	1	194.51
P53611	Geranylgeranyl transferase type-2 subunit beta	RABGGTB	11	_____MGTPQKDVIIKSDAPDTLLLEKHADY	0.999722	80.412
Q9NS91	E3 ubiquitin-protein ligase RAD18	RAD18	102	FARNHLLQFALESPAKSPASSSSKNLAVKVY	1	132.83
Q9NS91	E3 ubiquitin-protein ligase RAD18	RAD18	115	PAKSPASSSSKNLAVKVYTPVASRQSLKQGS	1	155.79
Q9NS91	E3 ubiquitin-protein ligase RAD18	RAD18	151	FLIREMSGSTSELLIKENKSKFSPQKEASPA	1	91.589
Q9NS91	E3 ubiquitin-protein ligase RAD18	RAD18	186	ETRSVEEIAPDPSEAKRPEPPSTSTLKQVTK	1	130.83
Q9NS91	E3 ubiquitin-protein ligase RAD18	RAD18	257	PLPKTVYNLLSDRDLKKKLKEHGLSIQGNKQ	1	108.58
Q9NS91	E3 ubiquitin-protein ligase RAD18	RAD18	328	RLEASKLNESVMVFTKDQTEKEIDEIHSKYR	0.995162	96.504
Q9NS91	E3 ubiquitin-protein ligase RAD18	RAD18	347	EKEIDEIHSKYRKKHKSEFQLLVDQARKGYK	1	61.409
Q9NS91	E3 ubiquitin-protein ligase RAD18	RAD18	376	YKKIAGMSQKTVTITKEDESTEKLSSVCMGQ	1	171.56
O60216	Double-strand-break repair protein rad21 homolog	RAD21	573	KRTQQMLHGLQRALAKTGAESISLLELCRNT	1	84.653
O43502;O43502-2	DNA repair protein RAD51 homolog 3	RAD51C	42;42	LVSAGFQTAEELLEVKPSELSKEVGISKAEA	1	231.29
Q9Y4B4	Helicase ARIP4	RAD54L2	682	EDSTLASSMGEATNSKFLQGVGFNPFQERGN	0.998351	87.357
Q9Y4B4	Helicase ARIP4	RAD54L2	901	DRVVDDLNPMLNFTRKEVENLLHFVEKEPAP	0.99961	51.827
Q7Z5J4;Q7Z5J4-2;Q7Z5J4-3;Q7Z5J4-4	Retinoic acid-induced protein 1	RAI1	811;764;811;811	EDPPGEKVASLPGDFKQEEVGGVKEEAGGLL	0.972143	62.295
Q7Z5J4;Q7Z5J4-2;Q7Z5J4-3;Q7Z5J4-4	Retinoic acid-induced protein 1	RAI1	819;772;819;819	ASLPGDFKQEEVGGVKEEAGGLLQCPEVAKA	0.987975	153.25
Q9UKM9;Q9UKM9-2	RNA-binding protein Raly	RALY	165;149	VTVPLVRRVKTNVPVKLFARSTAVTTSSAKI	1	68.536
P07910;P07910-2;P07910-4;Q86SE5;Q86SE5-3	RNA-binding Raly-like protein;Heterogeneous nuclear ribonucleoproteins C1/C2	RALYL;HNRNPC	42;42;42;47;60	VVKKSDVEAIFSKYGKIVGCSVHKGFAFVQY	1	71.176
P07910;P07910-2;P07910-4;Q86SE5;Q86SE5-3	RNA-binding Raly-like protein;Heterogeneous nuclear ribonucleoproteins C1/C2	RALYL;HNRNPC	50;50;50;55;68	AIFSKYGKIVGCSVHKGFAFVQYVNERNARA	1	161.04
P46060	Ran GTPase-activating protein 1	RANGAP1	524	SNTFLTRLLVHMGLLKSEDKVKAIANLYGPL	1	286.7
Q09028;Q09028-2;Q09028-3;Q09028-4	Histone-binding protein RBBP4	RBBP4	160;159;160;125	PSSDVLVFDYTKHPSKPDPSGECNPDLRLRG	0.91239	113.64
Q09028;Q09028-3	Histone-binding protein RBBP4	RBBP4	4;4	____________MADKEAAFDDAVEERVINE	1	75.018
Q16576	Histone-binding protein RBBP7	RBBP7	4	____________MASKEMFEDTVEERVINEE	1	87.519
Q16576;Q16576-2	Histone-binding protein RBBP7	RBBP7	155;199	ATKTPSSDVLVFDYTKHPAKPDPSGECNPDL	0.798842	80.729
Q16576;Q16576-2	Histone-binding protein RBBP7	RBBP7	159;203	PSSDVLVFDYTKHPAKPDPSGECNPDLRLRG	0.825751	85.998
Q09028;Q09028-2;Q09028-3;Q16576;Q16576-2	Histone-binding protein RBBP7;Histone-binding protein RBBP4	RBBP7;RBBP4	22;21;22;21;65	MFEDTVEERVINEEYKIWKKNTPFLYDLVMT;AFDDAVEERVINEEYKIWKKNTPFLYDLVMT	1	98.582
Q99708;Q99708-2;Q99708-3	DNA endonuclease RBBP8	RBBP8	604;604;604	RPRESLETENVLDDIKSAGSHEPIKIQTRSD	0.988543	167.34
Q99708;Q99708-2	DNA endonuclease RBBP8	RBBP8	869;874	VGFPSTQTCMERGYIKEDLDPCPRPKRRQPY	1	70.889
Q9NTZ6	RNA-binding protein 12	RBM12	361	GLVKFLSPQDTFEALKRNRMLMIQRYVEVSP	1	123.02
Q9NTZ6	RNA-binding protein 12	RBM12	636	LEDMREIEKNPPAQGKKGLKMPVPGNPAVPG	0.999922	80.632
Q8IXT5	RNA-binding protein 12B	RBM12B	151	GTGHGNLRPRKTRPLKAENPYLFLRGLPYLV	1	108.63
Q8NDT2	Putative RNA-binding protein 15B	RBM15B	213	QHALARQLLLYDRPLKVEPVYLRGGGGSSRR	1	71.148
Q9Y4C8	Probable RNA-binding protein 19	RBM19	481	QVFQGRMLHVLPSTIKKEASEDASALGSSSY	1	89.26
Q14498;Q14498-2	RNA-binding protein 39	RBM39	119;119	FNSAIRGKIGLPHSIKLSRRRSRSKSPFRKD	1	72.662
Q14498;Q14498-2;Q14498-3	RNA-binding protein 39	RBM39	232;232;210	RVLGVPIIVQASQAEKNRAAAMANNLQKGSA	1	75.548
Q9BWF3;Q9BWF3-2;Q9BWF3-3;Q9BWF3-4	RNA-binding protein 4	RBM4	92;92;92;92	STKLHVGNISPTCTNKELRAKFEEYGPVIEC	1	58.723
Q9BQ04;Q9BWF3;Q9BWF3-2;Q9BWF3-3;Q9BWF3-4	RNA-binding protein 4;RNA-binding protein 4B	RBM4;RBM4B	27;27;27;27;27	EATEQEIRSLFEQYGKVLECDIIKNYGFVHI	1	57.936
Q9BQ04;Q9BWF3;Q9BWF3-2;Q9BWF3-3;Q9BWF3-4	RNA-binding protein 4;RNA-binding protein 4B	RBM4;RBM4B	3;3;3;3;3	_____________MVKLFIGNLPREATEQEI	1	91.752
P78332;P78332-3	RNA-binding protein 6	RBM6	453;453	RDLQDQDYRTGPSEEKPSRLIRLSGVPEDAT	1	135.91
P78332;P78332-2	RNA-binding protein 6	RBM6	569;47	SSCSFCKNPREVTEAKQELITYPQPQKTSIP	1	65.231
P38159;P38159-2;P38159-3	RNA-binding motif protein, X chromosome, N-terminally processed;RNA-binding motif protein, X chromosome	RBMX	22;22;22	PGKLFIGGLNTETNEKALEAVFGKYGRIVEV	1	168.79
P38159;P38159-2	RNA-binding motif protein, X chromosome, N-terminally processed;RNA-binding motif protein, X chromosome	RBMX	80;67	AARDMNGKSLDGKAIKVEQATKPSFESGRRG	0.999999	86.488
P18754;P18754-2	Regulator of chromosome condensation	RCC1	335;366	RAEYGRLGLGEGAEEKSIPTLISRLPAVSSV	1	57.366
Q9P258	Protein RCC2	RCC2	96	AAVVITEPEHTKERVKLEGSKCKGQLLIFGA	1	78.513
P48378;P48378-2	DNA-binding protein RFX2	RFX2	710;685	SEAGPDARSLGEPLVKRERSDPNHSLQGI__	1	111.63
P62745	Rho-related GTP-binding protein RhoB	RHOB	135	DLRSDEHVRTELARMKQEPVRTDDGRAMAVR	1	95.417
Q13129	Zinc finger protein Rlf	RLF	839	MHNVENSNGDIKKSVKLEESATGEKQDCINQ	1	72.891
Q13129	Zinc finger protein Rlf	RLF	1599	QMENLVVCVKYGTKIKEEPPSEADPCIKKEE	1	132.74
Q6ZNA4;Q6ZNA4-2;Q6ZNA4-3;Q6ZNA4-4	E3 ubiquitin-protein ligase Arkadia	RNF111	19;19;19;19	WTPEYNELYTLKVDMKSEIPSDAPKTQESLK	1	61.409
Q8NCN4	E3 ubiquitin-protein ligase RNF169	RNF169	362	KRLPFSSLSSLASLHKPERSVSPESNDSISE	1	99.092
Q99496;Q99496-2	E3 ubiquitin-protein ligase RING2	RNF2	249;177	PTLMEKDDSAQTRYIKTSGNATVDHLSKYLA	1	89.011
Q99496;Q99496-2	E3 ubiquitin-protein ligase RING2	RNF2	323;251	SFSLELVSEKYWKVNKPMELYYAPTKEHK__	1	64.52
Q9NWF9;Q9NWF9-1	E3 ubiquitin-protein ligase RNF216	RNF216	351;408	IINPSSSLLASQDETKLPKIDFFDYSKLTPL	1	206.48
Q9NWF9;Q9NWF9-1	E3 ubiquitin-protein ligase RNF216	RNF216	354;411	PSSSLLASQDETKLPKIDFFDYSKLTPLDQR	0.958913	117.8
Q9NWF9;Q9NWF9-1;Q9NWF9-3	E3 ubiquitin-protein ligase RNF216	RNF216	589;646;211	EKVLPQTILYKYYERKAEEEVAAAYADELVR	1	125.45
Q5VTB9;Q5VTB9-3	E3 ubiquitin-protein ligase RNF220	RNF220	277;38	MAPGTPKSLLLSASIKREGESPTASPHSSAT	1	122.64
O75150;O75150-3;O75150-4	E3 ubiquitin-protein ligase BRE1B	RNF40	807;807;707	ERIKANQIHKLLREEKDELGEQVLGLKSQVD	1	143.47
O75150;O75150-4	E3 ubiquitin-protein ligase BRE1B	RNF40	847;747	EEKERALQGSLGGVEKELTLRSQALELNKRK	1	162.09
O75150;O75150-4	E3 ubiquitin-protein ligase BRE1B	RNF40	874;774	NKRKAVEAAQLAEDLKVQLEHVQTRLREIQP	1	69.765
O60942;O60942-2;O60942-3;O60942-4	mRNA guanylyltransferase;mRNA-capping enzyme;Polynucleotide 5'-triphosphatase	RNGTT	287;287;287;287	QPVSMDKQNIKLLDLKPYKVSWKADGTRYMM	1	133.89
Q9H4A4	Aminopeptidase B	RNPEP	398	MDITGEENPLNKLRVKIEPGVDPDDTYNETP	1	159.77
P27635	60S ribosomal protein L10	RPL10	42	PDAKIRIFDLGRKKAKVDEFPLCGHMVSDEY	1	84.561
P27635	60S ribosomal protein L10	RPL10	175	PGRQKIHISKKWGFTKFNADEFEDMVAEKRL	1	121.44
P27635;Q96L21	60S ribosomal protein L10;60S ribosomal protein L10-like	RPL10;RPL10L	121;121	AGADRLQTGMRGAFGKPQGTVARVHIGQVIM	1	66.989
P27635;Q96L21	60S ribosomal protein L10;60S ribosomal protein L10-like	RPL10;RPL10L	30;30	KPYPKSRFCRGVPDAKIRIFDLGRKKAKVDE	1	118.28
P62906	60S ribosomal protein L10a	RPL10A	118	LAKKYDAFLASESLIKQIPRILGPGLNKAGK	1	148.52
P62913;P62913-2	60S ribosomal protein L11	RPL11	159;158	KKRRTGCIGAKHRISKEEAMRWFQQKYDGII	1	79.986
P62913;P62913-2	60S ribosomal protein L11	RPL11	169;168	KHRISKEEAMRWFQQKYDGIILPGK______	1	85.837
P62913;P62913-2	60S ribosomal protein L11	RPL11	38;37	NICVGESGDRLTRAAKVLEQLTGQTPVFSKA	1	118.72
P62913;P62913-2	60S ribosomal protein L11	RPL11	52;51	AKVLEQLTGQTPVFSKARYTVRSFGIRRNEK	1	65.949
P62913;P62913-2	60S ribosomal protein L11	RPL11	78;77	RRNEKIAVHCTVRGAKAEEILEKGLKVREYE	1	150.46
P26373;P26373-2	60S ribosomal protein L13	RPL13	177;130	KKEKARVITEEEKNFKAFASLRMARANARLF	0.959752	127.32
P50914	60S ribosomal protein L14	RPL14	124	RFKVMKAKKMRNRIIKNEVKKLQKAALLKAS	1	92.538
P61313	60S ribosomal protein L15	RPL15	153	FHKAIRRNPDTQWITKPVHKHREMRGLTSAG	1	83.633
P61313;P61313-2	60S ribosomal protein L15	RPL15	83;83	RGGRKRPVPKGATYGKPVHHGVNQLKFARSL	1	77.037
P61313;P61313-2	60S ribosomal protein L15	RPL15	93;93	GATYGKPVHHGVNQLKFARSLQSVAEERAGR	0.999992	73.672
Q07020;Q07020-2	60S ribosomal protein L18	RPL18	132;103	GGKILTFDQLALDSPKGCGTVLLSGPRKGRE	1	134.68
Q02543	60S ribosomal protein L18a	RPL18A	11	_____MKASGTLREYKVVGRCLPTPKCHTPP	1	134.23
Q02543	60S ribosomal protein L18a	RPL18A	128	MGARHRARAHSIQIMKVEEIAASKCRRPAVK	1	111.77
P83731	60S ribosomal protein L24	RPL24	2	______________MKVELCSFSGYKIYPGH	1	79.875
P61254	60S ribosomal protein L26	RPL26	136	RKAKSRQVGKEKGKYKEETIEKMQE______	1	150.76
P61254;Q9UNX3	60S ribosomal protein L26;60S ribosomal protein L26-like 1	RPL26;RPL26L1	2;2	______________MKFNPFVTSDRSKNRKR	1	102.87
P39023	60S ribosomal protein L3	RPL3	366	LLVQTKRRALEKIDLKFIDTTSKFGHGRFQT	1	127.66
P39023	60S ribosomal protein L3	RPL3	393	RFQTMEEKKAFMGPLKKDRIAKEEGA_____	1	85.355
P39023	60S ribosomal protein L3	RPL3	399	EKKAFMGPLKKDRIAKEEGA___________	1	232.46
P61513	60S ribosomal protein L37a	RPL37A	13	___MAKRTKKVGIVGKYGTRYGASLRKMVKK	1	72.34
P63173	60S ribosomal protein L38	RPL38	4	____________MPRKIEEIKDFLLTARRKD	1	153.23
P63173	60S ribosomal protein L38	RPL38	9	_______MPRKIEEIKDFLLTARRKDAKSVK	1	170.78
P63173	60S ribosomal protein L38	RPL38	67	KAEKLKQSLPPGLAVKELK____________	1	156.67
P46777	60S ribosomal protein L5	RPL5	164	GLARTTTGNKVFGALKGAVDGGLSIPHSTKR	1	140.36
P46777	60S ribosomal protein L5	RPL5	220	ADYMRYLMEEDEDAYKKQFSQYIKNSVTPDM	0.842365	78.272
P62424	60S ribosomal protein L7a	RPL7A	176	VDPIELVVFLPALCRKMGVPYCIIKGKARLG	1	96.745
Q6DKI1;Q6DKI1-2	60S ribosomal protein L7-like 1	RPL7L1	8;8	________MAEQEQRKIPLVPENLLKKRKAY	1	109.16
P78346;P78346-2	Ribonuclease P protein subunit p30	RPP30	108;108	TSSRARLYDVVAVFPKTEKLFHIACTHLDVD	1	110.12
P78346;P78346-2	Ribonuclease P protein subunit p30	RPP30	16;16	MAVFADLDLRAGSDLKALRGLVETAAHLGYS	1	84.821
P46783;Q9NQ39	40S ribosomal protein S10;Putative 40S ribosomal protein S10-like	RPS10;RPS10P5	139;150	RDTYRRSAVPPGADKKAEAGAGSATEFQFRG	1	101.05
P62280	40S ribosomal protein S11	RPS11	12	____MADIQTERAYQKQPTIFQNKKRVLLGE	1	156.36
P62280	40S ribosomal protein S11	RPS11	30	TIFQNKKRVLLGETGKEKLPRYYKNIGLGFK	0.956793	129.05
P62280	40S ribosomal protein S11	RPS11	32	FQNKKRVLLGETGKEKLPRYYKNIGLGFKTP	0.843577	137.61
P62280	40S ribosomal protein S11	RPS11	38	VLLGETGKEKLPRYYKNIGLGFKTPKEAIEG	1	175.48
P62280	40S ribosomal protein S11	RPS11	45	KEKLPRYYKNIGLGFKTPKEAIEGTYIDKKC	1	114.7
P62280	40S ribosomal protein S11	RPS11	48	LPRYYKNIGLGFKTPKEAIEGTYIDKKCPFT	1	91.589
P62280	40S ribosomal protein S11	RPS11	59	FKTPKEAIEGTYIDKKCPFTGNVSIRGRILS	1	186.82
P62280	40S ribosomal protein S11	RPS11	79	GNVSIRGRILSGVVTKMKMQRTIVIRRDYLH	1	95.981
P62280	40S ribosomal protein S11	RPS11	136	QIGDIVTVGECRPLSKTVRFNVLKVTKAAGT	1	114.74
P62280	40S ribosomal protein S11	RPS11	144	GECRPLSKTVRFNVLKVTKAAGTKKQFQKF_	1	142.29
P62263	40S ribosomal protein S14	RPS14	63	SGKETICRVTGGMKVKADRDESSPYAAMLAA	1	201.21
P62263	40S ribosomal protein S14	RPS14	125	PGAQSALRALARSGMKIGRIEDVTPIPSDST	1	112.71
P62841	40S ribosomal protein S15	RPS15	7	_________MAEVEQKKKRTFRKFTYRGVDL	1	114.5
P62841	40S ribosomal protein S15	RPS15	108	MVGVYNGKTFNQVEIKPEMIGHYLGEFSITY	1	172.79
P62244	40S ribosomal protein S15a	RPS15A	84	LNKCGVISPRFDVQLKDLEKWQNNLLPSRQF	1	81.632
P62249	40S ribosomal protein S16	RPS16	4	____________MPSKGPLQSVQVFGRKKTA	1	69.188
P62249	40S ribosomal protein S16	RPS16	50	NGRPLEMIEPRTLQYKLLEPVLLLGKERFAG	1	172.66
P62249	40S ribosomal protein S16	RPS16	73	LGKERFAGVDIRVRVKGGGHVAQIYAIRQSI	1	70.889
P62249	40S ribosomal protein S16	RPS16	109	AYYQKYVDEASKKEIKDILIQYDRTLLVADP	1	159.5
P08708;P0CW22	40S ribosomal protein S17;40S ribosomal protein S17-like	RPS17;RPS17L	103;103	VSALDQEIIEVDPDTKEMLKLLDFGSLSNLQ	1	180.26
P08708;P0CW22	40S ribosomal protein S17;40S ribosomal protein S17-like	RPS17;RPS17L	129;129	LSNLQVTQPTVGMNFKTPRGPV_________	1	174.99
P08708;P0CW22	40S ribosomal protein S17;40S ribosomal protein S17-like	RPS17;RPS17L	59;59	KKLRNKIAGYVTHLMKRIQRGPVRGISIKLQ	1	54.898
P08708;P0CW22	40S ribosomal protein S17;40S ribosomal protein S17-like	RPS17;RPS17L	72;72	LMKRIQRGPVRGISIKLQEEERERRDNYVPE	1	88.427
P62269	40S ribosomal protein S18	RPS18	8	________MSLVIPEKFQHILRVLNTNIDGR	1	89.358
P62269	40S ribosomal protein S18	RPS18	78	EVERVITIMQNPRQYKIPDWFLNRQKDVKDG	1	89.301
P62269	40S ribosomal protein S18	RPS18	94	IPDWFLNRQKDVKDGKYSQVLANGLDNKLRE	1	113.49
P62269	40S ribosomal protein S18	RPS18	106	KDGKYSQVLANGLDNKLREDLERLKKIRAHR	1	207.24
P62266	40S ribosomal protein S23	RPS23	54	NPFGGASHAKGIVLEKVGVEAKQPNSAIRKC	1	92.856
P62847;P62847-2;P62847-3;P62847-4	40S ribosomal protein S24	RPS24	37;37;37;37	QMVIDVLHPGKATVPKTEIREKLAKMYKTTP	1	71.806
P23396;P23396-2	40S ribosomal protein S3	RPS3	214;230	GPKKPLPDHVSIVEPKDEILPTTPISEQKGG	1	148.23
P61247	40S ribosomal protein S3a	RPS3A	249	EGSSSGKATGDETGAKVERADGYEPPVQESV	1	163.91
P62701	40S ribosomal protein S4, X isoform	RPS4X	106	SIDKTGENFRLIYDTKGRFAVHRITPEEAKY	1	75.819
P62701	40S ribosomal protein S4, X isoform	RPS4X	134	AKYKLCKVRKIFVGTKGIPHLVTHDARTIRY	1	67.928
P62701	40S ribosomal protein S4, X isoform	RPS4X	230	GNSFATRLSNIFVIGKGNKPWISLPRGKGIR	0.997329	205.77
P22090;P62701	40S ribosomal protein S4, Y isoform 1;40S ribosomal protein S4, X isoform	RPS4Y1;RPS4X	71;71	LTGDEVKKICMQRFIKIDGKVRTDITYPAGF	1	83.883
P46782	40S ribosomal protein S5	RPS5	18	EWETAAPAVAETPDIKLFGKWSTDDVQINDI	1	172.3
P46782	40S ribosomal protein S5	RPS5	182	KTIAECLADELINAAKGSSNSYAIKKKDELE	1	161.68
P62081	40S ribosomal protein S7	RPS7	74	AIIIFVPVPQLKSFQKIQVRLVRELEKKFSG	1	79.201
P62081	40S ribosomal protein S7	RPS7	142	DAILEDLVFPSEIVGKRIRVKLDGSRLIKVH	1	90.397
P46781	40S ribosomal protein S9	RPS9	30	TPRRPFEKSRLDQELKLIGEYGLRNKREVWR	1	127.32
P46781	40S ribosomal protein S9	RPS9	66	AKIRKAARELLTLDEKDPRRLFEGNALLRRL	1	95.417
Q92766;Q92766-2;Q92766-3;Q92766-5	Ras-responsive element-binding protein 1	RREB1	615;615;615;615	SIIEALLPLSMEAKIKQEITEGELKAFMTAP	1	218.28
Q92766;Q92766-2;Q92766-3;Q92766-5	Ras-responsive element-binding protein 1	RREB1	885;885;885;885	LHRGPTQPPPPHVSIKLEPASSFAVDFNEPL	1	197.83
Q14684;Q14684-2	Ribosomal RNA processing protein 1 homolog B	RRP1B	720;702	VSPTGPSRVAFDPEQKPLHGVLKTPTSSPAS	1	61.409
Q9Y3A4	Ribosomal RNA-processing protein 7 homolog A	RRP7A	101	QSVELQEKPDLAESPKESRSKFFHPKPVPGF	0.979537	79.382
Q9NSQ0;Q9Y3A4	Putative ribosomal RNA-processing protein 7 homolog B;Ribosomal RNA-processing protein 7 homolog A	RRP7B;RRP7A	14;190	TFMEAYDQKIAEEEAKAKEEEGVPDEEGWVK	0.840108	82.406
Q9NSQ0;Q9Y3A4	Putative ribosomal RNA-processing protein 7 homolog B;Ribosomal RNA-processing protein 7 homolog A	RRP7B;RRP7A	16;192	MEAYDQKIAEEEAKAKEEEGVPDEEGWVKVT	0.79535	76.889
O43818	U3 small nucleolar RNA-interacting protein 2	RRP9	113	AEARAFEEDQVAGRLKEDVLEQRGRLQKLVA	1	81.017
Q15050	Ribosome biogenesis regulatory protein homolog	RRS1	12	____MEGQSVEELLAKAEQDEAEKLQRITVH	0.996092	83.602
Q5VWQ0	Round spermatid basic protein 1	RSBN1	740	TGKRELEVDSQCVRIKTESEEACTEIQLLTT	1	188.8
Q5VWQ0	Round spermatid basic protein 1	RSBN1	781	LNLQQDQKTQPIPVLKVESRLDSDQQHNLQE	1	62.287
Q6PCB5;Q6PCB5-2	Round spermatid basic protein 1-like protein	RSBN1L	763;493	ELQQIKHEPIASVRIKEEPVNVNIPEKTTAL	1	97.904
Q96T23;Q96T23-2;Q96T23-3	Remodeling and spacing factor 1	RSF1	254;223;2	______________MKSEEQPMDLENRSTAN	1	162.37
Q96T23;Q96T23-2;Q96T23-3	Remodeling and spacing factor 1	RSF1	277;246;25	LENRSTANVLEETTVKKEKEDEKELVKLPVI	1	260.31
Q96T23;Q96T23-2;Q96T23-3	Remodeling and spacing factor 1	RSF1	294;263;42	EKEDEKELVKLPVIVKLEKPLPENEEKKIIK	0.998905	118.31
Q96T23;Q96T23-2;Q96T23-3	Remodeling and spacing factor 1	RSF1	390;359;138	KNDQQAKIPLKKREIKLSDDFDSPVKGPLCK	1	132.14
Q96T23;Q96T23-2;Q96T23-3	Remodeling and spacing factor 1	RSF1	456;425;204	LVNGEVSDERVAPNFKTEPIETKFYETKEES	1	171.71
Q96T23;Q96T23-2;Q96T23-3	Remodeling and spacing factor 1	RSF1	468;437;216	PNFKTEPIETKFYETKEESYSPSKDRNIITE	0.99852	67.227
O76021;O76021-2	Ribosomal L1 domain-containing protein 1	RSL1D1	254;34	EKLPEKWESVKLLFVKTEKSAALPIFSSFVS	1	119.39
O76021;O76021-2	Ribosomal L1 domain-containing protein 1	RSL1D1	435;215	ESETPGKSPEKKPKIKEEAVKEKSPSLGKKD	1	109.07
Q9UHA3	Probable ribosome biogenesis protein RLP24	RSL24D1	125	NRLKKNKELQKVQDIKEVKQNIHLIRAPLAG	1	66.152
Q9NZ71;Q9NZ71-2;Q9NZ71-4;Q9NZ71-5;Q9NZ71-6;Q9NZ71-7;Q9NZ71-8;Q9NZ71-9	Regulator of telomere elongation helicase 1	RTEL1	800;800;800;45;800;824;800;577	STRKAKSLDLHVPSLKQRSSGSPAAGDPESS	1	109.79
Q92541	RNA polymerase-associated protein RTF1 homolog	RTF1	424	VETAKVYQLGGTRTNKGLQLRHGNDQRVFRL	1	68.224
Q9Y265;Q9Y265-2	RuvB-like 1	RUVBL1	171;171	HVIIGLKTAKGTKQLKLDPSIFESLQKERVE	1	77.746
Q9Y265;Q9Y265-2	RuvB-like 1	RUVBL1	2;2	______________MKIEEVKSTTKTQRIAS	1	100.88
Q9Y230;Q9Y230-2	RuvB-like 2	RUVBL2	132;87	EALTQAFRRSIGVRIKEETEIIEGEVVEIQI	1	121.72
Q9Y230;Q9Y230-2	RuvB-like 2	RUVBL2	269;224	TQGFLALFSGDTGEIKSEVREQINAKVAEWR	1	161.04
Q9Y230;Q9Y230-2	RuvB-like 2	RUVBL2	456;411	QYMKEYQDAFLFNELKGETMDTS________	1	195.02
Q9UBE0;Q9UBE0-2;Q9UBE0-3	SUMO-activating enzyme subunit 1;SUMO-activating enzyme subunit 1, N-terminally processed	SAE1	195;195;195	KVAKVSQGVEDGPDTKRAKLDSSETTMVKKK	1	119.62
Q15424;Q15424-2;Q15424-3;Q15424-4	Scaffold attachment factor B1	SAFB	381;312;381;381	PPAPKESSTSEGADQKMSSPEDDSDTKRLSK	0.997561	70.718
Q14151	Scaffold attachment factor B2	SAFB2	385	ESSTSEGADQKMSSFKEEKDIKPIIKDEKGR	1	125.97
Q14151	Scaffold attachment factor B2	SAFB2	391	GADQKMSSFKEEKDIKPIIKDEKGRVGSGSG	0.998909	122.97
Q14151	Scaffold attachment factor B2	SAFB2	395	KMSSFKEEKDIKPIIKDEKGRVGSGSGRNLW	0.999985	123.76
Q14151	Scaffold attachment factor B2	SAFB2	517	KEKLSSVDRHHSVEIKIEKTVIKKEEKIEKK	1	137.62
Q14151	Scaffold attachment factor B2	SAFB2	524	DRHHSVEIKIEKTVIKKEEKIEKKEEKKPED	0.996092	171.32
Q14151;Q14151-2	Scaffold attachment factor B2	SAFB2	65;65	GGNKSVLMERLKKAVKEEGQDPDEIGIELEA	1	134.66
Q14151;Q15424;Q15424-2;Q15424-3;Q15424-4	Scaffold attachment factor B2;Scaffold attachment factor B1	SAFB2;SAFB	225;226;157;226;226	EPENEKILDILGETCKSEPVKEESSELEQPF	0.993389	233.08
Q14151;Q15424;Q15424-2;Q15424-3;Q15424-4	Scaffold attachment factor B2;Scaffold attachment factor B1	SAFB2;SAFB	230;231;162;231;231	KILDILGETCKSEPVKEESSELEQPFAQDTS	1	460.92
Q14151;Q15424;Q15424-2;Q15424-3;Q15424-4	Scaffold attachment factor B2;Scaffold attachment factor B1	SAFB2;SAFB	252;253;184;253;253	EQPFAQDTSSVGPDRKLAEEEDLFDSAHPEE	1	216.16
Q14151;Q15424;Q15424-2;Q15424-3;Q15424-4	Scaffold attachment factor B2;Scaffold attachment factor B1	SAFB2;SAFB	293;294;225;294;294	AHAQSSKADSLLAVVKREPAEQPGDGERTDC	1	330.89
Q9BXA9;Q9BXA9-2;Q9BXA9-3;Q9BXA9-4	Sal-like protein 3	SALL3	957;957;824;824	AAAPGSGGAPGRAGIKEEAPFSLLFLSRERG	1	116.06
Q96NU1;Q96NU1-4;Q96NU1-5;Q96NU1-6	Sterile alpha motif domain-containing protein 11	SAMD11	149;149;149;149	GSLEIGLRPAGDLLGKRLGRSPRISSDCFSE	1	84.324
Q96NU1;Q96NU1-4;Q96NU1-5;Q96NU1-6	Sterile alpha motif domain-containing protein 11	SAMD11	72;72;72;72	DSDGSGPTCGRRPGLKQEDGPHIRIMKRRVH	1	67.234
Q9Y3Z3;Q9Y3Z3-2;Q9Y3Z3-3;Q9Y3Z3-4	Deoxynucleoside triphosphate triphosphohydrolase SAMHD1	SAMHD1	622;598;552;587	PTRLREASKSRVQLFKDDPM___________	1	135.86
Q9H0E3;Q9H0E3-2;Q9H0E3-3	Histone deacetylase complex subunit SAP130	SAP130	869;434;904	NSTDDEKSTAKSLLVKAEKRKSPPKEYIDEE	1	139.15
Q9H0E3;Q9H0E3-2;Q9H0E3-3	Histone deacetylase complex subunit SAP130	SAP130	927;492;962	HHFQRYSDVRVKEEKKAMLQEIANQKGVSCR	1	89.301
O75446	Histone deacetylase complex subunit SAP30	SAP30	214	YFIYSVKNDKNKSDLKVDSGVH_________	1	104.22
Q9UHR5;Q9UHR5-2	SAP30-binding protein	SAP30BP	304;288	SGSKTTVISAVGTIVKKAKQ___________	1	115.8
Q9HAJ7;Q9HAJ7-2;Q9HAJ7-3	Histone deacetylase complex subunit SAP30L	SAP30L	59;59;59	NASFSKRVQKSISQKKLKLDIDKSLQVNTLR	0.997677	92.538
P82979	SAP domain-containing ribonucleoprotein	SARNP	17	ATETVELHKLKLAELKQECLARGLETKGIKQ	1	67.385
O43290	U4/U6.U5 tri-snRNP-associated protein 1	SART1	141	LRAKLGLKPLEVNAIKKEAGTKEEPVTADVI	1	214.81
O43290	U4/U6.U5 tri-snRNP-associated protein 1	SART1	147	LKPLEVNAIKKEAGTKEEPVTADVINPMALR	1	128.38
O43290	U4/U6.U5 tri-snRNP-associated protein 1	SART1	188	AAKEKRLLNQKLGKIKTLGEDDPWLDDTAAW	1	209.01
O43290	U4/U6.U5 tri-snRNP-associated protein 1	SART1	336	SVDDLAQQKPRSILSKYDEELEGERPHSFRL	1	102.89
Q9UPW6;Q9UPW6-2	DNA-binding protein SATB2	SATB2	24;24	CLRDSPDRRSGSPDVKGPPPVKVARLEQNGS	1	56.121
Q9UPW6;Q9UPW6-2	DNA-binding protein SATB2	SATB2	350;232	INQQFLNHPPIPRAVKPEPTNSSVEVSPDIY	1	222.51
Q9UQR0	Sex comb on midleg-like protein 2	SCML2	332	EKPLPVICSTSAASLKSLTRDRGMLYKDVAS	1	171.29
Q9UQR0	Sex comb on midleg-like protein 2	SCML2	536	ASEGEPLFAGGSAIPKEENLSEDSKSSSLNS	1	165.53
Q96C92;Q96C92-2;Q96C92-3;Q96C92-4	Serologically defined colon cancer antigen 3	SDCCAG3	429;406;371;356	LVAEILKSIDRISEVKDEEEDS_________	1	298.7
Q5TEA6;Q5TEA6-2	Protein sel-1 homolog 2	SEL1L2	116;116	KNFTDEGDQLFKMGIKVLQQSKSQKQKEEAY	1	78.78
Q5TEA6;Q5TEA6-2	Protein sel-1 homolog 2	SEL1L2	122;122	GDQLFKMGIKVLQQSKSQKQKEEAYLLFAKA	1	78.78
Q15047;Q15047-3	Histone-lysine N-methyltransferase SETDB1	SETDB1	1032;1032	SRMEAEKASTSGLGIKDEGDIKQAKKEDTDD	1	65.438
Q15047;Q15047-3	Histone-lysine N-methyltransferase SETDB1	SETDB1	1069;1069	VTESSRNYGYNPSPVKPEGLRRPPSKTSMHQ	1	95.57
Q7Z333;Q7Z333-3;Q7Z333-4	Probable helicase senataxin	SETX	339;339;339	YNREIRHIRNSSVRTKLEPESYLDDMVTCSQ	1	47.73
Q7Z333;Q7Z333-3;Q7Z333-4	Probable helicase senataxin	SETX	678;678;678	TIEGDNNEQNYIKDVKLEDHLLAGSCLKQSS	0.787456	92.231
Q15459;Q15459-2	Splicing factor 3A subunit 1	SF3A1	686;621	HPPPPMEDEPTSKKLKTEDSLMPEEEFLRRN	1	61.265
Q15428	Splicing factor 3A subunit 2	SF3A2	103	KEAKEAPAQPAPEKVKVEVKKFVKIGRPGYK	0.999994	89.698
O75533	Splicing factor 3B subunit 1	SF3B1	214	RWDQTADQTPGATPKKLSSWDQAETPGHTPS	1	90.718
O75533	Splicing factor 3B subunit 1	SF3B1	413	PLSDEELDAMFPEGYKVLPPPAGYVPIRTPA	1	207.99
Q9Y3B4	Pre-mRNA branch site protein p14	SF3B14	7	_________MAMQAAKRANIRLPPEVNRILY	1	81.296
Q9Y3B4	Pre-mRNA branch site protein p14	SF3B14	29	PPEVNRILYIRNLPYKITAEEMYDIFGKYGP	1	157.11
P23246;P23246-2	Splicing factor, proline- and glutamine-rich	SFPQ	338;338	PGEVFINKGKGFGFIKLESRALAEIAKAELD	1	119.25
Q9Y371;Q9Y371-2;Q9Y371-3	Endophilin-B1	SH3GLB1	156;156;56	LNFLTPLRNFIEGDYKTIAKERKLLQNKRLD	1	61.265
P60896	26S proteasome complex subunit DSS1	SHFM1	66	DFSNQLRAELEKHGYKMETS___________	1	119.53
P34896;P34896-2;P34896-3	Serine hydroxymethyltransferase, cytosolic	SHMT1	38;38;38	AQPLKDSDVEVYNIIKKESNRQRVGLELIAS	1	144.5
Q8NDZ2	SUMO-interacting motif-containing protein 1	SIMC1	410	METPARKEISLSEPAKPGSAHVQSRTPQGGL	1	52.52
Q96ST3	Paired amphipathic helix protein Sin3a	SIN3A	122	PPVAPVQGQQQFQRLKVEDALSYLDQVKLQF	1	74.141
Q96EB6;Q96EB6-2	SirtT1 75 kDa fragment;NAD-dependent protein deacetylase sirtuin-1	SIRT1	734;548	TDGDDQEAINEAISVKQEVTDMNYPSNKS__	0.999992	103.17
Q9UIU6	Homeobox protein SIX4	SIX4	568	VVYTVPNTGQTIGSVKQEGLERSLVFSQLMP	1	120.18
P12757;P12757-5	Ski-like protein	SKIL	427;407	NVSLTSAVSQSKELTKTEASKSISRQSEKAH	1	72.705
P12757;P12757-3;P12757-5	Ski-like protein	SKIL	527;481;507	ASSPLLVKDVICEDDKGKIMEEVMRTYLKQQ	0.969221	129.02
Q13309;Q13309-2;Q13309-4	S-phase kinase-associated protein 2	SKP2	299;299;85	TITQLNLSGYRKNLQKSDLSTLVRRCPNLVH	1	98.942
Q14493;Q14493-2	Histone RNA hairpin-binding protein	SLBP	98;59	EMRTRVNKEMARYKRKLLINDFGRERKSSSG	1	104.82
P08195;P08195-2;P08195-3;P08195-4	4F2 cell-surface antigen heavy chain	SLC3A2	615;514;553;646	QPGREEGSPLELERLKLEPHEGLLLRFPYAA	1	100.43
Q8IY92;Q8IY92-2	Structure-specific endonuclease subunit SLX4	SLX4	1180;868	QTKMKSISSDPLEEKKALEISPRSCELFSII	1	102.06
Q5VYV7	Protein SLX4IP	SLX4IP	239	DSIKAAESHWGLPVQKLEKVNQTQPEDTSGQ	1	106.57
Q5VYV7	Protein SLX4IP	SLX4IP	356	DPGLLLKQDLAKTTSKEELHVLESLSSRHLM	1	53.565
Q13485	Mothers against decapentaplegic homolog 4	SMAD4	113	LWRWPDLHKNELKHVKYCQYAFDLKCDSVCV	1	114.27
P51532;P51532-2;P51532-3;P51532-4;P51532-5	Transcription activator BRG1	SMARCA4	711;711;711;711;711	DDVSEVDARHIIENAKQDVDDEYGVSQALAR	1	61.963
O60264	SWI/SNF-related matrix-associated actin-dependent regulator of chromatin subfamily A member 5	SMARCA5	83	GKQKEIQEPDPTYEEKMQTDRANRFEYLLKQ	1	69.935
O60264	SWI/SNF-related matrix-associated actin-dependent regulator of chromatin subfamily A member 5	SMARCA5	644	SIVIQQGRLVDQNLNKIGKDEMLQMIRHGAT	0.955884	101.92
O60264	SWI/SNF-related matrix-associated actin-dependent regulator of chromatin subfamily A member 5	SMARCA5	647	IQQGRLVDQNLNKIGKDEMLQMIRHGATHVF	1	65.374
O60264	SWI/SNF-related matrix-associated actin-dependent regulator of chromatin subfamily A member 5	SMARCA5	722	TESSVYNFEGEDYREKQKIAFTEWIEPPKRE	1	53.998
O60264	SWI/SNF-related matrix-associated actin-dependent regulator of chromatin subfamily A member 5	SMARCA5	966	EDRFLICMLHKLGFDKENVYDELRQCIRNSP	1	124.29
Q9H4L7;Q9H4L7-2	SWI/SNF-related matrix-associated actin-dependent regulator of chromatin subfamily A containing DEAD/H box 1	SMARCAD1	77;77	KTEDSSVPETPDNERKASISYFKNQRGIQYI	1	123.86
Q9H4L7;Q9H4L7-2;Q9H4L7-3	SWI/SNF-related matrix-associated actin-dependent regulator of chromatin subfamily A containing DEAD/H box 1	SMARCAD1	996;998;566	GTIEESMLKINQQKLKLEQDMTTVDEGDEGS	1	143.92
Q12824;Q12824-2	SWI/SNF-related matrix-associated actin-dependent regulator of chromatin subfamily B member 1	SMARCB1	106;97	LKASEVEEILDGNDEKYKAVSISTEPPTYLR	1	120.32
Q92922	SWI/SNF complex subunit SMARCC1	SMARCC1	359	GKKGQASLYGKRRSQKEEDEQEDLTKDMEDP	0.778149	56.22
Q92922	SWI/SNF complex subunit SMARCC1	SMARCC1	592	PAAQQMLNFPEKNKEKPVDLQNFGLRTDIYS	1	65.467
Q92922	SWI/SNF complex subunit SMARCC1	SMARCC1	739	RVREEVPLELVEAHVKKVQEAARASGKVDPT	1	126.63
Q8TAQ2;Q8TAQ2-2;Q8TAQ2-3	SWI/SNF complex subunit SMARCC2	SMARCC2	704;735;735	ASAAAKSALEEFSKMKEEVPTALVEAHVRKV	1	135.38
Q8TAQ2;Q8TAQ2-2;Q8TAQ2-3	SWI/SNF complex subunit SMARCC2	SMARCC2	848;879;879	EVLKEVVESEGERKTKVERDIGEGNLSTAAA	1	87.881
Q92925;Q92925-2;Q92925-3	SWI/SNF-related matrix-associated actin-dependent regulator of chromatin subfamily D member 2	SMARCD2	168;147;120	VPESQAYMDLLAFERKLDQTIARKRMEIQEA	1	114.4
Q969G3;Q969G3-2;Q969G3-3;Q969G3-4;Q969G3-5;Q969G3-6	SWI/SNF-related matrix-associated actin-dependent regulator of chromatin subfamily E member 1	SMARCE1	92;92;22;57;57;22	SRKVWDQVKASNPDLKLWEIGKIIGGMWRDL	1	255.08
Q14683	Structural maintenance of chromosomes protein 1A	SMC1A	918	KEMTHLQKEVTAIETKLEQKRSDRHNLLQAC	1	62.055
Q8IY18	Structural maintenance of chromosomes protein 5	SMC5	247	KTEYLQKMVQRNERYKQDVERFYERKRHLDL	1	87.476
Q96SB8;Q96SB8-2	Structural maintenance of chromosomes protein 6	SMC6	773;799	HMEQQKENMEHLKSLKIEAENKYDAIKFKIN	0.999908	79.346
A6NHR9	Structural maintenance of chromosomes flexible hinge domain-containing protein 1	SMCHD1	2002	KRMRREATRQNRIITKTDV____________	1	148.28
Q8TAD8	Smad nuclear-interacting protein 1	SNIP1	30	RHRDGDVVLPAGVVVKQERLSPEVAPPAHRR	1	155.16
O75643	U5 small nuclear ribonucleoprotein 200 kDa helicase	SNRNP200	1595	CAADIQRQRFLHCTEKDLIPYLEKLSDSTLK	1	99.747
Q96DI7;Q96DI7-2	U5 small nuclear ribonucleoprotein 40 kDa protein	SNRNP40	270;270	MDNTVRVWDVRPFAPKERCVKIFQGNVHNFE	1	101.9
P62304	Small nuclear ribonucleoprotein E	SNRPE	12	____MAYRGQGQKVQKVMVQPINLIFRYLQN	1	85.563
O60493;O60493-2;O60493-4	Sorting nexin-3	SNX3	119;87;97	RGDDGIFDDNFIEERKQGLEQFINKVAGHPL	1	113.69
Q9Y5X3	Sorting nexin-5	SNX5	290	KLRKVEGRVSSDEDLKLTELLRYYMLNIEAA	1	58.079
P00441	Superoxide dismutase [Cu-Zn]	SOD1	137	EKADDLGKGGNEESTKTGNAGSRLACGVIGI	0.928586	58.093
O75808;O75808-2	Calpain-15	SOLH	293;293	SGWAGASRLAELLSGKRLSVLEEEATEGGTS	1	104.24
P08047;P08047-3	Transcription factor Sp1	SP1	16;16	MSDQDHSMDEMTAVVKIEKGVGGNNGGNGNG	1	139.9
Q02447;Q02447-2;Q02447-3;Q02447-4;Q02447-5;Q02447-6	Transcription factor Sp3	SP3	551;539;266;249;483;498	LHPGENADSPADIRIKEEEPDPEEWQLSGDS	1	324.3
Q02447;Q02447-2;Q02447-3;Q02447-4;Q02447-5;Q02447-6	Transcription factor Sp3	SP3	593;581;308;291;525;540	VQVVDEEGDQQHQEGKRLRRVACTCPNCKEG	1	68.41
Q86W54;Q86W54-2	Spermatogenesis-associated protein 24	SPATA24	97;97	QFALGEVEVLSKQLEKEKLAFEKALSSVKSK	0.842582	63.691
Q9C093;Q9C093-2;Q9C093-3	Sperm flagellar protein 2	SPEF2	313;313;313	EEDAFAREQREKRRRKLLMDQLIAHEAQEEA	1	47.058
Q96T58	Msx2-interacting protein	SPEN	2967	SIVTTNKKLADPVTLKIETKVLQPANLGSTL	1	92.773
Q9H040	SprT-like domain-containing protein Spartan	SPRTN	303	NHSANAVRPNSKIKVKFEQNGSSKNSHLVSP	1	142.54
Q9H040	SprT-like domain-containing protein Spartan	SPRTN	376	KNSVSSSSQRRVSSSKISLRNSSKVTESASV	1	71.176
Q9H040	SprT-like domain-containing protein Spartan	SPRTN	414	GSEDTFPNKRPRLEDKTVFDNFFIKKEQIKS	1	122.18
Q9H040	SprT-like domain-containing protein Spartan	SPRTN	423	RPRLEDKTVFDNFFIKKEQIKSSGNDPKYST	1	231.83
Q9H040	SprT-like domain-containing protein Spartan	SPRTN	428	DKTVFDNFFIKKEQIKSSGNDPKYSTTTAQN	1	71.176
Q9H040	SprT-like domain-containing protein Spartan	SPRTN	435	FFIKKEQIKSSGNDPKYSTTTAQNSSSSSSQ	1	59.912
Q9H040	SprT-like domain-containing protein Spartan	SPRTN	484	NEHLDWCLEGDSIKVKSEESL__________	1	259.08
Q9H040;Q9H040-2;Q9H040-3	SprT-like domain-containing protein Spartan	SPRTN	213;213;170	WAEHQKTCGGTYIKIKEPENYSKKGKGKAKL	1	70.942
Q8N5C6	S1 RNA-binding domain-containing protein 1	SRBD1	84	KNAPQISDGSEVVVVKEELNSSVAIADTALE	1	123.86
O75044;P0DJJ0;P0DMP2	SLIT-ROBO Rho GTPase-activating protein 2;SLIT-ROBO Rho GTPase-activating protein 2C	SRGAP2;SRGAP2C	381;381;380	LLQRCQQLQSRLSTLKIENEEVKKTMEATLQ	0.999966	84.653
Q08945	FACT complex subunit SSRP1	SSRP1	364	SGLLYPLERGFIYVHKPPVHIRFDEISFVNF	1	83.823
O95630;O95630-2	STAM-binding protein	STAMBP	180;180	FEEMIRNQELEKERLKIVQEFGKVDPGLGGP	1	80.037
P42224	Signal transducer and activator of transcription 1-alpha/beta	STAT1	703	PEPMELDGPKGTGYIKTELISVSEVHPSRLQ	1	76.161
P31948;P31948-2;P31948-3	Stress-induced-phosphoprotein 1	STIP1	123;170;99	LKEGLQNMEARLAERKFMNPFNMPNLYQKLE	1	102.52
Q9P2R7;Q9P2R7-2	Succinyl-CoA ligase [ADP-forming] subunit beta, mitochondrial	SUCLA2	451;429	AARMVVKLSEIVTLAKQAHVDVKFQLPI___	0.999993	78.976
Q9H7L9	Sin3 histone deacetylase corepressor complex component SDS3	SUDS3	178	NEKLTMELTGDSMEVKPIMTRKLRRRPNDPV	1	60.764
Q8IWU6	Extracellular sulfatase Sulf-1	SULF1	39	TVRSPRFRGRIQQERKNIRPNIILVLTDDQD	1	66.962
P63165	Small ubiquitin-related modifier 1	SUMO1	7	_________MSDQEAKPSTEDLGDKKEGEYI	1	208.98
P63165	Small ubiquitin-related modifier 1	SUMO1	23	PSTEDLGDKKEGEYIKLKVIGQDSSEIHFKV	1	116.55
P63165	Small ubiquitin-related modifier 1	SUMO1	25	TEDLGDKKEGEYIKLKVIGQDSSEIHFKVKM	1	153.09
P63165	Small ubiquitin-related modifier 1	SUMO1	37	IKLKVIGQDSSEIHFKVKMTTHLKKLKESYC	1	123.63
P63165;P63165-2	Small ubiquitin-related modifier 1	SUMO1	39;14	LKVIGQDSSEIHFKVKMTTHLKKLKESYCQR	1	79.148
P63165;P63165-2	Small ubiquitin-related modifier 1	SUMO1	46;21	SSEIHFKVKMTTHLKKLKESYCQRQGVPMNS	0.99976	91.549
P63165;P63165-2	Small ubiquitin-related modifier 1	SUMO1	48;23	EIHFKVKMTTHLKKLKESYCQRQGVPMNSLR	1	93.649
P61956;P61956-2	Small ubiquitin-related modifier 2	SUMO2	11;11	_____MADEKPKEGVKTENNDHINLKVAGQD	1	219.04
P61956;P61956-2	Small ubiquitin-related modifier 2	SUMO2	33;33	INLKVAGQDGSVVQFKIKRHTPLSKLMKAYC	1	274.52
P61956;P61956-2	Small ubiquitin-related modifier 2	SUMO2	5;5	___________MADEKPKEGVKTENNDHINL	1	194.13
P61956;P61956-2	Small ubiquitin-related modifier 2	SUMO2	7;7	_________MADEKPKEGVKTENNDHINLKV	1	115.83
P55854;P55854-2	Small ubiquitin-related modifier 3	SUMO3	11;11	_____MSEEKPKEGVKTENDHINLKVAGQDG	1	223.2
P55854;P55854-2	Small ubiquitin-related modifier 3	SUMO3	20;20	KPKEGVKTENDHINLKVAGQDGSVVQFKIKR	1	247.64
P55854;P55854-2	Small ubiquitin-related modifier 3	SUMO3	32;32	INLKVAGQDGSVVQFKIKRHTPLSKLMKAYC	1	274.52
P55854;P55854-2	Small ubiquitin-related modifier 3	SUMO3	5;5	___________MSEEKPKEGVKTENDHINLK	0.999034	121.45
P55854;P55854-2;P61956;P61956-2	Small ubiquitin-related modifier 3;Small ubiquitin-related modifier 2	SUMO3;SUMO2	41;41;42;42	GSVVQFKIKRHTPLSKLMKAYCERQGLSMRQ	1	128.57
P55854;P55854-2;P61956;P61956-2	Small ubiquitin-related modifier 3;Small ubiquitin-related modifier 2	SUMO3;SUMO2	44;44;45;45	VQFKIKRHTPLSKLMKAYCERQGLSMRQIRF	1	250.26
Q6EEV6	Small ubiquitin-related modifier 4	SUMO4	5	___________MANEKPTEEVKTENNNHINL	0.970634	58.123
Q6EEV6	Small ubiquitin-related modifier 4	SUMO4	21	PTEEVKTENNNHINLKVAGQDGSVVQFKIKR	1	179.58
Q6EEV6	Small ubiquitin-related modifier 4	SUMO4	33	INLKVAGQDGSVVQFKIKRQTPLSKLMKAYC	1	274.52
Q9Y5B9	FACT complex subunit SPT16	SUPT16H	433	LTSVKKKVKNVGIFLKNEDEEEEEEEKDEAE	0.99999	133.15
Q9Y5B9	FACT complex subunit SPT16	SUPT16H	647	YKTREAEEKEKEGIVKQDSLVINLNRSNPKL	1	95.067
O75486;O75486-2;O75486-3	Transcription initiation protein SPT3 homolog	SUPT3H	205;123;134	SKIVKGIDEDDLLEDKLSGSNNANKRQKIAQ	0.999963	252.04
Q4FZB7	Histone-lysine N-methyltransferase SUV420H1	SUV420H1	555	RSVRTRTNLKEASDIKLEPNTLNGYKSSVTE	1	110.75
Q15022	Polycomb protein SUZ12	SUZ12	341	PISKKRATWETILDGKRLPPFETFSQGPTLQ	1	86.548
Q92797;Q92797-2	Symplekin	SYMPK	361;361	RKRPRDDSDSTLKKMKLEPNLGEDDEDKDLE	1	186.82
Q92797;Q92797-2	Symplekin	SYMPK	483;483	QTKQCKEEPKEEKVVKTESVLIKRRLSAQGQ	1	77.062
O75528;O75528-2	Transcriptional adapter 3	TADA3	21;21	DCPLQFHDFKSVDHLKVCPRYTAVLARSEDD	1	82.069
Q5VWG9	Transcription initiation factor TFIID subunit 3	TAF3	746	EKREKEKEKHKHEKIKVEPVALAPSPVIPRL	1	100.04
Q15542;Q15542-2	Transcription initiation factor TFIID subunit 5	TAF5	508;508	TVRVWSVTPKKLRSVKQASDLSLIDKESDDV	0.999986	69.398
P49848;P49848-2;P49848-3	Transcription initiation factor TFIID subunit 6	TAF6	196;196;233	KGQGATTADGKGKEKKAPPLLEGAPLRLKPR	1	74.987
Q96BW9;Q96BW9-2;Q96BW9-3	Mitochondrial translocator assembly and maintenance protein 41 homolog	TAMM41	239;239;239	PQVVYKSQQGWLEIDKSPEGQFTQLMTLPKT	1	61.03
P26639;P26639-2	Threonine--tRNA ligase, cytoplasmic	TARS	65;65	WPEYIYTRLEMYNILKAEHDSILAEKAEKDS	1	76.799
Q15369;Q15369-2	Transcription elongation factor B polypeptide 1	TCEB1	32;16	MYVKLISSDGHEFIVKREHALTSGTIKAMLS	1	82.59
O14776;O14776-2	Transcription elongation regulator 1	TCERG1	608;587	TMLSIQKWQFSMSAIKEEQELMEEINEDEPV	0.999991	100.95
Q9UGU0;Q9UGU0-2	Transcription factor 20	TCF20	929;929	LVSMETKLKSQSGQIKEEDFEQSKSQASFNN	1	96.208
Q7Z5J4;Q7Z5J4-2;Q7Z5J4-3;Q9UGU0;Q9UGU0-2	Transcription factor 20;Retinoic acid-induced protein 1	TCF20;RAI1	1328;1281;1328;1351;1351	PAKTKILPPRKGRGLKLEAIVQKITSPNIRR;AMKTKVLPPRKGRGLKLEAIVQKITSPSLKK	1	203.87
Q13569	G/T mismatch-specific thymine DNA glycosylase	TDG	330	FDLQLAQEDAKKMAVKEEKYDPGYEAAYGGA	1	157.75
O95551;O95551-2;O95551-3	Tyrosyl-DNA phosphodiesterase 2	TDP2	23;53;23	EGGREAAEEEGEPEVKKRRLLCVEFASVASC	1	53.998
O95551;O95551-2	Tyrosyl-DNA phosphodiesterase 2	TDP2	82;112	EESALERRPETISEPKTYVDLTNEETTDSTT	1	74.287
B5MCY1	Tudor domain-containing protein 15	TDRD15	1226	PSVCYKMEPVSKNKMKTSLNDGLKGIKIVPG	0.999675	69.92
Q9NYB0	Telomeric repeat-binding factor 2-interacting protein 1	TERF2IP	114	YRLGPASAADTGSEAKPGALAEGAAEPEPQR	1	84.561
Q9NYB0	Telomeric repeat-binding factor 2-interacting protein 1	TERF2IP	240	PQNKRTPDLPEEEYVKEEIQENEEAVKKMLV	1	251.19
O43151;O43151-2	Methylcytosine dioxygenase TET3	TET3	1262;1262	PSPFAQSSNCYNRSIKQEPVDPLTQAEPVPR	1	72.359
P05549;P05549-2	Transcription factor AP-2-alpha	TFAP2A	10;10	______MLWKLTDNIKYEDCEDRHDGTSNGT	1	138.34
Q92754	Transcription factor AP-2 gamma	TFAP2C	10	______MLWKITDNVKYEEDCEDRHDGSSNG	1	70.994
Q01664	Transcription factor AP-4	TFAP4	189	EQVRSLEAHMYPEKLKVIAQQVQLQQQQEQV	1	66.152
Q9NZI6	Transcription factor CP2-like protein 1	TFCP2L1	30	NSGSYLRDVLALPIFKQEEPQLSPENEARLP	1	111.11
Q7Z6K1;Q7Z6K1-2	THAP domain-containing protein 5	THAP5	109;67	DPSKKKSQKKNLEDEKEVCPKAKSEESFVLN	1	75.819
Q8TBB0;Q8TBB0-2	THAP domain-containing protein 6	THAP6	166;124	LKHKLDHVIGELEDTKESLRNVLDREKRFQK	1	156.47
Q96FV9	THO complex subunit 1	THOC1	595	KLGEQWKILAPYLEMKDSEIRQIECDSEDMK	1	246.21
Q96FV9;Q96FV9-2	THO complex subunit 1	THOC1	31;31	RFTKSTREALNNKNIKPLLSTFSQVPGSENE	1	154.55
Q8NI27	THO complex subunit 2	THOC2	957	EKKQMEHVQRVLQRLKLEKDNWLLAKSTKNE	0.998888	91.62
Q96J01	THO complex subunit 3	THOC3	343	DKDGKYDSSREAGTVKLFGLPNDS_______	1	72.898
Q13769	THO complex subunit 5 homolog	THOC5	153	MHLQKEITKCLEFKSKHEEIDLVSLEEFYKE	1	106.38
Q9Y2W1	Thyroid hormone receptor-associated protein 3	THRAP3	451	DKAKGRKESEFDDEPKFMSKVIGANKNQEEE	1	97.235
Q9Y2W1	Thyroid hormone receptor-associated protein 3	THRAP3	486	WEGLVYAPPGKEKQRKTEELEEESFPERSKK	1	96.673
Q9Y2W1	Thyroid hormone receptor-associated protein 3	THRAP3	711	MKSPREPGYKAEGKYKDDPVDLRLDIERRKK	1	84.975
Q9BTF0;Q9BTF0-2	THUMP domain-containing protein 2	THUMPD2	168;168	QKIEENRDCQLEKQIKEETLEQRDFTTKSEK	1	72.29
Q9BTF0;Q9BTF0-2	THUMP domain-containing protein 2	THUMPD2	180;180	KQIKEETLEQRDFTTKSEKFQEEEFQNDIEK	0.802957	74.029
Q9H0V1;Q9H0V1-2	Transmembrane protein 168	TMEM168	558;174	VLDSENSTPWVKEVRKINDQYIAVQGAELIK	1	66.565
Q9H0V1;Q9H0V1-2	Transmembrane protein 168	TMEM168	573;189	KINDQYIAVQGAELIKTVDIEEADPPQLGDF	1	66.565
Q96GM8;Q96GM8-2	Target of EGR1 protein 1	TOE1	376;296	AKDGPPKKQVCGDSIKPEETEQEVAADETRN	1	79.69
P11387	DNA topoisomerase 1	TOP1	117	IKKEKENGFSSPPQIKDEPEDDGYFVPPKED	1	122.79
P11387	DNA topoisomerase 1	TOP1	148	IKPLKRPRDEDDADYKPKKIKTEDTKKEKKR	1	93.348
P11387	DNA topoisomerase 1	TOP1	354	GFCIMDNHKERIANFKIEPPGLFRGRGNHPK	1	58.32
P11388;P11388-2;P11388-3;P11388-4	DNA topoisomerase 2-alpha	TOP2A	1196;1222;1232;1277	VEAKEKQDEQVGLPGKGGKAKGKKTQMAEVL	0.999996	61.477
P11388;P11388-2;P11388-3;P11388-4	DNA topoisomerase 2-alpha	TOP2A	1228;1254;1264;1309	SPRGQRVIPRITIEMKAEAEKKNKKKIKNEN	0.998888	115.12
P11388;P11388-2;P11388-3;P11388-4	DNA topoisomerase 2-alpha	TOP2A	1240;1266;1276;1321	IEMKAEAEKKNKKKIKNENTEGSPQEDGVEL	1	205.9
P11388;P11388-2;P11388-3;P11388-4	DNA topoisomerase 2-alpha	TOP2A	1385;1411;1421;1466	KPQKSVVSDLEADDVKGSVPLSSSPPATHFP	1	233.11
P11388;P11388-2;P11388-3;P11388-4;Q02880;Q02880-2	DNA topoisomerase 2-alpha;DNA topoisomerase 2-beta	TOP2A;TOP2B	489;515;525;570;510;505	GVIGRDRYGVFPLRGKILNVREASHKQIMEN;GVVGRDKYGVFPLRGKILNVREASHKQIMEN	1	144.38
Q02880;Q02880-2	DNA topoisomerase 2-beta	TOP2B	1271;1266	KLLKKKKGDLDTAAVKVEFDEEFSGAPVEGA	0.986706	107.73
Q02880;Q02880-2	DNA topoisomerase 2-beta	TOP2B	373;368	LIEVVKKKNKAGVSVKPFQVKNHIWVFINCL	1	70.889
Q9NS56;Q9NS56-2	E3 ubiquitin-protein ligase Topors	TOPORS	249;184	IAVRRPTTADERSLRKIQEQDIINFRRTLYR	1	102.97
Q9NS56;Q9NS56-2	E3 ubiquitin-protein ligase Topors	TOPORS	701;636	NRDRYYLRNNYGSRYKWEYTYYSRNKDRDGY	1	89.301
Q9NS56;Q9NS56-2	E3 ubiquitin-protein ligase Topors	TOPORS	76;11	_____MIMASAAKEFKMDNFSPKAGTSKLQQ	1	77.744
P04637;P04637-2;P04637-3;P04637-4;P04637-5;P04637-6	Cellular tumor antigen p53	TP53	120;120;120;81;81;81	GSYGFRLGFLHSGTAKSVTCTYSPALNKMFC	1	158.67
P04637;P04637-2;P04637-3;P04637-4;P04637-5;P04637-6	Cellular tumor antigen p53	TP53	132;132;132;93;93;93	GTAKSVTCTYSPALNKMFCQLAKTCPVQLWV	1	197.68
P04637;P04637-4;P04637-7	Cellular tumor antigen p53	TP53	320;281;188	KRALPNNTSSSPQPKKKPLDGEYFTLQIRGR	1	238.45
P04637;P04637-4;P04637-7	Cellular tumor antigen p53	TP53	321;282;189	RALPNNTSSSPQPKKKPLDGEYFTLQIRGRE	1	238.45
P04637;P04637-4;P04637-7	Cellular tumor antigen p53	TP53	386;347;254	SKKGQSTSRHKKLMFKTEGPDSD________	1	287.54
Q12888;Q12888-2;Q12888-3	Tumor suppressor p53-binding protein 1	TP53BP1	1434;1439;1439	PLGIEDISPNLSPDDKSFSRVVPRVPDSTRR	1	66.017
Q12888;Q12888-2;Q12888-3	Tumor suppressor p53-binding protein 1	TP53BP1	1563;1568;1568	SEDEYFSAGVVKGHRKESGELYYSIEKEGQR	1	74.789
Q12888;Q12888-2;Q12888-3	Tumor suppressor p53-binding protein 1	TP53BP1	217;222;222	SGYTRLSDVDANTAIKHEEQSNEDIPIAEQS	1	78.128
Q12888;Q12888-2;Q12888-3	Tumor suppressor p53-binding protein 1	TP53BP1	930;935;935	IPPLTGATPPLIGHLKLEPKRHSTPIGISNY	1	214.3
O15350;O15350-11;O15350-13;O15350-5;O15350-6;O15350-8	Tumor protein p73	TP73	620;549;539;539;524;571	GPDEWADFGFDLPDCKARKQPIKEEFTEAEI	1	56.29
O15350;O15350-11;O15350-13;O15350-5;O15350-6;O15350-8	Tumor protein p73	TP73	627;556;546;546;531;578	FGFDLPDCKARKQPIKEEFTEAEIH______	1	224.86
Q9Y228;Q9Y228-2	TRAF3-interacting JNK-activating modulator	TRAF3IP3	432;412	QGLLQNQSLQLQEQEKLLTKKDQALPVWSPK	0.921639	71.651
Q9BWF2	TRAF-interacting protein	TRAIP	304	DRLVLESPAPVEVNLKLRRPSFRDDIDLNAT	1	92.38
O15164;O15164-2	Transcription intermediary factor 1-alpha	TRIM24	723;689	STHKVPVVMLEPIRIKQENSGPPENYDFPVV	1	220.98
O15164;O15164-2	Transcription intermediary factor 1-alpha	TRIM24	875;841	FPSGEWICTFCRDLSKPEVEYDCDAPSHNSE	1	129.02
P14373;P14373-2	Zinc finger protein RFP	TRIM27	79;79	HMRPNRHLANVTQLVKQLRTERPSGPGGEMG	1	114.63
Q13263	Transcription intermediary factor 1-beta	TRIM28	185	SEPLCETCVEAHQRVKYTKDHTVRSTGPAKS	0.999984	93.345
Q13263;Q13263-2	Transcription intermediary factor 1-beta	TRIM28	254;172	DHQYQFLEDAVRNQRKLLASLVKRLGDKHAT	1	75.387
Q13263;Q13263-2	Transcription intermediary factor 1-beta	TRIM28	31;31	ASGSPGPGEGSAGGEKRSTAPSAAASASASA	1	124.82
Q13263;Q13263-2	Transcription intermediary factor 1-beta	TRIM28	377;295	LLSKKLIYFQLHRALKMIVDPVEPHGEMKFQ	1	158.44
Q13263;Q13263-2	Transcription intermediary factor 1-beta	TRIM28	469;387	GDDPYSSAEPHVSGVKRSRSGEGEVSGLMRK	1	192.69
Q13263;Q13263-2	Transcription intermediary factor 1-beta	TRIM28	750;668	GGTLDLTLIRARLQEKLSPPYSSPQEFAQDV	1	336.36
Q13263;Q13263-2	Transcription intermediary factor 1-beta	TRIM28	774;692	QEFAQDVGRMFKQFNKLTEDKADVQSIIGLQ	1	211.43
Q13263;Q13263-2	Transcription intermediary factor 1-beta	TRIM28	779;697	DVGRMFKQFNKLTEDKADVQSIIGLQRFFET	1	386.71
Q13263;Q13263-2	Transcription intermediary factor 1-beta	TRIM28	804;722	QRFFETRMNEAFGDTKFSAVLVEPPPMSLPG	1	182.68
Q13049	E3 ubiquitin-protein ligase TRIM32	TRIM32	282	ASLPRELTLQDVELLKVGHVGPLQIGQAVKK	1	56.131
Q9UPN9;Q9UPN9-2	E3 ubiquitin-protein ligase TRIM33	TRIM33	769;769	CGSSGRTAEKTSLSFKSDQVKVKQEPGTEDE	1	124.25
Q9UPN9;Q9UPN9-2	E3 ubiquitin-protein ligase TRIM33	TRIM33	776;776	AEKTSLSFKSDQVKVKQEPGTEDEICSFSGG	1	349.02
Q9UPN9;Q9UPN9-2	E3 ubiquitin-protein ligase TRIM33	TRIM33	793;793	EPGTEDEICSFSGGVKQEKTEDGRRSACMLS	1	349.02
Q9UPN9;Q9UPN9-2	E3 ubiquitin-protein ligase TRIM33	TRIM33	861;861	NESCKQSGLSSLVNGKSPIRSLMHRSARIGG	1	59.728
Q9UPQ4;Q9UPQ4-2	Tripartite motif-containing protein 35	TRIM35	488;488	GPPEPLRICPLHISVKEELDG__________	1	134.76
O94972;O94972-2;O94972-3	E3 ubiquitin-protein ligase TRIM37	TRIM37	824;702;790	SPRALIHGSIGDILPKTEDRQCKALDSDAVV	1	95.197
Q8WV44;Q8WV44-2;Q8WV44-4	E3 ubiquitin-protein ligase TRIM41	TRIM41	256;256;256	DEEAICVVCRESRSHKQHSVVPLEEVVQEYK	1	189.87
Q9UI30;Q9UI30-2	tRNA methyltransferase 112 homolog	TRMT112	2;2	______________MKLLTHNLLSSHVRGVG	1	92.38
Q9UHF7;Q9UHF7-2;Q9UHF7-3	Zinc finger transcription factor Trps1	TRPS1	766;779;770	TPDSKMGEPVSESVVKREKLEEKDGLKEKVW	1	90.348
Q9Y4A5;Q9Y4A5-2	Transformation/transcription domain-associated protein	TRRAP	2543;2525	ADSHDRAAFAMVTHVKQEPRERENSESKEED	1	101.3
Q9BSV6	tRNA-splicing endonuclease subunit Sen34	TSEN34	87	PRPDSRHHSLALTSFKRQQEESFQEQSALAA	1	131.86
Q99598	Translin-associated protein X	TSNAX	279	GSEIPKHMLADVFSVKTEMIDQEEGIS____	1	188.84
Q9H0U9	Testis-specific Y-encoded-like protein 1	TSPYL1	95	TPQIRVVGGRGHVAIKAGQEEGQPPAEGLAA	1	76.573
Q9H0U9	Testis-specific Y-encoded-like protein 1	TSPYL1	156	ASELTAGAEAEAEEVKTGKCATVSAAVAERE	1	228.36
Q9H0U9	Testis-specific Y-encoded-like protein 1	TSPYL1	256	TVNAQADRAFQQLEHKFGRMRRHYLERRNYI	1	68.515
P33981;P33981-2	Dual specificity protein kinase TTK	TTK	28;28	IDSIMNKVRDIKNKFKNEDLTDELSLNKISA	1	92.38
P68363;P68363-2;Q13748;Q13748-2;Q6PEY2;Q71U36;Q71U36-2;Q9BQE3	Tubulin alpha-1B chain;Tubulin alpha-3C/D chain;Tubulin alpha-3E chain;Tubulin alpha-1A chain;Tubulin alpha-1C chain	TUBA1B;TUBA3C;TUBA3E;TUBA1A;TUBA1C	326;210;326;326;326;326;291;326	KYMACCLLYRGDVVPKDVNAAIATIKTKRSI	1	98.062
P68363;P68363-2;P68366;P68366-2;Q13748;Q13748-2;Q6PEY2;Q71U36;Q71U36-2;Q9BQE3;Q9NY65;Q9NY65-2	Tubulin alpha-1B chain;Tubulin alpha-8 chain;Tubulin alpha-3C/D chain;Tubulin alpha-3E chain;Tubulin alpha-4A chain;Tubulin alpha-1A chain;Tubulin alpha-1C chain	TUBA1B;TUBA8;TUBA3C;TUBA3E;TUBA4A;TUBA1A;TUBA1C	370;254;370;355;370;370;370;370;335;370;370;304	INYQPPTVVPGGDLAKVQRAVCMLSNTTAIA	1	89.859
P10599;P10599-2	Thioredoxin	TXN	96;76	KKGQKVGEFSGANKEKLEATINELV______	0.90471	79.029
Q9H3M7;Q9H3M7-2	Thioredoxin-interacting protein	TXNIP	167;112	NTPDLMAPVSAKKEKKVSCMFIPDGRVSVSA	1	115.12
Q16881;Q16881-2;Q16881-3;Q16881-4;Q16881-5;Q16881-6;Q16881-7	Thioredoxin reductase 1, cytoplasmic	TXNRD1	405;299;354;307;255;370;217	MEEHGIKFIRQFVPIKVEQIEAGTPGRLRVV	1	172.93
P04818;P04818-2;P04818-3	Thymidylate synthase	TYMS	308;274;225	AEDFQIEGYNPHPTIKMEMAV__________	1	126.32
Q9UBT2;Q9UBT2-2	SUMO-activating enzyme subunit 2	UBA2	152;56	IESGTAGYLGQVTTIKKGVTECYECHPKPTQ	1	55.051
Q9UBT2;Q9UBT2-2	SUMO-activating enzyme subunit 2	UBA2	164;68	TTIKKGVTECYECHPKPTQRTFPGCTIRNTP	1	159.75
Q9UBT2;Q9UBT2-2	SUMO-activating enzyme subunit 2	UBA2	236;140	EAEARARASNEDGDIKRISTKEWAKSTGYDP	1	95.264
Q9UBT2;Q9UBT2-2	SUMO-activating enzyme subunit 2	UBA2	371;275	TSAANLRMHIFSMNMKSRFDIKSMAGNIIPA	1	81.904
Q9UBT2;Q9UBT2-2	SUMO-activating enzyme subunit 2	UBA2	505;409	LISSEEGETEANNHKKLSEFGIRNGSRLQAD	1	93.649
P0CG47;P0CG48;P62979;P62987	60S ribosomal protein L40;Ubiquitin-40S ribosomal protein S27a;Ubiquitin;Ubiquitin-60S ribosomal protein L40	UBB;UBC;RPS27A;UBA52	11;11;11;11	_____MQIFVKTLTGKTITLEVEPSDTIENV	1	288.61
P0CG47;P0CG48;P62979;P62987	60S ribosomal protein L40;Ubiquitin-40S ribosomal protein S27a;Ubiquitin;Ubiquitin-60S ribosomal protein L40	UBB;UBC;RPS27A;UBA52	27;27;27;27	TITLEVEPSDTIENVKAKIQDKEGIPPDQQR	1	259.93
P0CG47;P0CG48;P62979;P62987	60S ribosomal protein L40;Ubiquitin-40S ribosomal protein S27a;Ubiquitin;Ubiquitin-60S ribosomal protein L40	UBB;UBC;RPS27A;UBA52	48;48;48;48	KEGIPPDQQRLIFAGKQLEDGRTLSDYNIQK	1	187.17
P0CG47;P0CG48;P62979;P62987	60S ribosomal protein L40;Ubiquitin-40S ribosomal protein S27a;Ubiquitin;Ubiquitin-60S ribosomal protein L40	UBB;UBC;RPS27A;UBA52	6;6;6;6	__________MQIFVKTLTGKTITLEVEPSD	1	161.94
P0CG47;P0CG48;P62979;P62987	60S ribosomal protein L40;Ubiquitin-40S ribosomal protein S27a;Ubiquitin;Ubiquitin-60S ribosomal protein L40	UBB;UBC;RPS27A;UBA52	63;63;63;63	KQLEDGRTLSDYNIQKESTLHLVLRLRGGII	1	321.58
P63279	SUMO-conjugating enzyme UBC9	UBE2I	48	DGTMNLMNWECAIPGKKGTPWEGGLFKLRML	1	169.05
P63279	SUMO-conjugating enzyme UBC9	UBE2I	49	GTMNLMNWECAIPGKKGTPWEGGLFKLRMLF	1	240.46
Q9C0C9	Ubiquitin-conjugating enzyme E2 O	UBE2O	223	CWLGKVYDLKNQIILKLSNGARCSMNTEDGA	1	108.72
P17480;P17480-2	Nucleolar transcription factor 1	UBTF	284;247	ELNISEEGITKSTLTKAERQLKDKFDGRPTK	1	77.062
Q04323;Q04323-2	UBX domain-containing protein 1	UBXN1	105;105	ERQEQTKRMLELVAQKQREREEREEREALER	1	102.87
O94888	UBX domain-containing protein 7	UBXN7	462	YPNERFELLTNFPRRKLSHLDYDITLQEAGL	1	72.302
Q92890;Q92890-1	Ubiquitin fusion degradation protein 1 homolog	UFD1L	280;316	LGKITFIRNSRPLVKKVEEDEAGGRFVAFSG	1	84.479
Q96T88;Q96T88-2	E3 ubiquitin-protein ligase UHRF1	UHRF1	500;513	DLSGNKRTAEQSCDQKLTNTNRALALNCFAP	1	81.656
Q96T88;Q96T88-2	E3 ubiquitin-protein ligase UHRF1	UHRF1	670;683	GPSRAGSPRRTSKKTKVEPYSLTAQQSSLIR	1	96.143
Q96RL1;Q96RL1-3	BRCA1-A complex subunit RAP80	UIMC1	245;167	CGKPQESTGRGSAFLKAVQGSGDTSRHCLPT	1	103.13
Q96RL1;Q96RL1-2;Q96RL1-3;Q96RL1-4	BRCA1-A complex subunit RAP80	UIMC1	544;378;466;174	EEDTVLTRRQKEAKTKSDSGTAAQTSLDIDK	0.999998	67.217
Q96RL1;Q96RL1-2;Q96RL1-3;Q96RL1-4	BRCA1-A complex subunit RAP80	UIMC1	587;421;509;217	FREYQCHVDSCLQLAKADQGDGPEGSGRACS	1	100.7
Q96RL1;Q96RL1-2;Q96RL1-3;Q96RL1-4	BRCA1-A complex subunit RAP80	UIMC1	607;441;529;237	DGPEGSGRACSTVEGKWQQRLKNPKEKGHSE	1	151.56
Q96RL1;Q96RL1-2;Q96RL1-3;Q96RL1-4	BRCA1-A complex subunit RAP80	UIMC1	635;469;557;265	HSEGRLLSFLEQSEHKTSDADIKSSETGAFR	1	135.54
Q96RL1;Q96RL1-2;Q96RL1-5	BRCA1-A complex subunit RAP80	UIMC1	90;90;90	KIAQMTEEEQFALALKMSEQEAREVNSQEEE	1	239.96
P22415;P22415-2	Upstream stimulatory factor 1	USF1	306;247	LLRAQLRHHGLEVVIKNDSN___________	1	80.905
O94782	Ubiquitin carboxyl-terminal hydrolase 1	USP1	623	LDKGNFVVDQMCEIGKPEPLNEEEARGVVEN	1	173.23
Q9UPT9;Q9UPT9-2	Ubiquitin carboxyl-terminal hydrolase 22	USP22	152;140	KMQGVGEKFSTWEPTKRELELLKHNPKRRKI	1	100.93
Q96RU2-2	Ubiquitin carboxyl-terminal hydrolase 28	USP28	759	EQTAQAIANTARAYEKSGVEAALSEAFHEEY	1	118.32
Q96RU2;Q96RU2-2;Q96RU2-3	Ubiquitin carboxyl-terminal hydrolase 28	USP28	99;99;99	NKEVLAKVIDLTHDNKDDLQAAIALSLLESP	1	125.19
Q86T82;Q86T82-2	Ubiquitin carboxyl-terminal hydrolase 37	USP37	452;380	LDQLKEDMEKLNKTWKTEPVSGEENSPDISA	1	56.29
Q53GS9;Q53GS9-3	U4/U6.U5 tri-snRNP-associated protein 2	USP39	51;51	REPEAASSRGSPVRVKREFEPASAREAPASV	1	74.789
Q93009;Q93009-3	Ubiquitin carboxyl-terminal hydrolase 7	USP7	869;853	RHNYEGTLRDLLQFFKPRQPKKLYYQQLKMK	1	182.71
Q9Y3A2	Probable U3 small nucleolar RNA-associated protein 11	UTP11L	235	QTRKDLMDKTQKVKVKKETVNSPAIYKFQSR	0.957945	82.069
Q9Y3A2	Probable U3 small nucleolar RNA-associated protein 11	UTP11L	246	KVKVKKETVNSPAIYKFQSRRKR________	1	85.493
Q9BVJ6;Q9BVJ6-2;Q9BVJ6-3	U3 small nucleolar RNA-associated protein 14 homolog A	UTP14A	519;351;467	RPERVQTLEELEELGKEECFQNKELPRPVLE	1	97.271
Q9BVJ6;Q9BVJ6-2;Q9BVJ6-3	U3 small nucleolar RNA-associated protein 14 homolog A	UTP14A	733;565;681	TPKVVTKPGHIINPIKAEDVGYRSSSRSDLS	1	119.45
Q9Y5J1	U3 small nucleolar RNA-associated protein 18 homolog	UTP18	84	ERRLRQRNRLRLEEDKPAVERCLEELVFGDV	1	107.65
Q9NQZ2	Something about silencing protein 10	UTP3	334	SSEIRHLLTLKDDAVKKELIPKAKSTKPKPK	0.998922	79.337
P55072	Transitional endoplasmic reticulum ATPase	VCP	8	________MASGADSKGDDLSTAILKQKNRP	1	160.27
P40337;P40337-2;P40337-3	Von Hippel-Lindau disease tumor suppressor	VHL	171;130;118	YTLKERCLQVVRSLVKPENYRRLDIVRSLYE	1	82.417
P08670	Vimentin	VIM	445	SLPLVDTHSKRTLLIKTVETRDGQVINETSQ	1	108.58
Q15906;Q15906-2	Vacuolar protein sorting-associated protein 72 homolog	VPS72	177;177	HCERPLTQEELLREAKITEELNLRSLETYER	1	77.185
Q99986	Serine/threonine-protein kinase VRK1	VRK1	92	NGPLFTELKFYQRAAKPEQIQKWIRTRKLKY	1	85.807
Q9UHQ7	WW domain-binding protein 5	WBP5	57	KGTFRERLIQSLQEFKEDIHNRHLSNEDMFR	1	171
O75717;O75717-2	WD repeat and HMG-box DNA-binding protein 1	WDHD1	1127;1004	PLDFSTNQKLSAFAFKQE_____________	1	155.26
Q9UNX4	WD repeat-containing protein 3	WDR3	474	CSFFVPGDRQVVIGTKTGKLQLYDLASGNLL	1	100.73
Q9UNX4	WD repeat-containing protein 3	WDR3	529	GGADKSVKFWDFELVKDENSTQKRLSVKQTR	0.999375	111.66
Q8NI36	WD repeat-containing protein 36	WDR36	830	VVNLGVLAQKSDFCLKLEEGLVNNKYDTALN	1	194.68
Q15061	WD repeat-containing protein 43	WDR43	75	GTCTCLAWAPARLQAKESPQRKKRKSEAVGM	1	66.19
Q15061	WD repeat-containing protein 43	WDR43	384	PHMCLVRDISNCWAPKVETAITKVRTPVMNS	1	123.14
P61964	WD repeat-containing protein 5	WDR5	7	_________MATEEKKPETEAARAQPTPSSS	0.95102	133.78
P61964	WD repeat-containing protein 5	WDR5	27	AARAQPTPSSSATQSKPTPVKPNYALKFTLA	0.985833	109.53
P61964	WD repeat-containing protein 5	WDR5	46	VKPNYALKFTLAGHTKAVSSVKFSPNGEWLA	1	79.337
Q9NNW5	WD repeat-containing protein 6	WDR6	855	LDEYWDRQRNRHRMVKVDPETRYMSLAVCEL	1	84.365
B1ANS9;B1ANS9-2	WD repeat-containing protein 64	WDR64	266;266	QAKSKRKLQNQVLDSKNFKSVKRKLHNDWVM	1	87.352
B1ANS9;B1ANS9-2	WD repeat-containing protein 64	WDR64	269;269	SKRKLQNQVLDSKNFKSVKRKLHNDWVMKIR	1	87.352
Q6RFH5;Q6RFH5-2	WD repeat-containing protein 74	WDR74	266;266	LAEIDLRQGRLLGCLKGLAGSVRGLQCHPSK	1	75.911
Q8IWA0	WD repeat-containing protein 75	WDR75	427	ETELELQMKLWMYNKKTQGFILNTKINMPHE	1	100.04
Q9BQA1	Methylosome protein 50	WDR77	121	WELDENETLIVSKFCKYEHDDIVSTVSVLSS	1	170.27
Q96MX6	WD repeat-containing protein 92	WDR92	353	VCSSFDQTVRVLIVTKLNKI___________	0.98496	128.54
O95785;O95785-2;O95785-3;O95785-4	Protein Wiz	WIZ	1177;320;491;361	KMFPGLAAPSLPKKLKPEQIRVEIKREMLPG	1	80.165
O95785;O95785-2;O95785-3;O95785-4	Protein Wiz	WIZ	1282;425;596;466	TLREILKKKSKPCLIKKEPPAGDLAPALAED	1	115.33
O95785;O95785-2;O95785-3;O95785-4	Protein Wiz	WIZ	1370;513;684;554	AKRPLQEDRLLPAEVKAKTYIQTELPFKAKT	1	116.03
O95785;O95785-2;O95785-3;O95785-4	Protein Wiz	WIZ	1372;515;686;556	RPLQEDRLLPAEVKAKTYIQTELPFKAKTLH	1	98.942
O95785;O95785-2;O95785-3;O95785-4	Protein Wiz	WIZ	1523;666;837;707	DGGERPLAASPPGTVKAEEHQRQNINKFERR	1	165.98
O95785;O95785-2;O95785-3;O95785-4	Protein Wiz	WIZ	1534;677;848;718	PGTVKAEEHQRQNINKFERRQARPPDASAAR	1	72.29
O95785;O95785-2;O95785-3;O95785-4	Protein Wiz	WIZ	1560;703;874;744	ASAARGGEDTNDLQQKLEEVRQPPPRVRPVP	1	293.4
Q14191	Werner syndrome ATP-dependent helicase	WRN	154	GIEGDQWKLLRDFDIKLKNFVELTDVANKKL	1	87.083
Q96S55;Q96S55-2;Q96S55-3;Q96S55-4	ATPase WRNIP1	WRNIP1	482;457;262;98	QSYSPSRVLITENDVKEGLQRSHILYDRAGE	1	206.59
Q96S55;Q96S55-2;Q96S55-3;Q96S55-4	ATPase WRNIP1	WRNIP1	627;602;407;243	PPVPLHLRNAPTRLMKDLGYGKGYKYNPMYS	1	78.098
Q96S55;Q96S55-2;Q96S55-3;Q96S55-4	ATPase WRNIP1	WRNIP1	636;611;416;252	APTRLMKDLGYGKGYKYNPMYSEPVDQEYLP	1	57.21
P19544;P19544-2;P19544-3;P19544-4;P19544-6;P19544-7;P19544-8;P19544-9	Wilms tumor protein	WT1	444;424;427;441;297;517;500;283	DELVRHHNMHQRNMTKLQLAL__________	1	82.417
P17861	X-box-binding protein 1	XBP1	151	RLGMDALVAEEEAEAKGNEVRPVAGSAESAA	1	195.89
Q5T750	Skin-specific protein 32	XP32	16	MCDQQKQPQFPPSCVKGSGLGAGQGSNGASV	0.998955	59.37
Q01831;Q01831-2;Q01831-3	DNA repair protein complementing XP-C cells	XPC	81;81;81	SADGPAKKKVAKVTVKSENLKVIKDEALSDG	1	128.21
P18887	DNA repair protein XRCC1	XRCC1	176	PSQKVTVTKLGQFRVKEEDESANSLRPGALF	1	117.37
P13010	X-ray repair cross-complementing protein 5	XRCC5	51	KVITMFVQRQVFAENKDEIALVLFGTDGTDN	1	80.646
P13010	X-ray repair cross-complementing protein 5	XRCC5	195	DGPFRLGGHGPSFPLKGITEQQKEGLEIVKM	0.979992	70.345
P13010	X-ray repair cross-complementing protein 5	XRCC5	532	NPPAEVTTKSQIPLSKIKTLFPLIEAKKKDQ	1	73.927
P13010	X-ray repair cross-complementing protein 5	XRCC5	568	IFQDNHEDGPTAKKLKTEQGGAHFSVSSLAE	1	307.82
P12956;P12956-2	X-ray repair cross-complementing protein 6	XRCC6	287;246	GIYNLVQKALKPPPIKLYRETNEPVKTKTRT	1	131.66
P12956;P12956-2	X-ray repair cross-complementing protein 6	XRCC6	595;554	MLKEACRAYGLKSGLKKQELLEALTKHFQD_	0.965082	130.29
Q9H0D6;Q9H0D6-2	5'-3' exoribonuclease 2	XRN2	132;56	RRFRASKEGMEAAVEKQRVREEILAKGGFLP	1	95.067
Q9ULM3	YEATS domain-containing protein 2	YEATS2	552	PVPKIHGSSFVTSTVKQEDSLFASMPPLCPI	1	174.89
Q9ULM3	YEATS domain-containing protein 2	YEATS2	592	KPITGGLGAFTKVIIKQEPGEAPHVPATGAA	1	165.02
Q9ULM3	YEATS domain-containing protein 2	YEATS2	1110	TPVVPSSAPAAVAKVKTEPETPGPSCLSQEG	1	115.44
P62258;P62258-2	14-3-3 protein epsilon	YWHAE	50;28	VELTVEERNLLSVAYKNVIGARRASWRIISS	1	200.48
P31946;P31946-2;P61981;P63104;Q04917	14-3-3 protein eta;14-3-3 protein beta/alpha;14-3-3 protein gamma;14-3-3 protein beta/alpha, N-terminally processed;14-3-3 protein zeta/delta	YWHAG;YWHAB;YWHAZ;YWHAH	51;49;50;49;50	HELSNEERNLLSVAYKNVVGARRSSWRVISS	1	119.8
P25490	Transcriptional repressor protein YY1	YY1	286	SDPKQLAEFARMKPRKIKEDDAPRTIACPHK	0.983939	138.42
P25490	Transcriptional repressor protein YY1	YY1	288	PKQLAEFARMKPRKIKEDDAPRTIACPHKGC	1	96.464
Q9Y2K1;Q9Y2K1-2	Zinc finger and BTB domain-containing protein 1	ZBTB1	328;328	SEEKSRAAERKRIIIKMEPEDIPTDELKDFN	1	198.59
Q96DT7;Q96DT7-2;Q96DT7-3;Q96DT7-4	Zinc finger and BTB domain-containing protein 10	ZBTB10	468;468;295;176	QTCRNFIKDALNISIKSEAPESVVVDYNNRK	1	196.22
Q96DT7;Q96DT7-2;Q96DT7-3;Q96DT7-4	Zinc finger and BTB domain-containing protein 10	ZBTB10	706;682;533;414	ASNDFKYGLLPESWPKQETWENGESSLIMNK	1	58.373
Q9Y330	Zinc finger and BTB domain-containing protein 12	ZBTB12	134	CRNALSQFIEPKIGLKEDGVSEASLVSSISA	1	95.996
Q8N680	Zinc finger and BTB domain-containing protein 2	ZBTB2	505	DSEVTEPDHPVLASIKKEQETVLLD______	1	309.21
Q8N680	Zinc finger and BTB domain-containing protein 2	ZBTB2	506	SEVTEPDHPVLASIKKEQETVLLD_______	0.873372	186.33
Q9HC78;Q9HC78-2	Zinc finger and BTB domain-containing protein 20	ZBTB20	330;257	PRPVRIQTLVGNIHIKQEMEDDYDYYGQQRV	1	110.01
Q9ULJ3;Q9ULJ3-2	Zinc finger and BTB domain-containing protein 21	ZBTB21	40;40	LKGQLCDVLLIVGDQKFRAHKNVLAASSEYF	1	303.23
Q9ULJ3;Q9ULJ3-2	Zinc finger and BTB domain-containing protein 21	ZBTB21	430;430	STDREGASPVTEVRIKTEPSSPLSDPSDIIR	1	180.05
Q9ULJ3;Q9ULJ3-2	Zinc finger and BTB domain-containing protein 21	ZBTB21	879;678	LPEDLSLSKQLKIQVKEEPVEEAEEEAPEAS	1	280.4
P24278	Zinc finger and BTB domain-containing protein 25	ZBTB25	204	ATQALEEHQKPPVSIKQERCDPESVISQSHP	0.999395	116.35
Q86T24	Transcriptional regulator Kaiso	ZBTB33	5	___________MESRKLISATDIQYSGSLLN	1	126.32
Q86T24	Transcriptional regulator Kaiso	ZBTB33	449	YANIGEDTYDIVIPVKDDPDEGEARLENEIP	1	302.8
Q86T24	Transcriptional regulator Kaiso	ZBTB33	479	PKTSGSEMANKRMKVKHDDHYELIVDGRVYY	1	85.493
Q86T24	Transcriptional regulator Kaiso	ZBTB33	582	SHIKSVHSQDPSGDSKLYRLHPCRSLQIRQY	1	167.92
Q86T24	Transcriptional regulator Kaiso	ZBTB33	611	QYAYLSDRSSTIPAMKDDGIGYKVDTGKEPP	1	57.788
Q8NCN2	Zinc finger and BTB domain-containing protein 34	ZBTB34	426	RKDQLEYHIRGHTDDKPFRCEICGKCFPFQG	1	130.44
Q8NAP3	Zinc finger and BTB domain-containing protein 38	ZBTB38	43	IRGILCDVTIIVEDTKFKAHSNVLAASSLYF	1	261.28
Q9P1Z0	Zinc finger and BTB domain-containing protein 4	ZBTB4	40	LRGLFCDVTLIAGDTKFPAHRSVLAASSPFF	1	329.43
Q9P1Z0	Zinc finger and BTB domain-containing protein 4	ZBTB4	615	PLCQITVRIGEEAIVKRRISETDLRPGELSG	1	118.76
O43298	Zinc finger and BTB domain-containing protein 43	ZBTB43	247	YSKPSIMAHKRWIHVKPERLEQACEGMDVHA	1	77.062
Q8NCP5;Q8NCP5-2;Q8NCP5-3;Q8NCP5-4	Zinc finger and BTB domain-containing protein 44	ZBTB44	290;290;290;290	TKTTLPLGTEEDVRVKVERLSDEEVHEEVSQ	1	98.543
Q86UZ6	Zinc finger and BTB domain-containing protein 46	ZBTB46	229	QPLWPGDVGYGPLRIKEEQVSPSQYGGSELP	1	117.38
O95365	Zinc finger and BTB domain-containing protein 7A	ZBTB7A	539	PSSPDARRNGQEKHFKDEDEDEDVASPDGLG	1	73.138
Q96BR9;Q96BR9-2	Zinc finger and BTB domain-containing protein 8A	ZBTB8A	199;199	NYHPASQKNTQQPLAKHEPRKESIKKTKHLR	1	93.424
Q96C00	Zinc finger and BTB domain-containing protein 9	ZBTB9	286	ELPAPPALPPKIFYIKQEPFEPKEEISGSGT	1	122.33
O75152	Zinc finger CCCH domain-containing protein 11A	ZC3H11A	114	KTVLPTVPESPEEEVKASQLSVQQNKLSVQS	1	122.39
O75152	Zinc finger CCCH domain-containing protein 11A	ZC3H11A	381	LERASQKRGELQTKLKTEGPSKTDDSTSGAR	1	123.14
O75152	Zinc finger CCCH domain-containing protein 11A	ZC3H11A	478	TKSMQEVHIKTLEEIKLEKALRVQQSSESST	1	144.17
O75152	Zinc finger CCCH domain-containing protein 11A	ZC3H11A	619	ITRHLTKRLPTKSSQKVEVETSGIGDSLLNV	1	178.32
Q6PEW1	Zinc finger CCHC domain-containing protein 12	ZCCHC12	228	IRMVREEEDWDDAFIKRKRPKRSESMVERAV	1	99.413
P0CG32;Q6PEW1	Putative zinc finger CCHC domain-containing protein 18;Zinc finger CCHC domain-containing protein 12	ZCCHC18;ZCCHC12	46;46	RSLGPIMASMADRNMKLFSGRVVPAQGEETF	1	83.182
P37275;P37275-2;P37275-3;P37275-4;P37275-5	Zinc finger E-box-binding homeobox 1	ZEB1	493;494;426;473;477	SLEQPSQLQVVPQNLKKENPVATNSCKSEKL	1	267.78
O60315;O60315-2	Zinc finger E-box-binding homeobox 2	ZEB2	391;367	GKPLSMSEQTGLLKIKTEPLDFNDYKVLMAT	1	191.96
O60315;O60315-2	Zinc finger E-box-binding homeobox 2	ZEB2	866;842	SSSENSDEPLNLTFIKKEFSNSNNLDNKSTN	1	195.73
Q6P2D0;Q6P2D0-2	Zinc finger protein 1 homolog	ZFP1	145;90	QTDECNEFGKALLYLKQEKTHSGVEYSEYNK	1	196.27
Q8NB50;Q8NB50-2;Q8NB50-3	Zinc finger protein 62 homolog	ZFP62	82;82;49	SIREAISKAKSTANIKTEQEGEASEKSLHLS	1	244.91
Q9UJL9;Q9UJL9-2	Zinc finger protein ZFP69B	ZFP69B	235;133	ERGQESNRFEKRINVKSEVMPGPIGLPRKRD	1	96.208
Q8IX07	Zinc finger protein ZFPM1	ZFPM1	463	QNGGSSEPPAAPRSIKVEAVEEPEAAPILGP	1	98.151
Q15915;Q8N9L1;Q8N9L1-2;Q8N9L1-3;Q8N9L1-5;Q96T25	Zinc finger protein ZIC 1;Zinc finger protein ZIC 4;Zinc finger protein ZIC 5	ZIC1;ZIC4;ZIC5	222;125;125;175;163;393	PGAAGAFLRYMRQPIKQELICKWIDPDELAG	1	144.29
O95409	Zinc finger protein ZIC 2	ZIC2	253	HHPGAFFRYMRQQCIKQELICKWIDPEQLSN	1	124.42
O60481;O60481-2	Zinc finger protein ZIC 3	ZIC3	248;248	HHGPGAFFRYMRQPIKQELSCKWIDEAQLSR	1	80.746
Q63HK3	Zinc finger protein with KRAB and SCAN domains 2	ZKSCAN2	529	ETRFYEALQACHRKSKLYGAVAEQLRECGFL	1	65.219
Q9BRR0;Q9BRR0-2	Zinc finger protein with KRAB and SCAN domains 3	ZKSCAN3	171;23	PGSQSSQFQLMKALLKHESVGSQPLQDRVLQ	1	73.279
Q5SVZ6	Zinc finger MYM-type protein 1	ZMYM1	25	CDKAVASQLGLLDEIKTEPDNAQEYCHRQQS	1	357.27
Q5SVZ6	Zinc finger MYM-type protein 1	ZMYM1	432	IGSSTEVQKDNMKSMKISDELCHPKCTSKVQ	1	80.96
Q5SVZ6	Zinc finger MYM-type protein 1	ZMYM1	671	KEQLSICVRYPQKSSKAILIKERFLGFVDTE	1	99.136
Q5SVZ6;Q5VZL5;Q5VZL5-2;Q5VZL5-3;Q5VZL5-4	Zinc finger MYM-type protein 1;Zinc finger MYM-type protein 4	ZMYM1;ZMYM4	98;350;350;26;318	TAIQVSCAGCKKILQKGQTAYQRKGSAQLFC;TAVRVSCSGCKKILQKGQTAYQRKGSTQLFC	1	66.267
Q9UBW7	Zinc finger MYM-type protein 2	ZMYM2	532	DHMQDSFLMQPEKYGKLTTCTGCRTQCRFFD	1	68.044
Q9UBW7;Q9UBW7-2	Zinc finger MYM-type protein 2	ZMYM2	88;88	VPVVADQRTITFTSSKNEELQGNDSKITPSS	1	103.88
Q9UBW7;Q9UBW7-2	Zinc finger MYM-type protein 2	ZMYM2	98;98	TFTSSKNEELQGNDSKITPSSKELASQKGSV	0.998839	88.395
Q14202;Q14202-2	Zinc finger MYM-type protein 3	ZMYM3	1275;1263	PVRQRKGRDTGPGKRKREDEAPILEQRENRM	1	68.481
Q14202;Q14202-2	Zinc finger MYM-type protein 3	ZMYM3	847;835	AAMCKPLMQNRGVSCKVEMKSKGSQTEEWKP	1	95.094
Q5VZL5;Q5VZL5-2;Q5VZL5-3;Q5VZL5-4	Zinc finger MYM-type protein 4	ZMYM4	1224;1135;900;1192	YGVNAWKNWVQWKNAKEEQGDLKCGGVEQAS	1	84.173
Q5VZL5;Q5VZL5-2;Q5VZL5-4	Zinc finger MYM-type protein 4	ZMYM4	250;250;218	IGSELGNSFASNIRIKEEPLDDEYDKAMAPQ	1	310.45
Q5VZL5;Q5VZL5-2;Q5VZL5-4	Zinc finger MYM-type protein 4	ZMYM4	273;273;241	YDKAMAPQQGLLDKIKDEPDNAQEYSHGQQQ	1	290.1
O95789;O95789-1;O95789-2;O95789-4	Zinc finger MYM-type protein 6	ZMYM6	24;24;24;24	CGKAVVPQQELLDKIKEEPDNAQEYGCVQQP	1	131.5
Q15326;Q15326-2;Q15326-3;Q15326-4;Q15326-5;Q15326-6	Zinc finger MYND domain-containing protein 11	ZMYND11	366;312;366;312;281;365	ELHQRFLREGRFWKSKNEDRGEEEAESSISS	1	62.781
Q15326;Q15326-2;Q15326-3;Q15326-4;Q15326-5;Q15326-6	Zinc finger MYND domain-containing protein 11	ZMYND11	408;354;408;354;323;407	PRAKKGRRNQSVEPKKEEPEPETEAVSSSQE	1	138.02
Q9ULU4-10;Q9ULU4-12;Q9ULU4-13;Q9ULU4-14;Q9ULU4-15;Q9ULU4-16;Q9ULU4-17;Q9ULU4-18;Q9ULU4-22;Q9ULU4-5;Q9ULU4-7;Q9ULU4-8	Protein kinase C-binding protein 1	ZMYND8	12;12;12;12;12;12;12;12;12;12;12;12	____MHPQSLAEEEIKTEQEVVEGMDISTRS	1	251.19
O95780;O95780-2;O95780-3;Q8IYN0;Q8TF32;Q96N38;Q96N38-2;Q96N38-3;Q9H8G1	Zinc finger protein 100;Zinc finger protein 682;Zinc finger protein 431;Zinc finger protein 714;Zinc finger protein 430	ZNF100;ZNF682;ZNF431;ZNF714;ZNF430	218;142;186;390;361;301;301;147;390	CEECGKAFYRFSYLTKHKIIHTGEKFYKCEE	1	81.972
Q9H2Y7-2	Zinc finger protein 106	ZNF106	37	EHMRSMLHHRELENLKGRFGIEMVPLVQNEQ	1	70.808
Q9H2Y7;Q9H2Y7-2	Zinc finger protein 106	ZNF106	1265;493	LPESTESFHEPSQELKFSVEQRNTRNRENSP	1	171.05
Q9H2Y7;Q9H2Y7-2	Zinc finger protein 106	ZNF106	1504;732	IPVSVAETQTVISSIKGSKNSSEISSEPGDD	1	140.27
Q9H2Y7;Q9H2Y7-2	Zinc finger protein 106	ZNF106	1573;801	LVSRKCIGVFEGHTSKVNCLLVTQTSGKNAA	0.819622	61.612
Q9H2Y7;Q9H2Y7-2	Zinc finger protein 106	ZNF106	1737;965	VHAHNIHTGELVRIYKGHNHAVTVVNILGKV	1	227.38
Q9H2Y7;Q9H2Y7-2	Zinc finger protein 106	ZNF106	911;139	NSLRAGQSQKATMHLKQEVTPRAASLRTGER	1	154.69
P17014;P17014-2;P17014-4;P17014-5	Zinc finger protein 12	ZNF12	179;179;105;141	KADECSGCGKSLLHIKLEKTHPGDQAYEFNQ	1	158.52
P36508;P36508-2;P52747;P52747-2;P52747-3	Zinc finger protein 143;Zinc finger protein 76	ZNF143;ZNF76	213;213;285;254;284	EHAGCGKAFATGYGLKSHVRTHTGEKPYRCS	1	78.814
Q9UQR1	Zinc finger protein 148	ZNF148	356	DKNDYLPLYSSSTKVKDEYMVAEYAVEMPHS	1	221.91
Q9UJW8;Q9UJW8-2;Q9UJW8-3;Q9UJW8-4	Zinc finger protein 180	ZNF180	138;111;113;137	TSKQRIFDEEPANGVKIERFTRDDPWLSSCE	1	133.47
O75820;O75820-2;O75820-4	Zinc finger protein 189	ZNF189	67;53;25	SLDVLNRDKDEEPTVKQEIEEIEEEVEPQGV	0.999351	175.86
O75820;O75820-2;O75820-4	Zinc finger protein 189	ZNF189	88;74;46	IEEEVEPQGVIVTRIKSEIDQDPMGRETFEL	1	112.42
O14628;O14628-4;O14628-5;O14628-6;O14628-7	Zinc finger protein 195	ZNF195	492;420;469;473;424	TCSSLSNHKRTHSEEKPYTCEECGNIFKQLS	1	90.385
O95125	Zinc finger protein 202	ZNF202	126	PESGEEAVTLVEGLQKQPRRPRRWVTVHVHG	1	144.5
P17028	Zinc finger protein 24	ZNF24	367	RHQRRHNAEKLLNVVKV______________	1	134.25
P17028;P17028-2	Zinc finger protein 24	ZNF24	27;27	LIIPTPDEEEKILRVKLEEDPDGEEGSSIPW	1	318.86
P15622;P15622-2;P15622-3	Zinc finger protein 250	ZNF250	162;157;157	GKTPLGRIDQENNETKQSFCLSPNSVDHREV	1	62.589
O14978	Zinc finger protein 263	ZNF263	17	ASGPGSQEREGLLIVKLEEDCAWSQELPPPD	1	134.96
O14978	Zinc finger protein 263	ZNF263	157	EEPLPLETARESPSFKLEPMETERSPGPRLQ	1	143.54
O14978	Zinc finger protein 263	ZNF263	299	CKEGLSPRGPAPGEEKFENLEGVPSVCSENI	1	103.75
Q8ND82	Zinc finger protein 280C	ZNF280C	5	___________MDDDKPFQPKNISKMAELFM	1	104.22
Q8ND82	Zinc finger protein 280C	ZNF280C	33	LFMECEEEELEPWQKKVEETQDEDDDELIFV	1	251.68
Q8ND82	Zinc finger protein 280C	ZNF280C	55	EDDDELIFVGEISSSKPAISNILNRGHSSSS	1	134.14
Q8ND82	Zinc finger protein 280C	ZNF280C	75	NILNRGHSSSSSKGIKSEPHSPGIPEIFRTA	1	249.29
Q8ND82	Zinc finger protein 280C	ZNF280C	126	VSKSSQSSVTVENASKPDFTKNSQVGSDNSS	1	80.585
Q8ND82	Zinc finger protein 280C	ZNF280C	266	PLKYHMKHCCPDMITKFLGVIVKSERPCDED	1	171.98
Q8ND82	Zinc finger protein 280C	ZNF280C	522	GAKVTIRASLGPLQSKLPTAPFGCAPGTSFL	1	87.005
Q6N043;Q6N043-2;Q6N043-3;Q6N043-6	Zinc finger protein 280D	ZNF280D	34;21;34;34	MECEEEELEPWQKKVKEVEDDDDDEPIFVGE	1	121.83
Q6N043;Q6N043-2	Zinc finger protein 280D	ZNF280D	740;727	KVSVCIPTSEHLSELKKEAPAKEQEPVSKEI	1	136.49
Q8WUU4	Zinc finger protein 296	ZNF296	35	NPDDEMEMQDLVIELKPEPDAQPQQAPRLGP	1	197.26
Q5VUA4;Q5VUA4-2	Zinc finger protein 318	ZNF318	578;578	MRQKASSLPSSAPAVKLESLEETNPEYAKIH	1	148.1
Q9P2F9	Zinc finger protein 319	ZNF319	130	QATDLLEHQCVQAEQKPFVCGVCKMGFSLLT	1	50.271
P13682	Zinc finger protein 35	ZNF35	125	NFLGAETKNLQLLVPKTEICEEAEKPLIISE	0.999809	134.68
O60765	Zinc finger protein 354A	ZNF354A	121	GLILKRSNRNVPWDLKLEKPYIYEGRLEKKQ	0.986352	78.272
Q96LW1	Zinc finger protein 354B	ZNF354B	112	TQTQDSFQEQIRKRLKRDEPWNFISERSCIY	1	89.669
Q96LW1	Zinc finger protein 354B	ZNF354B	170	DRSHKNVEFGQNFYLKSVFIKQQRFAKEKTP	1	44.641
Q96LW1	Zinc finger protein 354B	ZNF354B	175	NVEFGQNFYLKSVFIKQQRFAKEKTPSKCEI	1	90.05
Q96LW1	Zinc finger protein 354B	ZNF354B	607	SLTNHYKIHIEEDSLKADLHV__________	1	99.941
Q5T0B9	Zinc finger protein 362	ZNF362	198	GLLGPPKSERGRKKIKAENPGGPPVLVVPYP	1	152.23
Q53GI3;Q53GI3-3	Zinc finger protein 394	ZNF394	40;40	SKDAAPSQRDGLLPVKVEEDSPGSWEPNYPA	1	112.64
Q8NF99;Q8NF99-2;Q8NF99-3	Zinc finger protein 397	ZNF397	171;171;171	LRASQESTDIHLQPLKTQLKSWKPCLSPKSG	1	53.998
Q8NF99;Q8NF99-2;Q8NF99-3	Zinc finger protein 397	ZNF397	55;55;55	GSTQSCQELFRQQFRKFCYQETPGPREALSR	1	128.85
Q8TD17;Q8TD17-2	Zinc finger protein 398	ZNF398	265;94	SDVYKSTYADEELVIKAEGLARSSLCPEVPV	1	302.34
Q8N0Y2;Q8N0Y2-2	Zinc finger protein 444	ZNF444	190;189	APGTTSCPECGKTSLKPAHLLRHRQSHSGEK	1	74.987
Q8N0Y2;Q8N0Y2-2	Zinc finger protein 444	ZNF444	8;8	________MEVAVPVKQEAEGLALDSPWHRF	1	213.72
P59923	Zinc finger protein 445	ZNF445	374	SRQKDQCENPIQVRVKKEETNFSHRTGKDSE	0.998762	127.17
P59923	Zinc finger protein 445	ZNF445	399	TGKDSEVSGSNSLDLKHVTYLRVSGRKESLK	0.999909	55.705
Q9Y4E5-4	Zinc finger protein 451	ZNF451	130	NPLENQKNDQNNSDTKISETETLKSSQNFQT	0.791311	56.68
Q9Y4E5-4	Zinc finger protein 451	ZNF451	164	SPLLVPQESLASSEVKENLRIDSSSASQHGR	1	233.63
Q9Y4E5-4	Zinc finger protein 451	ZNF451	286	IKRVTLQSEAESCEGKPDCVTSKKRLVPPLH	1	94.632
Q9Y4E5;Q9Y4E5-2	Zinc finger protein 451	ZNF451	106;106	VEKQQKEEKNRAFREKIDFQHAHGLQELEFI	1	100.97
Q9Y4E5;Q9Y4E5-2	Zinc finger protein 451	ZNF451	139;139	HSDTEAARLCVDQWLKMPGLKTGTINCGTKS	1	260.25
Q9Y4E5;Q9Y4E5-2	Zinc finger protein 451	ZNF451	288;288	SGKNHFHQSFKLGDNKGIAHPISFPSFAKKL	1	78.098
Q9Y4E5;Q9Y4E5-2	Zinc finger protein 451	ZNF451	302;302	NKGIAHPISFPSFAKKLLISLCKDVPFQVKC	1	87.258
Q9Y4E5;Q9Y4E5-2	Zinc finger protein 451	ZNF451	434;434	LDQSKFSSLKRTMSIKESSSLECIAIPKKKM	1	105.89
Q9Y4E5;Q9Y4E5-2	Zinc finger protein 451	ZNF451	664;664	ETLYRHCQDEHDNEIKIKYFCGLCDLIFNVE	1	112.82
Q9Y4E5;Q9Y4E5-2	Zinc finger protein 451	ZNF451	706;706	SIDYVFVSEKTETSIKTEDDFPVIETSNQLT	1	249.39
Q9Y4E5;Q9Y4E5-2	Zinc finger protein 451	ZNF451	731;731	TSNQLTCGCRESYICKVNRKEDYSRCLQIML	1	71.614
Q9Y4E5;Q9Y4E5-2	Zinc finger protein 451	ZNF451	817;817	ESAQQHFHRKHCFLQKPSVAHFGSEKSNLYK	1	86.548
Q9Y4E5;Q9Y4E5-2	Zinc finger protein 451	ZNF451	832;832	KPSVAHFGSEKSNLYKFTASASHTERKLKQA	1	119.38
Q9Y4E5;Q9Y4E5-2	Zinc finger protein 451	ZNF451	845;845	LYKFTASASHTERKLKQAINYSKSLDMEKGV	1	104.43
Q96JM2;Q96JM2-3	Zinc finger protein 462	ZNF462	20;20	QCDGCDFRAPSYEDLKAHIQDVHTAFLQPTD	1	249.22
Q96MX3	Zinc finger protein 48	ZNF48	610	VLTPFGIGDGRARPLKQEAATGLE_______	1	82.85
Q8TF39;Q8TF39-2	Zinc finger protein 483	ZNF483	68;68	QRFRWFCYSEVAGPRKALSQLWELCNQWLRP	1	200.74
Q96IT1;Q96IT1-2	Zinc finger protein 496	ZNF496	496;532	HRRIHLQPDRLQPVEKREQAASEDADKGPKE	1	102.52
Q8TCN5;Q8TCN5-2	Zinc finger protein 507	ZNF507	424;424	LSQKRFLMNTEMEEGKDLSLTEAQIGREGMD	1	67.76
Q92618	Zinc finger protein 516	ZNF516	681	QHRFSMDLKMPAFHPKQEVPVPGDGVEFPSS	1	54.087
Q92618	Zinc finger protein 516	ZNF516	1043	AQPGVAGAPPVLHSIKQEPVAEGHEKRLDIL	1	140.38
Q6AHZ1	Zinc finger protein 518A	ZNF518A	24	FCDEKQTTLKKDYDVKNEIVDRSAPKPKISG	1	150.05
Q6AHZ1;Q6AHZ1-2	Zinc finger protein 518A	ZNF518A	713;183	ASISLLNDKDGTLKAKSEIEEQYVLEKGQNI	1	114.64
Q96K83	Zinc finger protein 521	ZNF521	1146	GKVGGLKTRCSSCNVKFESESELQNHIQTIH	1	121.33
Q8N184;Q8N184-1;Q8N184-2	Zinc finger protein 567	ZNF567	173;142;173	RLSEYNGYGKSLLSTKQETTHPEVKSHNQSA	1	87.676
Q92610	Zinc finger protein 592	ZNF592	206	VPELHMFDHFCKKEPKPEPLPLGSQQEHEQS	0.99999	55.765
O15014	Zinc finger protein 609	ZNF609	789	LNGSSDPHQSRLASIKAEADKIYSFTDNAPS	0.815948	76.899
Q5T7W0;Q5T7W0-2;Q5T7W0-3;Q5T7W0-4	Zinc finger protein 618	ZNF618	239;207;207;207	RADPFDQGVVATDEVKEEPPEPFQKIGPKTG	1	72.935
Q5T7W0;Q5T7W0-2;Q5T7W0-3;Q5T7W0-4	Zinc finger protein 618	ZNF618	63;63;63;63	ASLSAEQGTMTEVKVKTELPDDYIQEVIWQG	1	222.06
Q6ZSS3;Q6ZSS3-2	Zinc finger protein 621	ZNF621	100;100	SQGGESWIKNEGLVIKQEASEETELHRMPVG	0.969669	61.03
Q9UEG4	Zinc finger protein 629	ZNF629	688	DRSVLLQHQLTHGNEKPFLFPDYRIGLGEGA	1	87.196
Q9H582;Q9H582-2	Zinc finger protein 644	ZNF644	1094;1094	LNEMMQNEEKYEKILKALNSRRIIPRPFVAQ	1	174.42
Q9H582;Q9H582-2	Zinc finger protein 644	ZNF644	1110;1110	ALNSRRIIPRPFVAQKLASSDDFISQNVIPL	1	51.321
Q9H582;Q9H582-2	Zinc finger protein 644	ZNF644	1133;1133	ISQNVIPLEAYRNGLKTEALSVSASEEEGLN	1	117.94
Q9H582;Q9H582-2	Zinc finger protein 644	ZNF644	1157;1157	SEEEGLNFLNEYDETKPELPSGKKNQSLTLI	1	138.09
Q9H582;Q9H582-2	Zinc finger protein 644	ZNF644	1205;1205	PQKIHNQTARKRFVQKCVLPLNEDSPLMYQP	1	73.294
Q9H582;Q9H582-2	Zinc finger protein 644	ZNF644	319;319	TEDCFSDSNCVPNKSKMQEVDFLEQNEELQA	1	76.889
Q9H582;Q9H582-2	Zinc finger protein 644	ZNF644	346;346	ELQAVDSQKYALSKVKPESTDEDLESVDAFQ	1	77.445
Q9H582;Q9H582-2	Zinc finger protein 644	ZNF644	718;718	SSPHKNVTIKSSVDQKPKYFHQAAKEKSNAK	1	79.148
Q9H582;Q9H582-2	Zinc finger protein 644	ZNF644	762;762	YRMIKKSGESYPVHFKKEEASSLNSLHLFSS	1	83.182
O15015;O15015-2	Zinc finger protein 646	ZNF646	1168;1168	QEELKVEPLEEVARVKEEVWEETTVKGEEIE	1	184.78
Q8N3J9	Zinc finger protein 664	ZNF664	257	LCIHQRVHTKERNHLKISVI___________	1	133.89
Q9Y462;Q9Y462-2;Q9Y462-3	Zinc finger protein 711	ZNF711	235;235;235	NTPLKIGSDGSQEDAKEDGFGSEVIKVYIFK	1	53.033
A8MTY0	Putative zinc finger protein 724	ZNF724P	199	HLTQHKRIHTTVNSYKLEECGKAFNVSSTLS	1	92.38
Q6NUN9;Q6NUN9-2;Q6NUN9-3	Zinc finger protein 746	ZNF746	286;287;101	KLNTAASTEDVKIVIKTEVQEEEVVATPVHP	1	251.68
Q6IQ21	Zinc finger protein 770	ZNF770	121	TYQNNVKQVRRLLEAKQEKSMYGVYNTFTTE	1	90.913
Q8NCA9	Zinc finger protein 784	ZNF784	318	VGDPAEEGRGETAKVKVEADQ__________	1	144.77
Q2TB10	Zinc finger protein 800	ZNF800	132	LEAIYPSVDKREYIIKLEPIETNQNAVFQYI	1	439.35
Q2TB10	Zinc finger protein 800	ZNF800	409	EKGPNNTANSSEIKVKVEPADSVESSPPSIT	1	181.33
Q17R98;Q17R98-2;Q17R98-3	Zinc finger protein 827	ZNF827	597;597;247	SAANQKEPMNLNFKVKEEPKEGESLSTTLPR	0.998481	93.226
Q17R98;Q17R98-2;Q17R98-3	Zinc finger protein 827	ZNF827	673;673;323	KLSAESYKETQMVKIKEEPMEVDIQDSHVSI	1	160.57
Q9NWK9	Box C/D snoRNA protein 1	ZNHIT6	79	SGQRPEEIPMDLTVVKQEIIDWPGTEGRLAG	1	120.45
Q9NWK9	Box C/D snoRNA protein 1	ZNHIT6	108	AGQWVEQEVEDRPEVKDENAGVLEVKQETDS	1	66.925
Q9NWK9;Q9NWK9-2	Box C/D snoRNA protein 1	ZNHIT6	138;99	SSLVVKEAKVGEPEVKEEKVKEEVMDWSEVK	1	134.37
Q9NWK9;Q9NWK9-2	Box C/D snoRNA protein 1	ZNHIT6	173;134	NLEIKQEEKFVGQCIKEELMHGECVKEEKDF	0.999366	66.017
Q9NWK9;Q9NWK9-2	Box C/D snoRNA protein 1	ZNHIT6	200;161	EKDFLKKEIVDDTKVKEEPPINHPVGCKRKL	1	116.38
Q9NWK9;Q9NWK9-2	Box C/D snoRNA protein 1	ZNHIT6	459;420	VLKGSNNDMKVLHQVKSESTKNVGNEN____	1	114.64
Q3MJ62	Zinc finger and SCAN domain-containing protein 23	ZSCAN23	22	LQTAEMQEGLLAVKVKEEEEEHSCGPESGLS	1	102.98
Q6NSZ9;Q6NSZ9-2;Q6NSZ9-4	Zinc finger and SCAN domain-containing protein 25	ZSCAN25	22;22;22	EMAEAPQQQLGIPVVKLEKELPWGRGREDPS	1	56.488
Q6NSZ9;Q6NSZ9-2;Q6NSZ9-3	Zinc finger and SCAN domain-containing protein 25	ZSCAN25	278;206;62	RAFQEQGGGSKEKEAKPPQEDLKGALVALTS	0.998902	61.942
Q6NSZ9;Q6NSZ9-2;Q6NSZ9-3	Zinc finger and SCAN domain-containing protein 25	ZSCAN25	285;213;69	GGSKEKEAKPPQEDLKGALVALTSERFGEAS	0.999479	154.26
Q16670	Zinc finger and SCAN domain-containing protein 26	ZSCAN26	17	ATALVSAHSLAPLNLKKEGLRVVREDHYSTW	1	81.016
Q96LW9	Zinc finger and SCAN domain-containing protein 31	ZSCAN31	14	__MASTEEQYDLKIVKVEEDPIWDQETHLRG	1	149.84
Q96LW9	Zinc finger and SCAN domain-containing protein 31	ZSCAN31	149	GHSEVLLEDVEHLKVKQEPTDIQLQPMVTQL	1	54.834
Q8IYH5;Q8IYH5-2;Q8IYH5-3	ZZ-type zinc finger-containing protein 3	ZZZ3	705;704;211	RTAKQVASRVQKYFIKLTKAGIPVPGRTPNL	1	102.52
A6NL46;A8MU76;A8MUA0;A8MUI8;A8MV72;A8MX80	Putative UPF0607 protein ENSP00000332738		316;317;317;317;287;317	QGNMRKNMRVLSRTSKFRRRKQLLRRRKKTR	1	83.499

## Sheet: Identified Ubi Sites
Uniprot IDs	Protein Names	Gene Name	Sites	Sequence Window	Localization Confidence	Score
P63261;P60709	Actin, cytoplasmic 2;Actin, cytoplasmic 1	ACTG1;ACTB	113;113	PEEHPVLLTEAPLNPKANREKMTQIMFETFN	1	58.693
Q6NS38-2;Q6NS38	DNA oxidative demethylase ALKBH2	ALKBH2	7;7	_________MDRFLVKGAQGGLLRKQEEQEP	1	77.062
Q4VCS5	Angiomotin	AMOT	113	PRMQNNEELPTYEEAKVQSQYFRGQQHASVG	1	51.31
Q4VCS5;Q4VCS5-2	Angiomotin	AMOT	464;55	RQELEGCYEKVARLQKVETEIQRVSEAYENL	1	63.624
Q68DC2-3;Q68DC2;Q68DC2-4	Ankyrin repeat and SAM domain-containing protein 6	ANKS6	247;247;247	AALTGRLGVAQQLVEKGANPDHLSVLEKTAF	0.864398	49.66
Q9BTT0-3;Q9BTT0;Q9BTT0-2	Acidic leucine-rich nuclear phosphoprotein 32 family member E	ANP32E	17;65;65	ANVELSSLARLPSLNKLRKLELSDNIISGGL	1	65.88
Q9BTT0-3;Q9BTT0	Acidic leucine-rich nuclear phosphoprotein 32 family member E	ANP32E	53;101	KCPNLTYLNLSGNKIKDLSTVEALQNLKNLK	1	88.282
Q9BTT0-3;Q9BTT0	Acidic leucine-rich nuclear phosphoprotein 32 family member E	ANP32E	65;113	NKIKDLSTVEALQNLKNLKSLDLFNCEITNL	0.972682	121.56
O75843	AP-1 complex subunit gamma-like 2	AP1G2	7	_________MVVPSLKLQDLIEEIRGAKTQA	1	43.592
O75843	AP-1 complex subunit gamma-like 2	AP1G2	19	PSLKLQDLIEEIRGAKTQAQEREVIQKECAH	1	62.203
P59780;Q7Z6K5-2	AP-3 complex subunit sigma-2;Arpin	AP3S2;ARPIN	166;367	EGGLSAAPARAVSAVKNINLPEIPRNINIGD	1	54.812
Q9NVJ2	ADP-ribosylation factor-like protein 8B	ARL8B	141	LVLGNKRDLPNALDEKQLIEKMNLSAIQDRE	0.999613	82.651
Q6NXE6-2;Q6NXE6	Armadillo repeat-containing protein 6	ARMC6	336;361	QVLSTLRAIAGNDDVKDAIVRAGGTESIVAA	1	94.09
P18848	Cyclic AMP-dependent transcription factor ATF-4	ATF4	335	LKERADSLAKEIQYLKDLIEEVRKARGKKRV	1	54.898
P54252-5;P54252-3;P54252-4;P54252-2;P54252	Ataxin-3	ATXN3	21;145;185;200;200	QMHRPKLIGEELAQLKEQRVHKTDLERVLEA	1	43.03
Q96GD4-4;Q96GD4;Q96GD4-5;Q96GD4-3	Aurora kinase B	AURKB	44;85;86;86	RHFTIDDFEIGRPLGKGKFGNVYLAREKKSH	0.937204	118.16
P46379-4;P46379-5;P46379-2;P46379;P46379-3	Large proline-rich protein BAG6	BAG6	80;80;80;80;80	VLQDDKKLQEYNVGGKVIHLVERAPPQTHLP	1	56.121
Q6ZW61	Bardet-Biedl syndrome 12 protein	BBS12	515	VTAVLTNPVTAQMQIKEDRFWTCAYRLYYAL	1	40.067
Q6W2J9-4;Q6W2J9-2;Q6W2J9;Q5H9F3-3	BCL-6 corepressor;BCL-6 corepressor-like protein 1	BCOR;BCORL1	1408;1426;1460;1493	QSRPMPPEARRLIVNKNAGETLLQRAARLGY	1	148.52
Q9NR09	Baculoviral IAP repeat-containing protein 6	BIRC6	2270	QMEKEKIQSNKGSSYKLLVEQAKLKQATSKH	0.999991	55.232
P46736-2;P46736-3	Lys-63-specific deubiquitinase BRCC36	BRCC3	180;181	TGRVLYTCFQSIQAQKSSEYERIEIPIHIVP	1	60.062
P35613-2;P35613	Basigin	BSG	63;179	TEVTGHRWLKGGVVLKEDALPGQKTEFKVDS	0.999894	49.298
Q6ZRI6-2;Q6ZRI6	Uncharacterized protein C15orf39	C15orf39	850;850	HVVRAGAIFVPIHLVKERLFPRLPPASVDHV	1	47.037
Q6ZRI6-2;Q6ZRI6	Uncharacterized protein C15orf39	C15orf39	898;898	ALRELALPGCTSRMLKLLALRQLPDIYPDLL	1	85.212
Q86XI8	Uncharacterized protein C19orf68	C19orf68	286	LRFALASLLQSAPDVKGRVRCLTAGPEVAAQ	1	74.89
P00918	Carbonic anhydrase 2	CA2	45	PVDIDTHTAKYDPSLKPLSVSYDQATSLRIL	1	59.372
P00918	Carbonic anhydrase 2	CA2	158	LGIFLKVGSAKPGLQKVVDVLDSIKTKGKSA	0.999319	96.379
P00918	Carbonic anhydrase 2	CA2	167	AKPGLQKVVDVLDSIKTKGKSADFTNFDPRG	0.785347	51.286
Q12834	Cell division cycle protein 20 homolog	CDC20	97	HRSAAQMEVASFLLSKENQPENSQTPTKKEH	0.949143	62.582
Q12834	Cell division cycle protein 20 homolog	CDC20	129	KAWALNLNGFDVEEAKILRLSGKPQNAPEGY	1	141.13
Q12834	Cell division cycle protein 20 homolog	CDC20	136	NGFDVEEAKILRLSGKPQNAPEGYQNRLKVL	1	55.011
Q12834	Cell division cycle protein 20 homolog	CDC20	149	SGKPQNAPEGYQNRLKVLYSQKATPGSSRKT	1	93.162
Q12834	Cell division cycle protein 20 homolog	CDC20	155	APEGYQNRLKVLYSQKATPGSSRKTCRYIPS	1	86.944
Q12834	Cell division cycle protein 20 homolog	CDC20	440	LVIWKYPTMAKVAELKGHTSRVLSLTMSPDG	1	72.2
Q12834	Cell division cycle protein 20 homolog	CDC20	490	LDPARRREREKASAAKSSLIHQGIR______	1	111.83
P30304-2;P30304	M-phase inducer phosphatase 1	CDC25A	303;343	NILDNDPRDLIGDFSKGYLFHTVAGKHQDLK	0.960877	42.068
O00311	Cell division cycle 7-related protein kinase	CDC7	90	ATAQLQVGPEEKIALKHLIPTSHPIRIAAEL	1	90.759
O00311	Cell division cycle 7-related protein kinase	CDC7	212	FGLAQGTHDTKIELLKFVQSEAQQERCSQNK	1	140.22
O00311	Cell division cycle 7-related protein kinase	CDC7	570	ASRITAEEALLHPFFKDMSL___________	1	45.618
Q6P1J9	Parafibromin	CDC73	136	STQVKRAADEVLAEAKKPRIEDEECVRLDKE	0.884638	110.38
Q6P1J9	Parafibromin	CDC73	209	RSTIKTDLDDDITALKQRSFVDAEVDVTRDI	1	197.68
Q6P1J9	Parafibromin	CDC73	257	GKNFSKNIFAILQSVKAREEGRAPEQRPAPN	1	136.7
P06493	Cyclin-dependent kinase 1	CDK1	139	VLHRDLKPQNLLIDDKGTIKLADFGLARAFG	0.971966	70.41
P06493;P06493-2	Cyclin-dependent kinase 1	CDK1	20;20	TKIEKIGEGTYGVVYKGRHKTTGQVVAMKKI	1	77.185
P06493;P06493-2	Cyclin-dependent kinase 1	CDK1	56;56	EEGVPSTAIREISLLKELRHPNIVSLQDVLM	1	80.688
P06493;P06493-2	Cyclin-dependent kinase 1	CDK1	6;6	__________MEDYTKIEKIGEGTYGVVYKG	0.954466	57.532
P50750;P50750-2	Cyclin-dependent kinase 9	CDK9	35;152	EKLAKIGQGTFGEVFKARHRKTGQKVALKKV	1	65.043
Q5SZL2;Q5SZL2-4	Centrosomal protein of 85 kDa-like	CEP85L	740;743	DLKALCSILNQRAQGKEPNLSLLLGIRSMNC	1	48.568
Q8IZ52-2;Q8IZ52-4;Q8IZ52	Chondroitin sulfate synthase 2	CHPF	107;405;567	RQAQRVAHADVFAPVKAHVAELERRFPGARV	1	43.696
P49759;P49759-3	Dual specificity protein kinase CLK1	CLK1	322;364	PKIKRDERTLINPDIKVVDFGSATYDDEHHS	1	86.449
P49761-1;P49761	Dual specificity protein kinase CLK3	CLK3	169;317	ERYEIVGNLGEGTFGKVVECLDHARGKSQVA	1	149.32
Q13363-2;Q13363;P56545;P56545-2	C-terminal-binding protein 1;C-terminal-binding protein 2	CTBP1;CTBP2	262;273;279;819	GAFLVNTARGGLVDEKALAQALKEGRIRGAA	0.999994	78.401
P17844-2;P17844	Probable ATP-dependent RNA helicase DDX5	DDX5	391;470	DLISVLREANQAINPKLLQLVEDRGSGRSRG	1	96.143
O15121	Sphingolipid delta	DEGS1	29	YTDQPHADRRREILAKYPEIKSLMKPDPNLI	0.999328	52.725
P52429	Diacylglycerol kinase epsilon	DGKE	357	ADGIKLDRWKVQVTNKGYYNLRKPKEFTMNN	1	41.242
P52429	Diacylglycerol kinase epsilon	DGKE	364	RWKVQVTNKGYYNLRKPKEFTMNNYFSVGPD	1	41.242
P00374-2;P00374	Dihydrofolate reductase	DHFR	106;158	FESDTFFPEIDLEKYKLLPEYPGVLSDVQEE	1	101.92
P00374-2;P00374	Dihydrofolate reductase	DHFR	122;174	LLPEYPGVLSDVQEEKGIKYKFEVYEKND__	0.966263	83.758
O43143	Pre-mRNA-splicing factor ATP-dependent RNA helicase DHX15	DHX15	790	EAKRQLDRIIAKLQSKEYSQY__________	1	109.29
Q86Y56-2;Q86Y56	Dynein assembly factor 5, axonemal	DNAAF5	43;43	SRALSRLLPGLEADSKPGRRRALEALRRALE	1	66.004
Q5QJE6	Deoxynucleotidyltransferase terminal-interacting protein 2	DNTTIP2	159	ESHVSGISRIVLPTEKTTGARRSKAKSLTDP	1	54.343
Q5QJE6	Deoxynucleotidyltransferase terminal-interacting protein 2	DNTTIP2	321	ITDEGKEINEKSSQLKNLSELQDTSLQQLVS	1	92.792
O75319;O75319-2	RNA/RNP complex-1-interacting phosphatase	DUSP11	129;129	IFTVGHQVPDDETIFKFKHAVNGFLKENKDN	0.962729	74.428
O75319;O75319-2	RNA/RNP complex-1-interacting phosphatase	DUSP11	54;54	LPVGQRMPGTRFIAFKVPLQKSFEKKLAPEE	0.999916	56.916
O75319;O75319-2	RNA/RNP complex-1-interacting phosphatase	DUSP11	59;59	RMPGTRFIAFKVPLQKSFEKKLAPEECFSPL	0.999957	78.939
Q99613-2;Q99613;B5ME19	Eukaryotic translation initiation factor 3 subunit C;Eukaryotic translation initiation factor 3 subunit C-like protein	EIF3C;EIF3CL	633;643;644	DAHNALLDIQSSGRAKELLGQGLLLRSLQER	1	95.417
Q99613-2;Q99613;B5ME19	Eukaryotic translation initiation factor 3 subunit C;Eukaryotic translation initiation factor 3 subunit C-like protein	EIF3C;EIF3CL	867;877;878	KLGSLVENNERVFDHKQGTYGGYFRDQKDGY	1	76.073
P60228	Eukaryotic translation initiation factor 3 subunit E	EIF3E	82	PHALREKRTTVVAQLKQLQAETEPIVKMFED	0.999541	59.372
Q13347	Eukaryotic translation initiation factor 3 subunit I	EIF3I	85	GSADNSCRLWDCETGKQLALLKTNSAVRTCG	0.999994	116.51
Q13347	Eukaryotic translation initiation factor 3 subunit I	EIF3I	91	CRLWDCETGKQLALLKTNSAVRTCGFDFGGN	1	64.121
Q13347	Eukaryotic translation initiation factor 3 subunit I	EIF3I	185	LNQYSAKSGEVLVNVKEHSRQINDIQLSRDM	1	77.776
Q13347	Eukaryotic translation initiation factor 3 subunit I	EIF3I	224	DNTAKLFDSTTLEHQKTFRTERPVNSAALSP	1	101.3
Q13347	Eukaryotic translation initiation factor 3 subunit I	EIF3I	282	ARFFHLAFEEEFGRVKGHFGPINSVAFHPDG	1	86.8
P60842;P60842-2;Q14240;Q14240-2;P38919	Eukaryotic initiation factor 4A-I;Eukaryotic initiation factor 4A-II;Eukaryotic initiation factor 4A-III	EIF4A1;EIF4A2;EIF4A3	54;54;55;56;60	LSESLLRGIYAYGFEKPSAIQQRAILPCIKG	1	45.614
Q15723-4;Q15723-2;Q15723-3;Q15723-1;Q15723	ETS-related transcription factor Elf-2	ELF2	243;260;272;320;332	EKSLERVSLSAESLLKAASSVRSGKNSSPIN	1	86.488
Q32P44;Q32P44-2	Echinoderm microtubule-associated protein-like 3	EML3	577;577	AIAEGLGSELLVGTTKNALLRGDLAQGFSPV	1	47.726
Q96RQ1	Endoplasmic reticulum-Golgi intermediate compartment protein 2	ERGIC2	146	QSRLQEEHSLQDVIFKSAFKSTSTALPPRED	0.999183	123.14
Q9HBU6-2;Q9HBU6	Ethanolamine kinase 1	ETNK1	172;172	GNTMEDVVLVRIYGNKTELLVDRDEEVKSFR	1	111.22
Q13868	Exosome complex component RRP4	EXOSC2	180	KLGQGVLVQVSPSLVKRQKTHFHDLPCGASV	1	104.95
O95864-3;O95864-4;O95864-2;O95864	Fatty acid desaturase 2	FADS2	87;56;65;87	FRAFHPDLEFVGKFLKPLLIGELAPEEPSQD	0.999998	57.366
Q96CS3	FAS-associated factor 2	FAF2	367	PEPSPDDPESVKIIFKLPNDSRVERRFHFSQ	1	54.259
Q9NX05	Constitutive coactivator of PPAR-gamma-like protein 2	FAM120C	369	CDVVIKAVSEYVSSIKDPSNLDVVGKDVFKQ	0.999079	68.445
Q9NSI2-2;Q9NSI2	Protein FAM207A	FAM207A	108;123	MKLRREQWLQKIEAIKLAEQKHREERRRRAT	0.999999	90.149
O15360	Fanconi anemia group A protein	FANCA	1387	DTSTVSPPAGRSLELKGQGNPVELITKARLF	0.999801	57.525
Q9NW38;Q9NW38-2	E3 ubiquitin-protein ligase FANCL	FANCL	49;49	RDFHLRIVLPEDLQLKNARLLCSWQLRTILS	1	62.088
Q9Y285-2;Q9Y285	Phenylalanine--tRNA ligase alpha subunit	FARSA	177;208	RKLLAEVGSWRDRPFKPYNFLAHGVLPDSGH	1	81.315
P22087	rRNA 2'-O-methyltransferase fibrillarin	FBL	121	LVTKNLVPGESVYGEKRVSISEGDDKIEYRA	1	62.287
Q9NWZ8	Gem-associated protein 8	GEMIN8	5	___________MAAVKASTSKATRPWYSHPV	0.999621	57.532
Q9UK08	Guanine nucleotide-binding protein G	GNG8	28	KTVEQLKLEVNIDRMKVSQAAAELLAFCETH	1	68.972
Q9NVN8	Guanine nucleotide-binding protein-like 3-like protein	GNL3L	273	VGLPNVGKSSLINSLKRSRACSVGAVPGITK	1	97.431
Q9UKJ3-2;Q9UKJ3	G patch domain-containing protein 8	GPATCH8	1260;1338	LQQAAQQHIQQQLLAKQVKAFPASAALAPAT	0.957045	59.728
P43250-3;P43250;P43250-2	G protein-coupled receptor kinase 6	GRK6	343;343;343	SDLGLAVHVPEGQTIKGRVGTVGYMAPEVVK	1	69.979
Q9Y5Q9	General transcription factor 3C polypeptide 3	GTF3C3	481	LKALGYMERAAESYGKVVDLAPLHLDARISL	1	68.639
P16104	Histone H2AX	H2AFX	120	QGGVLPNIQAVLLPKKTSATVGPKAPSGGKK	1	90.05
P0C0S5;Q71UI9;Q71UI9-3;Q71UI9-4	Histone H2A.Z;Histone H2A.V	H2AFZ;H2AFV	121;121;83;95	AGGGVIPHIHKSLIGKKGQQKTV________	0.999679	131.82
P57053;O60814	Histone H2B type F-S;Histone H2B type 1-K	H2BFS;HIST1H2BK	121;121	ELAKHAVSEGTKAVTKYTSAK__________	0.999999	83.862
Q13547	Histone deacetylase 1	HDAC1	74	ANAEEMTKYHSDDYIKFLRSIRPDNMSEYSK	1	51.762
Q13547;Q92769-3;Q92769	Histone deacetylase 1;Histone deacetylase 2	HDAC1;HDAC2	89;60;90	KFLRSIRPDNMSEYSKQMQRFNVGEDCPVFD	1	78.69
Q16778;P33778;P23527;Q8N257;Q99880;Q99879;Q99877;Q93079;Q5QNW6;P62807;P58876;Q5QNW6-2;Q96A08	Histone H2B type 2-E;Histone H2B type 1-B;Histone H2B type 1-O;Histone H2B type 3-B;Histone H2B type 1-L;Histone H2B type 1-M;Histone H2B type 1-N;Histone H2B type 1-H;Histone H2B type 2-F;Histone H2B type 1-C/E/F/G/I;Histone H2B type 1-D;Histone H2B type 2-F;Histone H2B type 1-A	HIST2H2BE;HIST1H2BB;HIST1H2BO;HIST3H2BB;HIST1H2BL;HIST1H2BM;HIST1H2BN;HIST1H2BH;HIST2H2BF;HIST1H2BC;HIST1H2BD;HIST2H2BF;HIST1H2BA	121;121;121;121;121;121;121;121;121;121;121;121;122	ELAKHAVSEGTKAVTKYTSSK__________	0.999999	93.096
Q8NCD3-3;Q8NCD3-2;Q8NCD3	Holliday junction recognition protein	HJURP	193;224;278	LYAGMLHSMSRLLSTKPSSIISTKTFIMQNW	0.999903	66.246
Q8NCD3-3;Q8NCD3-2;Q8NCD3	Holliday junction recognition protein	HJURP	421;452;506	KAKAKSLSEAFENLGKRSLEAGRCLPKSDSS	1	49.448
Q29960-2;Q29940;P30493;P30492;P30512;P30459;P30453;P16189;P16188;P10316;P10314;P01892;P01891;Q29960;P30510;P30508;P30504;Q07000;P30685;P30495;P30491;P30484;P30464;P18465;P10319;P30457;P30456;P30455;P30450;P30447;P30443;P18462;P13746;P05534;P04439;P13746-2;P30511-2;P30511;Q04826;P30488;P30487;P30485;P30483;P30481;P30461;P03989;Q09160;Q95604;P30511-3;P18463;Q29963;Q29865;P10321;Q95365;Q29836;Q29718…	HLA class I histocompatibility antigen, Cw-16 alpha chain;HLA class I histocompatibility antigen, B-59 alpha chain;HLA class I histocompatibility antigen, B-55 alpha chain;HLA class I histocompatibility antigen, B-54 alpha chain;HLA class I histocompatibility antigen, A-29 alpha chain;HLA class I histocompatibility antigen, A-74 alpha chain;HLA class I histocompatibility antigen, A-34 alpha chain…	HLA-C;HLA-B;HLA-C;HLA-F;HLA-G;HLA-H	200;200;200;200;200;200;200;200;200;200;200;200;200;200;200;200;200;200;200;200;200;200;200;200;200;200;200;200;200;200;200;200;200;200;200;200;197;197;200;200;200;200;200;200;200;200;200;200;197;200;200;200;200;200;200;200;200;200	EGTCVEWLRRYLENGKETLQRADPPKTHVTH;EGTCVEWLRRYLENGKETLQRAEHPKTHVTH	1	81.625
Q13151	Heterogeneous nuclear ribonucleoprotein A0	HNRNPA0	106	PGAHAKVKKLFVGGLKGDVAEGDLIEHFSQF	0.999837	41.908
P07910;P07910-4;P07910-2;P07910-3	Heterogeneous nuclear ribonucleoproteins C1/C2	HNRNPC	8;8;8;8	________MASNVTNKTDPRSMNSRVFIGNL	1	67.519
P52272-2;P52272	Heterogeneous nuclear ribonucleoprotein M	HNRNPM	110;110	VGEVTYVELLMDAEGKSRGCAVVEFKMEESM	1	97.095
P52272-2;P52272	Heterogeneous nuclear ribonucleoprotein M	HNRNPM	134;134	FKMEESMKKAAEVLNKHSLSGRPLKVKEDPD	0.999678	71.08
P52272-2;P52272	Heterogeneous nuclear ribonucleoprotein M	HNRNPM	200;239	FSMAGVVVRADILEDKDGKSRGIGTVTFEQS	0.996201	76.073
P52272-2;P52272	Heterogeneous nuclear ribonucleoprotein M	HNRNPM	203;242	AGVVVRADILEDKDGKSRGIGTVTFEQSIEA	0.999163	92.856
P52272-2;P52272	Heterogeneous nuclear ribonucleoprotein M	HNRNPM	342;381	GMNMGRINEILSNALKRGEIIAKQGGGGGGG	1	260.22
P52272-2;P52272	Heterogeneous nuclear ribonucleoprotein M	HNRNPM	349;388	NEILSNALKRGEIIAKQGGGGGGGSVPGIER	1	162.01
P52272-2;P52272	Heterogeneous nuclear ribonucleoprotein M	HNRNPM	612;651	GSFGGAGGHAPGVARKACQIFVRNLPFDFTW	1	146.54
P52272-2;P52272	Heterogeneous nuclear ribonucleoprotein M	HNRNPM	628;667	ACQIFVRNLPFDFTWKMLKDKFNECGHVLYA	0.967816	78.903
P52272-2;P52272	Heterogeneous nuclear ribonucleoprotein M	HNRNPM	69;69	IKRGGNRFEPYANPTKRYRAFITNIPFDVKW	1	110.51
P52272-2;P52272	Heterogeneous nuclear ribonucleoprotein M	HNRNPM	83;83	TKRYRAFITNIPFDVKWQSLKDLVKEKVGEV	0.999922	153.06
P52272-2;P52272	Heterogeneous nuclear ribonucleoprotein M	HNRNPM	88;88	AFITNIPFDVKWQSLKDLVKEKVGEVTYVEL	0.999764	81.95
P52272-2;P52272	Heterogeneous nuclear ribonucleoprotein M	HNRNPM	92;92	NIPFDVKWQSLKDLVKEKVGEVTYVELLMDA	0.968295	95.094
Q86VS8	Protein Hook homolog 3	HOOK3	475	TPEIREKLIRLQHENKMLKLNQEGSDNEKIA	1	61.344
Q86VS8	Protein Hook homolog 3	HOOK3	478	IREKLIRLQHENKMLKLNQEGSDNEKIALLQ	1	61.344
P08107;P08107-2	Heat shock 70 kDa protein 1A	HSPA1A	71;71	KNQVALNPQNTVFDAKRLIGRKFGDPVVQSD	1	93.424
P08107;P08107-2;P34931	Heat shock 70 kDa protein 1A;Heat shock 70 kDa protein 1-like	HSPA1A;HSPA1L	159;104;161	ITVPAYFNDSQRQATKDAGVIAGLNVLRIIN	1	94.717
P08107;P08107-2;P48741;P17066	Heat shock 70 kDa protein 1A;Putative heat shock 70 kDa protein 7;Heat shock 70 kDa protein 6	HSPA1A;HSPA7;HSPA6	319;264;321;321	ELCSDLFRSTLEPVEKALRDAKLDKAQIHDL	1	69.721
Q13123	Protein Red	IK	173	EHTHLVKGLDFALLQKVRAEIASKEKEEEEL	1	107.79
Q12905	Interleukin enhancer-binding factor 2	ILF2	59	VKPAPDETSFSEALLKRNQDLAPNSAEQASI	1	91.518
Q9HCI6-2;Q9HCI6	E3 SUMO-protein ligase KIAA1586	KIAA1586	385;435	NHRLQLSLDDSISEIKQINHLKIFIDKIYSI	0.789156	52.814
Q9HCI6-2;Q9HCI6	E3 SUMO-protein ligase KIAA1586	KIAA1586	523;573	KRTIRALENLKIGTGKYESQIEDLIKSDKFK	0.999798	50.04
O75037-3;O75037-4;O75037-2;O75037	Kinesin-like protein KIF21B	KIF21B	1039;1039;1039;1039	SCSLAEARLLLDNFLKASIDKGLQVAQKEAQ	0.999715	51.089
O75037-3;O75037-4;O75037-2;O75037	Kinesin-like protein KIF21B	KIF21B	1044;1044;1044;1044	EARLLLDNFLKASIDKGLQVAQKEAQIRLLE	0.999618	51.089
P55268	Laminin subunit beta-2	LAMB2	1748	QLRDEARDLLQAAQDKLQRLQELEGTYEENE	1	144.1
P55268;P07942	Laminin subunit beta-2;Laminin subunit beta-1	LAMB2;LAMB1	241;229	IPIPDPYSSRIQNLLKITNLRVNLTRLHTLG	1	168.22
Q5T3J3	Ligand-dependent nuclear receptor-interacting factor 1	LRIF1	279	NTTQIPKNVATETQLKGGQHSQAAPVKWIFQ	0.933265	50.957
Q5T3J3;Q5T3J3-2	Ligand-dependent nuclear receptor-interacting factor 1	LRIF1	578;42	HLKSDAEFKKIFGLTKDLRVCLTRIPDHLTS	1	72.928
Q9Y546	Leucine-rich repeat-containing protein 42	LRRC42	271	SFRKLNCLDISGTGLKDIKTVKHKLQTHIGL	0.999448	159.34
P48449-2;P48449-3;P48449	Lanosterol synthase	LSS	352;421;432	FLRLSQVPDNPPDYQKYYRQMRKGGFSFSTL	1	41.088
O75444;O75444-1	Transcription factor Maf	MAF	331;331	LESEKNQLLQQVDHLKQEISRLVRERDAYKE	1	83.395
Q68D91	Metallo-beta-lactamase domain-containing protein 2	MBLAC2	226	TCERLIELVDRGLVEKVLPGHFNTFGAERLF	1	73.138
Q7L590-2;Q7L590	Protein MCM10 homolog	MCM10	732;733	KRREQLAYLESEEFQKILKAKSKHTGILKEA	0.973661	93.424
P33993;P33993-2	DNA replication licensing factor MCM7	MCM7	10;10	______MALKDYALEKEKVKKFLQEFYQDDE	0.996796	88.021
P33993;P33993-2	DNA replication licensing factor MCM7	MCM7	159;159	NKPRVIREVRADSVGKLVTVRGIVTRVSEVK	1	54.343
P33993;P33993-2	DNA replication licensing factor MCM7	MCM7	28;28	VKKFLQEFYQDDELGKKQFKYGNQLVRLAHR	0.948303	132.08
P33993;P33993-2	DNA replication licensing factor MCM7	MCM7	4;4	____________MALKDYALEKEKVKKFLQE	0.999981	62.088
P33993;P33993-2	DNA replication licensing factor MCM7	MCM7	89;89	AKLFADAVQELLPQYKEREVVNKDVLDVYIE	1	119.46
Q9ULK4-4;Q9ULK4-5;Q9ULK4-3;Q9ULK4;Q9ULK4-2	Mediator of RNA polymerase II transcription subunit 23	MED23	673;673;679;673;679	SSEVQPQFTRFLSDPKTVLSAESEELNRALI	1	88.565
Q2TAK8-2;Q2TAK8;Q2TAK8-3	PWWP domain-containing protein MUM1	MUM1	464;532;532	SYPVRKSIQQDVLGTKLPQLSKGSPEEPVVG	0.986814	76.82
P01106;P01106-2	Myc proto-oncogene protein	MYC	148;163	CMWSGFSAAAKLVSEKLASYQAARKDSGSPN	1	83.204
P01106;P01106-2	Myc proto-oncogene protein	MYC	389;404	FFALRDQIPELENNEKAPKVVILKKATAYIL	0.960298	67.136
P01106;P01106-2	Myc proto-oncogene protein	MYC	412;427	KKATAYILSVQAEEQKLISEEDLLRKRREQL	1	222.51
Q13564;Q13564-4	NEDD8-activating enzyme E1 regulatory subunit	NAE1	6;6	__________MAQLGKLLKEQKYDRQLRLWG	0.998757	83.206
Q14596-2;Q14596	Next to BRCA1 gene 1 protein	NBR1	887;887	HSRHHHGSSIAGGLVKGALSVAASAYKALFA	0.999999	99.064
Q86XI2;Q86XI2-2	Condensin-2 complex subunit G2	NCAPG2	796;796	PRKKLNHLLKALETSKADLESLLQTPGGKPR	0.999978	49.188
Q969V3-2;Q969V3	Nicalin	NCLN	470;471	MDWLTNQPRAAQLVDKDSTFLSTLEHHLSRY	1	59.339
Q7Z628-2;Q7Z628	Neuroepithelial cell-transforming gene 1 protein	NET1	140;194	IYEMSRGEQDLIEDLKLARKAYHDPMLKLSI	1	127.02
Q9BVI4	Nucleolar complex protein 4 homolog	NOC4L	232	VSLPRREPTVSSFYVKRAELWDTWKVAHLKE	1	95.417
Q15233	Non-POU domain-containing octamer-binding protein	NONO	5	___________MQSNKTFNLEKQNHTPRKHH	0.999977	65.295
Q15233	Non-POU domain-containing octamer-binding protein	NONO	68	EGLTIDLKNFRKPGEKTFTQRSRLFVGNLPP	0.999594	110.84
Q15233;Q15233-2	Non-POU domain-containing octamer-binding protein	NONO	107;18	KLFEKYGKAGEVFIHKDKGFGFIRLETRTLA	0.999313	94.487
Q15233;Q15233-2	Non-POU domain-containing octamer-binding protein	NONO	109;20	FEKYGKAGEVFIHKDKGFGFIRLETRTLAEI	0.987072	83.862
Q15233;Q15233-2	Non-POU domain-containing octamer-binding protein	NONO	126;37	FGFIRLETRTLAEIAKVELDNMPLRGKQLRV	1	76.82
Q15233;Q15233-2	Non-POU domain-containing octamer-binding protein	NONO	198;109	DRGRPSGKGIVEFSGKPAARKALDRCSEGSF	1	142.1
Q15233;Q15233-2	Non-POU domain-containing octamer-binding protein	NONO	239;150	VEPMDQLDDEEGLPEKLVIKNQQFHKEREQP	0.996912	106.37
Q15233;Q15233-2	Non-POU domain-containing octamer-binding protein	NONO	243;154	DQLDDEEGLPEKLVIKNQQFHKEREQPPRFA	0.999984	105.52
Q15233;Q15233-2	Non-POU domain-containing octamer-binding protein	NONO	249;160	EGLPEKLVIKNQQFHKEREQPPRFAQPGSFE	1	83.948
Q15233;Q15233-2	Non-POU domain-containing octamer-binding protein	NONO	279;190	EYEYAMRWKALIEMEKQQQDQVDRNIKEARE	1	74.789
Q15233;Q15233-2	Non-POU domain-containing octamer-binding protein	NONO	290;201	IEMEKQQQDQVDRNIKEAREKLEMEMEAARH	1	94.09
Q15233;Q15233-2	Non-POU domain-containing octamer-binding protein	NONO	336;247	EELRRMEELHNQEVQKRKQLELRQEEERRRR	1	61.11
Q15233;Q15233-2	Non-POU domain-containing octamer-binding protein	NONO	371;282	RRQQEEMMRRQQEGFKGTFPDAREQEIRMGQ	1	79.346
Q15233;Q15233-2	Non-POU domain-containing octamer-binding protein	NONO	467;378	PAFNRAAPGAEFAPNKRRRY___________	1	63.473
Q15233;Q15233-2	Non-POU domain-containing octamer-binding protein	NONO	99;10	DITEEEMRKLFEKYGKAGEVFIHKDKGFGFI	1	106.32
O00567	Nucleolar protein 56	NOP56	320	GARLIAHAGSLTNLAKYPASTVQILGAEKAL	0.999819	47.331
Q9Y2X3	Nucleolar protein 58	NOP58	221	KCLQKVGDRKNYASAKLSELLPEEVEAEVKA	1	89.831
Q9Y2X3	Nucleolar protein 58	NOP58	323	LAKHAASTVQILGAEKALFRALKSRRDTPKY	1	76.82
Q9UNW9	RNA-binding protein Nova-2	NOVA2	148	AKLIVPNSTAGLIIGKGGATVKAVMEQSGAW	0.990376	122.19
Q9UNW9	RNA-binding protein Nova-2	NOVA2	191	QERVVTVSGEPEQVHKAVSAIVQKVQEDPQS	0.999993	150.69
Q9UNW9;P51513-5;P51513-3;P51513-4;P51513	RNA-binding protein Nova-2;RNA-binding protein Nova-1	NOVA2;NOVA1	427;418;421;442;445	AVPENLVGAILGKGGKTLVEYQELTGARIQI	1	83.633
Q9UNW9;P51513-5;P51513-3;P51513-4;P51513;P51513-2	RNA-binding protein Nova-2;RNA-binding protein Nova-1	NOVA2;NOVA1	50;67;67;67;67;67	LKVLIPSYAAGSIIGKGGQTIVQLQKETGAT	0.999963	98.3
Q9UNW9;P51513-5;P51513-3;P51513-4;P51513;P51513-2	RNA-binding protein Nova-2;RNA-binding protein Nova-1	NOVA2;NOVA1	60;77;77;77;77;77	GSIIGKGGQTIVQLQKETGATIKLSKSKDFY	0.999981	160.43
P06748-3;P06748-2;P06748	Nucleophosmin	NPM1	248;219;248	KTPKTPKGPSSVEDIKAKMQASIEKAH____	0.983859	90.05
P57740;P57740-2	Nuclear pore complex protein Nup107	NUP107	637;608	LELAKEADLDVATITKTVVENIRKKDNGEFS	1	54.292
Q9UBU9-2;Q9UBU9	Nuclear RNA export factor 1	NXF1	230;230	IMSKRYDGSQQALDLKGLRSDPDLVAQNIDV	1	58.885
O15294;O15294-3	UDP-N-acetylglucosamine--peptide N-acetylglucosaminyltransferase 110 kDa subunit	OGT	168;158	NPDLYCVRSDLGNLLKALGRLEEAKACYLKA	1	153.54
Q9H1Q7-4;Q9H1Q7-3;Q9H1Q7-2;Q96HM7;Q9H1Q7	PC-esterase domain-containing protein 1A;PC-esterase domain-containing protein 1B	PCED1A;PCED1B	48;48;48;31;48	KFVVILGDSIQRAVYKDLVLLLQKDSLLTAA	1	80.312
Q9Y6V0-2;Q9Y6V0-6;Q9Y6V0;Q9Y6V0-5	Protein piccolo	PCLO	4237;4306;4237;4306	PSSRPSSVYGLDLSIKRDSSSSSLRLKAQEA	1	51.771
P12004	Proliferating cell nuclear antigen	PCNA	164	RDLSHIGDAVVISCAKDGVKFSASGELGNGN	0.997565	105.9
P17858	ATP-dependent 6-phosphofructokinase, liver type	PFKL	8	________MAAVDLEKLRASGAGKAIGVLTS	1	63.216
Q9UPP1-2;Q9UPP1;Q9UPP1-5;Q9UPP1-4;Q9UPP1-3	Histone lysine demethylase PHF8	PHF8	431;467;431;431;467	HEDEIPETVRTVQLIKDLAREIRLVEDIFQQ	1	67.385
Q9UPP1-2;Q9UPP1;Q9UPP1-5	Histone lysine demethylase PHF8	PHF8	450;486;450	REIRLVEDIFQQNVGKTSNIFGLQRIFPAGS	1	43.164
Q9UPP1-2;Q9UPP1;Q9UPP1-4;Q9UPP1-3	Histone lysine demethylase PHF8	PHF8	696;732;595;631	KLGNGSGAGGILDLLKASRQVGGPDYAALTE	1	137.39
O75925;O75925-2;O75925-3	E3 SUMO-protein ligase PIAS1	PIAS1	40;42;40	YAGRNKHGRKHELLTKALHLLKAGCSPAVQM	0.999997	129.37
Q9Y6X2	E3 SUMO-protein ligase PIAS3	PIAS3	288	SVYLVRQLTAGTLLQKLRAKGIRNPDHSRAL	1	113.24
Q9Y6X2	E3 SUMO-protein ligase PIAS3	PIAS3	482	HCSVTSAAIPALPGSKGVLTSGHQPSSVLRS	1	110.78
Q8N2W9	E3 SUMO-protein ligase PIAS4	PIAS4	114	TPLAGPNIDYPVLYGKYLNGLGRLPAKTLKP	1	44.848
Q8N2W9	E3 SUMO-protein ligase PIAS4	PIAS4	411	IEYLVDGSWCPIRAEKERSCSPQGAILVLGP	1	55.662
P29590-11;P29590;P29590-14;P29590-10;P29590-4;P29590-12;P29590-2;P29590-5;P29590-9;P29590-13;P29590-3;P29590-8	Protein PML	PML	380;380;380;380;380;380;380;380;380;380;380;380	QSLQAAVRTDGFDEFKVRLQDLSSCITQGKD	1	125.75
P29590-11;P29590;P29590-14;P29590-10;P29590-4;P29590-12;P29590-2;P29590-5;P29590-9;P29590-13;P29590-3;P29590-8	Protein PML	PML	394;394;394;394;394;394;394;394;394;394;394;394	FKVRLQDLSSCITQGKDAAVSKKASPEAAST	0.99955	130.56
P28340	DNA polymerase delta catalytic subunit	POLD1	554	TGVPLSYLLSRGQQVKVVSQLLRQAMHEGLL	1	73.435
P28340	DNA polymerase delta catalytic subunit	POLD1	885	DLLCNRIDISQLVITKELTRAASDYAGKQAH	1	51.591
P28340	DNA polymerase delta catalytic subunit	POLD1	1039	AVCEFCQPRESELYQKEVSHLNALEERFSRL	1	77.899
P24928	DNA-directed RNA polymerase II subunit RPB1	POLR2A	853	FHAMGGREGLIDTAVKTAETGYIQRRLIKSM	1	56.817
P24928;P24928-2	DNA-directed RNA polymerase II subunit RPB1	POLR2A	279;279	VVMQGSARNQDDLTHKLADIVKINNQLRRNE	0.971395	43.592
Q9NW08-2;Q9NW08	DNA-directed RNA polymerase III subunit RPC2	POLR3B	1069;1127	LLFQELQSMNIIPRLKLSKYNE_________	0.985408	60.307
P30154-4;P30153;P30154;P30154-3;P30154-2	Serine/threonine-protein phosphatase 2A 65 kDa regulatory subunit A beta isoform;Serine/threonine-protein phosphatase 2A 65 kDa regulatory subunit A alpha isoform	PPP2R1B;PPP2R1A	200;188;200;136;200	LCSDDTPMVRRAAASKLGEFAKVLELDSVKS	0.999576	59.198
Q9UKN5	PR domain zinc finger protein 4	PRDM4	412	VPDTPIESRARLSLPKQLVLRQSIVGAEVGV	1	79.148
P35998	26S protease regulatory subunit 7	PSMC2	34	DKPIRALDEGDIALLKTYGQSTYSRQIKQVE	1	103.9
Q9H974;Q9H974-4;Q9H974-2;Q9H974-3	Queuine tRNA-ribosyltransferase subunit QTRTD1	QTRTD1	211;223;88;105	GDVMEERLRSARETAKRPVGGFLLDGFQGNP	1	99.6
P63244	Receptor of activated protein C kinase 1	RACK1	183	CGWDKLVKVWNLANCKLKTNHIGHTGYLNTV	0.846195	61.161
P63244	Receptor of activated protein C kinase 1	RACK1	271	IKIWDLEGKIIVDELKQEVISTSSKAEPPQC	0.999999	95.662
Q9NS91	E3 ubiquitin-protein ligase RAD18	RAD18	83	TEPDLKNNRILDELVKSLNFARNHLLQFALE	1	139.46
Q9NS91	E3 ubiquitin-protein ligase RAD18	RAD18	102	FARNHLLQFALESPAKSPASSSSKNLAVKVY	0.99213	81.884
Q9NS91	E3 ubiquitin-protein ligase RAD18	RAD18	110	FALESPAKSPASSSSKNLAVKVYTPVASRQS	0.999737	80.312
Q9NS91	E3 ubiquitin-protein ligase RAD18	RAD18	115	PAKSPASSSSKNLAVKVYTPVASRQSLKQGS	1	66.215
Q9NS91	E3 ubiquitin-protein ligase RAD18	RAD18	186	ETRSVEEIAPDPSEAKRPEPPSTSTLKQVTK	0.950263	108.08
Q9NS91	E3 ubiquitin-protein ligase RAD18	RAD18	257	PLPKTVYNLLSDRDLKKKLKEHGLSIQGNKQ	0.949667	88.092
Q9NS91	E3 ubiquitin-protein ligase RAD18	RAD18	271	LKKKLKEHGLSIQGNKQQLIKRHQEFVHMYN	1	118.31
Q9NS91	E3 ubiquitin-protein ligase RAD18	RAD18	333	KLNESVMVFTKDQTEKEIDEIHSKYRKKHKS	0.999973	55.724
Q9NS91	E3 ubiquitin-protein ligase RAD18	RAD18	341	FTKDQTEKEIDEIHSKYRKKHKSEFQLLVDQ	1	112.17
Q86U06-3;Q86U06-4;Q86U06-5;Q86U06-2;Q86U06	Probable RNA-binding protein 23	RBM23	191;157;169;175;191	RIRPRDLEDFFSAVGKVRDVRIISDRNSRRS	1	63.662
Q14498-3;Q14498-2;Q14498	RNA-binding protein 39	RBM39	156;178;178	RIRPRDLEEFFSTVGKVRDVRMISDRNSRRS	1	111.79
Q8TC12;Q8TC12-2;Q8TC12-3	Retinol dehydrogenase 11	RDH11	112;99;112	RKLDLSDTKSIRAFAKGFLAEEKHLHVLINN	1	90.614
Q8TC12;Q8TC12-2	Retinol dehydrogenase 11	RDH11	194;181	AHHLGRIHFHNLQGEKFYNAGLAYCHSKLAN	0.999999	80.412
Q8TC12;Q8TC12-2;Q8TC12-3	Retinol dehydrogenase 11	RDH11	83;70;83	VYLACRDVEKGELVAKEIQTTTGNQQVLVRK	0.976514	73.672
Q8TC12;Q8TC12-2;Q8TC12-3;Q96NR8	Retinol dehydrogenase 11;Retinol dehydrogenase 12	RDH11;RDH12	105;92;105;103	GNQQVLVRKLDLSDTKSIRAFAKGFLAEEKH	1	91.939
Q9Y3B8-2;Q9Y3B8-3;Q9Y3B8	Oligoribonuclease, mitochondrial	REXO2	167;173;205	KAASHRALDDISESIKELQFYRNNIFKKKID	1	51.771
Q6R327;Q6R327-3	Rapamycin-insensitive companion of mTOR	RICTOR	374;374	QDSWRLSDGFVAAEAKTILPHRARSRPDLMD	1	106.6
P57078-2;P57078	Receptor-interacting serine/threonine-protein kinase 4	RIPK4	767;815	ETLLRHGAHINLQSLKFQGGHGPAATLLRRS	1	68.42
O75792	Ribonuclease H2 subunit A	RNASEH2A	64	ICYCPLPRLADLEALKVADSKTLLESERERL	0.997628	78.814
Q9NWF9;Q9NWF9-1	E3 ubiquitin-protein ligase RNF216	RNF216	351;408	IINPSSSLLASQDETKLPKIDFFDYSKLTPL	0.995613	120.4
Q9NWF9;Q9NWF9-1	E3 ubiquitin-protein ligase RNF216	RNF216	362;419	QDETKLPKIDFFDYSKLTPLDQRCFIQAADL	1	83.37
Q9NWF9;Q9NWF9-1;Q9NWF9-3	E3 ubiquitin-protein ligase RNF216	RNF216	485;542;107	ALLPAVQQEQEFYEQKIKEMAEHEDFLLALQ	0.809363	45.618
Q9NWF9;Q9NWF9-1;Q9NWF9-3	E3 ubiquitin-protein ligase RNF216	RNF216	584;641;206	PTSELEKVLPQTILYKYYERKAEEEVAAAYA	1	49.298
O75150-3;O75150;O75150-4	E3 ubiquitin-protein ligase BRE1B	RNF40	264;264;264	EKHHRISLEYSELQDKVTSAETKVLEMETTV	0.996931	64.454
O75150-3;O75150	E3 ubiquitin-protein ligase BRE1B	RNF40	420;420	VKTQLDEARGLLLATKNSHLRHIEHMESDEL	1	54.343
Q96L21;P27635	60S ribosomal protein L10-like;60S ribosomal protein L10	RPL10L;RPL10	121;121	AGADRLQTGMRGAFGKPQGTVARVHIGQVIM	1	81.92
P62913-2;P62913	60S ribosomal protein L11	RPL11	51;52	AKVLEQLTGQTPVFSKARYTVRSFGIRRNEK	1	69.935
P61313	60S ribosomal protein L15	RPL15	140	STYKFFEVILIDPFHKAIRRNPDTQWITKPV	1	87.083
P61313	60S ribosomal protein L15	RPL15	153	FHKAIRRNPDTQWITKPVHKHREMRGLTSAG	0.984172	67.234
P61313;P61313-2	60S ribosomal protein L15	RPL15	56;56	RPTRPDKARRLGYKAKQGYVIYRIRVRRGGR	1	85.676
P61313;P61313-2	60S ribosomal protein L15	RPL15	93;93	GATYGKPVHHGVNQLKFARSLQSVAEERAGR	0.999796	49.537
P46776	60S ribosomal protein L27a	RPL27A	47	RGNAGGLHHHRINFDKYHPGYFGKVGMKHYH	0.999961	55.04
P46776	60S ribosomal protein L27a	RPL27A	94	WTLVSEQTRVNAAKNKTGAAPIIDVVRSGYY	1	79.875
P46776	60S ribosomal protein L27a	RPL27A	110	TGAAPIIDVVRSGYYKVLGKGKLPKQPVIVK	0.999964	77.662
P39023	60S ribosomal protein L3	RPL3	286	QKGYHHRTEINKKIYKIGQGYLIKDGKLIKN	0.999999	71.221
P39023	60S ribosomal protein L3	RPL3	294	EINKKIYKIGQGYLIKDGKLIKNNASTDYDL	0.994867	53.013
P39023	60S ribosomal protein L3	RPL3	366	LLVQTKRRALEKIDLKFIDTTSKFGHGRFQT	0.999971	54.343
P39023;Q92901	60S ribosomal protein L3;60S ribosomal protein L3-like	RPL3;RPL3L	373;373	RALEKIDLKFIDTTSKFGHGRFQTMEEKKAF	1	90.614
P63173	60S ribosomal protein L38	RPL38	9	_______MPRKIEEIKDFLLTARRKDAKSVK	0.999353	87.083
P46777	60S ribosomal protein L5	RPL5	164	GLARTTTGNKVFGALKGAVDGGLSIPHSTKR	0.999959	59.339
P62280	40S ribosomal protein S11	RPS11	12	____MADIQTERAYQKQPTIFQNKKRVLLGE	1	118.9
P62280	40S ribosomal protein S11	RPS11	30	TIFQNKKRVLLGETGKEKLPRYYKNIGLGFK	0.974359	94.122
P62280	40S ribosomal protein S11	RPS11	38	VLLGETGKEKLPRYYKNIGLGFKTPKEAIEG	1	113.62
P62280	40S ribosomal protein S11	RPS11	45	KEKLPRYYKNIGLGFKTPKEAIEGTYIDKKC	0.956543	69.721
P62280	40S ribosomal protein S11	RPS11	136	QIGDIVTVGECRPLSKTVRFNVLKVTKAAGT	1	71.853
P62249	40S ribosomal protein S16	RPS16	50	NGRPLEMIEPRTLQYKLLEPVLLLGKERFAG	1	103.79
P62269	40S ribosomal protein S18	RPS18	8	________MSLVIPEKFQHILRVLNTNIDGR	1	84.365
P62269	40S ribosomal protein S18	RPS18	106	KDGKYSQVLANGLDNKLREDLERLKKIRAHR	1	95.414
P62081	40S ribosomal protein S7	RPS7	49	SDLKAQLRELNITAAKEIEVGGGRKAIIIFV	1	72.433
P62081	40S ribosomal protein S7	RPS7	142	DAILEDLVFPSEIVGKRIRVKLDGSRLIKVH	1	61.345
P62081	40S ribosomal protein S7	RPS7	183	HKVETFSGVYKKLTGKDVNFEFPEFQL____	1	93.424
Q96T23-2;Q96T23	Remodeling and spacing factor 1	RSF1	184;215	ETLALLKAQIDPVLLKNSSQQDNSSRESPSL	1	60.621
Q9UBE0-2;Q9UBE0-3;Q9UBE0	SUMO-activating enzyme subunit 1	SAE1	195;195;195	KVAKVSQGVEDGPDTKRAKLDSSETTMVKKK	1	100.22
Q96NU1-6;Q96NU1-4;Q96NU1;Q96NU1-5	Sterile alpha motif domain-containing protein 11	SAMD11	149;149;149;149	GSLEIGLRPAGDLLGKRLGRSPRISSDCFSE	1	144.73
Q15428	Splicing factor 3A subunit 2	SF3A2	42	RERLRQLALETIDINKDPYFMKNHLGSYECK	1	85.813
Q99963-4;Q99963;Q99963-3	Endophilin-A3	SH3GL3	53;53;61	RKIDVTNKVVAEILSKTTEYLQPNPAYRAKL	0.999993	58.079
Q13309-4;Q13309-2;Q13309	S-phase kinase-associated protein 2	SKP2	85;299;299	TITQLNLSGYRKNLQKSDLSTLVRRCPNLVH	1	62.088
Q15758-3;Q15758-2;Q15758	Neutral amino acid transporter B	SLC1A5	274;300;502	DRTESRSTEPELIQVKSELPLDPLPVPTEEG	1	113.15
Q9H4L7-3;Q9H4L7;Q9H4L7-2	SWI/SNF-related matrix-associated actin-dependent regulator of chromatin subfamily A containing DEAD/H box 1	SMARCAD1	275;705;705	FSSKTKSADEQSIYEKERIAHAKQIIKPFIL	1	50.897
Q9NXE4-3;Q9NXE4-6;Q9NXE4-2;Q9NXE4;Q9NXE4-4	Sphingomyelin phosphodiesterase 4	SMPD4	146;204;238;238;238	AIPFASYGLHHTSLLKRHISHQTSVNADPAS	1	65.423
Q9H040	SprT-like domain-containing protein Spartan	SPRTN	271	KGYVLGETSNLPSPGKLITSHAINKTQDLLN	0.977856	67.76
Q9H040	SprT-like domain-containing protein Spartan	SPRTN	280	NLPSPGKLITSHAINKTQDLLNQNHSANAVR	1	258.87
Q9H040	SprT-like domain-containing protein Spartan	SPRTN	341	NVLSNYFPRVSFANQKAFRGVNGSPRISVTV	1	119.68
Q9H040;Q9H040-2;Q9H040-3	SprT-like domain-containing protein Spartan	SPRTN	98;98;98	GKGGMCSIRLSEPLLKLRPRKDLVETLLHEM	1	132.39
P63165	Small ubiquitin-related modifier 1	SUMO1	7	_________MSDQEAKPSTEDLGDKKEGEYI	0.999996	76.301
P63165	Small ubiquitin-related modifier 1	SUMO1	25	TEDLGDKKEGEYIKLKVIGQDSSEIHFKVKM	1	92.65
P63165	Small ubiquitin-related modifier 1	SUMO1	37	IKLKVIGQDSSEIHFKVKMTTHLKKLKESYC	0.777768	68.277
P61956-2;P61956	Small ubiquitin-related modifier 2	SUMO2	11;11	_____MADEKPKEGVKTENNDHINLKVAGQD	0.999979	55.724
P61956-2;P61956	Small ubiquitin-related modifier 2	SUMO2	33;33	INLKVAGQDGSVVQFKIKRHTPLSKLMKAYC	1	234.69
P61956-2;P61956	Small ubiquitin-related modifier 2	SUMO2	5;5	___________MADEKPKEGVKTENNDHINL	0.999789	145.91
P61956-2;P61956	Small ubiquitin-related modifier 2	SUMO2	7;7	_________MADEKPKEGVKTENNDHINLKV	0.999397	97.734
P55854;P55854-2	Small ubiquitin-related modifier 3	SUMO3	11;11	_____MSEEKPKEGVKTENDHINLKVAGQDG	1	95.273
P55854;P55854-2	Small ubiquitin-related modifier 3	SUMO3	20;20	KPKEGVKTENDHINLKVAGQDGSVVQFKIKR	1	166.29
P55854;P55854-2	Small ubiquitin-related modifier 3	SUMO3	5;5	___________MSEEKPKEGVKTENDHINLK	0.995224	80.706
P55854;P55854-2	Small ubiquitin-related modifier 3	SUMO3	7;7	_________MSEEKPKEGVKTENDHINLKVA	0.895864	66.056
P55854;P55854-2;P61956-2;P61956	Small ubiquitin-related modifier 3;Small ubiquitin-related modifier 2	SUMO3;SUMO2	41;41;42;42	GSVVQFKIKRHTPLSKLMKAYCERQGLSMRQ;GSVVQFKIKRHTPLSKLMKAYCERQLEMEDE	0.999956	92.201
P55854;P55854-2;P61956-2;P61956	Small ubiquitin-related modifier 3;Small ubiquitin-related modifier 2	SUMO3;SUMO2	44;44;45;45	VQFKIKRHTPLSKLMKAYCERQGLSMRQIRF;VQFKIKRHTPLSKLMKAYCERQLEMEDEDTI	1	77.732
P55854;P55854-2;Q6EEV6	Small ubiquitin-related modifier 3;Small ubiquitin-related modifier 4	SUMO3;SUMO4	32;32;33	INLKVAGQDGSVVQFKIKRHTPLSKLMKAYC	1	234.69
P55854;P55854-2;Q6EEV6;P61956-2;P61956	Small ubiquitin-related modifier 3;Small ubiquitin-related modifier 4;Small ubiquitin-related modifier 2	SUMO3;SUMO4;SUMO2	34;34;35;35;35	LKVAGQDGSVVQFKIKRHTPLSKLMKAYCER	1	136.24
O43435-3;O43435-2;O43435;O75333	T-box transcription factor TBX1;T-box transcription factor TBX10	TBX1;TBX10	285;285;285;240	FTAVTAYQNHRITQLKIASNPFAKGFRDCDP	0.999325	77.776
O43435-3;O43435-2;O43435;O75333	T-box transcription factor TBX1;T-box transcription factor TBX10	TBX1;TBX10	293;293;293;248	NHRITQLKIASNPFAKGFRDCDPEDWPRNHR	1	79.659
P55061;P55061-2	Bax inhibitor 1	TMBIM6	15;73	_MNIFDRKINFDALLKFSHITPSTQQHLKKV	0.998962	60.735
O95271	Tankyrase-1	TNKS	767	TPLHEAAAKGKYEICKLLLKHGADPTKKNRD	0.999994	95.417
O95271;O95271-2	Tankyrase-1	TNKS	583;583	RAHNDVMEVLHKHGAKMNALDTLGQTALHRA	1	62.94
P11387	DNA topoisomerase 1	TOP1	252	NVKFYYDGKVMKLSPKAEEVATFFAKMLDHE	0.999866	48.527
P11387;Q969P6-2;Q969P6	DNA topoisomerase 1;DNA topoisomerase I, mitochondrial	TOP1;TOP1MT	484;222;320	EMKVRQRAVALYFIDKLALRAGNEKEEGETA	1	95.417
Q9NS56-2;Q9NS56	E3 ubiquitin-protein ligase Topors	TOPORS	184;249	IAVRRPTTADERSLRKIQEQDIINFRRTLYR	1	122.74
P04637-7;P04637-4;P04637	Cellular tumor antigen p53	TP53	225;318;357	RELNEALELKDAQAGKEPGGSRAHSSHLKSK	0.998776	78.708
P36406-3;P36406-2;P36406	E3 ubiquitin-protein ligase TRIM23	TRIM23	8;8;8	________MATLVVNKLGAGVDSGRQGSRGT	1	68.481
P14373-2;P14373	Zinc finger protein RFP	TRIM27	79;79	HMRPNRHLANVTQLVKQLRTERPSGPGGEMG	1	116.24
Q13263;Q13263-2	Transcription intermediary factor 1-beta	TRIM28	31;31	ASGSPGPGEGSAGGEKRSTAPSAAASASASA	1	98.151
Q13263;Q13263-2	Transcription intermediary factor 1-beta	TRIM28	319;237	KELNKRGRVLVNDAQKVTEGQQERLERQHWT	1	63.682
Q9H0U9	Testis-specific Y-encoded-like protein 1	TSPYL1	310	GQDAEMLRYITNLEVKELRHPRTGCKFKFFF	1	77.744
A6NNM8	Tubulin polyglutamylase TTLL13P	TTLL13P	626	VEQLTRLQHPGPQGQKKLHESRDRLGSQELK	1	70.783
P62987;P62979;P0CG47;P0CG48	Ubiquitin-60S ribosomal protein L40;Ubiquitin-40S ribosomal protein S27a;Polyubiquitin-B;Polyubiquitin-C	UBA52;RPS27A;UBB;UBC	11;11;11;11	_____MQIFVKTLTGKTITLEVEPSDTIENV	1	337.22
P62987;P62979;P0CG47;P0CG48	Ubiquitin-60S ribosomal protein L40;Ubiquitin-40S ribosomal protein S27a;Polyubiquitin-B;Polyubiquitin-C	UBA52;RPS27A;UBB;UBC	27;27;27;27	TITLEVEPSDTIENVKAKIQDKEGIPPDQQR	0.999234	256.98
P62987;P62979;P0CG47;P0CG48	Ubiquitin-60S ribosomal protein L40;Ubiquitin-40S ribosomal protein S27a;Polyubiquitin-B;Polyubiquitin-C	UBA52;RPS27A;UBB;UBC	29;29;29;29	TLEVEPSDTIENVKAKIQDKEGIPPDQQRLI	0.999998	234.04
P62987;P62979;P0CG47;P0CG48	Ubiquitin-60S ribosomal protein L40;Ubiquitin-40S ribosomal protein S27a;Polyubiquitin-B;Polyubiquitin-C	UBA52;RPS27A;UBB;UBC	33;33;33;33	EPSDTIENVKAKIQDKEGIPPDQQRLIFAGK	1	254.44
P62987;P62979;P0CG47;P0CG48	Ubiquitin-60S ribosomal protein L40;Ubiquitin-40S ribosomal protein S27a;Polyubiquitin-B;Polyubiquitin-C	UBA52;RPS27A;UBB;UBC	48;48;48;48	KEGIPPDQQRLIFAGKQLEDGRTLSDYNIQK	1	261.46
P62987;P62979;P0CG47;P0CG48	Ubiquitin-60S ribosomal protein L40;Ubiquitin-40S ribosomal protein S27a;Polyubiquitin-B;Polyubiquitin-C	UBA52;RPS27A;UBB;UBC	6;6;6;6	__________MQIFVKTLTGKTITLEVEPSD	1	159.99
P62987;P62979;P0CG47;P0CG48	Ubiquitin-60S ribosomal protein L40;Ubiquitin-40S ribosomal protein S27a;Polyubiquitin-B;Polyubiquitin-C	UBA52;RPS27A;UBB;UBC	63;63;63;63	KQLEDGRTLSDYNIQKESTLHLVLRLRGGII	1	328.27
Q96RL1-3;Q96RL1	BRCA1-A complex subunit RAP80	UIMC1	167;245	CGKPQESTGRGSAFLKAVQGSGDTSRHCLPT	1	66.152
Q96RL1-3;Q96RL1	BRCA1-A complex subunit RAP80	UIMC1	350;428	GNSVPASQSVAALTSKRSLVLMPESSAEEIT	1	43.562
Q96RL1-3;Q96RL1;Q96RL1-4;Q96RL1-2	BRCA1-A complex subunit RAP80	UIMC1	557;635;265;469	HSEGRLLSFLEQSEHKTSDADIKSSETGAFR	0.972155	48.288
Q9UPT9;Q9UPT9-2	Ubiquitin carboxyl-terminal hydrolase 22	USP22	159;147	KFSTWEPTKRELELLKHNPKRRKITSNCTIG	0.984433	76.943
Q9UPT9;Q9UPT9-2	Ubiquitin carboxyl-terminal hydrolase 22	USP22	417;405	PIVACFHLKRFEHSAKLRRKITTYVSFPLEL	1	88.294
A6NNY8;Q9UPT9;Q9UPT9-2	Ubiquitin carboxyl-terminal hydrolase 27;Ubiquitin carboxyl-terminal hydrolase 22	USP27X;USP22	281;380;368	CLRRFTRPEHLGSSAKIKCGSCQSYQESTKQ;CLRRFTRPEHLGSSAKIKCSGCHSYQESTKQ	0.998317	88.282
A6NNY8;Q9UPT9;Q9UPT9-2	Ubiquitin carboxyl-terminal hydrolase 27;Ubiquitin carboxyl-terminal hydrolase 22	USP27X;USP22	406;505;493	QWFKCDDAIITKASIKDVLDSEGYLLFYHKQ;QWFKCDDAVITKASIKDVLDSEGYLLFYHKQ	0.999991	52.172
Q9H9J4-2;Q9H9J4	Ubiquitin carboxyl-terminal hydrolase 42	USP42	327;327	VLTLSLKRFANFTGGKIAKDVKYPEYLDIRP	0.972351	69.721
Q9Y3A2-2;Q9Y3A2	Probable U3 small nucleolar RNA-associated protein 11	UTP11L	131;131	IERLKSELHLLDFQGKQQNKHVFFFDTKKEA	0.99996	140.22
Q15836;P63027;P23763-2;P23763-3;P23763	Vesicle-associated membrane protein 3;Vesicle-associated membrane protein 2;Vesicle-associated membrane protein 1	VAMP3;VAMP2;VAMP1	35;52;54;54;54	NQVDEVVDIMRVNVDKVLERDQKLSELDDRA	1	57.532
Q9UHQ7	WW domain-binding protein 5	WBP5	57	KGTFRERLIQSLQEFKEDIHNRHLSNEDMFR	1	134.88
Q9NNW5	WD repeat-containing protein 6	WDR6	910	DSGRILQLLAETFHHKRCVLKVHSFTHEAPN	1	90.412
O95785-2;O95785-4;O95785-3;O95785	Protein Wiz	WIZ	740;781;911;1597	PQTSLVKFVGNIYTLKCRFCEVEFQGPLSIQ	1	90.05
Q5T9L3-3;Q5T9L3;Q5T9L3-2	Protein wntless homolog	WLS	126;217;215	PVNEKKKINVGIGEIKDIRLVGIHQNGGFTK	1	73.927
Q96S55-4;Q96S55-3;Q96S55-2;Q96S55	ATPase WRNIP1	WRNIP1	98;262;457;482	QSYSPSRVLITENDVKEGLQRSHILYDRAGE	1	79.875
A4UGR9-2;A4UGR9-3;A4UGR9;A4UGR9-8	Xin actin-binding repeat-containing protein 2	XIRP2	2111;2158;2158;2333	MFPEKNGFLPSLSTEKIKAEFESFPGLPLPP	1	79.659
P12956	X-ray repair cross-complementing protein 6	XRCC6	114	FKNIYVLQELDNPGAKRILELDQFKGQQGQK	1	128.76
P12956;P12956-2	X-ray repair cross-complementing protein 6	XRCC6	317;276	TFNTSTGGLLLPSDTKRSQIYGSRQIILEKE	1	67.685
Q9BSR8	Protein YIPF4	YIPF4	47	IASPDVKLNLGGDFIKESTATTFLRQRGYGW	1	58.712
P25490	Transcriptional repressor protein YY1	YY1	401	PFDGCNKKFAQSTNLKSHILTHAKAKNNQ__	0.999995	85.493
P25490;Q96MM3	Transcriptional repressor protein YY1;Zinc finger protein 42 homolog	YY1;ZFP42	274;166	KLPPGGIPGIDLSDPKQLAEFARMKPRKIKE	1	88.09
Q86T24	Transcriptional regulator Kaiso	ZBTB33	5	___________MESRKLISATDIQYSGSLLN	1	112.85
Q86T24	Transcriptional regulator Kaiso	ZBTB33	570	CGKSFINYQFMSSHIKSVHSQDPSGDSKLYR	0.999544	62.193
Q86T24	Transcriptional regulator Kaiso	ZBTB33	582	SHIKSVHSQDPSGDSKLYRLHPCRSLQIRQY	1	124.62
Q5SVZ6;Q5VZL5-3;Q5VZL5-2;Q5VZL5-4;Q5VZL5	Zinc finger MYM-type protein 1;Zinc finger MYM-type protein 4	ZMYM1;ZMYM4	98;26;350;318;350	TAIQVSCAGCKKILQKGQTAYQRKGSAQLFC;TAVRVSCSGCKKILQKGQTAYQRKGSTQLFC	1	118.28
Q9UBW7	Zinc finger MYM-type protein 2	ZMYM2	1099	KTRQLDEDLLVLDELKSSKSVKLKEDLLSHT	0.784098	57.973
P52747-3;P52747-2;P52747	Zinc finger protein 143	ZNF143	374;344;375	TEPGCGRAFASATNYKNHVRIHTGEKPYVCT	1	77.597
Q15072	Zinc finger protein OZF	ZNF146	112	EKPFECKDCGKAFIQKSNLIRHQRTHTGEKP	1	54.539
Q8ND82	Zinc finger protein 280C	ZNF280C	574	RSKTSKLHATTSTASKVNTSKPRGRIAKSKA	0.907621	111.34
Q8ND82	Zinc finger protein 280C	ZNF280C	689	KKHSGTLRGITLVCLKCDFLADSSGLDRMAK	1	121.21
Q5BKZ1-3;Q5BKZ1	DBIRD complex subunit ZNF326	ZNF326	253;459	ESVLTATSILNNPIVKARYERFVKGENPFEI	1	56.768
Q9Y4E5-2;Q9Y4E5	E3 SUMO-protein ligase ZNF451	ZNF451	106;106	VEKQQKEEKNRAFREKIDFQHAHGLQELEFI	1	140.46
Q9Y4E5-2;Q9Y4E5	E3 SUMO-protein ligase ZNF451	ZNF451	153;153	LKMPGLKTGTINCGTKSSFRRGGHTWVSGKP	1	77.776
Q9Y4E5-2;Q9Y4E5	E3 SUMO-protein ligase ZNF451	ZNF451	288;288	SGKNHFHQSFKLGDNKGIAHPISFPSFAKKL	1	151.87
Q9Y4E5-2;Q9Y4E5	E3 SUMO-protein ligase ZNF451	ZNF451	349;349	FRVHCRNAGPVAVAEKSITQVAEKFILRGYC	0.987787	41.513
Q9Y4E5-2;Q9Y4E5	E3 SUMO-protein ligase ZNF451	ZNF451	357;357	GPVAVAEKSITQVAEKFILRGYCPDCNQVFV	1	142.83
Q9Y4E5-2;Q9Y4E5	E3 SUMO-protein ligase ZNF451	ZNF451	464;464	MNLKDKSHEGVACVQKEKSVVKTWFCECNQR	0.971784	79.492
Q9Y4E5-2;Q9Y4E5	E3 SUMO-protein ligase ZNF451	ZNF451	817;817	ESAQQHFHRKHCFLQKPSVAHFGSEKSNLYK	0.999963	56.514
Q9Y4E5-2;Q9Y4E5	E3 SUMO-protein ligase ZNF451	ZNF451	832;832	KPSVAHFGSEKSNLYKFTASASHTERKLKQA	1	49.595
Q9Y4E5-2;Q9Y4E5	E3 SUMO-protein ligase ZNF451	ZNF451	845;845	LYKFTASASHTERKLKQAINYSKSLDMEKGV	0.999999	87.568
Q9H582;Q9H582-2	Zinc finger protein 644	ZNF644	1110;1110	ALNSRRIIPRPFVAQKLASSDDFISQNVIPL	1	77.51
Q9NWK9-2;Q9NWK9	Box C/D snoRNA protein 1	ZNHIT6	290;329	RRQGINLKLLPNGFTKRKENSTFFDKKKQQF	1	73.233
Q9NWK9-2;Q9NWK9	Box C/D snoRNA protein 1	ZNHIT6	385;424	YMQQNLVRYYELDPYKSLLDNLRNKVIIEYP	1	128.06

## Sheet: Quantified SUMO Peptides
Peptide	Uniprot IDs	Gene names	Sites	Intensity 0h	Intensity 2h	Intensity 4h	Intensity 6h	Intensity 8h
_STHGSLSGLGLM(ox)GIK(su)EEEESAGPGLCS_	Q96IC2-2;Q96IC2	44M2.3	731;762	0	0	0	967950	11119750
_STHGSLSGLGLMGIK(su)EEEESAGPGLCS_	Q96IC2-2;Q96IC2	44M2.3	731;762	0	0	3127000	1972250	34058750
_VQDGK(su)PVILLFR_	Q9NRG9-2;Q9NRG9	AAAS	392;425	0	0	0	897650	1.56809e+06
_EAPILK(su)EFKEEGEEIPR_	Q9UKV3-5;Q9UKV3	ACIN1	302;302	127077250	90589000	71298750	61521500	57859750
_EAPILKEFK(su)EEGEEIPR_	Q9UKV3-5;Q9UKV3	ACIN1	305;305	127077250	90589000	71298750	61521500	57859750
_EFK(su)EEGEEIPR_	Q9UKV3-5;Q9UKV3	ACIN1	305;305	13521550	10168375	5591950	5478350	5761100
_SAQPLPLK(su)IEELALAK_	Q9UKV3-5;Q9UKV3	ACIN1	532;532	48282500	15915525	22560500	12365400	9102825
_EITALAPSTMK(su)IK_	P63261;P60709;P63267;P68133;P68032;P62736;P63267-2	ACTG1;ACTB;ACTG2;ACTA1;ACTC1;ACTA2	326;326;327;328;328;328;284	82755	218435	158728	1303750	3505800
_EITALAPSTM(ox)K(su)IK_	P63261;P60709;P63267;P68133;P68032;P62736;P63267-2	ACTG1;ACTB;ACTG2;ACTA1;ACTC1;ACTA2	326;326;327;328;328;328;284	0	0	99437.5	434472	566798
_DSYVGDEAQSK(su)R_	P63261;P60709;P63267;P68133;P68032;P62736	ACTG1;ACTB;ACTG2;ACTA1;ACTC1;ACTA2	61;61;62;63;63;63	721788	969800	1626250	3584700	6218375
_IK(su)IIAPPER_	P63261;P60709;P63267;P68133;P68032;P62736;P63267-2;Q562R1	ACTG1;ACTB;ACTG2;ACTA1;ACTC1;ACTA2;ACTBL2	328;328;329;330;330;330;286;329	49290	100595	23127.5	303482	731572
_VLEK(su)LGVTVR_	P61160;P61160-2	ACTR2	388;393	0	0	0	1.62395e+06	2535375
_VLSQQAASVVK(su)QEGGDNDLIER_	P30566	ADSL	415	0	0	4804925	9473175	19579825
_VK(su)AELCL_	P30566;P30566-2	ADSL	479;420	495760	586475	807650	2479850	7504200
_AAEFK(su)IDFPTR_	Q02040-2;Q02040-3;Q02040	AKAP17A	118;118;118	4294325	3373575	2620175	3045325	2024400
_K(su)QEEQEPTGEEPAVLGGDKESTR_	Q6NS38-2;Q6NS38	ALKBH2	16;16	0	89785	1335675	3345400	5715350
_FLVK(su)GAQGGLLR_	Q6NS38-2;Q6NS38	ALKBH2	7;7	0	0	711705	976550	6358425
_K(su)AEALEAAIENLNEAK_	Q9UJX4-3;Q9UJX4	ANAPC5	571;683	0	0	0	423700	6885975
_K(su)INLELR_	Q9BTT0;Q9BTT0-2	ANP32E	6;6	0	0	0	328650	1429475
_K(su)LELSDNIISGGLEVLAEK_	Q9BTT0;Q9BTT0-3	ANP32E	68;20	0	0	0	1425725	6214525
_AMK(su)GLGTDEESILTLLTSR_	P08758	ANXA5	29	67893000	26350500	22036250	12559750	16792500
_VVK(su)LENGEIETIAR_	Q9HDC9-2;Q9HDC9	APMAP	123;123	0	0	0	481110	1909625
_VVK(su)LEN(de)GEIETIAR_	Q9HDC9-2;Q9HDC9	APMAP	123;123	0	0	0	3067050	4761400
_IK(su)KEEDSAIPITVPGR_	Q99856	ARID3A	398	15889750	12168400	12708150	12365650	13179000
_VLGLAHSTTGPQESK(su)GISQFQVLGSQSR_	Q14865-2;Q14865	ARID5B	692;935	0	0	3376075	1488750	6789175
_AIAGNDDVK(su)DAIVR_	Q6NXE6-2;Q6NXE6	ARMC6	336;361	0	0	395665	699532	2302275
_HSATPFLK(su)VEPFLPGHYEVLDLKPN(de)GK_	P08243-3;P08243-2;P08243	ASNS	93;155;176	0	0	0	9686750	43119000
_MSSALESVTVSDRPLGVSITK(su)AEVAPEEDER_	P18847-4;P18847-2;P18847-5;P18847-3;P18847	ATF3	49;78;21;78;78	0	2908000	822175	5085750	23002500
_PKPYDPPGEK(su)M(ox)VAAK_	P18848	ATF4	267	0	1540100	926125	6598450	2.1097e+06
_TETQNALK(su)EEEER_	P46100-2;P46100-5;P46100-3;P46100-4;P46100	ATRX	1294;1343;1381;1460;1498	0	0	0	141238	405182
_SRGGGEGNVDETGNNPSVSLK(su)LEESK_	P46100-2;P46100-5;P46100-3;P46100-4;P46100	ATRX	1778;1827;1865;1944;1982	246712	844148	933475	2344675	1381875
_VIHRDIK(su)PENLLLGLK_	Q96GD4-4;Q96GD4;Q96GD4-5;Q96GD4-2	AURKB	161;202;203;170	0	0	754775	3164175	6349675
_DIK(su)PENLLLGLKGELK_	Q96GD4-4;Q96GD4;Q96GD4-5;Q96GD4-2	AURKB	161;202;203;170	0	470782	1069975	4199750	5695375
_YHLDTVK(su)IEV_	Q9NPZ5	B3GAT2	320	0	0	0	724675	519500
_NLLHDNELSDLK(su)EDKPR_	Q99728-2;Q99728	BARD1	105;124	5848375	5151175	5641000	7686075	29582750
_NLLHDNELSDLKEDK(su)PR_	Q99728-2;Q99728	BARD1	108;127	5848375	5151175	5641000	7686075	29582750
_GICPK(su)QEHIADK_	Q9H165;Q9H165-2;Q9H165-4;Q9H165-3;Q9H165-5	BCL11A	123;123;157;123;157	1561175	997292	701000	239928	363855
_SAHGALIPTPGMSAEYAPQGICK(su)DEPSSYTCTTCK_	Q9H165;Q9H165-2;Q9H165-4;Q9H165-3;Q9H165-5	BCL11A	164;164;198;164;198	4534575	3412550	1872050	1479000	3346700
_KWHGEHLLTNDVK(su)IEQAER_	Q9C0K0-2;Q9C0K0	BCL11B	816;887	59880	221122	0	0	0
_MK(su)LEASQQNSEEM_	Q4VC05;Q4VC05-2	BCL7A	199;220	1.27618e+06	970878	404468	147992	267618
_DRLLASTLVHSVK(su)K_	Q9NYF8-2;Q9NYF8;Q9NYF8-3;Q9NYF8-4	BCLAF1	578;580;578;407	5005850	3086150	1686950	1903800	3.85129e+06
_EVTQATQPEAIPQGTNITEEK(su)PGR_	Q6W2J9-4;Q6W2J9-2;Q6W2J9	BCOR	1204;1222;1256	0	0	0	377050	991642
_VK(su)QESVGVFACK_	Q5H9F3-3;Q5H9F3-2;Q5H9F3	BCORL1	1092;1092;1092	1605875	2114675	2615600	2689900	4174075
_HLPK(su)QEPISIIDQGEPK_	Q5H9F3-3;Q5H9F3-2;Q5H9F3	BCORL1	747;747;747	154922	379942	719985	673350	1158650
_LLDSNHSQSMISCVK(su)QEGSSYNER_	Q6ZU67-5;Q6ZU67-4;Q6ZU67-3;Q6ZU67-2;Q6ZU67	BEND4	77;77;124;202;202	1159350	1800925	4721550	7959675	15333725
_LLDSNHSQSM(ox)ISCVK(su)QEGSSYNER_	Q6ZU67-5;Q6ZU67-4;Q6ZU67-3;Q6ZU67-2;Q6ZU67	BEND4	77;77;124;202;202	0	0	315500	379750	540175
_K(su)LSFLPR_	Q14137-2;Q14137	BOP1	227;339	0	0	22835	66345	294420
_ELFPVLQK(su)R_	Q6PJG6	BRAT1	507	0	0	0	988600	2214175
_EQVK(su)VEQVAMELR_	O95696;O95696-2	BRD1	554;554	13233350	14320500	15218025	15718225	32782500
_TLLPHDPTADVFVTPAEEK(su)PIEIQWVKPEPK_	Q8TDN6	BRIX1	314	41186750	62747250	59576500	88087500	79176750
_TLLPHDPTADVFVTPAEEKPIEIQWVK(su)PEPK_	Q8TDN6	BRIX1	322	41186750	62747250	59576500	88087500	79176750
_VKTEPPVK(su)LEK_	Q5PSV4-2;Q5PSV4	BRMS1L	192;240	47161500	35468000	27199750	20322250	19204500
_VK(su)TEPPVKLEK_	Q5PSV4-2;Q5PSV4	BRMS1L	198;246	47161500	35468000	27199750	20322250	19204500
_TEPPVK(su)LEK_	Q5PSV4-2;Q5PSV4	BRMS1L	198;246	1.2753e+06	1962455	1.38986e+06	851412	1.07512e+06
_K(su)SFLVYR_	P55201-4;P55201-3;P55201;P55201-2	BRPF1	888;982;983;989	533362	353488	98307.5	38502.5	327342
_GGVVLK(su)EDALPGQK_	P35613-2;P35613	BSG	63;179	0	0	0	469965	1155430
_YKADLATDQK(su)EALLELLR_	Q13895	BYSL	398	0	0	0	11869175	34637750
_GSLK(su)EEVALDLSVR_	Q6ZRI6-2;Q6ZRI6	C15orf39	569;569	0	0	795475	4096825	9719250
_DLK(su)EEIDIR_	Q9BWL3-3;Q9BWL3;Q9BWL3-5;Q9BWL3-2;Q9BWL3-4	C1orf43	59;59;59;25;25	0	0	49902.5	55185	267650
_VQDIK(su)YEPQLLADDDAR_	Q9BWL3-3;Q9BWL3;Q9BWL3-5;Q9BWL3-2;Q9BWL3-4	C1orf43	73;73;73;39;39	0	229830	433500	2873375	6352725
_GQGTLSVVTMYHAK(gl)AK(su)DQLTCN(de)K(gl)_	P01024	C3	1353	0	3793675	3259000	10795000	90164750
_N(de)NTPECLAPVDLVVK(su)K_	Q96FZ2	C3orf37	275	0	0	803225	2864700	7116550
_RGTAGLLEQWLK(su)R_	Q96FZ2	C3orf37	339	0	0	1175325	5231200	20989750
_GTAGLLEQ(de)WLK(su)R_	Q96FZ2	C3orf37	339	0	0	1.06356e+06	525750	6.37887e+06
_GTAGLLEQWLK(su)R_	Q96FZ2	C3orf37	339	0	3788550	41689750	59782000	165826250
_EK(su)EEEPVAK_	Q96FZ2	C3orf37	342	0	0	815125	1702665	3373150
_SIEIK(su)DELKK_	Q7Z6I8;Q7Z6I8-2	C5orf24	75;75	27509750	18864750	14122500	13175400	16346600
_LKQEQGVESEPLFPILK(su)QEPQS(ph)PSR_	Q8WUQ7;Q8WUQ7-2	CACTIN	484;484	48024750	24996300	17485000	15871750	34337300
_LK(su)NEIPNSHILDQYR_	P35520;P35520-2	CBS	211;211	0	0	742318	778120	2163175
_K(su)VEEVLEEEEEEYVVEK_	P83916	CBX1	9	16513500	11976375	12006175	9584125	16112775
_IK(su)SGEVAEGEARS(ph)PSHK_	O00257	CBX4	280	0	0	432525	311875	2454825
_LQLLEEKTDEDEK(su)TILNLENSNK_	Q8IX12-2;Q8IX12	CCAR1	1052;1067	87638250	53835000	26731750	29863225	10926500
_LLLPTPTVK(su)QESK_	Q8IX12-2;Q8IX12	CCAR1	997;1012	13694750	10238600	8375025	7312925	5531375
_WLSSQPSFK(su)LEPTQGHR_	O60563	CCNT1	342	833050	878825	1627750	2916025	4929950
_DVDFELIK(su)VEGK_	P48643-2;P48643	CCT5	117;210	0	0	1837475	11690225	18967750
_FLTGPLNLNDPDAK(su)CRFPK_	P86791;P86790	CCZ1;CCZ1B	295;295	0	0	0	2165675	5662650
_AWALNLN(de)GFDVEEAK(su)ILR_	Q12834	CDC20	129	0	0	5255575	3766975	11112925
_VLLTEENK(su)K_	Q5VT25-3;Q5VT25-4;Q5VT25-5;Q5VT25;Q5VT25-2;Q5VT25-6	CDC42BPA	696;777;777;777;777;777	0	0	232870	636010	929025
_MLHNHFDLSVIELK(su)AEDR_	O75419-2;O75419;O75419-3	CDC45	504;550;582	0	0	0	1829350	2615300
_LYEAVPQLSNVFK(su)IEDK_	O00311	CDC7	59	0	0	1924750	6467000	13912500
_DVK(su)PSNFLYNRR_	O00311	CDC7	179	0	0	140135	438458	1164890
_DVK(su)PSNFLYNR_	O00311	CDC7	179	0	100548	826138	1154875	2423725
_SHIITGNK(su)IPLSGPVPK_	O00311	CDC7	235	0	0	0	527118	3637625
_SHIITGNKIPLSGPVPK(su)ELDQQSTTK_	O00311	CDC7	244	0	0	4815325	14219750	23411500
_LEGHK(su)EGIVQTEQIR_	Q6P1J9	CDC73	161	0	223192	333575	1033220	2324925
_RSTIK(su)TDLDDDITALK_	Q6P1J9	CDC73	198	0	958175	593025	2094225	6381800
_STIK(su)TDLDDDITALK_	Q6P1J9	CDC73	198	42624750	46330600	43919250	111676500	128500000
_TK(su)QPIPAAYNR_	Q6P1J9	CDC73	283	0	0	288632	678272	1496400
_K(su)CVGHEEDVEGALAGLK_	Q9BXL8	CDCA4	9	0	0	0	362775	5414325
_SLK(su)QEFEM(ox)QA_	Q9BWT1-3;Q9BWT1-5;Q9BWT1;Q9BWT1-6;Q9BWT1-2	CDCA7	314;322;364;399;443	1727300	1997875	734225	605025	1176475
_DLK(su)PQNLLIDDKGTIK_	P06493	CDK1	130	517925	970625	24760625	47009750	105805250
_DLKPQNLLIDDK(su)GTIK_	P06493	CDK1	139	517925	970625	24760625	47009750	105805250
_DLK(su)PQNLLIDDK(su)GTIK_	P06493	CDK1	130 AND 139	0	0	901835	1540750	3820200
_IGEGTYGVVYK(su)GR_	P06493;P06493-2	CDK1	20;20	0	0	856250	1141150	1604700
_WKPGSLASHVK(su)NLDEN(de)GLDLLSK_	P06493;P06493-2	CDK1	254;197	0	0	0	3551650	12936925
_K(su)IRLESEEEGVPSTAIR_	P06493;P06493-2	CDK1	34;34	0	0	1.14967e+06	1681620	3577500
_(ac)MEDYTK(su)IEK_	P06493;P06493-2	CDK1	6;6	0	0	1691575	4813575	11418500
_(ac)M(ox)EDYTK(su)IEK_	P06493;P06493-2	CDK1	6;6	0	45930	2.10739e+06	2641800	6680750
_ISAEDGLK(su)HEYFR_	Q9UQ88-4;P21127-8;Q9UQ88-3;Q9UQ88-2;P21127-3;P21127-2;Q9UQ88;P21127;Q9UQ88-8;Q9UQ88-5;Q9UQ88-10;P21127-12;P21127-4;P21127-5;P21127-10;P21127-6;P21127-9	CDK11A;CDK11B	694;696;703;704;705;706;707;719;91;321;363;363;385;450;489;662;672	0	116408	52582.5	706725	2273975
_DLK(su)PQNLLINR_	Q00535	CDK5	128	0	0	0	524150	668475
_LAK(su)IGQGTFGEVFK_	P50750;P50750-2	CDK9	24;141	0	0	248705	1465975	1884025
_TIK(su)NMSKE_	Q7Z7K6-2;Q7Z7K6-3;Q7Z7K6	CENPV	113;267;270	1695425	1944475	922672	392100	1226725
_HDLLTTLVK(su)K_	Q96GE4-2;Q96GE4	CEP95	466;630	0	0	0	454362	1449975
_MK(su)DSLVLLGR_	O76071	CIAO1	2	0	0	0	134735	69460
_AEQ(de)LAQ(de)Q(de)AHSNRK(su)LM(ox)EIIGK(gl)_	P06850	CRH	189	0	0	0	5748500	10612750
_EAM(ox)EHPYFYTVVK(su)DQAR_	P68400-2;Q8NEV1;P68400	CSNK2A1;CSNK2A3	193;329;329	0	0	214238	377300	996000
_YFHDDDNLSLNDLVK(su)NEK_	Q2TBE0-3;Q2TBE0-2;Q2TBE0	CWF19L2	604;604;604	0	0	0	646800	3998225
_YSSSIK(su)VESLLTAISEVRK_	Q6NSI4	CXorf57	524	0	0	9356025	21033350	18396200
_YSSSIK(su)VESLLTAISEVR_	Q6NSI4	CXorf57	524	0	0	4044850	8025975	6513725
_QVK(su)PEWR_	Q6NSI4;Q6NSI4-3;Q6NSI4-4;Q6NSI4-2	CXorf57	348;123;348;348	0	0	183122	635325	897460
_K(su)FGLIDHLHYSR_	Q6NSI4;Q6NSI4-3;Q6NSI4-4	CXorf57	689;367;592	0	0	0	277920	815338
_CYK(su)LENEKLFEEFLELCK_	Q9UER7-5;Q9UER7-4;Q9UER7-2;Q9UER7	DAXX	60;60;60;60	0	0	0	1966850	7288775
_ALNATK(su)LER_	Q9NV06;Q9NV06-2	DCAF13	49;49	0	0	0	117500	216895
_K(su)ADVDAIHEYLLLK_	Q9UJV9	DDX41	442	6328750	5530775	4083225	3787950	5792600
_EANQAINPK(su)LLQLVEDR_	P17844;P17844-2	DDX5	470;391	0	0	0	1885500	7385875
_LLPEYPGVLSDVQEEK(su)GIK_	P00374-2;P00374	DHFR	122;174	0	518600	21317750	43676500	137325750
_YK(su)FEVYEK_	P00374-2;P00374	DHFR	127;179	0	0	370980	986198	1848855
_YK(su)FEVYEKND_	P00374-2;P00374	DHFR	127;179	0	379202	3221350	7779300	14541025
_ELK(su)EPPQGAHFLSR_	P00374-2;P00374	DHFR	29;81	0	0	261700	830600	1881400
_IMQDFESDTFFPEIDLEK(su)YK_	P00374-2;P00374	DHFR	63;63;63;63	0	0	0	2037775	886825
_SLPEEDVAEIQHAEEFLIK(su)PESK_	O60832-2;O60832	DKC1	39;39	27777500	9407750	6138750	1127350	20926700
_TTHYTPLACGSNPLK(su)R_	O60832-2;O60832	DKC1	80;80	0	0	905452	1.17701e+06	2515900
_LNLSQDEIK(su)QEVEDYLPSFCK_	P51530-2;P51530-3;P51530-4;P51530	DNA2	207;207;207;207	0	0	0	7099000	17792925
_IDCEAPLK(su)K_	Q92782-3;Q92782;Q92782-2	DPF1	51;133;133	1973500	362570	354225	226572	724280
_KIELK(su)EEETIMDCQK_	Q92782-3;Q92782;Q92782-2	DPF1	78;160;160	12670900	4457350	2941200	654175	3448775
_LSFPSIK(su)PDTDQTLKK_	Q92785;Q92785-2	DPF2	99;99	71238000	42300750	39313000	39995350	47929500
_LLEIK(su)PEVELPLKK_	Q92784-4;Q92784-2;Q92784-5;Q92784;Q92784-3	DPF3	99;99;109;99;154	141978500	122929750	82172000	87519750	70208500
_LLEIKPEVELPLK(su)K_	Q92784-4;Q92784-2;Q92784-5;Q92784;Q92784-3	DPF3	99;99;109;99;154	141978500	122929750	82172000	87519750	70208500
_IVENEK(su)INAEK_	Q9C005	DPY30	35	571108	696845	365055	100210	403522
_SILAEYK(su)IHNADVTLR_	Q9Y295	DRG1	213	0	0	0	632950	962225
_ITEVK(su)VEPM(ox)TYLGSSQNEVLNTKPDYQK_	Q9H410;Q9H410-3;Q9H410-2;Q9H410-4	DSN1	253;146;186;237	0	0	0	3710475	7211000
_ITEVK(su)VEPMTYLGSSQNEVLNTKPDYQK_	Q9H410;Q9H410-3;Q9H410-2;Q9H410-4	DSN1	253;146;186;237	11932575	18223550	21930500	48599000	86499750
_GLEEK(su)PGGDKLSTVGWASQK_	Q9NZJ0	DTL	397	0	0	303800	1713925	2981425
_YLETK(su)PADLGPR_	Q96G46-2;Q96G46	DUS3L	154;154	0	0	0	727160	1157900
_K(su)LAPEECFSPLDLFNK_	O75319-2;O75319	DUSP11	64;64	0	0	0	1218375	3786750
_DQIEVMK(su)GN(de)VK(su)S(ph)R_	Q8NCM8;Q8NCM8-2	DYNC2H1	1037;1037 AND 1041;1041	0	0	0	901550	2201000
_YNIEKDIAAHIK(su)K_	P63167	DYNLL1	43	0	0	0	1828510	2880375
_TFK(su)TGSILK_	Q66K89	E4F1	202	0	170152	1.18183e+06	2530675	3891625
_METPK(su)SR_	Q9H9B1-4;Q9H9B1-3;Q9H9B1	EHMT1	528;528;528	1.74839e+06	1171025	889370	735150	494870
_SFDVNKPGCEVDDLK(su)GGVAGGSILK_	Q2VIR3-2;Q2VIR3;P41091	EIF2S3L;EIF2S3	275;275;275	0	0	2438825	6964125	15974475
_MK(su)PILLQGHER_	Q13347	EIF3I	2	0	0	1183260	1540375	3899975
_LWDCETGK(su)QLALLK_	Q13347	EIF3I	85	0	0	108842	1279050	7544300
_DNTAK(su)LFDSTTLEHQK_	Q13347	EIF3I	213	0	0	196450	325475	1660800
_LFDSTTLEHQK(su)TFR_	Q13347	EIF3I	224	0	0	830985	721838	3307975
_ANVGK(su)LLK_	Q9UBQ5-2;Q9UBQ5	EIF3K	13;13	0	0	0	162425	248735
_K(su)EELTLEGIR_	P60842-2;P60842	EIF4A1	238;238	0	0	0	22388.8	463850
_DFTVSAMHGDMDQK(su)ER_	P60842-2;P60842	EIF4A1	309;309	0	0	306270	985600	1.77634e+06
_NIVVIDDDKSETCNEDLAGTTDEK(su)SLER_	Q15723-4;Q15723-2;Q15723-3;Q15723-1;Q15723	ELF2	229;246;258;306;318	0	275075	2499800	4198100	6980000
_YGKDATNVGDEGGFAPNILENK(su)EGLELLK_	P06733-2;P06733	ENO1	128;221	0	0	0	8700000	16905250
_YHLGDYGGEILNEVK(su)ISR_	Q52LR7	EPC2	287	343200	1375950	0	0	0
_TKHPHHLSLK(su)EEASDVVR_	Q52LR7	EPC2	324	7816475	6314825	4834225	4469425	3240875
_(ac)SHTILLVQPTK(su)RPEGR_	P84090	ERH	12	2605175	1307710	634628	599638	594400
_VLAHFYGVK(su)LEGK_	P11474-2;P11474	ESRRA	402;403	16173750	19918175	13653700	14194925	12066475
_IK(su)VEPASEKDPESLR_	P41162	ETV3	381	581092	3180850	7461275	5.67999e+06	17819325
_LGQGVLVQVSPSLVK(su)R_	Q13868	EXOSC2	180	0	0	192115	630355	6728650
_ITAFK(su)M(ox)EK_	Q06265;Q06265-2;Q06265-3;Q06265-4	EXOSC9	297;297;213;213	876918	919605	1.51707e+06	3735200	2210775
_VLGQVSCELVSPK(su)LNR_	Q06265;Q06265-2	EXOSC9	67;67	0	0	170225	346875	969150
_LTGPALQWVIPYIK(su)K_	Q17RB0;A6ZKI3	FAM127C;FAM127A	85;85	0	0	0	263400	4385775
_GSAFSTSISK(su)QETELSPEMISSGSWR_	Q9Y285	FARSA	187	0	0	0	8489225	20528000
_VSISEGDDK(su)IEYR_	P22087	FBL	131	1.01898e+06	854060	577748	830650	2596700
_WIEDVK(su)DSQLR_	Q6PCT2-2;Q6PCT2-3;Q6PCT2	FBXL19	503;546;546	0	0	472268	541750	1893775
_FHVTPLFGNVK(su)K_	Q6PIW4-2;Q6PIW4	FIGNL1	114;225	0	114160	413675	1179700	3363275
_TCSPESQQIYGDIK(su)DVR_	Q4VC44-2;Q4VC44;Q4VC44-3;Q4VC44-4;Q4VC44-5	FLYWCH1	706;707;756;382;319	329275	958298	1139825	1000075	3893775
_VK(su)VEPIPAIGHATLGTASR_	Q01167;Q01167-2	FOXK2	527;527	4633075	4409500	7431625	5697050	9146700
_NMTIK(su)TELPLGAR_	Q08050-2;Q08050;Q08050-3	FOXM1	341;356;356	0	181968	508275	1290275	11344725
_NM(ox)TIK(su)TELPLGAR_	Q08050-2;Q08050;Q08050-3	FOXM1	341;356;356	0	0	343100	630900	1284930
_VLLAEEGIAPLSSAGPGK(su)EEK_	Q08050-2;Q08050;Q08050-3	FOXM1	425;440;478	0	0	0	446750	5763625
_TLEEFSAGEQK(su)TER_	P24522	GADD45A	12	0	0	306700	1024175	2809900
_TVDGPSGK(su)LWR_	P04406-2;P04406	GAPDH	152;194	877165	955290	931168	1.21492e+06	1.32979e+06
_DKTIK(su)LWNTLGVCK_	P63244	GNB2L1	130	0	0	728375	4718600	11937800
_LVK(su)VWNLANCK_	P63244	GNB2L1	175	0	0	71970	857278	1826500
_VWNLANCK(su)LK_	P63244	GNB2L1	183	0	60847.5	1578835	3132650	6364575
_LK(su)TNHIGHTGYLNTVTVSPDGSLCASGGK_	P63244	GNB2L1	185	0	0	466600	745175	3852175
_IIVDELK(su)Q(de)EVISTSSK_	P63244	GNB2L1	271	0	0	545350	7437700	20742150
_IIVDELK(su)QEVISTSSK_	P63244	GNB2L1	271	858025	26696750	166518750	459332500	839445000
_GTLK(su)GHN(de)GWVTQIATTPQFPDMILSASR_	P63244	GNB2L1		0	0	2559250	10673650	37085000
_LAGVK(su)QEVIK_	Q9C091-3;Q9C091	GREB1L	1299;1408	1.0299e+06	1019115	912812	1057230	1.35338e+06
_DLK(su)PENILLDDHGHIR_	P43250-3;P43250;P43250-2	GRK6	313;313;313	0	0	0	354875	1384275
_QAAVPLVK(su)VER_	Q14687-2;Q14687-3;Q14687	GSE1	520;551;624	1443850	1586725	1253850	1719900	2534100
_TMEDQDLK(su)PNRLTCTLK_	Q6P1K8;Q13888	GTF2H2C;GTF2H2	77;77	0	0	0	1241125	2801300
_ISLPPVLK(su)AK_	Q13889-2;Q13889	GTF2H3	257;298	0	0	0	303250	565625
_SDIK(su)GQHTETLLAGSLAK_	Q13889-2;Q13889	GTF2H3	84;125	0	42130	355300	1264100	3189375
_KFAEALGSTEAK(su)AVPYQK_	P78347-2;P78347-4;P78347-3;P78347	GTF2I	447;467;468;488	0	0	350850	573968	921732
_NLVDNVAK(su)DYVR_	Q9BZE4-2;Q9BZE4	GTPBP4	64;111	0	0	85180	193020	433650
_K(su)ATQASQEY_	P16104	H2AFX	135	13229225	9123050	5086150	4961300	6131350
_GK(su)LEAIITPPPAKK_	O75367-2;O75367-3;O75367	H2AFY	123;123;123	1872775	1.16535e+06	327242	368458	403272
_KQGEVSK(su)AASADSTTEGTPADGFTVLSTK_	O75367-2;O75367-3;O75367	H2AFY	167;166;167	4705025	4082150	3731525	3282525	2776975
_AGGK(su)EFLETVK_	Q9P0M6	H2AFY2	239	7529950	6616450	3967450	4094625	4577725
_PEPAK(su)SAPAPK_	P57053;O60814;P62807	H2BFS;HIST1H2BK;HIST1H2BC	6;6;6	105582500	73027750	38786250	42460750	45440000
_GTK(su)SEQLSNP_	Q92769;Q92769-3	HDAC2	481;451	745785	418015	329120	320265	641298
_VLGPK(su)IEAVQK_	Q7Z4V5-2;Q7Z4V5;Q7Z4V5-4;Q7Z4V5-3	HDGFRP2	554;554;554;554	1462320	724558	916485	670120	783002
_NSIDASEEK(su)PVMR_	Q9NRZ9-6;Q9NRZ9-5;Q9NRZ9-4;Q9NRZ9-3;Q9NRZ9-2;Q9NRZ9;Q9NRZ9-8;Q9NRZ9-7	HELLS	122;122;122;122;106;122;122;122	0	0	1239850	649650	1742325
_NSIDASEEK(su)PVM(ox)R_	Q9NRZ9-6;Q9NRZ9-5;Q9NRZ9-4;Q9NRZ9-3;Q9NRZ9-2;Q9NRZ9;Q9NRZ9-8;Q9NRZ9-7	HELLS	122;122;122;122;106;122;122;122	0	0	0	945278	620340
_LK(su)IEPSGWDVSGQSSNDKYYTHSK_	Q86Z02-2;Q86Z02	HIPK1	25;25	0	1091910	745650	2139375	1800725
_SGVSLAALK(su)K_	P10412;P16403;P16402	HIST1H1E;HIST1H1C;HIST1H1D	63;63;64	0	0	128420	212595	130218
_KTESHHK(su)AK_	Q93077;Q7L7L0;P04908;Q96KK5;Q6FI13;P0C0S8;P20671	HIST1H2AC;HIST3H2A;HIST1H2AB;HIST1H2AH;HIST2H2AA3;HIST1H2AG;HIST1H2AD	126;126;126;126;126;126;126;126	50356500	38467750	18228250	10983775	2673700
_K(su)TESHHK_	Q93077;Q7L7L0;P04908;Q96KK5;Q6FI13;P0C0S8;Q99878;P20671	HIST1H2AC;HIST3H2A;HIST1H2AB;HIST1H2AH;HIST2H2AA3;HIST1H2AG;HIST1H2AJ;HIST1H2AD	120;120;120;120;120;120;120;120;120;120;120;120	200822500	7.54612e+07	71119775	3.92421e+07	25509000
_HLQLAIRNDEELNK(su)LLGK_	Q96KK5;Q6FI13;P0C0S8;Q99878;P20671;Q9BTM1;Q16777;Q9BTM1-2	HIST1H2AH;HIST2H2AA3;HIST1H2AG;HIST1H2AJ;HIST1H2AD;H2AFJ;HIST2H2AC	96;96;96;96;96;96;96;96	76166475	66592000	74076500	91170000	86844250
_AVTK(su)YTSSK_	P62807;Q99879;Q96A08;Q99877;P58876;P23527;Q5QNW6;Q5QNW6-2;Q93079;Q99880;Q8N257	HIST1H2BC;HIST1H2BM;HIST1H2BA;HIST1H2BN;HIST1H2BD;HIST1H2BO;HIST2H2BF;HIST1H2BH;HIST1H2BL;HIST3H2BB	121;121;121;121;122;121;121;121;121;121;121	1.2978e+06	1441935	981408	1794525	4.71006e+06
_GGK(su)GLGK_	P62805	HIST1H4A	9	28918750	25894000	15369700	13271250	1.21007e+07
_DNIQGITK(su)PAIR_	P62805	HIST1H4A	32	421550	186648	504218	1009270	1.5448e+06
_TVTAMDVVYALK(su)R_	P62805	HIST1H4A	92	0	0	1331675	2361750	1603875
_YQK(su)STELLIR_	Q71DI3;P68431;P84243;Q6NXT2;Q16695	HIST2H3A;HIST1H3A;H3F3A;H3F3C;HIST3H3	57;57;57;56;57	12927250	10028800	10534725	8289600	9697150
_PDPSK(su)SAPAPK_	Q8N257	HIST3H2BB	6	3681775	3478325	1230150	967175	729418
_QGANEIK(su)TEALDDD_	Q6NT76-3;Q6NT76;Q6NT76-5	HMBOX1	411;413;436	9817675	7050525	6505250	5834800	6218350
_IK(su)KEDSSSGLMNTLLN(de)GHK_	Q9P0W2-3;Q9P0W2;Q9P0W2-2	HMG20B	132;156;54	6231525	5.56616e+06	7306675	5706075	14359275
_QPGAAAAPAGGKAPGQHGGFVVTVK(su)QER_	Q9P0W2-3;Q9P0W2	HMG20B	31;31	945400	1.06545e+06	475708	1.08412e+06	2.76307e+06
_APGQHGGFVVTVK(su)QER_	Q9P0W2-3;Q9P0W2	HMG20B	31;31	2162400	1.26155e+06	3161025	4615000	7315775
_ITEAPASEKEIVEVK(su)EENIEDATEK_	P82970	HMGN5	101	133636500	75033250	69141500	57486250	74728500
_AAVVK(su)FHPIQGHR_	Q13151	HNRNPA0	159	0	0	0	86067.5	435590
_KAVPK(su)EDIYSGGGGGGSR_	Q13151	HNRNPA0	172	0	0	683518	1.27681e+06	2486350
_K(su)AVPKEDIYSGGGGGGSR_	Q13151	HNRNPA0	176	0	0	683518	1.27681e+06	2486350
_QAVEMK(su)NDKSEEEQSSSSVK_	P07910-2;P07910;P07910-4;P07910-3	HNRNPC	216;229;173;149	18516500	12112725	3425400	1246475	4494825
_MIAGQVLDINLAAEPK(su)VNR_	P07910-2;P07910;P07910-4	HNRNPC	89;89;89	15767850	8424350	4233575	4166575	13040500
_YGK(su)IVGCSVHK_	P07910-2;P07910;P07910-4;Q86SE5;Q86SE5-3	HNRNPC;RALYL	42;42;42;47;60	2492725	2913500	1961225	973325	1696925
_IFVGGLSPDTPEEK(su)IR_	Q14103-4;Q14103-3;Q14103-2;Q14103	HNRNPD	178;197;178;197	2830350	1218900	532650	383875	0
_GCAVVEFK(su)MEESMKK_	P52272-2;P52272	HNRNPM	120;120	0	0	602022	2634725	6525950
_K(su)AAEVLNK_	P52272-2;P52272	HNRNPM	127;127	0	0	383775	1.01573e+06	1912000
_AAEVLNK(su)HSLSGRPLK_	P52272-2;P52272	HNRNPM	134;134	0	0	574895	1178025	1867625
_PLKVK(su)EDPDGEHAR_	P52272-2;P52272	HNRNPM	145;145	0	0	0	2708675	4204600
_VK(su)EDPDGEHARR_	P52272-2;P52272	HNRNPM	145;145	0	0	78782500	325485000	413285000
_VK(su)EDPDGEHAR_	P52272-2;P52272	HNRNPM	145;145	2042575	4.76151e+06	67627000	261185750	238443750
_(ac)AAGVEAAAEVAATEIK(su)M(ox)EEESGAPGVPSGNGAPGPK_	P52272-2;P52272	HNRNPM	17;17	0	0	0	2158975	23632750
_(ac)AAGVEAAAEVAATEIK(su)MEEESGAPGVPSGN(de)GAPGPK_	P52272-2;P52272	HNRNPM	17;17	217422500	253415000	1386357500	1370400000	2795022500
_(ac)AAGVEAAAEVAATEIK(su)M(ox)EEESGAPGVPSGN(de)GAPGPK_	P52272-2;P52272	HNRNPM	17;17	161197500	257250500	1049500000	1108897500	1836645000
_K(su)LKEVFSM(ox)AGVVVR_	P52272-2;P52272	HNRNPM	180;219	0	0	0	1024025	1791550
_ADILEDK(su)DGKSR_	P52272-2;P52272	HNRNPM	200;239	0	0	209695	1.50631e+06	2112325
_ADILEDK(su)DGK_	P52272-2;P52272	HNRNPM	200;239	0	0	274898	1.92292e+06	2680975
_INEILSNALK(su)RGEIIAK_	P52272-2;P52272	HNRNPM	342;381	0	0	1074425	6950250	66376500
_INEILSN(de)ALK(su)RGEIIAK_	P52272-2;P52272	HNRNPM	342;381	0	0	0	1315975	4311550
_INEILSNALK(su)R_	P52272-2;P52272	HNRNPM	342;381	868588	2960425	36007000	138896000	254847750
_INEILSN(de)ALK(su)R_	P52272-2;P52272	HNRNPM	342;381	0	0	304322	5266400	10452850
_GEIIAK(su)QGGGGGGGSVPGIER_	P52272-2;P52272	HNRNPM	349;388	0	0	1151685	3520700	7007150
_RGEIIAK(su)QGGGGGGGSVPGIER_	P52272-2;P52272	HNRNPM	349;388	0	0	5476400	10806100	21801000
_K(su)ACQIFVR_	P52272-2;P52272	HNRNPM	612;651	0	80997.5	1.66407e+06	3552525	6820725
_NLPFDFTWK(su)MLK_	P52272-2;P52272	HNRNPM	628;667	0	5246125	125154000	135782500	227375000
_FNECGHVLYADIK(su)M(ox)EN(de)GKSK_	P52272-2;P52272	HNRNPM	646;685	0	0	168325	1097950	2.08185e+06
_FNECGHVLYADIK(su)MEN(de)GKSK_	P52272-2;P52272	HNRNPM	646;685	0	0	408725	3215350	7634525
_DKFNECGHVLYADIK(su)M(ox)ENGK_	P52272-2;P52272	HNRNPM	646;685	0	0	729000	3671075	10822550
_DKFNECGHVLYADIK(su)MENGK_	P52272-2;P52272	HNRNPM	646;685	0	0	2463225	12992875	18751000
_FNECGHVLYADIK(su)M(ox)EN(de)GK_	P52272-2;P52272	HNRNPM	646;685	0	0	365550	3644100	5370575
_FNECGHVLYADIK(su)MEN(de)GK_	P52272-2;P52272	HNRNPM	646;685	0	0	817150	10696350	24233750
_DKFNECGHVLYADIK(su)M(ox)EN(de)GK_	P52272-2;P52272	HNRNPM	646;685	0	0	6801100	30593050	39606500
_SKGCGVVK(su)FESPEVAER_	P52272-2;P52272	HNRNPM	659;698	9100150	6621900	19297750	58876000	93856000
_GCGVVK(su)FESPEVAER_	P52272-2;P52272	HNRNPM	659;698	28601750	20588500	61781000	165850750	273982500
_GGNRFEPYANPTK(su)R_	P52272-2;P52272	HNRNPM	69;69	0	0	527110	706350	2251825
_AFITNIPFDVK(su)WQSLK_	P52272-2;P52272	HNRNPM	83;83	0	0	15386000	21402475	46398750
_SWLEPTPGALSFAGLPSSRPYGIK(su)PEPLSAR_	P31269	HOXA9	133	7129250	6115125	13480250	10735250	21753500
_LKSYCNDQSTGDIK(su)VIGGDDLSTLTGK_	P00492	HPRT1	115	4421600	4297875	6514925	5720675	10146000
_SYCNDQSTGDIK(su)VIGGDDLSTLTGK_	P00492	HPRT1	115	3038000	4346875	7793850	7082750	18066250
_VVHIEQGGLVK(su)PERDDTEFQHPCFLR_	Q00613-2;Q00613	HSF1	91;91	731150	2447100	6193975	6993775	17366000
_NLFQHIVK(su)EPTDNHHHKVPHSR_	Q03933-2;Q03933	HSF2	218;218	0	0	186150	336175	853650
_TEGLK(su)PR_	Q03933-2;Q03933	HSF2	237;237	0	0	126315	343622	1866675
_VVHIDSGIVK(su)QER_	Q03933-2;Q03933	HSF2	82;82	10777325	26646000	36100500	35905750	61949250
_VVHIDSGIVK(su)QERDGPVEFQHPYFK_	Q03933-2;Q03933	HSF2	82;82	40002000	64383250	85136200	113151000	180050000
_VQVSYK(su)GETK_	P08107	HSPA1A	108	0	0	0	109640	1.20959e+06
_LSK(su)EDIER_	P11142	HSPA8	512	28857.5	416305	326825	1035895	1518575
_AQLGGPEAAK(su)SDETAAK_	P04792	HSPB1	198	0	0	508175	2135300	3427800
_ELYLSAK(su)VEALEPEVSLPAALPSDPR_	Q9BTL4	IER2	51	0	0	0	937525	20245500
_LK(su)QETVEMDIR_	Q9NWB7	IFT57	384	0	0	146002	485912	964665
_LK(su)QETVEM(ox)DIR_	Q9NWB7	IFT57	384	0	0	70105	279275	278775
_K(su)PPEADMNIFEDIGDYVPSTTK_	Q13123	IK	310	0	0	0	685825	1160600
_VK(su)PAPDETSFSEALLKR_	Q12905	ILF2	45	0	240265	4929675	8416175	26015000
_VK(su)PAPDETSFSEALLK_	Q12905	ILF2	45	0	0	1746375	3169325	8362100
_VKPAPDETSFSEALLK(su)R_	Q12905	ILF2	59	0	240265	4929675	8416175	26015000
_K(su)LDPELHLDIK_	Q12905	ILF2	186	4935675	2409925	8532125	13920025	22145625
_FK(su)SEALLSTLTSDASKENTLGCR_	Q9NXR8	ING3	167	23729250	24965250	26715450	27862750	37723750
_K(su)AIASLHHLAALQGSISQPQITGQGTLEHQR_	Q9NVR2	INTS10	464	998200	538875	2158500	4342275	3201750
_YFVLK(su)LETADAPARLEYYENAR_	O14654	IRS4	99	0	0	0	1735300	5951750
_YFVLK(su)LETADAPAR_	O14654	IRS4	99	0	0	2036675	2813750	10579425
_LILESK(su)R_	O14654	IRS4	202	0	0	0	108665	243882
_EADSSSDYVNMDFTK(su)R_	O14654	IRS4	928	0	300665	615325	1528100	3001325
_ILK(su)QSMTLNLADPVGSLKPHLR_	P05412	JUN	35	0	0	0	716900	3898250
_LQALK(su)EEPQTVPEM(ox)PGETPPLSPIDMESQER_	P05412	JUN	226	2762275	6445875	5571850	18519950	49655425
_LQALK(su)EEPQTVPEMPGETPPLSPIDMESQER_	P05412	JUN	226	16501000	18892700	21707250	21301000	87575000
_LQALK(su)EEPQTVPEM(ox)PGETPPLS(ph)PIDMESQER_	P05412	JUN	226	7193250	13852850	38371025	31575475	49865700
_IK(su)QEPLD_	Q719H9;Q96SI1	KCTD1;KCTD15	252;278	38109000	31519750	28436000	26443750	33016000
_TQEELK(su)ELLNK_	O60341;O60341-2	KDM1A	442;466	9422025	13240350	18770575	23945200	30712175
_EASEVK(su)PPRDITAEFLVK_	O60341;O60341-2	KDM1A	469;493	0	580550	479625	2233650	6495625
_FNEIFTEKEVK(su)QEK_	O75164;O75164-2	KDM4A	1036;453	67175	1.51394e+06	3881400	5595400	11245325
_K(su)FNAAAAR_	O94953	KDM4B	672	0	0	0	194172	547448
_LSLSTGAPQEPAFSGEEAK(su)AAK_	O94953	KDM4B	1056	0	0	0	1073100	2577575
_LSGNSCLSTSVTEDIK(su)TEDDKAYAYR_	Q9H3R0-3;Q9H3R0-4;Q9H3R0-2;Q9H3R0	KDM4C	465;487;465;465	0	0	482025	4662725	6588000
_AEAM(ox)NIK(su)IEPEETTEAR_	Q9UGL1	KDM5B	242	1.32776e+06	904738	916800	1217725	3297500
_STK(su)LESLSDLER_	Q9UGL1;Q9UGL1-2	KDM5B	1121;1157	0	340135	366650	2883825	5205950
_DMNNFK(su)LER_	Q9UGL1;Q9UGL1-2	KDM5B	1450;1486	0	141405	568888	338975	1233590
_MEPENK(su)YLPELMAEKDSLDPSFTHAM(ox)QLLTAEIEK_	Q07666-3;Q07666-2;Q07666	KHDRBS1	102;77;102	31212750	10413250	4653250	1845250	0
_VK(su)TDTENNEVSK_	Q9HCI6-2;Q9HCI6	KIAA1586	35;85	0	0	239042	1.01496e+06	1042275
_AKEPHFEYIEQPIIEEK(su)PSLSSK_	Q9HCI6-2;Q9HCI6	KIAA1586	69;119	0	0	0	8287925	10106950
_IK(su)QEIPEDYYIVANAELTGGVDGPALSLTQMAK_	Q8N8K9;Q8N8K9-3;Q8N8K9-2	KIAA1958	204;204;204	39774750	22785750	5809000	10327250	27554925
_LLK(su)EVLQAR_	Q96PV6;Q96PV6-2	LENG8	281;318	0	510300	2546625	4.41842e+06	13253850
_IRIDSLSAQLSQLQK(su)QLAAK_	P02545-5;P02545-2;P02545-4;P02545-6;P02545-3;P02545	LMNA	212;311;199;311;311;311	5273750	2431300	1609325	0	0
_K(su)LESTESR_	P02545-5;P02545-2;P02545-4;P02545-6;P02545-3;P02545	LMNA	321;420;308;420;420;420	6275975	5245375	3464425	2356075	2811050
_K(su)LLEGEEER_	P02545-5;P02545-2;P02545-4;P02545-6;P02545-3;P02545;P20700;Q03252	LMNA;LMNB1;LMNB2	279;378;266;378;378;378	458225	789450	435280	148938	191408
_STQESLTAGGTDLK(su)R_	Q15345-3;Q15345	LRRC41	339;339	0	496805	1.18117e+06	1174025	4947200
_VPLKEFDHSNCK(su)TEGWADQIVLQWER_	Q9Y546	LRRC42	302	0	0	0	1796175	8237400
_NLRTLYLK(su)SSLSR_	Q6P9F7	LRRC8B	546	0	3751100	11256750	21018025	33763875
_VLLPTQK(su)IDNEER_	Q96GA3	LTV1	45	0	0	0	98325	640455
_FEVK(su)KEPVETDR_	O75444;O75444-1	MAF	33;33	27613000	32885250	23085000	19805500	25586000
_(ac)SK(su)SFQQSSLSR_	P43243	MATR3	3	171262	143378	107595	153660	475138
_GIDLLK(su)K_	P43243;P43243-2	MATR3	588;300	593895	366990	177105	215100	201105
_YFEPLVK(su)K_	Q7L590-2;Q7L590	MCM10	761;762	68340	592642	1712875	2964200	7067200
_LHGLDEEAEQK(su)LFSEK_	P33991	MCM4	439	0	0	809478	978208	4941075
_(ac)ALKDYALEK(su)EK_	P33993;P33993-2	MCM7	10;10	26377.5	696815	3122975	6022250	11522350
_ADSVGK(su)LVTVR_	P33993;P33993-2	MCM7	159;159	0	39742.5	307452	879448	1874300
_VSEVK(su)PK_	P33993;P33993-2	MCM7	174;174	0	0	929500	2.3855e+06	4961300
_FIK(su)FQEMK_	P33993;P33993-2;P33993-3	MCM7	231;231;55	0	0	130410	238152	780492
_FIK(su)FQEM(ox)K_	P33993;P33993-2;P33993-3	MCM7	231;231;55	0	0	0	147312	267850
_FLQEFYQDDELGK(su)K_	P33993;P33993-2	MCM7	28;28	3558700	3487175	3499375	4470600	5857525
_MNK(su)SEDDESGAGELTREELR_	P33993;P33993-2;P33993-3	MCM7	308;308;132	0	401200	4879325	7061500	14358275
_M(ox)NK(su)SEDDESGAGELTREELR_	P33993;P33993-2;P33993-3	MCM7	308;308;132	0	0	980200	1039000	3818625
_MNK(su)SEDDESGAGELTR_	P33993;P33993-2;P33993-3	MCM7	308;308;132	0	113670	687038	777025	1061575
_QFK(su)YGNQLVR_	P33993;P33993-2	MCM7	32;32	0	0	0	607575	1094475
_SLPLK(su)MEPQS(ph)PGEVK_	Q03112-4;Q03112-3;Q03112-5;Q03112-6;Q03112	MECOM	598;721;533;534;533	2934250	3239925	2913815	3428400	4342225
_LQYHAGLASGLLNQQSLK(su)R_	Q6P2C8-2;Q6P2C8	MED27	134;134	0	0	958748	2518325	4448200
_EAEPIPETVK(su)PEEK_	O75586;O75586-2	MED6	219;226	0	0	343192	676175	1.14519e+06
_TK(su)PDPEVEEQEKQLTTDAAR_	Q96G25-3;Q96G25;Q96G25-2	MED8	23;112;112	0	0	1182825	3510525	4454025
_SAVK(su)NEEYFMFPEPK_	Q14680-2;Q14680-8;Q14680-7;Q14680-6;Q14680;Q14680-3;Q14680-4;Q14680-5	MELK	363;386;393;402;434;240;303;363	0	0	0	558798	713275
_IK(su)TEIEALK_	Q14680-2;Q14680-8;Q14680-7;Q14680-6;Q14680	MELK	55;55;55;23;55	0	0	254588	264400	913575
_FAAQELIEVK(su)R_	Q86U44	METTL3	132	0	98617.5	1.99419e+06	3222300	6374875
_YK(su)QEIGFGNWGH_	Q9NPA3	MID1IP1	173	0	0	0	472050	761050
_VGVK(su)EELLAVGK_	P46013-2;P46013	MKI67	675;1035	0	145925	3.78059e+06	4553950	8086250
_LWCVETGEIK(su)R_	Q9BVC4-3;Q9BVC4-5;Q9BVC4	MLST8	239;304;305	0	175378	1.22106e+06	1.12226e+06	3046675
_SQCEELK(su)TEVEQLK_	Q14149	MORC3	855	0	0	133848	1193095	3902925
_K(su)VELPVPTHR_	Q9BYD3-2;Q9BYD3	MRPL4	50;50	0	0	0	119300	254690
_GNTAK(su)N(de)GGLLLSTN(de)M(ox)KWVQFSNLHVDVPK(gl)_	P82664	MRPS10	32	168058000	157932500	68477800	67876750	47827500
_GPTLGASAPVTVK(su)R_	Q9HCI7-2;Q9HCI7	MSL2	301;375	1701525	2616750	5008800	4727475	7744850
_AAEAESK(su)LK_	Q13330-3;Q13330;Q13330-2;Q9BTC8-2;Q9BTC8	MTA1;MTA3	333;350;350;333;333	899480	786308	609048	420510	428805
_LVK(su)SESSESLLSQTTGNSNHYHHHVTSR_	Q96DY7	MTBP	752	0	0	0	1139975	1535875
_VPPVPPNVAFK(su)AEKEPEGTSHEFK_	Q9Y483-2;Q9Y483-3;Q9Y483	MTF2	29;258;360	2.12112e+06	3183350	1794600	1428075	1968575
_SLSLPTTAPSNSSSLTLSGIK(su)EDNSLLNQGFLQAKPEK_	P10244-2;P10244	MYBL2	601;625	0	3351500	24956750	62821950	37530750
_SLSLPTTAPSNSSSLTLSGIKEDNSLLNQGFLQAK(su)PEK_	P10244-2;P10244	MYBL2	615;639	0	3351500	24956750	62821950	37530750
_LVSEK(su)LASYQAAR_	P01106;P01106-2	MYC	148;163	0	0	423920	1144335	1631000
_VK(su)LDSVR_	P01106;P01106-2	MYC	326;341	23280.8	409262	1296055	1444920	4099600
_KATAYILSVQAEEQK(su)LISEEDLLR_	P01106;P01106-2	MYC	412;427	0	0	0	1238575	4784375
_ALGQNPTNAEVLK(su)VLGNPK_	P60660-2;P60660;P14649	MYL6;MYL6B	50;50;107	0	0	1275800	586625	8016875
_GRHVVLGAIENK(su)VESK_	P41227-2;P41227	NAA10	164;179	0	0	0	485592	1667475
_HVVLGAIENK(su)VESK_	P41227-2;P41227	NAA10	164;179	0	0	186612	679650	831375
_K(su)SIIPLPHPVRPEDIE_	P61599	NAA20	163	0	0	0	1816150	3685675
_IK(su)VEDGFPDFQDSVQTLFQQAR_	Q13506	NAB1	333	0	484800	3370950	4665450	12384275
_EVEQFTQVAK(su)AYQDR_	O96000-2;O96000	NDUFB10	131;131	0	0	463675	320575	1.19589e+06
_VNISPTISSESK(su)LFSPAHK_	Q8TAT5	NEIL3	458	0	0	2470800	4875350	9620500
_LVLDPGEAPLVPVYSGK(su)VK_	Q8NCF5	NFATC2IP	129	0	0	0	2267925	6735000
_FQIIK(su)QEPM(ox)ELESYTR_	Q16649	NFIL3	219	1451375	1306350	1904000	6782500	5335100
_AMQIK(su)VEAFDNEFEATQK_	Q16649	NFIL3	337	6845125	11310375	4534825	2790250	6933200
_TK(su)AEEPSDLIGPEAPK_	Q8N5F7	NKAP	283	185570	579218	698102	936242	1.70875e+06
_TVK(su)YEAAGEAVK_	O15226;O15226-2	NKRF	500;515	0	0	772360	571525	1033925
_SAEEAYK(su)QQIKEDNIGNQLLR_	O15226;O15226-2	NKRF	546;561	0	0	0	2041200	6980525
_SAEEAYKQQIK(su)EDNIGNQLLR_	O15226;O15226-2	NKRF	550;565	0	0	0	2041200	6980525
_FEPVHFVASSSK(su)DERQEDPYGPQTK_	O15226;O15226-2	NKRF	68;83	0	0	278675	3018830	4278775
_LAAFADALEFADEEK(su)ESPVEFTGHK_	Q5SY16	NOL9	485	0	0	0	3027750	14349425
_GLLPGCVYHVQLK(su)AEGNDHIER_	Q5JPE7-3;Q5JPE7-2;Q15155;P69849;Q5JPE7	NOMO2;NOMO1;NOMO3	852;1019;1019;1019;1019	0	0	2034850	9528250	26132250
_(ac)M(ox)QSNK(su)TFNLEK_	Q15233	NONO	5	0	0	76292.5	813005	1125115
_TLAEIAK(su)VELDNM(ox)PLRGK_	Q15233;Q15233-2	NONO	126;37	0	0	337775	2900000	7776850
_TLAEIAK(su)VELDNMPLR_	Q15233;Q15233-2	NONO	126;37	0	0	11885500	4311000	20829250
_TLAEIAK(su)VELDNM(ox)PLR_	Q15233;Q15233-2	NONO	126;37	0	207498	1552075	11118475	3340925
_GIVEFSGK(su)PAAR_	Q15233;Q15233-2	NONO	198;109	334825	1.18516e+06	2838600	6438125	8699175
_LVIK(su)NQQFHK_	Q15233;Q15233-2	NONO	243;154	0	0	0	795025	3367700
_ALIEMEK(su)QQQDQVDR_	Q15233;Q15233-2	NONO	279;190	0	0	145118	321940	742020
_QQQDQVDRNIK(su)EAR_	Q15233;Q15233-2	NONO	290;201	0	191058	887625	594375	5662000
_EK(su)LEMEMEAARHEHQVMLMR_	Q15233;Q15233-2	NONO	295;206	0	0	0	536450	2818000
_EK(su)LEMEMEAAR_	Q15233;Q15233-2	NONO	295;206	0	0	352850	663275	3394675
_EK(su)LEM(ox)EMEAAR_	Q15233;Q15233-2	NONO	295;206	0	0	0	78690	191562
_RQQEGFK(su)GTFPDAR_	Q15233;Q15233-2	NONO	371;282	0	159545	1958650	4554150	15212100
_QQEGFK(su)GTFPDAR_	Q15233;Q15233-2	NONO	371;282	85517.5	372635	792825	3440025	5088325
_AAPGAEFAPNK(su)R_	Q15233;Q15233-2	NONO	467;378	155735	111518	220100	1291575	419850
_KLFEK(su)YGK_	Q15233;Q15233-2	NONO	96;7	0	0	0	1468850	4625500
_STPK(su)EETVNDPEEAGHR_	O00567	NOP56	540	8583475	8035475	6444425	6559000	6604375
_VK(su)VEEEEEEKVAEEEETSVK_	Q9Y2X3	NOP58	467	114497000	112542750	85115750	85513000	82674000
_HIK(su)EEPLS(ph)EEEPCTSTAIAS(ph)PEKK_	Q9Y2X3	NOP58	497	250690000	144905250	146912500	97735750	130270500
_HIK(su)EEPLS(ph)EEEPCTSTAIAS(ph)PEK_	Q9Y2X3	NOP58	497	50827250	39856000	26938250	26568500	26940250
_EIPQAMTK(su)PEVVNILQPQTTMNPDR_	Q9UNW9	NOVA2	112	0	0	0	1185350	17046275
_VREIPQAMTK(su)PEVVNILQPQTTMNPDR_	Q9UNW9	NOVA2	112	0	0	0	5353825	9815250
_LIVPNSTAGLIIGK(su)GGATVK_	Q9UNW9	NOVA2	148	0	0	0	3688650	4476575
_AVM(ox)EQSGAWVQLSQK(su)PEGINLQER_	Q9UNW9	NOVA2	169	0	0	1639425	21917500	37514000
_K(su)GEFLPGTR_	Q9UNW9	NOVA2	445	0	0	0	128210	324610
_ASNPQK(su)VG_	Q9UNW9	NOVA2	490	0	0	188092	394305	1789875
_GGK(su)TLVEYQELTGAR_	Q9UNW9;P51513-5;P51513-3;P51513-4;P51513	NOVA2;NOVA1	418;421;442;445;427	0	0	317618	425230	1070425
_VLIPSYAAGSIIGK(su)GGQTIVQLQK_	Q9UNW9;P51513-5;P51513-3;P51513-4;P51513;P51513-2	NOVA2;NOVA1	67;67;67;67;67;50	0	0	0	7935750	15325500
_GGQTIVQLQK(su)ETGATIK_	Q9UNW9;P51513-5;P51513-3;P51513-4;P51513;P51513-2	NOVA2;NOVA1	77;77;77;77;77;60	0	166242	3696800	3986600	9162075
_IK(su)VEPGPR_	Q99742	NPAS1	464	0	0	49270	231280	479728
_NAVSFPNLDSPNVSSTLKPPSNNAIK(su)R_	Q14207	NPAT	1116	0	0	0	2531250	3577000
_NVLSVGTAVKDLK(su)QEQTK_	Q14207	NPAT	1231	0	0	0	864925	5310775
_IK(su)SEPCDDLQIPNTNVHLSHDAK_	P48552	NRIP1	756	3706250	13921750	29378325	21760250	51112500
_FVQFK(su)QQLK_	Q96MF7	NSMCE2	130	0	70922.5	143978	159315	570012
_ILNLSGNELK(su)SER_	Q9UBU9-2;Q9UBU9	NXF1	304;304	0	0	0	436775	1512650
_ILSEVTPDQSK(su)PEN_	O43482	OIP5	226	0	0	0	278368	537195
_SSVVPSVILK(su)PENIK_	Q13415	ORC1	354	0	0	0	2112975	5381050
_VRLNVSQDDVLYALK(su)DE_	Q13415	ORC1	859	0	0	0	626775	2388775
_SVSFSLK(su)NDPEITINVPQSSK_	Q13416	ORC2	126	0	0	0	7869350	19364250
_TQTPNRK(su)EWVTPK_	P09874	PARP1	337	2548825	1344075	1447925	1060455	2350750
_K(su)PIVPQKEPSPLLEK_	Q86U86-5;Q86U86-4;Q86U86-7;Q86U86-3;Q86U86-9;Q86U86-2;Q86U86-8;Q86U86	PBRM1	1293;1268;1308;1261;1268;1293;1308;1293	59828750	44936500	23409000	23552000	17972450
_LISELFQK(su)LPSK_	Q86U86-5;Q86U86-4;Q86U86-7;Q86U86-3;Q86U86-9;Q86U86-2;Q86U86-8;Q86U86;Q86U86-6	PBRM1	210;210;210;210;210;210;210;210;210	2711475	190172	813600	0	0
_ELGPLPDDDDMASPK(su)LK_	Q86U86-5;Q86U86-4;Q86U86-7;Q86U86-3;Q86U86-9;Q86U86-2;Q86U86-8;Q86U86;Q86U86-6	PBRM1	638;638;653;606;638;638;653;638;638	4139050	1817325	0	0	0
_IHETQPLLNLK(su)LDR_	Q9BSM1;Q9BSM1-3	PCGF1	99;16	0	0	0	506875	439025
_LGMEVPGDIK(su)GETCSAK_	Q3KNV8;Q3KNV8-2	PCGF3	109;114	152700	377175	401950	830025	5084200
_EFYHK(su)LGMEVPGDIKGETCSAK_	Q3KNV8;Q3KNV8-2	PCGF3	109;114	2167900	2438275	3413250	4220500	3711450
_YYLAPK(su)IEDEEGS_	P12004	PCNA	254	2071900	4077850	9687450	18231100	33339000
_AK(su)VEVNIPR_	Q9BRX2	PELO	162	0	0	0	73560	103782
_LLGPVLVK(su)QELGEAR_	O15212	PFDN6	66	8197700	9425775	10695350	11130675	15654250
_(ac)MHK(su)DEFHLK(gl)FFMCVIQS(ph)R_	P08237-3	PFKM	3	47556000	70594500	0	0	0
_GK(su)VEIDQQQLTQQQLN(de)GN_	Q8IWS0-3;Q8IWS0;Q8IWS0-5	PHF6	348;349;315	0	0	0	178600	1715620
_ILK(su)PQLKSESSTSAFSTPTR_	Q8WWQ0	PHIP	1466	16116500	18674250	10054900	8677900	9161525
_ILKPQLK(su)SESSTSAFSTPTR_	Q8WWQ0	PHIP	1470	16116500	18674250	10054900	8677900	9161525
_HELELPHLTSALHPVHPDIK(su)LQ(de)K_	O75925;O75925-2;O75925-3	PIAS1	137;139;137	821625	678725	1922375	3229300	4293950
_HELELPHLTSALHPVHPDIK(su)LQK_	O75925;O75925-2;O75925-3	PIAS1	137;139;137	67147375	75754625	258872500	420047500	720420000
_VNTKPCSLPGYLPPTK(su)N(de)GVEPK_	O75925;O75925-2;O75925-3	PIAS1	238;240;238	44857000	59354250	56439000	74296000	126411750
_VSLLCPLGK(su)MR_	O75925;O75925-2	PIAS1	339;341	0	0	613232	456608	1722925
_ALHLLK(su)AGCSPAVQMK_	O75925;O75925-2;O75925-3	PIAS1	46;48;46	878150	2614400	2328200	3622650	10158250
_KHELLTK(su)ALHLLK_	O75925;O75925-2;O75925-3	PIAS1	46;48;46	0	0	0	934820	850400
_AGCSPAVQMK(su)IK_	O75925;O75925-2;O75925-3	PIAS1	56;58;56	0	0	0	259688	625250
_EK(su)LTADPDSEIATTSLR_	O75925;O75925-2;O75928-2;O75928;O75928-3	PIAS1;PIAS2	315;317;326;326;330	757125	1774450	1054875	3477200	8920225
_VSSQPCTK(su)IESSSVLSKPCSVTVASEASK_	O75928-2;O75928	PIAS2	443;443	1011650	425600	994650	5089325	5214225
_EVLPGAK(su)CDYTIQVQLR_	Q9Y6X2	PIAS3	183	0	0	456200	3982850	3310050
_LCPLPGYLPPTK(su)N(de)GAEPK_	Q9Y6X2	PIAS3	230	9136125	8540150	15630975	24607500	35144750
_HCSVTSAAIPALPGSK(su)GVLTSGHQPSSVLR_	Q9Y6X2	PIAS3	482	0	0	761325	3508250	2120700
_VSLMCPLGK(su)MR_	Q9Y6X2;O75928-2;O75928;O75928-3	PIAS3;PIAS2	350;350;354;331	0	0	579850	1071075	2777800
_ALQLVQFDCSPELFK(su)K_	Q8N2W9	PIAS4	56	0	0	0	1605600	13509100
_IK(su)ELYETR_	Q8N2W9	PIAS4	59	0	0	234455	1013950	2260250
_EK(su)LRLDPDSEIATTGVR_	Q8N2W9	PIAS4	306	239635	380395	617812	259525	2569175
_DIK(su)DENLLVDLR_	Q86V86	PIM3	172	0	0	914550	4221125	6541775
_CFEAHQWFLK(su)HEARPLAELR_	P29590;P29590-4;P29590-2;P29590-5;P29590-9;P29590-3;P29590-8;P29590-11;P29590-12;P29590-13;P29590-14;P29590-10	PML	160;160;160;160;160;160;160;160;160;160;160;160	42619000	33966750	48451000	60733750	118097750
_TDGFDEFK(su)VR_	P29590;P29590-4;P29590-2;P29590-5;P29590-9;P29590-3;P29590-8;P29590-11;P29590-12;P29590-13;P29590-14;P29590-10	PML	380;380;380;380;380;380;380;380;380;380;380;380	2938875	5652850	14642100	18898500	27223750
_LQDLSSCITQGK(su)DAAVSK_	P29590;P29590-4;P29590-2;P29590-5;P29590-9;P29590-3;P29590-8;P29590-11;P29590-12;P29590-13;P29590-14;P29590-10	PML	394;394;394;394;394;394;394;394;394;394;394;394	387375	553050	929525	1015075	3788875
_K(su)ASPEAASTPRDPIDVDLPEEAER_	P29590;P29590-4;P29590-2;P29590-5;P29590-9;P29590-3;P29590-8	PML	401;401;401;401;401;401;401;401;401;401;401;401	0	1106450	1228400	2332200	6271650
_KVIK(su)MESEEGK_	P29590;P29590-4;P29590-2;P29590-5;P29590-9;P29590-3;P29590-8;P29590-11;P29590-12;P29590-13	PML	490;490;490;490;490;490;490;442;442;442	9404950	10283375	7.70279e+06	9267000	21687500
_FK(su)QESTVATER_	Q9H307-2;Q9H307	PNN	24;157	2411825	1.80995e+06	1395875	1340500	2012275
_VNLDSEQAVK(su)EEKIVEQPTVSVTEPK_	Q15054-3;Q15054-2;Q15054	POLD3	152;219;258	867225	406000	1391550	3380900	8079325
_AK(su)QDVIEVIEK_	P24928	POLR2A	710	0	0	0	500650	198902
_TLPHFIK(su)DDYGPESR_	P24928	POLR2A	812	0	0	348102	301075	1616575
_TVDVSDMGPSHIINIK(su)K_	P05423	POLR3D	141	156957750	125289750	79589000	72783000	83130750
_TVDVSDM(ox)GPSHIINIK(su)K_	P05423	POLR3D	141	33930500	24448750	18953325	17401850	11577950
_LFDIK(su)PEQQR_	O95707	POP4	90	0	0	308735	922768	1515555
_IGADEEIDDFK(su)GR_	Q8WUA2	PPIL4	201	47297.5	390302	537548	520230	1849325
_ASNAVK(su)AEIR_	P30154-4;P30154;P30154-3;P30154-2	PPP2R1B	175;175;111;175	0	0	126190	513680	381888
_IGPILDTNALQGEVK(su)PVLQK_	P30154-4;P30154;P30154-3;P30154-2;P30154-5	PPP2R1B	528;573;509;573;446	0	0	0	10066750	6295500
_ALAHNLLVK(su)AEPK_	Q9HAZ2-4;Q9HAZ2-2;Q9HAZ2-3;Q9HAZ2	PRDM16	568;752;753;752	61477.5	99727.5	738510	476260	981880
_IK(su)AETDSDPMVPSCSLSLPLSISTTEAVSFHK_	Q13029-5;Q13029-3;Q13029-2;Q13029	PRDM2	450;450;651;651	19526250	35553000	8806750	10305125	10049000
_SVK(su)LEWVQDNIR_	O94906-2;O94906	PRPF6	643;683	0	0	554725	713488	4626650
_IIDKN(de)GIHDLDNISFPK(su)QGS_	P49721	PSMB2	198	0	0	0	1140425	6629450
_IIDKNGIHDLDNISFPK(su)QGS_	P49721	PSMB2	198	0	0	589525	3122000	5111200
_K(su)QEGTPEGLYL_	P62191;P62191-2	PSMC1	430;357	0	0	0	675300	942725
_K(su)IEFSLPDLEGR_	P35998-2;P35998	PSMC2	203;340	0	0	554660	1808150	3026325
_IMLNTPEDVQALVSGK(su)LALR_	O00231;O00231-2	PSMD11	274;274	0	7771250	6527750	17044750	10203750
_AVEEEDK(su)MTPEQLAIK_	O00487	PSMD14	264	0	0	189272	485075	1777450
_ELDTVTLEDIK(su)EHVK_	O43242	PSMD3	76	0	0	1198225	2169975	8506675
_ILFFNTPK(su)K_	P48556	PSMD8	297	672730	935500	328300	730450	3882075
_(ac)ASLLK(su)VDQEVK_	P61289;P61289-2	PSME3	6;6	5544150	679125	190378	0	0
_LLSSVTAELPEDK(su)PR_	Q9H974;Q9H974-4;Q9H974-3;Q9H974-2	QTRTD1	247;259;141;124	61127.5	1299435	10224550	19074400	35337750
_(ac)GTPQKDVIIK(su)SDAPDTLLLEK_	P53611	RABGGTB	11	0	0	0	6809500	30913000
_NHLLQFALES(ph)PAK(su)SPASSSSK_	Q9NS91	RAD18	102	0	0	0	1033325	4242875
_NHLLQFALESPAK(su)SPASSSSK_	Q9NS91	RAD18	102	0	0	0	714300	7378500
_NLAVK(su)VYTPVASR_	Q9NS91	RAD18	115	0	0	568778	2039650	7185250
_EM(ox)SGSTSELLIK(su)ENK_	Q9NS91	RAD18	151	0	0	624465	642950	1398975
_EMSGSTSELLIK(su)ENK_	Q9NS91	RAD18	151	0	0	1.60571e+06	2212600	7044950
_SVEEIAPDPSEAK(su)RPEPPSTSTLK_	Q9NS91	RAD18	186	0	0	2469150	7602800	16478750
_TVYNLLSDRDLK(su)K_	Q9NS91	RAD18	257	0	0	750590	3689050	7037375
_TVTITK(su)EDESTEK_	Q9NS91	RAD18	376	757150	830622	2668900	4230925	11801575
_VKLVSAGFQTAEELLEVK(su)PSELSK_	O43502-2;O43502	RAD51C	42;42	0	0	20195250	25868275	37001050
_K(su)EVENLLHFVEKEPAPQVSLNVK_	Q9Y4B4	RAD54L2	901	0	0	0	1002000	872100
_VINEEYK(su)IWKK_	Q09028-3;Q09028;Q09028-2;Q16576;Q16576-2	RBBP4;RBBP7	22;22;21;21;65	102710	34955	646160	1957375	3134900
_ESLETENVLDDIK(su)SAGSHEPIKIQTR_	Q99708;Q99708-2;Q99708-3	RBBP8	604;604;604	0	3618250	2577500	3764750	18880250
_FLSPQDTFEALK(su)R_	Q9NTZ6	RBM12	361	0	0	0	5584650	14175000
_EIEKNPPAQGK(su)K_	Q9NTZ6	RBM12	636	0	0	3.10723e+06	21557325	12755450
_IGLPHSIK(su)LSR_	Q14498-2;Q14498	RBM39	119;119	0	0	0	429725	1763100
_LHVGNISPTCTNK(su)ELR_	Q9BWF3-3;Q9BWF3-4;Q9BWF3-2;Q9BWF3	RBM4	92;92;92;92	0	75338.2	447725	511260	1362100
_VK(su)LFIGNLPR_	Q9BWF3-3;Q9BWF3-4;Q9BWF3-2;Q9BWF3;Q9BQ04	RBM4;RBM4B	3;3;3;3;3	0	0	0	483075	1494100
_TGPSEEK(su)PSR_	P78332;P78332-3	RBM6	453;453	2480700	1690650	2677650	3750125	9036925
_LGLGEGAEEK(su)SIPTLISR_	P18754;P18754-2	RCC1	335;366	0	0	0	1265195	9468250
_VK(su)LEGSK_	Q9P258	RCC2	96	0	0	0	14105.2	547890
_IK(su)EEPPSEADPCIKK_	Q13129	RLF	1599	3706075	2707450	2053350	1263750	2783100
_RLPFSSLSSLASLHK(su)PER_	Q8NCN4	RNF169	362	0	0	247828	204328	2939850
_IIINPSSSLLASQDETK(su)LPK_	Q9NWF9;Q9NWF9-1	RNF216	351;408	0	327875	11046250	43640750	67392750
_IIINPSSSLLASQDETKLPK(su)IDFFDYSK_	Q9NWF9;Q9NWF9-1	RNF216	354;411	0	0	0	3491950	11042900
_K(su)AEEEVAAAYADELVR_	Q9NWF9;Q9NWF9-1;Q9NWF9-3	RNF216	589;646;211	0	0	218610	1592000	3014300
_SLLLSASIK(su)R_	Q5VTB9-3;Q5VTB9	RNF220	38;277	0	102908	105015	138122	721225
_AVEAAQLAEDLK(su)VQLEHVQTR_	O75150-4;O75150	RNF40	774;874	0	0	0	2080675	1411850
_LLDLK(su)PYK_	O60942-3;O60942-4;O60942-2;O60942	RNGTT	287;287;287;287	0	0	0	654830	1754600
_VK(su)IEPGVDPDDTYNETPYEK_	Q9H4A4	RNPEP	398	0	1298150	3370600	4338975	8936975
_AK(su)VDEFPLCGHMVSDEYEQLSSEALEAAR_	P27635	RPL10	42	0	0	4147750	10634250	17150700
_GAFGK(su)PQGTVAR_	P27635;Q96L21	RPL10;RPL10L	121;121	0	0	288242	538710	1083560
_GVPDAK(su)IR_	P27635;Q96L21	RPL10;RPL10L	30;30	0	116025	1264440	1.73838e+06	4731525
_WFQQK(su)YDGIILPGK_	P62913-2;P62913	RPL11	168;169	0	0	0	946750	4969325
_AAK(su)VLEQLTGQTPVFSK_	P62913-2;P62913	RPL11	37;38	169240	290950	698650	5373625	8349600
_VLEQLTGQTPVFSK(su)AR_	P62913-2;P62913	RPL11	51;52	0	112562	197465	2479475	4477450
_GAK(su)AEEILEK_	P62913-2;P62913	RPL11	77;78	0	0	681185	1.16874e+06	1987850
_RNPDTQWITK(su)PVHK_	P61313	RPL15	153	0	0	0	199065	677248
_GATYGK(su)PVHHGVNQLK_	P61313;P61313-2	RPL15	83;83	204122	274270	993440	1187175	2537300
_GATYGKPVHHGVNQLK(su)FAR_	P61313;P61313-2	RPL15	93;93	0	0	1122400	1714475	10160625
_EYK(su)VVGR_	Q02543	RPL18A	11	2375450	2130650	2287675	3743150	3613125
_AHSIQIMK(su)VEEIAASK_	Q02543	RPL18A	128	0	331132	544825	4328575	12508525
_MK(su)VELCSFSGYK_	P83731	RPL24	2	0	469625	540685	1295325	1804950
_GKYK(su)EETIEK_	P61254	RPL26	136	6085125	6529925	5817450	12068125	28108000
_YK(su)EETIEK_	P61254	RPL26	136	0	0	450250	596475	1106125
_MK(su)FNPFVTSDR_	P61254;Q9UNX3	RPL26;RPL26L1	2;2	0	0	369150	1450000	4691425
_M(ox)K(su)FNPFVTSDR_	P61254;Q9UNX3	RPL26;RPL26L1	2;2	0	21587.8	142788	393748	1028925
_IDLK(su)FIDTTSK_	P39023	RPL3	366	0	0	557900	1352300	7202075
_AFMGPLK(su)K_	P39023	RPL3	393	0	0	0	82347.5	687748
_K(su)AFMGPLKK_	P39023	RPL3	393	0	67892.5	429372	231980	1967755
_IAK(su)EEGA_	P39023	RPL3	399	5756100	2231675	5152350	9882250	33161750
_DRIAK(su)EEGA_	P39023	RPL3	399	1561550	1198775	1302325	3889525	7950300
_K(su)IEEIKDFLLTAR_	P63173	RPL38	4	0	604278	9773875	40835700	73876250
_KIEEIK(su)DFLLTAR_	P63173	RPL38	9	0	604278	9773875	40835700	73876250
_LKQSLPPGLAVK(su)ELK_	P63173	RPL38	67	0	321122	3.28122e+06	8703575	16682275
_QSLPPGLAVK(su)ELK_	P63173	RPL38	67	0	0	0	2227600	4960500
_VFGALK(su)GAVDGGLSIPHSTK_	P46777	RPL5	164	0	0	0	660650	2465350
_AGSDLK(su)ALR_	P78346;P78346-2	RPP30	16;16	0	0	0	264725	162440
_K(su)AEAGAGSATEFQFR_	P46783;Q9NQ39	RPS10;RPS10P5	139;150	0	0	280930	1.0856e+06	1.62781e+06
_AYQK(su)QPTIFQNK_	P62280	RPS11	12	0	113345	1.9396e+06	4554300	10520850
_VLLGETGKEK(su)LPR_	P62280	RPS11	32	0	0	4925450	12790800	30763000
_YYK(su)NIGLGFK_	P62280	RPS11	38	0	103095	660125	4408000	12535275
_NIGLGFK(su)TPK_	P62280	RPS11	45	0	87447.5	1720160	4162050	11646900
_TPK(su)EAIEGTYIDK_	P62280	RPS11	48	0	0	265025	795725	2642925
_TPK(su)EAIEGTYIDKK_	P62280	RPS11	48	0	100055	1241330	2911775	4400200
_ILSGVVTK(su)MK_	P62280	RPS11	79	0	0	0	319800	486885
_FNVLK(su)VTK_	P62280	RPS11	144	0	0	57140	1177300	2902525
_VK(su)ADRDESSPYAAM(ox)LAAQDVAQR_	P62263	RPS14	63	0	0	1140550	2307975	8161150
_VK(su)ADRDESSPYAAMLAAQDVAQR_	P62263	RPS14	63	0	0	1852700	9144750	14438725
_SGMK(su)IGR_	P62263	RPS14	125	0	0	231710	863200	1554750
_SGMK(su)IGRIEDVTPIPSDSTR_	P62263	RPS14	125	0	0	0	430885	841150
_(ac)AEVEQK(su)K_	P62841	RPS15	7	0	0	536085	959002	2827075
_FDVQLK(su)DLEK_	P62244	RPS15A	84	0	0	0	415230	1851330
_PSK(su)GPLQSVQVFGR_	P62249	RPS16	4	0	0	992350	3409885	7201975
_VK(su)GGGHVAQIYAIR_	P62249	RPS16	73	0	0	0	517425	621082
_EIK(su)DILIQYDR_	P62249	RPS16	109	0	72755	295550	4211600	8927275
_LLDFGSLSNLQVTQPTVGMNFK(su)TPR_	P0CW22;P08708	RPS17L;RPS17	129;129	0	0	0	12738850	17727100
_(ac)SLVIPEK(su)FQHILR_	P62269	RPS18	8	0	0	966625	2403600	7318850
_QYK(su)IPDWFLNR_	P62269	RPS18	78	0	0	457850	1220150	4225675
_DVKDGK(su)YSQVLAN(de)GLDNK_	P62269	RPS18	94	1.24449e+06	1.43435e+06	1497200	2537000	4588900
_DGK(su)YSQVLAN(de)GLDNK_	P62269	RPS18	94	2194275	2026800	1.19453e+06	6502700	7803175
_YSQVLANGLDNK(su)LREDLER_	P62269	RPS18	106	0	0	1815325	7361750	31774500
_YSQVLAN(de)GLDNK(su)LREDLER_	P62269	RPS18	106	0	0	11336825	41234250	86603000
_GIVLEK(su)VGVEAK_	P62266	RPS23	54	0	0	27432.5	226402	835768
_ATVPK(su)TEIR_	P62847-2;P62847-3;P62847;P62847-4	RPS24	37;37;37;37	64097.5	190728	286162	789915	1634250
_KPLPDHVSIVEPK(su)DEILPTTPISEQK_	P23396;P23396-2	RPS3	214;230	867750	6795900	13074350	23967850	41517750
_ATGDETGAK(su)VER_	P61247	RPS3A	249	1596665	1653350	1.23546e+06	1472950	2.71063e+06
_LIYDTK(su)GR_	P62701	RPS4X	106	0	0	140045	303475	1.136e+06
_IFVGTK(su)GIPHLVTHDAR_	P62701	RPS4X	134	0	0	0	538550	938025
_FIK(su)IDGK_	P62701;P22090	RPS4X;RPS4Y1	71;71	0	0	155932	392740	1695865
_(ac)TEWETAAPAVAETPDIK(su)LFGK_	P46782	RPS5	18	0	0	7082250	39040350	33122750
_SFQK(su)IQVR_	P62081	RPS7	74	0	0	111360	120875	507932
_ELLTLDEK(su)DPR_	P46781	RPS9	66	0	0	0	533990	1867200
_LLSTCGLVQSVELQEKPDLAESPK(su)ESR_	Q9Y3A4	RRP7A	101	0	0	0	1893375	6813000
_IAEEEAK(su)AKEEEGVPDEEGWVK_	Q9Y3A4;Q9NSQ0	RRP7A;RRP7B	190;14	487980	156722	693100	2431075	8670800
_IAEEEAKAK(su)EEEGVPDEEGWVK_	Q9Y3A4;Q9NSQ0	RRP7A;RRP7B	192;16	487980	156722	693100	2431075	8670800
_LK(su)EDVLEQR_	O43818	RRP9	113	153182	62960	493842	839310	1.39205e+06
_EIK(su)LSDDFDS(ph)PVKGPLCK_	Q96T23-3;Q96T23-2;Q96T23	RSF1	138;359;390	3604200	577050	0	0	0
_IK(su)EETEIIEGEVVEIQIDRPATGTGSK_	Q9Y230-2;Q9Y230	RUVBL2	87;132	0	0	0	2913525	4336375
_VSQGVEDGPDTK(su)R_	Q9UBE0-2;Q9UBE0-3;Q9UBE0	SAE1	195;195;195	697248	565925	64980	1614275	5136325
_MSSFK(su)EEK_	Q14151	SAFB2	385	4927575	3268150	2121750	555800	1529400
_DIK(su)PIIKDEK_	Q14151	SAFB2	391	14781750	10042625	7121800	6488825	3.09759e+06
_DIKPIIK(su)DEK_	Q14151	SAFB2	395	14781750	10042625	7121800	6488825	3.09759e+06
_HHSVEIK(su)IEK_	Q14151	SAFB2	517	35489500	22671250	12886025	9021075	12655100
_TVIK(su)KEEK_	Q14151	SAFB2	524	48955500	46162750	16082500	20626000	12101000
_AVK(su)EEGQDPDEIGIELEATSKK_	Q14151;Q14151-2	SAFB2	65;65	18086250	13589175	9948700	9384175	7444650
_AVK(su)EEGQDPDEIGIELEATSK_	Q14151;Q14151-2	SAFB2	65;65	9437975	7100475	2858425	4535050	0
_ILDILGETCKSEPVK(su)EESSELEQPFAQDTSSVGPDR_	Q14151;Q15424-2;Q15424;Q15424-4;Q15424-3	SAFB2;SAFB	810	1914010000	1371337500	837365000	699652500	861158250
_ILDILGETCK(su)SEPVKEESSELEQPFAQDTSSVGPDR_	Q14151;Q15424-2;Q15424;Q15424-4;Q15424-3	SAFB2;SAFB	225;157;226;226;226	1914010000	1371337500	837365000	699652500	861158250
_SEPVK(su)EESSELEQPFAQDTSSVGPDR_	Q14151;Q15424-2;Q15424;Q15424-4;Q15424-3	SAFB2;SAFB	230;162;231;231;231	40007000	32419000	19609000	24208000	18292000
_ADSLLAVVK(su)REPAEQ(de)PGDGER_	Q14151;Q15424-2;Q15424;Q15424-4;Q15424-3	SAFB2;SAFB	293;225;294;294;294	13507275	9109375	4228150	3352550	1347100
_ADSLLAVVK(su)REPAEQPGDGER_	Q14151;Q15424-2;Q15424;Q15424-4;Q15424-3	SAFB2;SAFB	293;225;294;294;294	627442500	558195000	372765000	433427500	395255000
_GSLEIGLRPAGDLLGK(su)R_	Q96NU1-6;Q96NU1-4;Q96NU1;Q96NU1-5	SAMD11	149;149;149;149	0	0	0	995325	958200
_VQLFK(su)DDPM_	Q9Y3Z3-3;Q9Y3Z3-4;Q9Y3Z3;Q9Y3Z3-2	SAMHD1	552;587;622;598	713685	619778	2019125	3494625	6119650
_VQLFK(su)DDPM(ox)_	Q9Y3Z3-3;Q9Y3Z3-4;Q9Y3Z3;Q9Y3Z3-2	SAMHD1	552;587;622;598	0	57425	742708	1375675	2116025
_SLLVK(su)AEK_	Q9H0E3-2;Q9H0E3;Q9H0E3-3	SAP130	434;869;904	17181250	11913025	9339100	9408675	8977250
_K(su)AMLQEIANQK_	Q9H0E3-2;Q9H0E3;Q9H0E3-3	SAP130	492;927;962	1483825	897282	520830	463088	197382
_TTVISAVGTIVK(su)K_	Q9UHR5-2;Q9UHR5	SAP30BP	288;304	0	0	38790	90717.5	157612
_K(su)LKLDIDK_	Q9HAJ7-2;Q9HAJ7-3;Q9HAJ7	SAP30L	59;59;59	1321230	702535	393308	375265	276380
_LAELK(su)QECLAR_	P82979	SARNP	17	1560675	956125	666418	520332	803165
_IK(su)TLGEDDPWLDDTAAWIER_	O43290	SART1	188	36482750	6455900	9967250	2209650	0
_ISEVK(su)DEEEDS_	Q96C92-4;Q96C92-3;Q96C92-2;Q96C92	SDCCAG3	356;371;406;429	0	194655	1507975	2321000	3547825
_MGIK(su)VLQ(de)QSK(su)SQK_	Q5TEA6-2;Q5TEA6	SEL1L2	116;116 AND 122;122	0	0	0	542400	27565000
_ASTSGLGIK(su)DEGDIK_	Q15047-3;Q15047	SETDB1	1032;1032	320325	489625	1164125	2292550	3913950
_NYGYNPSPVK(su)PEGLR_	Q15047-3;Q15047	SETDB1	1069;1069	1895775	1248800	1239325	2843725	4196625
_TK(su)LEPESYLDDMVTCSQIVYNYNPEK_	Q7Z333-3;Q7Z333;Q7Z333-4	SETX	339;339;339	0	0	0	1556400	5808650
_HGYK(su)METS_	P60896	SHFM1	66	1994775	1270555	605550	432800	1469275
_EISLSEPAK(su)PGSAHVQSR_	Q8NDZ2	SIMC1	410	0	190405	478792	1292675	3001125
_NLQK(su)SDLSTLVR_	Q13309-4;Q13309-2;Q13309	SKP2	85;299;299	0	0	0	594825	2375050
_LK(su)LEPHEGLLLR_	P08195-2;P08195-3;P08195;P08195-4	SLC3A2	514;553;615;646	0	0	581088	2510775	5293675
_AAESHWGLPVQK(su)LEK_	Q5VYV7	SLX4IP	239	0	0	559700	3128800	1666600
_NFTMDTESSVYNFEGEDYREK(su)QK_	O60264	SMARCA5	722	2507750	1515075	667800	860200	863325
_K(su)ASISYFK_	Q9H4L7;Q9H4L7-2	SMARCAD1	77;77	2577275	2076825	2538450	2417025	4162425
_ASEVEEILDGNDEK(su)YK_	Q12824-2;Q12824	SMARCB1	97;106	0	0	1699075	6730300	8715000
_EK(su)PVDLQNFGLR_	Q92922	SMARCC1	592	3953300	1922875	2497225	1614965	1651150
_K(su)LDQTIAR_	Q92925-3;Q92925-2;Q92925	SMARCD2	120;147;168	0	0	84195	127398	217022
_YK(su)QDVER_	Q8IY18	SMC5	247	0	149348	441332	757778	1288425
_K(su)QGLEQFINK_	O60493-2;O60493-4;O60493	SNX3	87;97;119	0	0	50377.5	150280	1098550
_(ac)SDQDHSMDEMTAVVK(su)IEK_	P08047-3;P08047	SP1	16;16	10624675	4916525	3435850	4018450	5370150
_IK(su)EEEPDPEEWQLSGDSTLNTN(de)DLTHLR_	Q02447-4;Q02447-3;Q02447-5;Q02447-6;Q02447-2;Q02447	SP3	249;266;483;498;539;551	394962500	259245000	305852250	418203000	1059837500
_VK(su)FEQN(de)GSSK_	Q9H040	SPRTN	303	0	553710	3758475	6897350	11537500
_LEDK(su)TVFDNFFIK(su)K_	Q9H040	SPRTN	414	0	0	0	6451095	4947200
_LEDKTVFDNFFIK(su)K_	Q9H040	SPRTN	423	0	2627600	25940500	38504250	98813000
_TVFDNFFIK(su)K_	Q9H040	SPRTN	423	0	46307.5	2720500	2841075	8611975
_EQIK(su)SSGNDPK_	Q9H040	SPRTN	428	0	0	0	535025	1751000
_SSGNDPK(su)YSTTTAQNSSSSSSQSK_	Q9H040	SPRTN	435	0	0	196062	1177725	1145525
_VK(su)SEESL_	Q9H040	SPRTN	484	0	0	734375	5636025	7801250
_IK(su)EPENYSK_	Q9H040;Q9H040-3;Q9H040-2	SPRTN	213;170;213	0	0	55675	263532	666165
_LSTLK(su)IENEEVKK_	P0DMP2;P0DJJ0;O75044	SRGAP2C;SRGAP2	380;381;381	0	0	0	62367.5	741560
_(ac)SDQEAK(su)PSTEDLGDK_	P63165	SUMO1	7	0	219578	424428	527652	1.04289e+06
_EGEYIK(su)LK_	P63165	SUMO1	23	0	0	309649	620265	1328890
_LK(su)VIGQDSSEIHFK_	P63165	SUMO1	25	675412	678872	3528900	9398875	16703000
_LKVIGQDSSEIHFK(su)VK_	P63165	SUMO1	37	0	88880	1013890	974400	3130275
_VK(su)MTTHLK_	P63165;P63165-2	SUMO1	39;14	0	0	238580	333525	1620250
_K(su)LKESYCQR_	P63165;P63165-2	SUMO1	46;21	77092.5	925975	1266950	1646300	6919175
_MTTHLK(su)K_	P63165;P63165-2	SUMO1	46;21	121152	292615	821252	1619850	2981425
_EGVK(su)TEN(de)NDHINLK_	P61956;P61956-2	SUMO2	11;11	3398775	1477825	28682400	28854000	44628450
_EGVK(su)TEN(de)N(de)DHINLK_	P61956;P61956-2	SUMO2	11;11	0	0	867588	306175	2020150
_(ac)ADEK(su)PK(gl)EGVK_	P61956;P61956-2	SUMO2	5;5	0	0	0	1676425	3200400
_(ac)ADEK(su)PKEGVK_	P61956;P61956-2	SUMO2	5;5	52341250	62958500	176917250	307675000	419270000
_(ac)ADEK(su)PK(su)EGVK_	P61956;P61956-2	SUMO2	5;5 AND 7;7	0	383080	1550375	7595625	11146475
_(ac)ADEKPK(su)EGVK_	P61956;P61956-2	SUMO2	7;7	52341250	62958500	176917250	307675000	419270000
_HTPLSK(su)LMK_	P61956;P61956-2;P55854;P55854-2	SUMO2;SUMO3	41;41;42;42	45159000	51474250	63470250	58855750	151276750
_RHTPLSK(su)LMK_	P61956;P61956-2;P55854;P55854-2	SUMO2;SUMO3	41;41;42;42	3387625	3956325	4629750	3414575	8806850
_HTPLSK(su)LM(ox)K_	P61956;P61956-2;P55854;P55854-2	SUMO2;SUMO3	41;41;42;42	11749150	15409575	17318325	40582500	46976000
_VAGQDGSVVQFK(su)IK_	P61956;P61956-2;P55854;P55854-2;Q6EEV6	SUMO2;SUMO3;SUMO4	32;32	10724625	11915325	11648025	13286500	24300500
_VAGQDGSVVQFK(su)IKR_	P61956;P61956-2;P55854;P55854-2;Q6EEV6	SUMO2;SUMO3;SUMO4	32;32	18279750	22042750	17604000	22950500	37730000
_EGVK(su)TENDHIN(de)LKVAGQDGSVVQFK_	P55854;P55854-2	SUMO3	11;11	893920	2018945	8426400	14112700	24954000
_EGVK(su)TEN(de)DHINLK_	P55854;P55854-2	SUMO3	11;11	47246750	58809750	139351750	236010000	333257500
_EGVK(su)TEN(de)DHIN(de)LK(gl)_	P55854;P55854-2	SUMO3	11;11	710612	1196450	2758375	2165225	4988625
_EGVK(su)TENDHINLK_	P55854;P55854-2	SUMO3	11;11	227217500	231577500	610100000	819662500	1126550000
_TENDHINLK(su)VAGQDGSVVQFK_	P55854;P55854-2	SUMO3	20;20	11829525	13970350	16731850	19463875	36711750
_EGVKTENDHINLK(su)VAGQDGSVVQFK_	P55854;P55854-2	SUMO3	20;20	9216550	14141025	18526575	27694750	36020750
_(ac)SEEK(su)PKEGVK_	P55854;P55854-2	SUMO3	5;5	3089600	4060200	11478100	28839000	36267750
_GIDEDDLLEDK(su)LSGSNNANKR_	O75486-2;O75486-3;O75486	SUPT3H	123;134;205	150970500	101069500	60313500	67148175	68442250
_GIDEDDLLEDK(su)LSGSN(de)NANKR_	O75486-2;O75486-3;O75486	SUPT3H	504;550;582	54720750	16351150	19208550	11757825	14265000
_VVK(su)TESVLIK_	Q92797;Q92797-2	SYMPK	483;483	1501225	627550	488238	516868	280145
_SVDHLK(su)VCPR_	O75528-2;O75528	TADA3	21;21	5968000	2.22382e+06	2549725	1.07649e+06	1929475
_SQQGWLEIDK(su)SPEGQ(de)FTQ(de)LM(ox)TLPK_	Q96BW9-2;Q96BW9-3;Q96BW9	TAMM41	239;239;239	0	0	21376250	14781250	116922000
_GLK(su)LEAIVQK_	Q9UGU0-2;Q9UGU0;Q7Z5J4-3;Q7Z5J4-2;Q7Z5J4	TCF20;RAI1	1328;1281;1328;1351;1351	4924650	3968675	2552625	2319900	2152975
_KMAVK(su)EEK_	Q13569	TDG	330	12491825	15745000	9192770	8347750	10620450
_TPDLPEEEYVK(su)EEIQENEEAVKK_	Q9NYB0	TERF2IP	240	93928000	63242250	41980750	43954750	88238750
_SIK(su)QEPVDPLTQAEPVPR_	O43151-2;O43151	TET3	1262;1262	1068425	2206025	2569475	2553975	4517225
_LTDNIK(su)YEDCEDRHDGTSN(de)GTAR_	P05549-2;P05549	TFAP2A	10;10	62843250	50405750	38831250	22597500	64426500
_NLEDEK(su)EVCPK_	Q7Z6K1-2;Q7Z6K1	THAP5	67;109	0	0	0	170138	367380
_HKLDHVIGELEDTK(su)ESLR_	Q8TBB0-2;Q8TBB0	THAP6	124;166	0	0	510100	4736950	14966500
_ILAPYLEMK(su)DSEIRQIECDSEDMK_	Q96FV9	THOC1	595	131267000	87786000	76764250	51074250	66884750
_ILAPYLEM(ox)K(su)DSEIR_	Q96FV9	THOC1	595	95099000	79012250	45132750	50963000	39114500
_EALNNKNIK(su)PLLSTFSQVPGSENEK_	Q96FV9;Q96FV9-2	THOC1	31;31	5843175	3239750	0	0	0
_NIK(su)PLLSTFSQVPGSENEKK_	Q96FV9;Q96FV9-2	THOC1	31;31	21956750	17839675	5340550	7653775	6244750
_QIK(su)EETLEQR_	Q9BTF0-2;Q9BTF0	THUMPD2	168;168	0	348750	1.35692e+06	1.73736e+06	3284300
_DFTTK(su)SEKFQEEEFQNDIEK_	Q9BTF0-2;Q9BTF0	THUMPD2	180;180	0	0	0	399100	383625
_IK(su)NEN(de)TEGSPQEDGVELEGLKQR_	P11388;P11388-2;P11388-3;P11388-4	TOP2A	1240;1266;1276;1321	713312	748038	525400	386125	433550
_SVVSDLEADDVK(su)GSVPLSSSPPATHFPDETEITNPVPK_	P11388;P11388-2;P11388-3;P11388-4	TOP2A	1385;1411;1421;1466	104499250	51150750	33982750	36633250	49414250
_EFK(su)MDNFSPK_	Q9NS56-2;Q9NS56	TOPORS	11;76	0	0	189955	337075	1386750
_K(su)K(su)PLDGEYFTLQIR_	P04637-4;P04637;P04637-7	TP53	281;320;188 AND 282;321;189	0	0	0	605600	1159225
_KK(su)PLDGEYFTLQIR_	P04637-4;P04637;P04637-7	TP53	282;321;189	10936950	24711275	45603250	78301750	120645750
_KLMFK(su)TEGPDS(ph)D_	P04637-4;P04637;P04637-7	TP53	347;386;254	2514425	3571650	6808350	5206525	11392175
_LMFK(su)TEGPDS(ph)D_	P04637-4;P04637;P04637-7	TP53	347;386;254	3075350	7008950	10820050	9138375	16735425
_LM(ox)FK(su)TEGPDS(ph)D_	P04637-4;P04637;P04637-7	TP53	347;386;254	1646050	2928075	4051775	17028200	7054875
_LGFLHSGTAK(su)SVTCTYSPALNK_	P04637-4;P04637;P04637-5;P04637-6;P04637-2;P04637-3	TP53	81;120;81;81;120;120	1398250	1784875	4851000	8794875	13880600
_ETAVPGPLGIEDISPNLSPDDK(su)SFSR_	Q12888;Q12888-3;Q12888-2	TP53BP1	1434;1439;1439	54959000	34238500	15712000	20498750	12691675
_K(su)ESGELYYSIEK_	Q12888;Q12888-3;Q12888-2	TP53BP1	1563;1568;1568	2257100	1904100	1.14107e+06	920220	698058
_DLSK(su)PEVEYDCDAPSHNSEK_	O15164-2;O15164	TRIM24	841;875	7175050	2742025	1971600	1336450	2186450
_HLANVTQLVK(su)QLR_	P14373-2;P14373	TRIM27	79;79	1764550	1541825	4414175	3948725	14277625
_LQEK(su)LSPPYSSPQEFAQDVGR_	Q13263;Q13263-2	TRIM28	750;668	1286850000	1088497500	1053210000	851527500	1156887500
_M(ox)NEAFGDTK(su)FSAVLVEPPPM(ox)SLPGAGLSSQELSGGPGDGP_	Q13263;Q13263-2	TRIM28	804;722	40098000	43380500	49881000	58184250	52853750
_MN(de)EAFGDTK(su)FSAVLVEPPPMSLPGAGLSSQELSGGPGDGP_	Q13263;Q13263-2	TRIM28	804;722	108482500	14587750	46079500	23426600	3423325
_ELTLQDVELLK(su)VGHVGPLQIGQAVK_	Q13049	TRIM32	282	0	0	2880125	2584750	5095975
_VK(su)QEPGTEDEICSFSGGVKQEK_	Q9UPN9-2;Q9UPN9	TRIM33	776;776	171305000	139007500	131373000	85802000	150385000
_VKQEPGTEDEICSFSGGVK(su)QEK_	Q9UPN9-2;Q9UPN9	TRIM33	793;793	171305000	139007500	131373000	85802000	150385000
_ICPLHISVK(su)EELDG_	Q9UPQ4-2;Q9UPQ4	TRIM35	488;488	0	1335925	8428750	17795500	50317250
_HHSLALTSFK(su)R_	Q9BSV6	TSEN34	87	0	493190	3371425	4854850	7697400
_SASELTAGAEAEAEEVK(su)TGK_	Q9H0U9	TSPYL1	156	0	0	5507050	14866000	34685000
_AFQQLEHK(su)FGR_	Q9H0U9	TSPYL1	256	0	0	0	428925	2851950
_GDVVPK(su)DVNAAIATIK_	P68363-2;Q71U36-2;Q13748-2;Q9BQE3;Q6PEY2;Q13748;Q71U36;P68363	TUBA1B;TUBA1A;TUBA3C;TUBA1C;TUBA3E	210;291;326;326;326;326;326;326	4880900	3551150	2635250	7523925	14805500
_VGINYQPPTVVPGGDLAK(su)VQR_	P68363-2;Q71U36-2;Q13748-2;Q9BQE3;Q6PEY2;Q13748;Q71U36;P68363;Q9NY65-2;P68366-2;P68366;Q9NY65	TUBA1B;TUBA1A;TUBA3C;TUBA1C;TUBA3E;TUBA8;TUBA4A	254;335;370;370;370;370;370;370;304;355;370;370	0	0	0	469675	3815150
_K(su)VSCMFIPDGR_	Q9H3M7-2;Q9H3M7	TXNIP	112;167	0	0	0	199478	857168
_QFVPIK(su)VEQIEAGTPGR_	Q16881-7;Q16881-5;Q16881-2;Q16881-4;Q16881-3;Q16881-6;Q16881	TXNRD1	217;255;299;307;354;370;405	0	0	1686850	6827850	14875150
_ASNEDGDIK(su)R_	Q9UBT2-2;Q9UBT2	UBA2	140;236	2609675	1461125	2225125	2666600	5119450
_MHIFSMNMK(su)SR_	Q9UBT2-2;Q9UBT2	UBA2	275;371	1.33964e+06	2.07445e+06	946250	601000	1031800
_TLTGK(su)TITLEVEPSDTIENVKAK_	P62987;P62979;P0CG47;P0CG48	UBA52;RPS27A;UBB;UBC	11;11;11;11	16726325	29017150	50108250	79358000	205275000
_TITLEVEPSDTIENVK(su)AK_	P62987;P62979;P0CG47;P0CG48	UBA52;RPS27A;UBB;UBC	27;27;27;27	1560100	5557900	10480500	21097375	30198500
_LIFAGK(su)QLEDGRTLSDYNIQK_	P62987;P62979;P0CG47;P0CG48	UBA52;RPS27A;UBB;UBC	48;48;48;48	3672725	2840350	16148450	18423000	53455500
_LIFAGK(su)QLEDGR_	P62987;P62979;P0CG47;P0CG48	UBA52;RPS27A;UBB;UBC	48;48;48;48	4465975	2849600	9166800	14787500	25168250
_MQIFVK(su)TLTGK_	P62987;P62979;P0CG47;P0CG48	UBA52;RPS27A;UBB;UBC	6;6;6;6	2275850	536775	1315950	5810875	10494725
_M(ox)QIFVK(su)TLTGK_	P62987;P62979;P0CG47;P0CG48	UBA52;RPS27A;UBB;UBC	6;6;6;6	0	0	218722	418550	820350
_TLSDYNIQ(de)K(su)ESTLHLVLR_	P62987;P62979;P0CG47;P0CG48	UBA52;RPS27A;UBB;UBC	63;63;63;63	25762400	10236300	29257525	88479500	1126890000
_TLSDYNIQK(su)ESTLHLVLR_	P62987;P62979;P0CG47;P0CG48	UBA52;RPS27A;UBB;UBC	63;63;63;63	812070000	800955000	2744152500	4557350000	2720920000
_DHPFGFVAVPTKNPDGTMNLMNWECAIPGK(su)K_	P63279	UBE2I	48	147174000	102948500	63498500	26794750	50942750
_STLTK(su)AER_	P17480-2;P17480	UBTF	247;284	0	0	24734.8	412900	960755
_MLELVAQK(su)QR_	Q04323;Q04323-2	UBXN1	105;105	0	0	15968	180542	746265
_K(su)VEEDEAGGR_	Q92890;Q92890-1	UFD1L	280;316	0	0	375450	636475	1469050
_TK(su)VEPYSLTAQQSSLIR_	Q96T88;Q96T88-2	UHRF1	670;683	0	0	0	250200	699275
_GSAFLK(su)AVQGSGDTSR_	Q96RL1;Q96RL1-3	UIMC1	245;167	0	218380	449078	1092450	2744650
_TK(su)SDSGTAAQTSLDIDKNEK_	Q96RL1;Q96RL1-2;Q96RL1-3;Q96RL1-4	UIMC1	544;378;466;174	0	0	0	367975	1494375
_EYQCHVDSCLQLAK(su)ADQGDGPEGSGR_	Q96RL1;Q96RL1-2;Q96RL1-3;Q96RL1-4	UIMC1	587;421;509;217	0	0	706575	3295850	4381800
_LLSFLEQSEHK(su)TSDADIK_	Q96RL1;Q96RL1-2;Q96RL1-3;Q96RL1-4	UIMC1	635;469;557;265	0	0	1288050	10316050	27782250
_IAQMTEEEQFALALK(su)M(ox)SEQEAR_	Q96RL1;Q96RL1-2;Q96RL1-5	UIMC1	90;90;90	0	0	0	5385850	8660700
_KIAQMTEEEQFALALK(su)MSEQEAR_	Q96RL1;Q96RL1-2;Q96RL1-5	UIMC1	90;90;90	0	0	0	2375350	5827250
_IAQMTEEEQFALALK(su)MSEQEAR_	Q96RL1;Q96RL1-2;Q96RL1-5	UIMC1	90;90;90	0	2893075	9593950	5165500	17075250
_FSTWEPTK(su)R_	Q9UPT9-2;Q9UPT9	USP22	140;152	0	0	447748	527100	884150
_TWK(su)TEPVSGEENSPDISATR_	Q86T82-2;Q86T82	USP37	380;452	0	0	0	1169175	2051925
_VK(su)KETVNSPAIYK_	Q9Y3A2	UTP11L	235	37005	222462	1.98778e+06	2792300	5994550
_VVTKPGHIINPIK(su)AEDVGYR_	Q9BVJ6-2;Q9BVJ6-3;Q9BVJ6	UTP14A	565;681;733	677950	401750	1.49698e+06	2736725	8600850
_LRLEEDK(su)PAVER_	Q9Y5J1	UTP18	84	740355	761675	1487025	1578250	2471100
_(ac)ASGADSK(su)GDDLSTAILK_	P55072	VCP	8	984600	2291435	7619550	5337650	15986900
_EAK(su)ITEELNLR_	Q15906;Q15906-2	VPS72	177;177	0	0	360425	562575	1.27403e+06
_AAK(su)PEQIQK_	Q99986	VRK1	92	0	0	0	139578	587690
_LIQSLQEFK(su)EDIHNR_	Q9UHQ7	WBP5	57	0	0	4693475	14704400	49478000
_LSAFAFK(su)QE_	O75717-2;O75717	WDHD1	1004;1127	2586600	1689325	1424125	844325	1974600
_FWDFELVK(su)DENSTQKR_	Q9UNX4	WDR3	529	5129400	8749975	3435875	3428325	3529375
_(ac)ATEEKK(su)PETEAAR_	P61964	WDR5	7	9524150	11475275	6638575	3815300	7075975
_MVK(su)VDPETR_	Q9NNW5	WDR6	855	0	45220	632308	526165	1.28581e+06
_LQ(de)N(de)QVLDSK(su)N(de)FK(su)SVK(gl)_	B1ANS9-2;B1ANS9	WDR64	266;266 AND 269;269	73432000	77246750	261522500	263750000	388492500
_LQ(de)N(de)QVLDSK(su)NFK(su)SVK(gl)_	B1ANS9-2;B1ANS9	WDR64	266;266 AND 269;269	184815075	376065000	145798500	730320000	602376000
_LLGCLK(su)GLAGSVR_	Q6RFH5-2;Q6RFH5	WDR74	266;266	0	0	940725	913575	1485575
_LLRDFDIK(su)LK_	Q14191	WRN	154	0	0	146248	880390	1086550
_DFDIK(su)LK_	Q14191	WRN	154	0	0	169480	201568	685918
_VLITENDVK(su)EGLQR_	Q96S55-4;Q96S55-3;Q96S55-2;Q96S55	WRNIP1	98;262;457;482	0	307638	3105575	8307525	14688875
_LGM(ox)DALVAEEEAEAK(su)GNEVRPVAGSAESAALR_	P17861	XBP1	151	0	0	0	7503050	15098050
_SGLK(su)KQELLEALTK_	P12956-2;P12956	XRCC6	554;595	1556075	1335950	1.03034e+06	1136475	3630650
_ASKEGMEAAVEK(su)QR_	Q9H0D6-2;Q9H0D6	XRN2	56;132	0	0	122150	417870	679312
_EGMEAAVEK(su)QR_	Q9H0D6-2;Q9H0D6	XRN2	56;132	0	73362.5	503065	703975	1200335
_KIK(su)EDDAPR_	P25490	YY1	288	2698300	4999275	11640250	12201275	22243090
_WTVVK(su)TEEGR_	Q9H869-7;Q9H869-5;Q9H869-6;Q9H869-4;Q9H869-3;Q9H869-2;Q9H869;Q9H869-8;Q9H869-9;Q3T8J9-2;Q3T8J9-3;Q3T8J9	YY1AP1;GON4L	421;638;673;684;693;704;750;822;842;1294;1294;1294	2753150	3199075	8248100	8015700	15507300
_IGLK(su)EDGVSEASLVSSISATK_	Q9Y330	ZBTB12	134	0	0	0	3989750	13070250
_IQVK(su)EEPVEEAEEEAPEASTAPK_	Q9ULJ3-2;Q9ULJ3	ZBTB21	678;879	62086500	48820000	44811750	42472750	47546500
_VYANIGEDTYDIVIPVK(su)DDPDEGEARLEN(de)EIPK_	Q86T24	ZBTB33	449	33831750	49374375	63043250	75913750	118520475
_VYANIGEDTYDIVIPVK(su)DDPDEGEAR_	Q86T24	ZBTB33	449	117643250	100437000	182397750	158217000	288270000
_VYANIGEDTYDIVIPVK(su)DDPDEGEARLENEIPK_	Q86T24	ZBTB33	449	911782500	1183148000	1438950000	2215550000	1919510000
_VK(su)HDDHYELIVDGR_	Q86T24	ZBTB33	479	1964600	1455575	2761550	2821125	3756550
_SVHSQDPSGDSK(su)LYR_	Q86T24	ZBTB33	582	185792	926950	4840875	10272750	21239250
_SSTIPAM(ox)K(su)DDGIGYK_	Q86T24	ZBTB33	611	73772.5	127785	180832	340100	897750
_SSTIPAMK(su)DDGIGYK_	Q86T24	ZBTB33	611	0	405755	455225	588400	3128100
_GHTDDK(su)PFR_	Q8NCN2	ZBTB34	426	2183025	4169625	5033425	8658200	12305875
_IGEEAIVK(su)R_	Q9P1Z0	ZBTB4	615	1.14584e+06	1620700	0	0	0
_IK(su)EEQVSPSQYGGSELPSAK_	Q86UZ6	ZBTB46	229	1488425	1321100	2475375	3862725	2842600
_NTQQPLAK(su)HEPR_	Q96BR9-2;Q96BR9	ZBTB8A	199;199	0	460462	775970	3541125	5574850
_IFYIK(su)QEPFEPK_	Q96C00	ZBTB9	286	1059150	1542750	1455500	1987475	3832175
_TVLPTVPESPEEEVK(su)ASQLSVQQNK_	O75152	ZC3H11A	114	0	0	0	410525	1134900
_SSQK(su)VEVETSGIGDSLLNVK_	O75152	ZC3H11A	619	0	0	0	2453350	2897850
_MVREEEDWDDAFIK(su)R_	Q6PEW1	ZCCHC12	228	0	274200	670305	1563025	2757200
_ALLYLK(su)QEK_	Q6P2D0-2;Q6P2D0	ZFP1	90;145	26025000	15906175	16865500	12215475	12798400
_QPIK(su)QELICK_	Q96T25;Q8N9L1-2;Q8N9L1;Q8N9L1-5;Q8N9L1-3;Q15915	ZIC5;ZIC4;ZIC1	393;125;125;163;175;222	9052400	5862100	5080675	4894875	7469000
_SMK(su)ISDELCHPK_	Q5SVZ6	ZMYM1	432	81552.5	203312	552452	450658	859565
_SSK(su)AILIK_	Q5SVZ6	ZMYM1	671	0	96000	360395	376450	1.12885e+06
_NAK(su)EEQGDLK_	Q5VZL5-2;Q5VZL5-4;Q5VZL5;Q5VZL5-3	ZMYM4	1135;1192;1224;900	0	0	0	105490	816705
_IK(su)EEPLDDEYDK_	Q5VZL5-2;Q5VZL5-4;Q5VZL5	ZMYM4	250;218;250	33783750	35121000	30585000	26024750	29733250
_IK(su)DEPDN(de)AQEYSHGQQQK_	Q5VZL5-2;Q5VZL5-4;Q5VZL5	ZMYM4	273;241;273	3710460	3.25279e+06	2119375	1124325	1034450
_K(su)EEPEPETEAVSSSQEIPTMPQPIEK_	Q15326-4;Q15326-5;Q15326-2;Q15326-6;Q15326-3;Q15326	ZMYND11	354;323;354;407;408;408	1487250	1411625	280150	437625	0
_(ac)M(ox)HPQSLAEEEIK(su)TEQEVVEGM(ox)DISTR_	Q9ULU4-17;Q9ULU4-15;Q9ULU4-8;Q9ULU4-18;Q9ULU4-14;Q9ULU4-12;Q9ULU4-22;Q9ULU4-16;Q9ULU4-5;Q9ULU4-13;Q9ULU4-10;Q9ULU4-7	ZMYND8	12;12;12;12;12;12;12;12;12;12;12;12	6701050	1191225	0	0	0
_ELENLK(su)GR_	Q9H2Y7-2	ZNF106	37	0	0	0	206832	120072
_ATM(ox)HLK(su)QEVTPR_	Q9H2Y7-2;Q9H2Y7	ZNF106	139;911	2.02083e+06	2291825	2998300	5137950	3534550
_LSLPESTESFHEPSQELK(su)FSVEQR_	Q9H2Y7-2;Q9H2Y7	ZNF106	493;1265	157056250	141991000	208811000	236354250	289561000
_SLLHIK(su)LEK_	P17014-2;P17014-4;P17014-5;P17014	ZNF12	179;105;141;179	25585080	34349400	26660325	70296700	63451525
_AFATGYGLK(su)SHVR_	P52747-2;P52747-3;P52747;P36508-2;P36508	ZNF143;ZNF76	254;284;285;213;213	0	195290	765198	1.68762e+06	3.86633e+06
_VK(su)DEYMVAEYAVEMPHSSVGGSHLEDASGEIHPPK_	Q9UQR1	ZNF148	356	76585000	91228500	66199750	58741500	58867000
_VK(su)DEYMVAEYAVEM(ox)PHSSVGGSHLEDASGEIHPPK_	Q9UQR1	ZNF148	356	21010000	16585650	13666475	12350825	18039500
_IFDEEPAN(de)GVK(su)IER_	Q9UJW8-2;Q9UJW8-3;Q9UJW8-4;Q9UJW8	ZNF180	111;113;137;138	165155	891430	1337025	3574175	5089050
_DKDEEPTVK(su)QEIEEIEEEVEPQGVIVTR_	O75820-4;O75820-2;O75820	ZNF189	25;53;67	65822500	24811250	33426000	29332750	28366250
_THSEEK(su)PYTCEECGNIFK_	O14628-4;O14628-7;O14628-5;O14628-6;O14628	ZNF195	420;424;469;473;492	0	0	593822	1415000	2569550
_LLNVVK(su)V_	P17028	ZNF24	367	0	0	735968	974238	3604125
_K(su)VEETQDEDDDELIFVGEISSSKPAISNILNR_	Q8ND82	ZNF280C	33	167577500	95832500	89628000	59324250	74405500
_KVEETQDEDDDELIFVGEISSSK(su)PAISNILNR_	Q8ND82	ZNF280C	55	167577500	95832500	89628000	59324250	74405500
_GIK(su)SEPHSPGIPEIFR_	Q8ND82	ZNF280C	75	309267500	165312500	138687000	170813250	162083000
_SSQSSVTVENASK(su)PDFTK_	Q8ND82	ZNF280C	126	3271550	2459975	2467200	1890150	2675750
_VSVCIPTSEHLSELK(su)K_	Q6N043-2;Q6N043	ZNF280D	727;740	44058750	40107475	31056850	30637900	27700125
_IK(su)AENPGGPPVLVVPYPILASGETAK_	Q5T0B9	ZNF362	198	94011000	55973050	44771500	39764250	53818750
_ASQESTDIHLQPLK(su)TQLK_	Q8NF99-3;Q8NF99-2;Q8NF99	ZNF397	171;171;171	3272500	2248350	1650015	1811125	1704025
_FSYLTK(su)HK_	Q9H8G1;Q8IYN0;Q96N38-3;Q96N38-2;Q96N38;Q8TF32;O95780-2;O95780-3;O95780	ZNF430;ZNF100;ZNF714;ZNF431;ZNF682	390;390;147;301;301;361;142;186;218	0	0	276200	472965	770672
_LCVDQWLK(su)MPGLK_	Q9Y4E5-2;Q9Y4E5	ZNF451	139;139	0	0	0	3490000	11116875
_LGDNK(su)GIAHPISFPSFAK_	Q9Y4E5-2;Q9Y4E5	ZNF451	288;288	2856675	2106675	5.44272e+06	6854225	20526250
_K(su)LLISLCK_	Q9Y4E5-2;Q9Y4E5	ZNF451	302;302	0	0	0	147620	404050
_TMSIK(su)ESSSLECIAIPK_	Q9Y4E5-2;Q9Y4E5	ZNF451	434;434	1526850	1299500	2148750	1734325	4213900
_HCQDEHDNEIK(su)IK_	Q9Y4E5-2;Q9Y4E5	ZNF451	664;664	8802750	6256650	9195125	10384425	28194000
_KHCFLQK(su)PSVAHFGSEK_	Q9Y4E5-2;Q9Y4E5	ZNF451	817;817	473395	435058	659528	817520	1671415
_SLLSTK(su)QETTHPEVK_	Q8N184-2;Q8N184-1;Q8N184	ZNF567	173;142;173	0	0	156842	205388	346125
_VK(su)EEVWEETTVKGEEIEPR_	O15015;O15015-2	ZNF646	1168;1168	11053425	6520000	6710150	6908225	5970000
_VK(su)VEADQ_	Q8NCA9	ZNF784	318	844028	735728	764970	1.27062e+06	2373075
_VK(su)VEPADSVESSPPSITHSPQNELKGTNHSNEK_	Q2TB10	ZNF800	409	3135825	4523325	1906325	570950	1067925
_EIGDGEEGSGQRPEEIPMDLTVVK(su)QEIIDWPGTEGR_	Q9NWK9	ZNHIT6	79	7249750	14670050	11733750	14043000	30373500
_LAGQWVEQEVEDRPEVK(su)DENAGVLEVK_	Q9NWK9	ZNHIT6	108	0	1503525	352250	3493750	12245500
_VGEPEVK(su)EEK_	Q9NWK9;Q9NWK9-2	ZNHIT6	138;99	0	0	419425	1586575	3967975
_FVGQCIK(su)EELMHGECVKEEK_	Q9NWK9;Q9NWK9-2	ZNHIT6	173;134	423125	648975	314425	700525	4959475
_VK(su)EEPPINHPVGCK_	Q9NWK9;Q9NWK9-2	ZNHIT6	200;161	0	227830	615700	1398250	2.74737e+06
_VLHQVK(su)SESTK_	Q9NWK9;Q9NWK9-2	ZNHIT6	459;420	1245685	2919400	4879725	10931300	16559375
_(ac)ATALVSAHSLAPLNLK(su)K_	Q16670	ZSCAN26	17	0	0	0	1256250	3496500
_YFIK(su)LTK_	Q8IYH5-3;Q8IYH5-2;Q8IYH5	ZZZ3	211;704;705	641020	425050	244212	256575	480088

## Sheet: Quantified Ubi Peptides
Peptide	Uniprot IDs	Gene names	Sites	Intensity 0h	Intensity 2h	Intensity 4h	Intensity 6h	Intensity 8h
_VAPEEHPVLLTEAPLNPK(gl)ANR_	P63261;P60709	ACTG1;ACTB	113;113	0	0	395675	613850	1179775
_IKDLSTVEALQNLK(gl)NLK_	Q9BTT0-3;Q9BTT0	ANP32E	53;101	0	0	0	359400	546100
_IK(gl)DLSTVEALQNLK_	Q9BTT0-3;Q9BTT0	ANP32E	65;113	0	0	0	256125	2.49614e+06
_AIAGNDDVK(gl)DAIVR_	Q6NXE6-2;Q6NXE6	ARMC6	336;361	0	0	270632	365952	617882
_AGAIFVPIHLVK(gl)ER_	Q6ZRI6-2;Q6ZRI6	C15orf39	850;850	0	0	0	475922	1512815
_LK(gl)VLYSQK_	Q12834	CDC20	149	0	0	200268	478925	1.3122e+06
_VLYSQK(gl)ATPGSSR_	Q12834	CDC20	155	18954.2	317178	198292	1276310	1283705
_STIK(su)TDLDDDITALK(gl)QR_	Q6P1J9	CDC73	209	0	932275	5394975	16250750	44722250
_STIKTDLDDDITALK(gl)QR_	Q6P1J9	CDC73	209	0	218198	4696400	12167300	32224300
_TDLDDDITALK(gl)QR_	Q6P1J9	CDC73	209	0	0	111332	1170200	2888050
_LQSK(gl)EYSQY_	O43143	DHX15	790	83132.5	143795	120108	100515	346862
_IFTVGHQVPDDETIFK(gl)FK_	O75319;O75319-2	DUSP11	129;129	0	0	0	593275	970525
_LFDSTTLEHQK(gl)TFR_	Q13347	EIF3I	224	0	0	783698	1642900	3451175
_IEAIK(gl)LAEQK_	Q9NSI2-2;Q9NSI2	FAM207A	108;123	0	0	0	93492.5	336302
_IVLPEDLQLK(gl)NAR_	Q9NW38;Q9NW38-2	FANCL	49;49	0	0	0	179618	826925
_(ac)AAVK(gl)ASTSK_	Q9NWZ8	GEMIN8	5	421638	128566	64627.5	142428	81637.5
_IIVDELK(gl)QEVISTSSK_	P63244	GNB2L1	271	0	0	0	5085500	6563975
_SLIGK(gl)K(gl)GQQK_	P0C0S5;Q71UI9;Q71UI9-3;Q71UI9-4	H2AFZ;H2AFV	121;121;83;95	307768	57447.5	57230.2	34123.2	0
_SLIGK(gl)KGQQK_	P0C0S5;Q71UI9;Q71UI9-3;Q71UI9-4	H2AFZ;H2AFV	121;121;83;95	56206750	26694250	28301975	5370600	8336200
_AVTK(gl)YTSAK_	P57053;O60814	H2BFS;HIST1H2BK	121;121	2574550	863788	371768	158352	452638
_YHSDDYIK(gl)FLR_	Q13547	HDAC1	74	0	0	0	538630	467325
_AVTK(gl)YTSSK_	Q99880;Q99879;Q99877;Q93079;Q5QNW6;P62807;P58876;Q5QNW6-2;Q96A08;Q16778;P33778;P23527;Q8N257	HIST1H2BL;HIST1H2BM;HIST1H2BN;HIST1H2BH;HIST2H2BF;HIST1H2BC;HIST1H2BD;HIST2H2BF;HIST1H2BA;HIST2H2BE;HIST1H2BB;HIST1H2BO;HIST3H2BB	121;121;121;121;121;121;121;121;121;121;121;121;122	3907375	1.63485e+06	938558	419102	601365
_YLEN(de)GK(gl)ETLQR_	Q29960-2;Q29940;P30493;P30492;P30512;P30459;P30453;P16189;P16188;P10316;P10314;P01892;P01891;Q29960;P30510;P30508;P30504;Q07000;P30685;P30495;P30491;P30484;P30464;P18465;P10319;P30457;P30456;P30455;P30450;P30447;P30443;P18462;P13746;P05534;P04439;P13746-2;P30511-2;P30511;Q04826;P30488;P30487;P30485;P30483;P30481;P30461;P03989;Q09160;Q95604;P30511-3;P18463;Q29963;Q29865;P10321;Q95365;Q29836;Q29718…	HLA-C;HLA-B;HLA-A;HLA-C;HLA-B;HLA-A;HLA-F;HLA-B;HLA-A;HLA-C;HLA-F;HLA-B;HLA-C;HLA-B;HLA-H	200;200;200;200;200;200;200;200;200;200;200;200;200;200;200;200;200;200;200;200;200;200;200;200;200;200;200;200;200;200;200;200;200;200;200;200;197;197;200;200;200;200;200;200;200;200;200;200;197;200;200;200;200;200;200;200;200;200	0	0	0	95235	162015
_(ac)ASNVTNK(gl)TDPR_	P07910-4;P07910-2;P07910-3;P07910	HNRNPC	8;8;8;8	0	0	20765.5	116581	184340
_VGEVTYVELLM(ox)DAEGK(gl)SR_	P52272-2;P52272	HNRNPM	110;110	0	0	0	1372200	3298700
_AAEVLNK(gl)HSLSGRPLK_	P52272-2;P52272	HNRNPM	134;134	0	0	0	937698	1205300
_ADILEDK(gl)DGKSR_	P52272-2;P52272	HNRNPM	200;239	0	129844	1129725	3884425	4065750
_ADILEDKDGK(gl)SR_	P52272-2;P52272	HNRNPM	203;242	0	129844	1129725	3884425	4065750
_INEILSN(de)ALK(gl)R_	P52272-2;P52272	HNRNPM	342;381	0	0	1.49912e+06	4929775	10443950
_GEIIAK(gl)QGGGGGGGSVPGIER_	P52272-2;P52272	HNRNPM	349;388	0	0	898850	4649175	8387450
_RGEIIAK(gl)QGGGGGGGSVPGIER_	P52272-2;P52272	HNRNPM	349;388	143002	197090	7956375	15017025	34246750
_NLPFDFTWK(gl)MLK_	P52272-2;P52272	HNRNPM	628;667	0	0	0	3824500	19755000
_GGNRFEPYANPTK(gl)R_	P52272-2;P52272	HNRNPM	69;69	0	27947.5	608600	3629400	4239795
_WQSLKDLVK(gl)EK_	P52272-2;P52272	HNRNPM	92;92	0	0	142042	1656550	3235025
_NQVALNPQNTVFDAK(gl)R_	P08107;P08107-2	HSPA1A;HSPA1B	71;71	0	0	0	336832	1084985
_LQLSLDDSISEIK(gl)QINHLK_	Q9HCI6-2;Q9HCI6	KIAA1586	385;435	0	0	0	569050	1813275
_NVATETQLK(gl)GGQHSQAAPVK_	Q5T3J3	LRIF1	279	0	0	30207.5	239595	574345
_KLNCLDISGTGLK(gl)DIK_	Q9Y546	LRRC42	271	0	0	0	208672	2334425
_(ac)ALKDYALEK(gl)EK_	P33993;P33993-2	MCM7	10;10	0	0	645808	1394325	4021975
_FLQEFYQDDELGK(gl)K_	P33993;P33993-2	MCM7	28;28	0	0	331500	955950	2197050
_(ac)ALK(gl)DYALEKEK_	P33993;P33993-2	MCM7	4;4	0	0	645808	1394325	4021975
_LFADAVQELLPQYK(gl)ER_	P33993;P33993-2	MCM7	89;89	0	0	347625	2322875	11238900
_LVSEK(gl)LASYQAAR_	P01106;P01106-2	MYC	148;163	0	0	221738	825108	1.99241e+06
_DQIPELENNEK(gl)APK_	P01106;P01106-2	MYC	389;404	0	0	0	54937.5	154028
_ALETSK(gl)ADLESLLQTPGGKPR_	Q86XI2;Q86XI2-2	NCAPG2	796;796	0	0	0	1210700	1493375
_GEQDLIEDLK(gl)LAR_	Q7Z628-2;Q7Z628	NET1	140;194	0	0	348125	1243550	5832075
_REPTVSSFYVK(gl)R_	Q9BVI4	NOC4L	232	0	0	0	73665	354725
_AGEVFIHK(gl)DKGFGFIR_	Q15233;Q15233-2	NONO	107;18	2601850	2275375	4091075	5866300	8639700
_AGEVFIHKDK(gl)GFGFIR_	Q15233;Q15233-2	NONO	109;20	2601850	2275375	4091075	5866300	8639700
_TLAEIAK(gl)VELDNMPLR_	Q15233;Q15233-2	NONO	126;37	0	470125	1026775	327675	4522075
_LVIK(gl)NQQFHK_	Q15233;Q15233-2	NONO	243;154	0	39940	112142	176315	2096445
_ALIEM(ox)EK(gl)QQQDQVDR_	Q15233;Q15233-2	NONO	279;190	316632	412552	242908	251600	1291225
_QQQDQVDRNIK(gl)EAR_	Q15233;Q15233-2	NONO	290;201	92450	182432	309132	560388	1.33815e+06
_RM(ox)EELHNQEVQK(gl)R_	Q15233;Q15233-2	NONO	336;247	27840	27597.5	303040	226430	380428
_YGK(gl)AGEVFIHK_	Q15233;Q15233-2	NONO	99;10	0	0	1188135	895775	1.09317e+06
_YGK(gl)AGEVFIHKDK_	Q15233;Q15233-2	NONO	99;10	528908	581518	732450	2084145	2223125
_VVTVSGEPEQVHK(gl)AVSAIVQK_	Q9UNW9	NOVA2	191	0	0	5379425	12242550	23443025
_GGK(gl)TLVEYQELTGAR_	Q9UNW9;P51513-5;P51513-3;P51513-4;P51513	NOVA2;NOVA1	427;418;421;442;445	0	0	218475	615428	3043575
_VLIPSYAAGSIIGK(gl)GGQTIVQLQK_	Q9UNW9;P51513-5;P51513-3;P51513-4;P51513;P51513-2	NOVA2;NOVA1	50;67;67;67;67;67	0	0	0	17062000	28377500
_GGQTIVQLQK(gl)ETGATIK_	Q9UNW9;P51513-5;P51513-3;P51513-4;P51513;P51513-2	NOVA2;NOVA1	60;77;77;77;77;77	91712.5	1625400	5680300	8833375	23006750
_EADLDVATITK(gl)TVVENIR_	P57740;P57740-2	NUP107	637;608	0	0	0	129525	1869275
_LGN(de)GSGAGGILDLLK(gl)ASR_	Q9UPP1-2;Q9UPP1;Q9UPP1-4;Q9UPP1-3	PHF8	696;732;595;631	0	0	0	912025	2289475
_KHELLTK(gl)ALHLLK_	O75925;O75925-2;O75925-3	PIAS1	40;42;40	0	0	0	328870	995650
_QLTAGTLLQK(gl)LR_	Q9Y6X2	PIAS3	288	0	0	0	210695	602338
_LQDLSSCITQGK(gl)DAAVSK_	P29590-11;P29590;P29590-14;P29590-10;P29590-4;P29590-12;P29590-2;P29590-5;P29590-9;P29590-13;P29590-3;P29590-8	PML	394;394;394;394;394;394;394;394;394;394;394;394	0	0	875175	1429250	2839500
_ALDEGDIALLK(gl)TYGQSTYSR_	P35998	PSMC2	34	0	0	0	721900	4641825
_ETAK(gl)RPVGGFLLDGFQGNPTTLEAR_	Q9H974;Q9H974-4;Q9H974-2;Q9H974-3	QTRTD1	211;223;88;105	0	0	1059225	2601250	6335125
_NHLLQFALESPAK(gl)SPASSSSK_	Q9NS91	RAD18	102	0	0	184505	1129435	1963535
_SPASSSSK(gl)NLAVK_	Q9NS91	RAD18	110	0	0	0	186608	279068
_SVEEIAPDPSEAK(gl)RPEPPSTSTLK_	Q9NS91	RAD18	186	0	0	1503700	4132150	10311575
_TVYNLLSDRDLK(gl)K_	Q9NS91	RAD18	257	0	0	415300	1977700	5243800
_LKEHGLSIQGNK(gl)QQLIK_	Q9NS91	RAD18	271	0	0	115230	483425	719188
_DQTEK(gl)EIDEIHSK_	Q9NS91	RAD18	333	0	0	0	94000	270972
_DQTEKEIDEIHSK(gl)YR_	Q9NS91	RAD18	341	0	0	64417.5	287470	616805
_IHFHNLQGEK(gl)FYNAGLAYCHSK_	Q8TC12;Q8TC12-2	RDH11	194;181	0	0	573100	1482125	1283700
_DVEKGELVAK(gl)EIQTTTGNQQVLVR_	Q8TC12;Q8TC12-2;Q8TC12-3	RDH11	83;70;83	0	0	785625	4281425	6613125
_KLDLSDTK(gl)SIR_	Q8TC12;Q8TC12-2;Q8TC12-3;Q96NR8	RDH11;RDH12	105;92;105;103	4972300	2269200	2776125	2040595	1.92988e+06
_IIINPSSSLLASQDETK(gl)LPK_	Q9NWF9;Q9NWF9-1	RNF216	351;408	0	264325	5923450	13149000	20221100
_VLPQTILYK(gl)YYER_	Q9NWF9;Q9NWF9-1;Q9NWF9-3	RNF216	584;641;206	0	0	0	1290800	1165925
_ISLEYSELQDK(gl)VTSAETK_	O75150-3;O75150;O75150-4	RNF40	264;264;264	0	0	95602.5	934875	2765200
_GLLLATK(gl)NSHLR_	O75150-3;O75150	RNF40	420;420	0	0	0	71927.5	105100
_GAFGK(gl)PQGTVAR_	Q96L21;P27635	RPL10L;RPL10	121;121	0	0	0	58980	374368
_IGQGYLIK(gl)DGK_	P39023	RPL3	294	0	0	0	69645	299605
_IDLK(gl)FIDTTSK_	P39023	RPL3	366	0	0	0	199745	377250
_FIDTTSK(gl)FGHGR_	P39023;Q92901	RPL3;RPL3L	373;373	0	0	21349.8	344792	427998
_VLLGETGK(gl)EKLPR_	P62280	RPS11	30	0	0	1.19887e+06	3374725	3.90625e+06
_YYK(gl)NIGLGFK_	P62280	RPS11	38	0	0	548565	1038475	2545175
_DVQIGDIVTVGECRPLSK(gl)TVR_	P62280	RPS11	136	0	0	0	550525	11055750
_(ac)SLVIPEK(gl)FQHILR_	P62269	RPS18	8	0	0	0	179582	2442425
_YSQVLAN(de)GLDNK(gl)LREDLER_	P62269	RPS18	106	0	0	0	1140800	2232200
_SADEQSIYEK(gl)ER_	Q9H4L7-3;Q9H4L7;Q9H4L7-2	SMARCAD1	275;705;705	0	0	0	69612.5	116828
_LSEPLLK(gl)LRPR_	Q9H040;Q9H040-2;Q9H040-3	SPRTN	98;98;98	19956	86219.2	312492	1262960	2704150
_VIGQDSSEIHFK(gl)VK_	P63165	SUMO1	39	0	26885	162362	219988	394335
_EGVK(gl)TENNDHINLK_	P61956-2;P61956	SUMO2	11;11	7691.5	35107.5	62980.5	142485	881045
_(ac)ADEK(gl)PKEGVK_	P61956-2;P61956	SUMO2	5;5	1.43677e+06	4287400	24907500	26931750	34112250
_(ac)ADEKPK(gl)EGVK_	P61956-2;P61956	SUMO2	7;7	1.43677e+06	4287400	24907500	26931750	34112250
_EGVK(gl)TEN(de)DHINLK_	P55854;P55854-2	SUMO3	11;11	0	0	0	344275	1.23964e+06
_EGVK(gl)TENDHINLK_	P55854;P55854-2	SUMO3	11;11	706745	1093850	2648200	12615300	17436400
_TENDHINLK(gl)VAGQDGSVVQFK_	P55854;P55854-2	SUMO3	20;20	1182725	1020275	3249950	4793775	23588295
_(ac)SEEK(gl)PKEGVK_	P55854;P55854-2	SUMO3	5;5	0	201926	377008	817300	2172525
_(ac)SEEKPK(gl)EGVK_	P55854;P55854-2	SUMO3	7;7	0	201926	377008	817300	2172525
_RHTPLSK(gl)LM(ox)K_	P55854;P55854-2;P61956-2;P61956	SUMO3;SUMO2	41;41;42;42	30897.5	795130	1.03735e+06	5251535	4858800
_HTPLSK(gl)LM(ox)K_	P55854;P55854-2;P61956-2;P61956	SUMO3;SUMO2	41;41;42;42	3110675	4867625	5103200	19964050	27479250
_VAGQDGSVVQFK(gl)IK_	P55854;P55854-2;Q6EEV6;P61956-2;P61956	SUMO3;SUMO4;SUMO2	32;32;33	6028575	5592900	22951725	34473750	58119500
_VAGQDGSVVQFKIK(gl)_	P55854;P55854-2;Q6EEV6;P61956-2;P61956	SUMO3;SUMO4;SUMO2	34;34;35;35;35	6028575	5592900	22951725	34473750	58119500
_ITQLK(gl)IASNPFAK_	O43435-3;O43435-2;O43435;O75333	TBX1;TBX10	285;285;285;240	0	0	245050	576602	551000
_LSPK(gl)AEEVATFFAK_	P11387	TOP1	252	785872	233470	166140	0	0
_K(gl)IQEQDIINFR_	Q9NS56-2;Q9NS56	TOPORS	184;249	0	209558	224982	75830	2530975
_ELNEALELKDAQAGK(gl)EPGGSR_	P04637-7;P04637-4;P04637	TP53	225;318;357	0	813952	1779150	4655075	4.03633e+06
_TLTGK(gl)TITLEVEPSDTIEN(de)VK_	P62987;P62979;P0CG47;P0CG48	UBA52;RPS27A;UBB;UBC	11;11;11;11	0	2012525	436250000	779027525	1534180225
_LIFAGK(gl)QLEDGR_	P62987;P62979;P0CG47;P0CG48	UBA52;RPS27A;UBB;UBC	48;48;48;48	754652500	761755000	1479507500	1395422500	1670580000
_LIFAGK(gl)QLEDGRTLSDYNIQK_	P62987;P62979;P0CG47;P0CG48	UBA52;RPS27A;UBB;UBC	48;48;48;48	1739897500	1373867500	2747560000	3505225000	5771975000
_MQIFVK(gl)TLTGK_	P62987;P62979;P0CG47;P0CG48	UBA52;RPS27A;UBB;UBC	6;6;6;6	0	0	5368250	16106250	39390000
_TLSDYNIQK(gl)ESTLHLVLRLR_	P62987;P62979;P0CG47;P0CG48	UBA52;RPS27A;UBB;UBC	63;63;63;63	46316500	76792125	188075000	535042500	619024250
_QLEDGRTLSDYNIQK(gl)ESTLHLVLR_	P62987;P62979;P0CG47;P0CG48	UBA52;RPS27A;UBB;UBC	63;63;63;63	121356500	297492500	314971250	1078350000	1515182500
_ELELLK(gl)HNPK_	Q9UPT9;Q9UPT9-2	USP22	159;147	351875	788400	1179000	2649650	5053200
_FEHSAK(gl)LR_	Q9UPT9;Q9UPT9-2	USP22	417;405	1.1332e+06	461445	183212	59107.5	186130
_RFEHSAK(gl)LR_	Q9UPT9;Q9UPT9-2	USP22	417;405	4233225	579698	437375	110265	546795
_LKSELHLLDFQGK(gl)QQNK_	Q9Y3A2-2;Q9Y3A2	UTP11L	131;131	0	0	263575	269925	3750375
_NIYVLQELDNPGAK(gl)R_	P12956	XRCC6	114	0	0	0	715175	4298050
_TFNTSTGGLLLPSDTK(gl)R_	P12956;P12956-2	XRCC6	317;276	0	0	0	367625	2429275
_ILQK(gl)GQTAYQR_	Q5VZL5-3;Q5VZL5-2;Q5VZL5-4;Q5VZL5;Q5SVZ6	ZMYM4;ZMYM1	98;26;350;318;350	0	52293.2	58567.5	349108	340120
_LHATTSTASK(gl)VNTSKPR_	Q8ND82	ZNF280C	574	846345	147510	276825	15559.5	20965.2
_YYELDPYK(gl)SLLDNLR_	Q9NWK9-2;Q9NWK9	ZNHIT6	385;424	0	0	0	266325	2471325
